# Supplementary material for: Integrated plasma and vegetation proteomic characterization of infective endocarditis for early diagnosis and treatment
Source: Nat Commun. 2025 May 30;16:5052. doi: 10.1038/s41467-025-60184-8 (PMC12125238; doi:10.1038/s41467-025-60184-8)
Supplement: Supplementary file 6 — Source Data [file 41467_2025_60184_MOESM6_ESM.zip]

Archive with 30 entries (29 files):
- Source Data/
- __MACOSX/._Source Data
- Source Data/Supplementary_Figure5.xlsx
- __MACOSX/Source Data/._Supplementary_Figure5.xlsx
- Source Data/IE_Figure5.xlsx
- __MACOSX/Source Data/._IE_Figure5.xlsx
- Source Data/IE_Figure4.xlsx
- __MACOSX/Source Data/._IE_Figure4.xlsx
- Source Data/.DS_Store
- __MACOSX/Source Data/._.DS_Store
- Source Data/Supplementary_Figure4.xlsx
- __MACOSX/Source Data/._Supplementary_Figure4.xlsx
- Source Data/IE_Figure3.xlsx
- __MACOSX/Source Data/._IE_Figure3.xlsx
- Source Data/~$Source Data file.xlsx
- __MACOSX/Source Data/._~$Source Data file.xlsx
- Source Data/Supplementary_Figure3.xlsx
- __MACOSX/Source Data/._Supplementary_Figure3.xlsx
- Source Data/Supplementary_Figure2.xlsx
- __MACOSX/Source Data/._Supplementary_Figure2.xlsx
- Source Data/IE_Figure2.xlsx
- __MACOSX/Source Data/._IE_Figure2.xlsx
- Source Data/IE_Figure1.xlsx
- __MACOSX/Source Data/._IE_Figure1.xlsx
- Source Data/IE_Figure7.xlsx
- __MACOSX/Source Data/._IE_Figure7.xlsx
- Source Data/IE_Figure6.xlsx
- __MACOSX/Source Data/._IE_Figure6.xlsx
- Source Data/Supplementary_Figure6.xlsx
- __MACOSX/Source Data/._Supplementary_Figure6.xlsx
