# Supplementary material for: Integrated plasma and vegetation proteomic characterization of infective endocarditis for early diagnosis and treatment
Source: Nat Commun. 2025 May 30;16:5052. doi: 10.1038/s41467-025-60184-8 (PMC12125238; doi:10.1038/s41467-025-60184-8)
Supplement: Supplementary file 6 — Source Data [file 41467_2025_60184_MOESM6_ESM.zip › Source Data/Supplementary_Figure5.xlsx]

## Sheet: Figure S5A
# Vegetation proteome
Pathogen_group	Double_positive	Double_positive	Double_positive	Double_positive	Double_positive	Double_positive	Double_positive	Double_positive	Double_positive	Double_positive	Double_positive	Double_positive	Double_positive	Double_positive	Double_positive	Double_positive	Double_positive	Double_positive	Double_positive	Double_positive	Double_positive	Double_positive	Double_positive	Double_positive	Double_positive	Double_positive	Double_positive	Double_positive	Double_positive	Double_positive	Double_positive	Double_positive	Double_positive	Double_positive	Double_positive	Double_positive	Double_positive	Double_positive	Double_positive	Double_positive	Double_positive	Double_positive	Double_positive	Double_positive	Double_positive	Double_positive	Double_positive	Double_positive	Double_positive
Pathogen_identified_by_mNGS	Streptococcus	CoNS	Streptococcus	Streptococcus	Streptococcus	Others	Streptococcus	S. aureus	Streptococcus	Streptococcus	Streptococcus	Others	Others	Streptococcus	Streptococcus	Streptococcus	Others	CoNS	Streptococcus	CoNS	Streptococcus	Streptococcus	Streptococcus	Streptococcus	Streptococcus	Streptococcus	Streptococcus	Streptococcus	Fungi	Others	CoNS	Streptococcus	Streptococcus	Enterococcus	Streptococcus	Streptococcus	S. aureus	Others	Streptococcus	Streptococcus	S. aureus	Streptococcus	Others	Streptococcus	S. aureus	S. aureus	CoNS	Streptococcus	Streptococcus
Blood_culture	Positive	Positive	Positive	Positive	Positive	Positive	Positive	Positive	Positive	Positive	Positive	Positive	Positive	Positive	Positive	Positive	Positive	Positive	Positive	Positive	Positive	Positive	Positive	Positive	Positive	Positive	Positive	Positive	Positive	Positive	Positive	Positive	Positive	Positive	Positive	Positive	Positive	Positive	Positive	Positive	Positive	Positive	Positive	Positive	Positive	Positive	Positive	Positive	Positive
Pathogen_on_blood_stream	Streptococcus	CoNS	Streptococcus	Streptococcus	Streptococcus	Others	Streptococcus	S. aureus	Streptococcus	Streptococcus	Streptococcus	Others	Others	Streptococcus	Streptococcus	Streptococcus	Others	CoNS	Streptococcus	CoNS	Streptococcus	Streptococcus	Streptococcus	Streptococcus	Streptococcus	Streptococcus	Streptococcus	Streptococcus	Fungi	Others	CoNS	Streptococcus	Streptococcus	Enterococcus	Streptococcus	Streptococcus	S. aureus	Others	Streptococcus	Streptococcus	S. aureus	Streptococcus	Others	Streptococcus	S. aureus	S. aureus	CoNS	Streptococcus	Streptococcus
Vegetation_detected_by_Echo	Yes	Yes	Yes	Yes	Yes	Yes	Yes	Yes	Yes	Yes	Yes	Yes	Yes	Yes	Yes	Yes	Yes	No	Yes	Yes	Yes	Yes	Yes	Yes	Yes	Yes	Yes	Yes	Yes	Yes	No	Yes	Yes	Yes	Yes	No	Yes	No	Yes	Yes	No	Yes	Yes	Yes	Yes	Yes	Yes	Yes	Yes
Fever	No	No	No	No	Yes	No	Yes	Yes	Yes	No	Yes	No	No	Yes	Yes	Yes	Yes	No	Yes	No	Yes	No	Yes	Yes	Yes	Yes	Yes	Yes	Yes	Yes	No	Yes	No	No	Yes	Yes	Yes	No	Yes	No	Yes	Yes	No	Yes	Yes	Yes	Yes	No	No
ICU_stay_group	Low (day < 7)	Low (day < 7)	Low (day < 7)	Low (day < 7)	Low (day < 7)	Low (day < 7)	Low (day < 7)	High (day >=7)	Low (day < 7)	Low (day < 7)	Low (day < 7)	High (day >=7)	Low (day < 7)	Low (day < 7)	Low (day < 7)	Low (day < 7)	Low (day < 7)	High (day >=7)	Low (day < 7)	Low (day < 7)	Low (day < 7)	Low (day < 7)	Low (day < 7)	Low (day < 7)	Low (day < 7)	Low (day < 7)	Low (day < 7)	High (day >=7)	NA	High (day >=7)	High (day >=7)	Low (day < 7)	Low (day < 7)	Low (day < 7)	Low (day < 7)	Low (day < 7)	Low (day < 7)	High (day >=7)	Low (day < 7)	Low (day < 7)	High (day >=7)	Low (day < 7)	Low (day < 7)	Low (day < 7)	High (day >=7)	Low (day < 7)	High (day >=7)	Low (day < 7)	Low (day < 7)
LCOS	No	No	No	No	No	No	No	Yes	No	No	No	No	No	No	No	No	No	No	No	No	No	No	No	No	No	No	No	No	Yes	No	No	No	No	No	No	No	No	No	No	No	No	No	No	No	No	No	No	No	Yes
ECMO	No	No	No	No	No	No	No	No	No	No	No	No	No	No	No	No	No	No	No	No	No	No	No	No	No	No	No	No	Yes	No	No	No	No	No	No	No	No	No	No	No	No	No	No	No	No	No	No	No	No
IABP	No	No	No	No	No	No	No	No	Yes	No	No	Yes	No	No	No	No	No	No	No	No	No	No	No	No	No	No	No	Yes	No	No	Yes	No	No	No	No	No	No	Yes	No	No	No	No	No	No	No	No	No	No	Yes
NYHA_binary	NYHA class II, III	NYHA class IV	NYHA class II, III	NYHA class II, III	NYHA class II, III	NYHA class II, III	NYHA class II, III	NYHA class IV	NYHA class II, III	NYHA class II, III	NYHA class II, III	NYHA class IV	NYHA class II, III	NYHA class II, III	NYHA class II, III	NYHA class II, III	NYHA class II, III	NYHA class II, III	NYHA class II, III	NYHA class IV	NYHA class II, III	NYHA class II, III	NYHA class II, III	NYHA class IV	NYHA class IV	NYHA class II, III	NYHA class II, III	NYHA class IV	NYHA class IV	NYHA class IV	NYHA class IV	NYHA class II, III	NYHA class II, III	NYHA class II, III	NYHA class II, III	NYHA class II, III	NYHA class IV	NYHA class II, III	NYHA class II, III	NYHA class IV	NYHA class IV	NYHA class II, III	NYHA class II, III	NYHA class IV	NYHA class IV	NYHA class II, III	NYHA class IV	NYHA class IV	NYHA class IV
NAMPT	57.5367	174.302	35.7111	52.2323	90.237	16.1471	52.4858	105.471	10.3807	32.0472	55.2511	13.0767	60.3232	3.4176	17.5499	109.88	26.5547	14.6626	27.118	17.2851	55.3911	17.364	87.5437	3.0122	125.127	46.547	0.0878	52.0802	5.7218	1.302	9.30304	128.83	71.0353	6.9124	42.4376	51.438	87.5503	1.2401	50.6684	28.7809	14.5369	18.413	95.1267	28.6346	10.8001	22.8362	76.7423	57.4804	101.564
LRG1	12.5951	42.2838	38.3625	14.1897	37.7693	2.6694	2.8196	4.8277	25.1234	21.7006	14.6215	22.0433	30.8727	7.2521	48.7451	6.4566	27.7296	7.9605	6.6041	3.8949	3.9178	11.5098	65.5892	52.423	24.0387	21.646	1.0174	21.7194	13.89	4.7705	24.2897	54.8387	36.9437	18.7028	12.6711	9.0241	26.2327	18.7243	29.8951	12.6826	1.7721	27.1617	4.4353	38.4782	12.2213	9.1789	3.3106	63.6185	12.7277
ORM1	91.3054	1812.99	473.111	625.37	283.653	516.879	66.6993	205.747	89.2952	1982.65	1037.94	179.654	131.203	629.784	2743.14	590.449	529.98	227.631	93.2915	191.31	72.885	367.262	2026.5	2740.52	2075.71	864.525	18.4627	987.124	106.785	216.94	105.155	1135.88	2416.89	341.43	311.018	557.421	1243.78	612.095	829.394	1626.6	53.0413	1049.33	320.86	150.519	710.172	376.327	128.976	421.633	233.923
VDAC3	5.1763	9.6633	5.3912	2.6938	7.7612	2.4138	9.0012	5.7741	1.8196	11.7217	1.3658	4.5868	4.4478	0.656	23.5526	12.1404	0.8001	0.4888	6.732	45.2044	15.8045	49.8456	7.9164	1.066	53.9231	6.9267	6.9795	21.8847	8.0658	11.4911	8.33448	5.5795	3.7162	3.0278	9.4076	8.3322	4.3871	0.5485	20.6402	73.2631	1.5511	2.6812	5.2243	0.3388	12.4669	13.1054	7.7841	10.1829	3.9735
PGD	19.7601	22.3266	29.2224	108.169	42.2774	27.887	11.8654	43.7527	1.2991	46.4609	24.231	8.447	39.4636	0.2464	12.8896	36.7789	14.1629	103.028	8.7441	15.4709	18.2054	12.9608	14.776	1.4191	84.5748	40.5833	1.2891	32.6004	13.5066	2.7547	3.3841	147.382	15.6606	16.2814	31.3423	25.1773	82.5563	0.5488	3.1311	241.51	16.3418	32.2069	122.414	4.5355	9.9646	22.0517	21.6238	33.453	27.7226
VDAC2	27.7798	33.7487	9.6001	93.0371	12.2242	23.6203	16.269	7.3743	2.1164	81.5336	39.949	5.9966	9.922	2.625	6.8016	57.1609	4.1519	23.4286	77.4266	39.2568	27.8317	11.9196	14.8541	4.2621	28.6935	40.9647	19.6493	120.101	12.5352	4.3583	9.10584	138.734	10.2424	4.152	26.7859	11.301	40.857	1.8425	3.4817	127.026	2.5842	54.9864	119.134	5.8264	23.1015	64.792	36.173	58.5674	102.603
KPNB1	3.6469	11.3459	0.8571	6.3967	11.8758	35.9489	48.6388	23.4215	0.2561	24.3833	7.0564	2.1477	1.8497	0.2754	4.0592	9.078	1.614	3.1925	7.7296	41.9252	8.7162	20.8388	17.6367	0.5832	6.2772	14.7957	0.9989	47.48	13.1362	13.1542	9.3336	4.0187	49.106	7.4866	10.5046	15.8959	14.3261	0.1117	1.1098	34.842	8.427	6.7205	16.3424	0.2185	11.3282	24.0821	18.2514	7.4501	4.6092
GP9	2.0311	1.10724	19.8504	1.2236	1.26292	11.4643	4.4519	0.788	0.51288	12.4633	1.9022	1.00858	0.9244	0.2917	91.3802	0.2167	0.92128	0.10898	0.16722	113.927	0.72536	51.5489	7.5005	3.76664	37.6071	0.06188	3.46484	58.271	19.0271	4.9826	3.41886	1.5943	0.06848	2.8881	3.8733	3.2205	7.753	0.0509	31.3816	9.3856	13.3641	20.9922	4.1298	2.715	17.5732	75.0705	11.385	0.628	0
VASP	5.1047	3.5086	5.3174	0.1082	6.101	4.3886	4.7915	8.7556	1.5005	2.5156	1.3937	1.0515	3.0759	0.45074	10.1405	8.3854	3.0548	0.1644	4.5448	16.5626	4.8239	5.6656	3.3506	0.0883	10.0442	2.3806	1.2642	8.2135	1.5133	4.8296	2.32252	1.252	5.461	2.1567	61.9172	2.931	1.6828	0.82616	4.5704	3.8899	2.1113	1.6823	1.0156	1.2065	3.7081	26.4797	0.6103	0.8506	5.8962
CAPN1	5.9589	16.4653	5.2529	13.2702	15.017	9.5937	5.6437	5.2598	6.6556	6.3582	12.7284	7.5266	5.6233	3.1783	7.001	11.6897	3.4023	2.182	5.4146	41.1993	17.0911	16.7857	8.2514	4.8109	17.2559	14.5668	5.0454	27.8207	9.1506	6.5401	1.2396	8.5521	4.0808	2.2549	12.7836	15.0476	16.119	1.8375	2.4914	56.7728	3.2064	5.6157	8.3829	1.907	13.7537	13.2934	19.0578	14.6134	14.9726
FGA	307.983	159.699	2293.97	240.903	676.066	1432.04	2454.33	2928.01	541.653	1809.96	699.643	57.9143	330.803	124.807	384.196	665.335	245.598	97.5891	263.309	1682.04	675.713	765.79	468.906	330.866	1068.38	903.207	319.938	4193.24	1254.02	1498.1	81.3796	760.535	1368.8	848.879	634.994	1674.63	984.023	80.5761	483.817	2068.02	173.154	1360.65	1654.19	996.5	457.65	2087.69	2863.19	858.765	110.972
SOD2	248.839	247.735	364.449	127.615	54.5255	8.7859	181.017	18.3346	55.7039	53.6125	69.7176	75.1553	464.178	28.5929	41.1379	80.9754	98.2057	23.4537	673.867	27.4778	407.196	31.7896	96.1054	13.9192	61.4893	16.5049	5.4481	157.976	10.1079	5.6547	33.2037	606.747	612.957	22.0587	201.561	26.5013	21.5954	5.9932	112.365	105.993	5.6543	61.0268	210.076	722.362	31.7484	18.8912	83.093	89.0332	88.5738
CANX	9.8646	122.165	32.4666	22.0028	12.387	14.0005	20.0405	62.1921	5.3262	11.7039	13.3719	3.9731	13.798	2.1544	7.7909	68.552	9.0991	9.8666	2.3203	45.4525	27.6051	13.4289	30.1532	5.2467	57.0538	21.6839	51.1665	38.7571	17.1733	4.9481	8.88034	51.4501	13.5423	8.7419	13.7841	34.7792	24.6175	1.2575	2.955	125.978	4.0402	14.7148	22.6861	4.3585	29.0766	14.8389	32.8711	32.5651	23.467
SERPINB1	16.7369	14.6229	10.4727	3.0605	23.2099	9.3216	2.9151	68.0837	5.8055	14.0891	11.0059	1.8597	5.3057	3.5788	2.0756	41.7772	6.9186	5.3448	3.6628	45.2431	5.4062	5.1393	7.9546	4.7052	25.85	14.7133	0.097	50.0607	7.9627	4.4565	8.45748	12.3159	5.7867	6.7897	10.2045	25.4224	8.4434	2.0452	3.0413	12.6654	8.5061	2.753	2.743	2.0666	15.067	16.1994	3.943	8.6162	6.6637
DNAJA1	0.1547	1.7227	0.5187	0.7609	0.9513	0.1645	0.5404	3.7551	0.8339	0.5253	0.3514	1.3335	1.9214	1.6955	0.51134	1.7598	0.4441	0.2021	3.3817	2.6139	4.008	0.5865	0.1992	4.0821	0.6355	2.2641	4.3413	0.3034	0.429	0	7.18652	1.9193	0.4757	0.2522	2.1443	0.09122	0.5899	0.0131	0.8416	1.9054	0.0162	0.4367	0.8555	0.072	0	0.6915	1.2271	3.656	6.572
CYFIP1	8.6821	1.4442	0.4769	1.0267	1.4196	0.3823	0.6245	0.4037	0.24362	0.071	0.2501	0.3967	0.1849	0.1517	0.2191	1.2145	0.495	0.1635	0.1603	4.2454	1.712	0.8	0.2382	1.28916	2.4034	1.3192	1.0947	1.0568	0.7901	0.1078	4.0591	0.1346	0.0195	0.1386	0.9235	1.1026	0.5744	0.0573	0.1122	7.749	0.6042	0.3042	0.7061	0.21128	1.4684	1.0954	2.3977	1.9201	0.845
ARPC3	2.7636	6.7648	3.8098	15.117	8.2626	5.1501	6.2884	5.338	3.1145	6.291	12.8602	2.4231	2.8719	1.3682	4.0884	30.2923	5.398	4.9117	6.587	8.6412	5.6462	5.9602	4.3622	2.0024	13.5093	16.3898	3.2764	14.5724	6.219	1.879	8.37132	1.2384	2.5439	3.6443	5.7957	11.1289	10.7064	0.2619	1.7214	71.9219	3.8067	4.6136	7	0.5892	6.4463	11.7211	10.6756	25.6424	5.6287
GLUL	5.9823	8.9951	0.7427	13.555	5.6815	0.4545	8.9667	4.5339	0.4244	3.9908	3.1256	1.0775	30.8212	0.5772	0.2378	2.8977	3.9441	0.9732	18.5036	0.6938	9.1192	3.9224	7.1842	0.1546	12.94	1.1023	3.989	2.819	0.9036	0.3748	2.55008	9.6822	62.4666	0.06056	19.505	6.6624	5.7741	0.078	0.1978	7.6473	1.8695	1.4104	6.803	0.64	1.5763	9.89448	8.6164	7.2225	17.36
GPI	70.1496	12.6056	5.7685	16.3059	27.0443	2.5364	10.214	10.0915	6.4249	19.4868	16.7151	11.3814	11.2465	2.5941	2.2129	102.73	71.831	20.3078	4.0729	10.9969	14.8537	5.053	12.1024	17.6285	34.6647	44.7857	0.5448	47.9659	10.0099	1.6887	31.1712	14.4279	6.6612	1.4752	14.2616	23.1186	37.7429	3.284	2.2005	128.335	26.1129	9.6406	13.0265	2.4632	8.3168	2.7773	8.4058	20.2817	15.4722
PGLYRP1	4.0083	3.1549	13.292	0.1576	5.9083	11.5896	1.623	7.2541	0.49622	9.0032	7.3771	0.3534	1.142	0.1272	5.5481	40.1421	0.4856	0.3676	3.5086	0.0585	2.9532	6.5868	0.41	1.14018	7.9595	14.0332	0.74488	0.9945	10.9477	4.3401	8.9534	1.4936	2.611	31.1286	0.8922	1.837	6.4934	1.50148	8.438	1.5173	1.4326	2.0568	0.4525	16.7621	0.3904	38.0589	1.6623	4.3222	0.4547
HCK	0.3017	5.2945	6.1325	0.2755	0.4402	4.1122	0.9711	7.7996	0	6.8089	0.9386	0.4253	10.9809	0.0611	0.1763	8.6587	1.24434	0.0617	1.1737	5.5526	10.1225	4.9594	6.1038	1.41764	4.4748	4.7939	0.4436	5.838	1.1037	0.5854	3.3802	6.1109	1.3952	9.934	0.5128	2.2456	3.1447	1.38562	0.0862	5.5967	3.3651	2.0317	1.6661	2.5676	2.7233	3.3468	0.2063	5.1774	2.6604
APOBR	10.593	0.312	0.40092	1.9202	2.3534	3.7872	4.1857	7.494	0.39016	0.6351	2.2017	0.45936	1.0835	0.45582	0.0987	5.6989	0.25708	1.00316	1.4941	0.9614	17.2723	0.4637	1.1755	1.86652	19.7557	15.3655	0.27912	7.5668	0.0239	0.3875	3.15892	5.0719	0.465	0.13144	1.3381	1.3155	3.8969	0.11622	0.79492	1.6995	2.3106	0.326	6.7969	0.053	1.778	0.0438	0.0712	1.61762	1.0187
IL8	1.20324	0.755	8.2141	2.4318	1.6554	3.4464	0.34938	3.7481	0.22128	10.0475	8.348	1.4607	3.3583	0.47998	4.8994	40.7408	0.8764	0.866	0.08366	0	1.3451	6.2382	5.9287	0.2181	29.4222	3.6394	0.56012	3.7899	0	0	9.66156	5.8398	37.6191	7.334	0.32114	0	0.5645	0.75368	23.808	3.1347	0.9859	1.0921	10.4638	11.1092	1.2264	23.3178	5.9999	0.5151	0.9084
RAB31	2.4607	4.7969	13.5374	3.5391	6.032	12.2574	5.6245	21.0844	0.6809	3.0826	10.0993	2.0437	3.8789	0.6972	2.8926	30.6798	3.371	5.2147	3.6397	3.0846	5.3494	2.6473	6.4532	0.3593	26.7918	8.2057	1.8314	7.1719	3.0325	0.4886	8.80356	5.3437	2.1329	21.6806	6.1076	7.9401	7.3093	0.8272	0.1353	8.9562	1.9176	3.2338	9.8869	0.9804	2.7224	2.5568	8.754	6.5807	3.5856
EFHD2	26.8655	9.3381	6.2442	0.2353	4.0528	0.7601	1.6404	11.0822	0.60854	38.1812	57.7211	2.1636	5.0424	0.17772	0.2145	17.661	3.0195	1.8126	10.8995	25.5754	3.1957	0.1198	5.5035	0.6679	11.3217	6.6737	2.14746	109.018	0.3094	0	5.59904	8.2055	16.5402	2.03748	9.0859	2.9914	0.8035	0.04512	0.1648	32.6454	3.8656	199.859	1.2001	40.8778	1.6424	0.136	1.4618	5.8906	1.7577
DNM1L	0.8233	1.5685	2.084	1.3589	1.0598	1.1144	1.066	1.1665	0.0323	1.3543	1.7704	0.5672	0.4386	0.0304	2.6666	1.0496	0.0592	0.4614	1.0182	14.8549	0.9154	5.852	2.1567	0.0536	1.8816	0.4382	0.3495	8.6002	1.1386	0.9083	5.02946	3.1113	0.682	0.5996	1.08	0.927	4.2908	0.30234	1.1059	1.0456	0.2275	2.7569	3.5088	0.0302	3.0993	4.3953	3.0726	2.563	2.1576
SAA1	2.22814	33.1755	616.898	0.79676	3.1085	0.677	1.9167	108.391	9.5897	38.9739	2.86234	6.7888	7.1417	0.8901	81.1807	19.3596	4.33828	1.75312	7.028	9.1272	4.6416	72.9693	90.0642	0.8235	22.0709	6.883	8.1607	24.0205	2.0509	122.522	2.23116	98.871	706.218	18.7032	2.0082	0.71588	13.9875	0.55106	5.8917	0.0891	0.5437	14.0497	5.2242	5.6628	1.0887	125.615	7.3027	8.3408	0.5831
ACOX1	0.2375	0.5858	2.2884	2.7167	1.2006	2.514	0.7408	1.8411	0.27652	2.6806	1.8882	0.19324	0.2811	0	1.1941	5.8618	0.94386	0.6104	2.3434	8.3341	3.1792	3.1405	0.5601	0.88576	2.3144	2.5949	0.58514	20.969	2.0426	0.9285	3.36608	3.4688	0.5311	1.0215	0.1775	1.5589	7.7864	0.77358	0.0826	5.2903	0.2222	7.7915	2.4445	0	3.7105	2.8218	6.5351	1.5006	0.2984
M6PR	0.7426	0.5828	0.2812	0.7406	3.359	1.7965	3.2971	1.6151	0.0245	0.0927	0.1877	0.0638	0.2181	0	3.2092	3.6984	0.4042	0.1163	0.6245	0.1859	3.7085	4.2247	0.0273	0.432	3.2252	2.5917	1.6776	1.9794	1.0224	0.184	3.7239	0.7127	0.4106	0.05358	3.5104	0.9814	0.3292	0.0881	0.9537	1.3312	1.382	0.8469	0.9874	0	0.4989	7.1974	0.8285	1.4091	5.6145
FGB	564.045	268.173	7357.29	1004.96	2261.56	14117.4	12829.7	13860.1	1323.5	6695.01	3890.42	190.694	1216.86	447.05	2159.87	3348	709.625	314.741	1099.44	9634	2938.89	4623.49	1463.87	862.976	3453.3	3633.55	1346.68	19727.7	6365.81	5121.51	13.8221	3177.57	6475.65	4436.71	2859.38	9896.31	6117.1	208.276	1767.9	8099.15	742.036	6778.1	5127.58	9917.36	3107.65	10772.2	19197.4	4056.5	435.67
TGFB1	3.90318	0.512	1.9769	1.2719	0.0872	1.4165	0.9089	0.1824	0.1081	9.2198	2.0388	0.1122	0.0236	0.0965	8.4265	0.7554	0.4652	0.3574	0.0927	5.5308	0.2775	9.9245	0.5691	0.5972	3.7932	0.02028	0.5767	15.1508	1.6422	1.4747	2.89106	2.9885	1.5115	1.6903	1.4983	4.1342	5.6414	0.3339	6.3404	0.7763	0.27542	5.3046	1.1871	0.5744	3.1151	15.6899	14.4647	0.2252	0.6012
TXN	16.6099	104.969	0.1425	14.7088	0.3643	0.6587	20.4744	9.686	10.2193	9.8897	8.184	18.0475	34.5595	0.9581	3.1702	17.4725	26.1211	5.5103	113.868	0.2052	73.0989	5.9651	0.4442	10.9264	51.378	6.7677	5.9109	10.9991	1.1224	0.7918	0.96024	51.9005	39.2454	3.804	77.8543	19.1611	5.7087	3.4912	11.7704	15.4016	2.8287	8.6351	29.7609	23.9832	0.9081	6.7506	4.0285	20.4128	24.4174
ERO1L	1.3975	23.5094	6.4291	25.0197	9.0143	6.0304	6.3841	12.1641	0.3062	7.8047	21.0226	3.442	22.4083	0.8793	0.4653	20.9886	0.2295	7.2302	4.4507	3.4433	22.0958	1.9972	13.7718	1.54132	8.6648	9.5272	1.274	46.5505	2.1529	0.3367	4.53842	51.5195	12.6522	0.9137	4.963	11.6307	31.7883	0.0107	0.6388	51.2143	1.4673	25.3745	39.6917	0	6.7584	4.6547	25.8753	13.8635	7.9705
SYNCRIP	5.9936	12.1823	2.1509	3.3402	6.4439	1.8766	91.748	7.6857	1.5173	0.8275	1.7251	11.6175	7.9248	0.5217	0.0911	11.1111	6.0534	1.5983	6.1849	4.8583	5.2167	1.7959	5.6304	5.4952	11.452	3.557	5.1521	4.3429	1.9857	0.5214	19.0541	5.7511	2.1598	0.5248	21.6093	2.9026	3.084	0.9469	11.9562	5.7943	1.276	1.2987	3.3931	0.4462	1.9698	1.4378	1.5662	9.7979	13.9112
ZYX	8.9021	1.1653	1.8995	2.5607	10.629	0.8591	2.1204	7.3458	1.4871	0.541	1.6405	0.2859	2.3052	0	2.3241	3.2847	10.8534	1.7559	2.3269	47.2818	1.5434	1.3531	2.8751	3.0447	9.3562	1.36	5.1065	10.0143	1.2049	2.1845	15.5893	4.9248	0.941	1.7276	17.3007	2.5828	1.4031	0.1814	2.3967	1.4901	1.7926	1.7216	1.1818	0.2319	0.9068	5.1921	1.6224	5.0382	3.167
ARHGAP1	1.5733	4.4109	1.7345	11.8669	31.2395	0.2471	76.1841	0.7418	1.8886	2.4447	5.0756	1.4866	1.3365	0.9255	33.1428	13.1969	23.0852	9.8714	1.3369	8.1909	1.4009	33.3493	2.1151	17.5357	3.901	1.5239	4.0401	10.7477	1.1183	0.635	1.0821	2.477	0.5102	0.5269	14.2084	2.7063	17.244	0.4464	1.049	4.3677	3.0731	4.0646	4.5401	0.1665	2.5794	82.8704	8.5396	4.9991	5.0431
TMEM109	2.0727	19.1436	2.3609	0.6539	22.7894	2.1917	5.6495	55.2049	3.5139	8.70114	0.49868	3.5839	2.6023	0.32604	0.9127	12.5466	8.5	0.55662	1.7682	35.0221	8.8343	2.8087	2.7381	2.5705	15.9771	3.9888	8.0101	1.2806	2.7687	2.416	18.8786	1.08518	0.59018	0.7646	11.3685	2.8147	0.57774	1.9845	1.2986	25.6929	1.8437	0.27044	1.2021	0.38788	36.7519	7.925	0.7356	9.2142	16.6785
SLC25A5	7.7242	16.6396	3.294	5.5316	3.9728	4.0578	9.1921	13.9314	0.70806	1.8761	0.1808	4.02	5.7152	0.6581	2.4901	25.6948	2.7514	0.245	5.886	9.1796	34.381	14.7772	6.5666	0.0789	15.9536	20.4364	15.0895	35.9544	8.0496	1.4265	1.2014	2.6839	1.57432	3.4434	3.7486	5.686	20.3492	0.59818	0.6467	29.8038	1.8817	2.3548	22.6739	0.85982	1.784	6.2931	44.7858	29.44	16.842
CRP	1.9522	35.8098	80.8938	0.4894	0.9578	2.6091	12.6435	10.7188	3.5868	16.1681	19.413	29.0329	4607.83	32.5017	280.432	8.5641	2.5952	1.381	7.6263	4.9873	3343.96	19.0563	160.637	0	14.198	27.8016	1.6864	60.3947	13.1749	78.7781	6.94826	153.947	97.1634	124.058	1.2422	0.07784	4.1346	0.2587	3192.75	15.6707	48.6509	825.426	4952.06	584.264	7.4574	78.7196	12.2304	8.7568	0.4188
TLN1	14.9152	23.9295	19.1469	24.1745	15.2858	9.8434	16.8451	13.6014	1.4059	23.8022	16.8015	9.9041	10.9191	1.0506	34.3269	16.1943	9.1462	5.9685	10.6922	331.834	23.1971	41.4314	15.1527	3.0063	38.7947	8.897	9.0785	105.639	35.0751	9.0716	8.1748	13.843	6.3407	12.1877	33.7708	18.7017	43.6456	0.701	7.6144	3.9246	3.8402	28.1954	19.9375	2.3731	34.6	31.3863	31.1354	21.2067	29.9133
PTGES3	5.994	43.0929	8.9036	2.807	3.3455	6.8781	0.8413	3.2533	2.8111	1.35236	1.72528	12.549	9.4523	0.5719	0.4023	11.5116	11.9649	1.91606	2.5378	12.8486	10.7871	2.7136	5.10562	8.3068	14.1444	12.405	16.7253	1.0177	4.3513	1.3973	12.7459	1.0548	2.8813	5.1016	16.1296	7.2241	3.1929	4.8631	0.3006	6.0593	5.1348	0.5331	3.8327	0.25844	2.4976	6.0487	1.9679	7.7585	26.315
DYNC1H1	12.899	9.2374	1.3601	4.5687	4.0984	1.4328	2.0256	3.9137	0.391	0.6113	0.7154	3.0158	1.4605	0.0965	0.1499	8.6749	1.1029	0.5329	1.0797	1.9494	6.9522	1.2411	1.0328	0.6378	7.0439	4.8607	3.739	1.9612	2.2654	0.0269	0.5906	1.2049	0.2897	0.1233	1.6047	2.7034	1.5487	0.0842	0.0111	16.5241	2.278	0.7363	4.5179	0.0603	0.295	0.7773	4.5956	6.5704	6.9005
RTN4	36.1572	15.2497	1.5346	27.2855	16.6735	8.844	29.9809	9.6311	4.0784	0.4444	1.7911	3.3236	5.2045	1.2543	0.7146	19.9527	11.9771	3.7629	1.4064	12.571	96.9398	29.8592	3.0948	9.7294	21.6526	12.3033	34.2711	22.4287	4.184	0.397	10.6107	31.0986	1.3084	0.6818	35.2641	2.8732	5.9661	2.7877	1.8939	120.958	5.7699	3.3254	29.412	0.18844	2.11	20.5585	11.8361	7.0682	57.7064
SLC25A6	6.8795	14.184	2.6047	7.2648	2.6134	1.5456	2.6935	11.4641	0.44228	2.70988	2.4094	4.9735	5.6115	0.60584	0.7349	17.1461	2.90008	0.61456	3.9352	6.2539	24.5582	8.0179	5.5645	0.31888	11.6965	14.704	12.4446	34.9765	7.3758	0.786	2.47338	1.6144	0.4216	3.1006	1.9995	5.9547	20.5622	0.41378	1.77834	25.8742	1.0155	2.1374	22.1831	0.85982	4.25874	1.4654	44.986	25.5564	17.1329
PSTPIP2	0.289	0.727	3.4453	0.2386	0.13898	5.4733	1.0484	0.5057	0.08946	0.933	0.22024	0.0396	1.1666	0.23846	1.0783	1.2667	0.11128	1.0127	2.262	9.8136	1.6162	0.4203	0.2695	0.11872	0.7091	1.4481	0.19856	1.7391	9.8359	0.5508	2.40976	1.0968	0.9427	4.0255	1.5242	0.18522	0.3981	1.2823	0.7372	0.55424	3.465	0.27	0.9631	0.04664	2.9619	36.4077	0.9265	0.23858	0.1743
LRRC59	11.4753	8.4556	0	3.4215	1.0826	0.1932	2.293	2.3463	0.2438	6.081	0.9392	11.9849	4.4822	0.4326	0.174	4.1663	0.755	1.2536	1.4221	5.883	1.8111	1.5502	0.4846	0.6417	0.8655	2.584	10.8927	0.8889	0.7729	0	1.98252	5.5881	1.198	0.1381	2.3622	0.3942	2.1121	0.53262	0.88194	12.3759	0	0.5225	3.7399	0.09334	0.3487	0.9298	5.2239	12.858	4.7715
STOML2	0.8272	17.9832	1.6995	0.8695	10.1888	1.5463	6.7965	14.3543	5.1806	1.4009	1.4499	2.4578	2.3983	0.2492	24.1893	4.1514	9.7463	0.5835	10.175	48.761	1.5065	24.9372	2.0129	0.5252	109.119	1.0163	9.8177	3.7441	0.9939	3.0514	11.1885	2.6595	1.731	16.6303	17.1409	0.7482	2.2675	0.1316	30.102	0.4282	0	2.8932	3.5198	1.358	4.055	3.8979	2.7571	7.0661	7.5449
ZMPSTE24	2.5723	4.1783	0.1927	0.7517	1.0378	0.4384	0.745	1.7616	0	0.9454	0.1169	1.7118	0.7076	0.13456	0.21316	3.1759	0.2611	0.0257	0.2226	3.3266	0.7118	0.9475	0.1333	0.0772	1.6203	2.3834	2.8711	0.8175	0.9354	0.1072	4.61722	0.3483	0	0.0517	0.463	1.3383	0.4735	0.25634	0.06528	40.8531	0.2639	0.3994	4.6362	0.1049	0.3596	0.5226	1.8367	1.8721	0.8404
S100A9	658.559	69.5646	385.512	43.6591	3592.18	955.291	2246.97	1254.12	9.3434	758.331	476.435	28.2561	11.5722	17.0381	700.783	1332.12	239.822	38.6026	332.706	368.767	12.1652	214.207	2330.96	0.8647	2043.28	671.177	3.0287	2376.88	318.272	310.585	1.3849	9.7883	181.435	171.063	317.318	1763.19	514.243	1.93076	156.099	4761.58	1208.22	57.7742	3.4472	15.0667	1448.97	310.101	174.23	182.561	115.506
IL1B	1.47878	0	3.0342	3.6288	1.45696	1.2705	0.17626	8.0026	0.42766	7.1284	6.9712	0.663	0.4063	0.84764	1.1637	1.1316	0.3816	2.271	0.1627	0.6724	0.4433	0.7421	0.1054	2.50066	3.3399	0.1074	1.73394	0.8699	0.02266	0.04012	3.4079	7.0564	22.8988	0.7457	1.42296	0.0347	0.6322	0.68288	0.2433	0.2641	0.0959	5.7344	5.8518	3.4981	0.249	17.0496	5.3194	0.28736	4.144
YKT6	4.1239	3.7117	0.1588	0.4419	1.9197	0.6941	0.4161	1.9431	0.7659	0.5683	0.1871	0.1772	0.9875	0.3704	0.13888	3.8085	1.5719	0.37394	1.2838	1.1447	0.8485	0.6024	0.6407	1.5253	4.4455	1.9217	0.5442	0.7044	0.3053	0	7.96542	0.4514	0.1185	0.08866	1.5403	2.1751	0.1401	0.6609	0.198	6.0567	1.1456	0.0497	0.3658	0.2028	0.3199	0.8733	0.5245	0.7813	1.5484
DIAPH1	0.7199	2.3072	1.4287	1.008	0.5186	2.1426	0.2852	2.937	0.3148	2.0282	0.8024	0.6306	0.4463	0	0.2198	3.6035	0.035	0.3642	0.7712	13.1854	1.583	1.4261	0.5062	0.0069	1.0184	2.0035	0.1183	4.38	1.5849	0.2469	3.12162	1.6096	0.5407	0.2813	0.0746	1.947	1.1476	0	0.1088	2.0928	0.4505	1.1246	1.466	0.08788	2.4024	2.5483	1.3533	0.6445	0.8779
SLC25A24	0.4625	0.2471	2.6704	2.9732	1.2975	0.8521	1.7303	1.0711	0	0.1265	0.45	0.5731	2.7243	0.116	0.243	6.0978	0.77998	0.5762	1.076	0.3473	7.7664	1.5695	0.2096	0.88416	1.6388	1.7981	33.4072	1.1401	0.8223	0.0038	3.0455	3.1302	0.1387	0.3574	1.9484	0.4328	0.8868	0.10744	0.17494	2.8381	0	2.2448	2.5008	0.3264	0.0343	0.1956	4.7316	2.3117	3.0867
ORM2	96.1982	22.1942	10.3993	62.2547	33.8856	9.7771	22.1879	2.3875	21.2103	215.591	67.6003	41.9819	34.4892	85.8777	729.84	35.7735	159.899	12.2757	11.3775	3.7815	1.3977	11.221	67.8967	902.755	231.187	26.5442	1.0832	64.4788	5.3878	6.9454	14.3849	108.768	498.028	40.3595	74.016	47.8063	93.5288	303.595	340.351	18.6821	4.5304	69.5316	63.4978	62.5181	13.857	17.8693	39.4121	38.256	12.5461
ILK	2.6894	8.1285	7.0356	9.5844	2.32	8.1802	1.9057	8.5428	1.0278	17.6433	6.6727	6.8673	4.7806	0.6623	10.9748	2.7512	0.8716	1.196	2.5099	163	10.6505	20.9821	6.3284	0.59	23.1291	5.1692	6.6209	81.6611	12.4013	3.4105	0.8554	13.5611	4.149	3.525	3.6636	8.4465	14.1492	0.4981	1.6933	19.3032	1.2592	21.8308	20.8177	2.9534	24.9313	18.0695	25.286	7.5885	9.718
FETUB	1.9581	0.8759	6.6364	0.3838	1.5602	6.9669	0.5742	1.8954	1.5285	3.6787	0.3214	0.3397	1.1263	1.7209	1.6951	9.4373	0.5868	0.5222	1.0246	0.3784	0.3041	3.1919	0	2.9039	2.3816	0.9778	0.30884	0.7574	1.2502	0.5518	3.73534	0.0083	2.4999	1.5002	0.0551	4.237	0.737	3.8599	5.4974	0	0.0348	0.5401	0.3767	1.1869	1.1529	8.8784	0.621	2.0438	0.5429
ATL3	9.3306	16.8467	2.0051	59.7273	2.6697	3.924	2.0199	5.7178	1.7722	23.8487	35.4483	12.3272	15.2503	0	0.0719	12.5489	0.2186	1.001	1.5822	29.1272	14.9416	3.0447	41.7257	0.2111	5.7002	6.9679	11.9874	9.6821	5.2552	0.8031	0	22.5259	1.2747	1.9325	1.7474	27.2465	64.4857	0.623	0.1098	108.604	0.3695	44.3669	13.1573	6.8495	7.4536	2.0529	62.2981	17.1865	9.9031
BCAT1	0.8724	1.251	0.2542	3.2935	0.8344	0.14012	0.927	0.2336	0	0.4825	2.046	0.7321	4.6617	0.19602	0.24124	1.6887	0.4599	0.16094	2.8431	1.41692	7.7294	1.3343	0.9779	0.34026	3.3811	1.3797	0.4862	2.0326	0.34916	0.13632	11.8798	14.2896	2.1681	0.22788	4.4912	1.0619	0.3654	0.06864	0.2887	1.8141	0.2967	2.6612	10.0456	1.4093	0.032	0.2738	1.5606	2.4276	0.1702
NRP1	26.0864	0.7453	0	1.3412	0.5932	0.23628	4.391	0.41774	0.593	0.0805	0.72	0.6646	0.865	1.2539	0.0511	4.3399	3.1666	1.6117	0.204	1.60852	2.4209	0.2	0.3782	0.1907	0.5434	0.346	0.6089	1.5691	0.9113	0.19156	1.87232	1.2026	1.4045	0.197	0.374	0.4647	0.1841	0.2154	0.0467	0.7605	0.2061	0.9981	1.8278	0.111	0.1125	0.46876	1.6064	2.9847	1.5497
COPA	26.1697	8.1849	2.1375	4.9616	10.5424	1.4629	1.4778	5.1801	0.1621	0.7241	1.2581	2.3922	1	0.0245	0.012	4.9878	0.3007	0.6388	0.2582	3.8791	3.9472	1.9251	1.4508	0.1123	4.5148	13.8351	2.8685	2.3396	1.4186	0.3701	0.4638	2.0053	0.1974	0.5745	0.7677	1.5494	2.8925	0.0183	0	14.3036	1.164	1.3761	5.1184	0.0291	1.2795	1.3327	7.1222	7.1345	6.6915
MGLL	0.72358	0.3675	1.6426	7.9673	0.0709	1.9169	0.5799	0.488	0.14064	3.4937	4.4279	0.0284	0.9878	0.03626	1.9883	2.1057	0.4043	0.5236	1.0659	15.4912	2.3297	5.1425	0.3541	0.6923	4.6959	0.1507	0.45598	22.1704	2.2577	0.8661	7.95286	3.5959	3.2308	0.0435	0.9394	2.1555	5.778	0.18474	0.9601	5.1913	0.0407	10.4089	8.9916	0.0305	5.4139	3.5291	6.0532	2.1578	1.8193
INF2	0.1195	1.7574	0.512	1.5039	0.0967	0.2027	0.1143	0.0105	0	0.1902	0.0475	5.046	1.7606	0.0119	0.4321	0.0678	0.41372	0.0614	0.3089	9.9961	1.6541	5.2786	0.1105	0.0029	0.8717	0.3536	0.0908	2.1609	1.1972	0.0573	4.37762	2.1556	7.3533	0.1259	0.3188	0.3696	0.6188	0.56652	0.1855	0.9357	0.0112	1.2049	1.959	0.0079	0.5607	4.8227	0.7755	0.6134	1.0846
SURF4	0.3195	7.1261	0.125	3.7557	2.6338	0.5416	0.8603	4.3777	0.70706	0.6403	0.9119	0.5779	0.2259	0	0.2679	6.3544	1.47442	0.0547	0.5186	1.5736	2.8966	1.0705	2.2037	1.5875	3.7034	5.4946	3.4603	2.7442	1.3168	0.0712	3.35664	0.2114	1.44648	0	0.6951	2.2167	3.5352	0.23978	0.7768	56.9376	2.1656	1.1074	3.5264	0.19952	2.1377	0.3632	9.0046	4.0601	2.6232
RECQL	1.8264	2.658	5.5173	1.1611	2.0858	0.0882	4.0818	0.1341	1.32024	0.36554	0.1878	2.1641	0.6106	0.46918	0.14872	10.5227	0.1216	0.1731	3.4841	0.0426	3.5754	4.4096	1.2799	0.6065	1.9211	2.5865	1.6253	0	0.3776	0.47028	7.51628	0.2343	0.0914	0.2228	1.8594	0.2505	0.2916	0.78646	0.08396	5.4002	0.0762	0.10164	0.286	0.14602	0.5588	0.3423	2.23	2.8803	5.2634
SFXN3	5.399	11.9708	0.949	1.142	1.5446	0.2192	6.7698	4.8824	0.5783	0.57192	0.40216	3.0191	2.882	0.13268	0.78578	2.4145	2.31926	0.47678	3.7391	3.5299	14.0246	2.4822	6.4606	0.2146	6.0758	1.6277	2.0304	2.277	1.1557	0.63646	1.77932	0.2051	0.31188	1.73284	7.9884	0.8211	0.73198	0.78902	1.1327	8.3083	0.0968	0.017	1.7219	0.23596	0.1086	1.3369	0.7166	6.7368	17.9221
CSTA	1.681	29.1072	1.5146	0.7443	0	0.1662	0.67294	5.8797	1.477	0	0.3169	2.1651	3.7537	0.6037	0.4915	0.9524	0.38618	0.71796	20.4762	0.4084	0.719	0.27272	1.2596	0.9378	0.34	1.0438	23.7699	0	0.2081	0.25104	26.1385	3.5285	2.2442	0.197	1.1745	0	0.13654	0.32436	0.88168	3.1672	0.51518	0.12734	4.71482	0.08894	0.36922	0.3998	0.2118	0.6217	1.5813
LONP1	2.2469	4.5704	1.2692	2.2139	1.8992	0.7856	0.8182	1.6472	0.0595	0.2635	0.5391	0.6059	2.6689	0.48042	1.9211	13.763	0.0236	0.0511	2.1044	2.3967	11.1695	0.4916	0.473	0.034	8.5471	6.035	0.6019	1.3217	5.3784	0.1043	1.4476	12.4011	0.6504	0.18578	3.338	0.1394	1.334	0.0194	0.92842	0.4264	0.2384	1.1627	3.8838	0.0925	0.2241	4.6331	3.4359	7.955	4.2394
ACSL3	0.5304	1.1685	0.19802	0.6358	0.1345	0.2898	0.4803	2.061	0.28794	0.1318	0.2488	0.0521	0	0.3464	0.2914	2.2459	0.59388	0.70612	0.88006	0.2026	0.3167	1.0602	0.2749	0.4131	11.8529	4.8194	0.6622	1.4827	0.4715	0.11414	1.30484	6.3719	2.5088	1.2314	1.00548	0.2183	0.3385	0.28786	0.13152	0.2114	0.0367	2.6258	1.8599	25.0944	0.11402	0	2.2996	1.2938	2.0201
SEC24D	2.9523	3.2921	0.2837	0.5106	1.2121	0.219	0.4049	1.5523	0.2031	0.2247	0.1325	0.614	0.4134	0.0037	0.2845	1.7207	0.5714	0.1592	0.0464	0.537	0.4509	0.3303	4.7798	0.0819	1.7582	1.9723	5.2139	0.4984	0.7402	0.3728	22.5248	0.0947	0.1724	0.22534	2.0237	1.142	0.3572	0.0318	0.06676	5.4411	0.376	0.12974	0.7978	0.09202	0.3058	0	1.7008	3.8227	3.037
BID	0.4712	3.4302	0.5816	12.3657	4.1278	0.4117	1.2401	0.4861	0.1786	1.0161	10.8985	0.7126	2.5022	0.2224	0.19518	2.1003	0.8021	4.7132	0.9333	5.0667	0.8958	0.8476	0.46718	0.0787	5.3815	3.2501	0.1894	21.8232	0.4643	0.4431	14.8108	16.5998	4.5768	0.3504	0.5222	8.5226	16.8683	0.0235	0.1888	8.7272	0.1821	12.3837	18.2246	0.5611	0.8418	0.4642	9.3702	1.5237	3.5269
DPT	43.9305	249.761	0.5257	249.131	47.9443	0.56248	69.1225	1.8526	149.777	0.403	22.5452	1934.56	218.545	570.662	0.3268	53.7679	29.9393	325.341	16.9561	1.90878	73.2963	18.4212	321.22	143.383	27.6363	51.6441	454.706	0.4112	2.7297	0.2306	1624.42	47.2031	1.2904	0.296	20.362	9.369	59.4103	882.702	126.698	4.8601	0.1968	7.3992	70.9129	195.018	0.4541	0.7455	322.707	394.66	66.8619
AEBP1	10.6982	1.3069	0.9144	4.8694	11.3771	0.4537	4.4321	0.0513	3.3977	0.32624	3.4528	4.2043	1.8377	13.9789	0.21048	7.1667	8.7378	8.0996	0.3601	0	4.3644	2.4987	3.4064	11.0469	0.8131	1.7902	20.4192	1.03724	0.8248	0.06848	12.6861	0.0862	0.091	0.0462	3.6043	1.146	0.1803	18.0241	0.312	0	0	0.15564	0.1419	0.1915	0.32826	0.78744	3.5231	5.5938	7.6208
ALDH1A1	2.8064	5.6576	0.2191	14.2794	1.5479	2.0438	1.6604	0.9704	7.7887	7.5864	3.1503	26.1615	0.8802	6.5038	0.3628	1.9729	2.2323	5.2642	0.7176	4.4034	1.6901	1.3614	1.0578	8.0834	0.4891	2.0286	2.0317	0.6086	3.2053	4.044	4.49352	0.1408	0.9499	0.2703	2.9744	10.2843	2.2494	2.7192	0.36422	5.8058	4.5811	1.66	0.6748	0	4.8392	1.2274	2.2603	2.8771	2.5289
SERPINF1	45.7068	190.292	21.0486	32.0781	53.4758	6.7725	14.6848	43.1285	163.919	5.968	7.5231	267.476	54.7376	50.9809	14.8051	38.4858	117.279	41.203	26.1359	14.8936	25.3105	45.4858	68.3791	175.74	21.2715	29.4191	47.6625	0.2971	11.9821	16.9688	101.69	34.3576	54.1889	14.0544	32.8531	7.1841	5.221	242.065	34.5897	5.1601	0.7875	12.29	8.2033	59.8112	12.6544	21.2239	9.9473	121.077	46.1051
CLEC3B	74.2657	50.9045	2.2706	4.1865	33.0353	0.9392	10.2348	0.8114	58.4264	1.8778	1.7806	127.437	12.9676	34.7911	5.5962	14.9723	45.0666	33.1032	9.0004	0.3953	3.7158	2.9023	9.7309	95.243	8.8711	4.0473	12.6718	0.1658	1.0066	1.2326	16.6268	4.817	3.0333	2.8625	15.4265	1.7267	0.581	112.272	21.7382	0	2.64192	0.2479	4.7329	20.3852	1.2671	2.2881	0.5348	25.5841	12.5853
SPTA1	0.2006	0.868	5.4784	0.7775	0.6585	36.217	3.2438	10.5786	0.43456	6.4486	8.0358	0.1319	3.5366	0.0035	1.4279	0.0636	0.34006	2.0943	1.2164	4.3855	2.0545	12.2234	0.9898	0.34506	1.7534	22.4013	2.0986	0.0607	3.1765	4.9028	2.30874	1.172	0.4956	13.5095	0.7513	3.0829	2.4446	0.0491	1.7828	0.65726	5.4241	7.6975	2.0286	0.2292	6.5803	1.0934	3.3891	0.0723	0.565
SERPINA4	12.079	3.8133	2.1799	2.7831	9.4731	3.6244	1.0395	0.4601	42.5894	3.0745	1.8843	2.4924	3.6401	31.7209	3.1619	0.6439	12.5639	0.7844	0.7644	0.3455	1.4145	4.4943	7.3628	14.3059	3.9931	0.0985	5.5306	2.3701	0.1483	1.2347	1.2929	1.266	1.3408	2.1133	3.1321	3.3585	1.1252	40.144	4.5237	1.5849	0.1507	3.5779	1.6253	0.7552	1.4221	8.6258	0.1225	0.4467	1.2445
KLKB1	2.5767	1.3773	0.9242	1.9009	1.1598	2.1358	0.445	0.1264	2.1519	2.6016	1.0036	1.9104	1.4185	2.9868	0.8995	2.388	0.9708	0.1241	0.2563	0.1594	0.3083	2.9393	1.2028	4.5632	0.7391	2.1658	1.0416	1.1713	0.361	0.5237	2.1703	7.9598	1.8262	2.1085	0.37032	0.6762	0.5285	2.6513	3.7099	0.6184	0	0.9493	2.6482	0.6668	0.4419	2.6904	0.27844	1.4613	1.881
LUM	779.799	1251.21	11.0918	614.419	1731.33	8.9873	1503.5	70.5834	3304.51	0.1959	229.226	2281	1137.24	1472.18	26.08	609.98	1546.09	1258.89	227.335	2.5447	390.014	201.479	1327.74	1584.37	141.225	126.824	2028.02	1.8633	108.767	2.009	3011.86	67.7722	7.7761	8.1355	661.821	172.036	134.786	7483.74	395.226	39.01	0.1803	13.1423	221.008	83.4323	4.3091	14.7921	459.386	1858.33	1059.97
F11	0.1266	6.6448	0.3	0.3278	0.0465	0.08716	0.04048	0.39418	3.0685	0.15906	0.297	3.1282	0.9645	4.6625	0.0716	0.1173	0.1906	0.2347	0.0872	0.3807	0	0.5061	7.2817	0.9553	0.0233	0.264	0.5691	0.20628	0.0136	0.0268	0.33048	0.5741	0.3787	1.6052	0.5939	0.38	0.2009	1.9543	0.7014	0.52624	0.05956	0.2889	0	0.23952	0.06188	0.2614	0.0731	6.563	1.1005
LTBP2	23.6568	3.91	0.40944	2.8119	1.0053	0.18054	0.5521	0.8735	9.3748	0.63006	0.0748	12.478	1.2699	3.9166	1.43682	0.5303	10.5355	3.953	0.4669	0.8922	0.3194	0.0644	0.9627	24.4377	0.3502	1.5636	44.0031	1.45148	0.0324	0.13344	53.6821	0.02	0.13454	0.22294	1.1866	0	0.0949	11.9163	0.0251	2.5339	0.21908	0.22366	0	0.5557	0.42506	0.1948	0.2908	7.0285	4.9606
PRELP	725.58	157.13	1.32662	264.664	322.504	2.38814	393.82	73.8893	821.159	0.78294	10.9637	2272.88	125.048	765.597	0.1122	176.667	188.417	1332.86	8.1416	0.2033	15.2219	0.5122	258.28	1076.76	0.4781	254.593	844.473	0	0.8552	0.1304	869.025	5.7754	12.9501	0	5.8326	2.2721	31.0838	4654.73	56.1083	3.5812	3.00894	0.1144	50.6596	1.8108	0.0435	3.26918	87.4274	1860.41	149.846
BGN	2873.11	1003.98	0.6723	1793.08	1803.08	0.5155	2564.85	288.22	1582.26	0.8051	191.569	13759.5	503.864	2711.27	0.6438	968.737	1987.93	1866.37	17.9999	5.9191	33.7948	28.1231	579.882	3795.09	36.5435	766.502	4619.23	0.75054	61.8382	0.1427	29075.9	96.7811	0.721	0.5716	142.406	38.8334	121.076	7846.52	149.076	19.2987	0.6926	17.1444	237.608	20.9141	1.3831	6.10528	321.988	4622.58	492.732
APOE	42.3472	52.5576	53.1433	56.6602	66.1592	41.9101	158.785	32.6867	134.271	42.575	16.2671	34.4634	154.674	145.911	39.6544	33.6959	119.761	70.2098	42.6738	13.5941	231.857	131.8	107.565	43.1834	65.5015	39.2866	175.168	47.2236	8.8721	174.392	225.182	115.451	213.42	193.092	25.5929	26.0669	77.3601	90.3028	141.257	12.7253	9.821	86.7399	131.484	199.415	12.6492	261.735	101.954	39.5581	29.7633
MAMDC2	4.1175	3.2987	0.7342	3.3805	0.6091	0.39792	0.9242	0.1978	2.4444	0.25374	0.0894	34.9161	0.8767	32.4011	0.35876	1.8487	1.3508	6.4621	1.5193	2.67778	0.1328	0.0952	1.9858	3.5622	0.0764	4.5816	4.0538	0.51292	0.47646	0.39472	25.1715	0.0547	0.1134	0.27066	0.64618	0.91264	0.61856	29.8089	0.7688	0.3032	0.14694	0.12488	0.0929	0.16964	0.557	1.12372	0.8758	45.3424	1.2358
HAPLN1	8.8172	9.087	0.4741	24.3973	0.2522	0.3589	0.45748	0.0666	18.4471	0.5359	0.24344	36.0079	0	13.6152	0.31264	0.2594	0.6449	7.5131	1.31774	2.0392	1.27224	0.68934	0	42.9788	1.0882	5.2821	2.1863	0.19244	0.21574	0.13186	7.8604	0.66542	1.23252	0.44252	0.74364	2.3528	0.6187	27.9067	0.1489	3.1806	2.4215	0.41688	0.72506	0.7164	0.60972	2.66562	0.4856	41.8793	2.3757
MATN2	1.8937	0.7167	3.08078	0.3796	0.1002	0.12982	0.22034	0.34958	6.0326	0.68708	0.28752	7.9167	0.188	4.4951	0.32282	0.0482	0.0615	0	0.32986	3.13496	0.3628	0.38808	0.0901	7.793	0.17076	0.0175	1.6775	0.41032	0.0109	0.1043	5.9388	0.55374	0.1154	0.07994	1.76002	0.2508	0.7691	2.9263	0.42228	0.1693	0.09172	0.03162	0.15714	0.0145	0.36768	2.1152	0	5.6418	0.0509
ACP5	3.96236	0.2029	0.9869	0.1588	0.376	0.172	0.6895	0.6063	0.9592	0.296	0.16338	0.6821	1.0745	0	0.13166	0.7904	0.7034	3.65392	1.2956	0.43456	0.5312	7.397	0.2893	0.4952	0.9781	0.9043	2.2072	1.5025	0.12712	0.6623	23.2317	1.20062	0.4784	0.82284	0.8617	0.2684	0.222	0.07122	0.18912	1.33388	0.0254	0.18014	0.32668	0.23424	0.04554	0.07668	0.1512	2.1609	0.17622
TNXB	74.8252	15.3752	0.0367	25.8227	8.3606	0.1001	3.1727	0.5828	126.714	0.59078	0.4714	39.0431	7.1782	88.9644	0.0316	1.5096	15.0017	9.9527	1.838	0	4.5393	0.0399	5.5231	49.3986	0.5656	0.5666	91.9979	1.49636	0.1113	0.05	174.945	1.1221	0.0441	0.58498	10.366	0.2284	3.286	146.185	0.3442	1.5437	2.44394	0.5627	1.6277	0.138	0.009	4.41124	8.4644	27.9722	40.149
KNG1	46.1072	83.4559	23.0443	9.7195	61.7402	29.5674	13.8718	13.3573	65.999	33.2051	11.1351	48.8708	82.0557	43.3279	63.0065	42.571	71.9662	5.8773	116.504	23.5118	16.214	41.7189	105.402	130.739	29.0554	25.3249	11.1011	4.4626	33.0308	21.5746	17.9586	20.511	75.6829	75.5853	24.2032	33.0257	11.4119	132.794	107.371	5.4294	1.7779	12.5656	9.5996	39.8632	19.0265	90.0386	2.5138	73.0812	41.6451
POSTN	218.325	147.968	0.1525	872.024	449.203	0.2413	9.0028	8.6781	39.141	0.1272	350.693	233.464	11.481	246.579	0.112	618.815	319.089	620.168	0.2117	1.514	97.0129	8.4372	50.8668	174.635	52.6511	69.8802	1096.56	1.9144	59.7578	0.0643	120.335	2.5772	0.0278	0.395	201.138	492.608	34.5134	310.513	0.2292	91.0386	0.0284	0.2713	18.9898	3.4797	0.1733	0.1215	1019.55	311.394	169.092
COMP	92.7676	45.3665	0.83194	9.4979	1.4031	0	2.2196	0.5049	40.849	0.64184	0.313	171.377	5.5787	93.4729	1.95692	3.3983	17.5629	17.0272	1.3817	0	4.6258	0.9918	19.9805	49.0405	1.2492	9.0226	3.3177	2.93844	0	0.3379	372.875	11.925	0.0677	1.1674	1.5505	3.16254	1.4225	56.394	0.66942	0.6826	0	0.0581	0.2191	0.4262	0.0626	1.43026	0.9991	202.274	21.2153
SERPINE2	2.066	13.0193	0.70632	28.1676	2.1578	0.5294	1.6945	1.8064	1.1509	0.64436	0.8974	17.8466	4.0234	10.8927	0.0374	2.9055	2.9737	47.0944	0.2139	0.639	0.4792	3.66514	2.1273	2.4422	1.26496	1.8774	3.8161	0.6546	0.0711	0	0	4.2179	0.09996	0.2447	0.2955	0.441	0.10292	11.3935	0	1.763	0.15318	1.0209	9.3158	0.2861	0.0607	0.3458	2.2703	32.8351	3.7917
Pathway	Count	Pvalue	Genes
hsa04217:Necroptosis	9	1.63387e-06	IL1B, VDAC3, VDAC2, CAPN1, SLC25A5, DNM1L, BID, GLUL, SLC25A6
GO:0006953~acute-phase response	4	0.0003931	CRP, ORM1, SAA1, ORM2
hsa04621:NOD-like receptor signaling pathway	7	0.000407385	IL8, IL1B, NAMPT, VDAC3, VDAC2, TXN, DNM1L
GO:0070527~platelet aggregation	4	0.000682973	FGB, FGA, ILK, TLN1
GO:0006954~inflammatory response	8	0.000797011	CRP, HCK, ORM1, TGFB1, IL8, IL1B, S100A9, MGLL
GO:0045766~positive regulation of angiogenesis	5	0.00310549	NRP1, LRG1, IL8, IL1B, RTN4
Pathway	Count	Pvalue	Genes
R-HSA-1474244~Extracellular matrix organization	7	3.86748e-06	COMP, TNXB, LUM, BGN, LTBP2, KLKB1, HAPLN1
GO:0010951~negative regulation of endopeptidase activity	4	3.8983e-05	SERPINE2, SERPINF1, SERPINA4, KNG1
GO:0030199~collagen fibril organization	4	9.35735e-05	COMP, TNXB, LUM, DPT
R-HSA-109582~Hemostasis	6	0.00202126	CLEC3B, SERPINE2, F11, KLKB1, SERPINA4, KNG1
GO:0007155~cell adhesion	5	0.00381221	COMP, POSTN, TNXB, DPT, HAPLN1
R-HSA-71387~Metabolism of carbohydrates	4	0.0099551	LUM, ALDH1A1, BGN, PRELP
[truncated: 107 more columns]

## Sheet: Figure S5B
Group	Neutrophil_ratio
Double_positive	0.685
Double_positive	0.837
Double_positive	0.795
Double_positive	0.842
Double_positive	0.7
Double_positive	0.851
Double_positive	0.758
Double_positive	0.676
Double_positive	0.886
Double_positive	0.765
Double_positive	0.704
Double_positive	0.575
Double_positive	0.682
Double_positive	0.767
Double_positive	0.915
Double_positive	0.818
Double_positive	0.586
Double_positive	0.81
Double_positive	0.784
Double_positive	0.705
Double_positive	0.737
Double_positive	0.828
Double_positive	0.731
Double_positive	0.741
Double_positive	0.844
Double_positive	0.924
Double_positive	0.814
Double_positive	0.493
Double_positive	0.76
Double_positive	0.858
Double_positive	0.901
Double_positive	0.917
Double_positive	0.758
Double_positive	0.707
Double_positive	0.791
Double_positive	0.795
Double_positive	0.824
Double_positive	0.944
Double_positive	0.805
Double_positive	0.783
Double_positive	0.732
Double_positive	0.591
Double_positive	0.758
Double_positive	0.896
Double_positive	0.633
Double_positive	0.746
Double_positive	0.878
Double_positive	0.51
Double_positive	0.53
Double_positive	0.802
Double_positive	0.835
Double_positive	0.734
Double_positive	0.647
Double_positive	0.651
Double_positive	0.755
Double_positive	0.608
Double_positive	0.808
Double_positive	0.716
Double_positive	0.83
Double_positive	0.865
Double_positive	0.8
Double_positive	0.854
Double_positive	0.78
Double_positive	0.724
Double_positive	0.827
Double_positive	0.744
Double_positive	0.637
Double_positive	0.864
Double_positive	0.901
Double_positive	0.623
Double_positive	0.84
Single_positive	0.794
Single_positive	0.809
Single_positive	0.625
Single_positive	0.598
Single_positive	0.806
Single_positive	0.669
Single_positive	0.763
Single_positive	0.433
Single_positive	0.745
Single_positive	0.43
Single_positive	0.557
Single_positive	0.549
Single_positive	0.596
Single_positive	0.721
Single_positive	0.77
Single_positive	0.505
Single_positive	0.819
Single_positive	0.869
Single_positive	0.532
Single_positive	0.835
Single_positive	0.499
Single_positive	0.663
Single_positive	0.681
Single_positive	0.671
Single_positive	0.595
Single_positive	0.792
Single_positive	0.721
Single_positive	0.709
Single_positive	0.735
Single_positive	0.918
Single_positive	0.674
Single_positive	0.63
Single_positive	0.848
Single_positive	0.667
Single_positive	0.783
Single_positive	0.749
Single_positive	0.746
Single_positive	0.78
Single_positive	0.608
Single_positive	0.693
Single_positive	0.693
Single_positive	0.806
Single_positive	0.798
Single_positive	0.687
Single_positive	0.686
Single_positive	0.795
Single_positive	0.807
Single_positive	0.757
Single_positive	0.697
Single_positive	0.56
Single_positive	0.833
Single_positive	0.563
Single_positive	0.651
Single_positive	0.516
Single_positive	0.696
Single_positive	0.697
Single_positive	0.69
Single_positive	0.693
Single_positive	0.868
Single_positive	0.667
Single_positive	0.46
Single_positive	0.504
Single_positive	0.421
Single_positive	0.853
Single_positive	0.753
Single_positive	0.708
Single_positive	0.918
Single_positive	0.73
Single_positive	0.782
Single_positive	0.88
Single_positive	0.817
Single_positive	0.692
Single_positive	0.813
Single_positive	0.723
Single_positive	0.828
Single_positive	0.547
Single_positive	0.693
Single_positive	0.802
Single_positive	0.721
Single_positive	0.645
Single_positive	0.486
Single_positive	0.477
Single_positive	0.693
Single_positive	0.802
Single_positive	0.717
Double_negative	0.543
Double_negative	0.793
Double_negative	0.935
Double_negative	0.772
Double_negative	0.49
Double_negative	0.858
Double_negative	0.548
Double_negative	0.891
Double_negative	0.644
Double_negative	0.718
Double_negative	0.777
Double_negative	0.675
Double_negative	0.605
Double_negative	0.679
Double_negative	0.609
Double_negative	0.497
Double_negative	0.779
Double_negative	0.762
Double_negative	0.671
Double_negative	0.662

## Sheet: Figure S5C
# Plasma proteome				# Vegetation proteome
Group	LRG1			Group	LRG1
Double_positive	213.767			Double_positive	12.5951
Double_positive	341.779			Double_positive	24.2897
Double_positive	157.611			Double_positive	42.2838
Double_positive	158.445			Double_positive	52.423
Double_positive	91.535			Double_positive	38.3625
Double_positive	103.546			Double_positive	14.1897
Double_positive	231.439			Double_positive	37.7693
Double_positive	133.137			Double_positive	63.6185
Double_positive	163.756			Double_positive	2.6694
Double_positive	187.001			Double_positive	2.8196
Double_positive	154.25			Double_positive	4.8277
Double_positive	163.514			Double_positive	25.1234
Double_positive	146.444			Double_positive	21.7006
Double_positive	209.59			Double_positive	14.6215
Double_positive	154.97			Double_positive	22.0433
Double_positive	123.18			Double_positive	30.8727
Double_positive	86.4224			Double_positive	7.2521
Double_positive	408.504			Double_positive	48.7451
Double_positive	131.843			Double_positive	6.4566
Double_positive	52.7063			Double_positive	27.7296
Double_positive	244.199			Double_positive	7.9605
Double_positive	219.442			Double_positive	6.6041
Double_positive	157.138			Double_positive	3.8949
Double_positive	160.063			Double_positive	3.9178
Double_positive	153.766			Double_positive	11.5098
Double_positive	116.863			Double_positive	65.5892
Double_positive	116.274			Double_positive	24.0387
Double_positive	135.885			Double_positive	21.646
Double_positive	139.39			Double_positive	1.0174
Double_positive	225.967			Double_positive	21.7194
Double_positive	243.342			Double_positive	13.89
Double_positive	198.688			Double_positive	4.7705
Double_positive	247.456			Double_positive	54.8387
Double_positive	144.503			Double_positive	36.9437
Double_positive	350.781			Double_positive	18.7028
Double_positive	185.434			Double_positive	12.6711
Double_positive	125.773			Double_positive	9.0241
Double_positive	128.165			Double_positive	26.2327
Double_positive	224.599			Double_positive	18.7243
Double_positive	133.02			Double_positive	29.8951
Double_positive	142.357			Double_positive	12.6826
Double_positive	182.506			Double_positive	1.7721
Double_positive	267.988			Double_positive	27.1617
Double_positive	175.599			Double_positive	4.4353
Double_positive	80.9237			Double_positive	38.4782
Double_positive	168.46			Double_positive	12.2213
Double_positive	153.542			Double_positive	9.1789
Double_positive	137.929			Double_positive	3.3106
Double_positive	47.0174			Double_positive	12.7277
Double_positive	201.225			Double_positive	8.3393
Double_positive	124.199			Double_positive	62.673
Double_positive	195.07			Double_positive	22.4744
Double_positive	142.533			Double_positive	27.977
Double_positive	209.034			Double_positive	17.2481
Double_positive	176.259			Double_positive	30.1244
Double_positive	72.45			Double_positive	3.5545
Double_positive	253.521			Double_positive	64.8842
Double_positive	174.547			Double_positive	20.7924
Double_positive	358.591			Double_positive	21.998
Double_positive	192.561			Double_positive	15.6483
Double_positive	228.428			Double_positive	37.6048
Double_positive	140.067			Double_positive	18.1734
Double_positive	124.631			Double_positive	5.4482
Double_positive	155.352			Double_positive	52.1435
Double_positive	148.619			Single_positive	20.3153
Double_positive	150.867			Single_positive	58.4706
Double_positive	187.588			Single_positive	3.2277
Double_positive	124.241			Single_positive	7.7143
Double_positive	122.081			Single_positive	14.0148
Double_positive	36.5391			Single_positive	6.896
Double_positive	252.195			Single_positive	0.3072
Single_positive	395.836			Single_positive	2.2784
Single_positive	315.785			Single_positive	1.5183
Single_positive	154.471			Single_positive	23.9828
Single_positive	284.435			Single_positive	17.0186
Single_positive	182.04			Single_positive	17.321
Single_positive	189.556			Single_positive	23.1094
Single_positive	194.384			Single_positive	12.7229
Single_positive	91.1224			Single_positive	2.1182
Single_positive	151.718			Single_positive	4.212
Single_positive	65.9783			Single_positive	31.5317
Single_positive	77.8798			Single_positive	3.557
Single_positive	123.668			Single_positive	8.6549
Single_positive	127.582			Single_positive	9.6266
Single_positive	147.956			Single_positive	1.2918
Single_positive	158.727			Single_positive	11.2085
Single_positive	134.497			Single_positive	7.3182
Single_positive	118.819			Single_positive	12.7801
Single_positive	86.9602			Single_positive	7.8857
Single_positive	96.9499			Single_positive	4.1538
Single_positive	150.353			Single_positive	28.4829
Single_positive	63.8718			Single_positive	26.6898
Single_positive	117.694			Single_positive	6.1504
Single_positive	236.159			Single_positive	3.2925
Single_positive	97.3925			Single_positive	27.033
Single_positive	113.977			Single_positive	22.6876
Single_positive	422.09			Single_positive	17.2553
Single_positive	92			Single_positive	26.5047
Single_positive	116.237			Single_positive	6.1564
Single_positive	299.593			Single_positive	3.262
Single_positive	233.678			Single_positive	25.8964
Single_positive	181.923			Single_positive	12.4608
Single_positive	103.522			Single_positive	61.04
Single_positive	75.7203			Single_positive	12.9117
Single_positive	105.825			Single_positive	11.9824
Single_positive	219.163			Single_positive	5.9448
Single_positive	157.76			Single_positive	8.1569
Single_positive	128.584			Single_positive	6.5898
Single_positive	164.752			Single_positive	9.3535
Single_positive	56.7841			Single_positive	8.0908
Single_positive	207.803			Single_positive	6.3453
Single_positive	155.4			Single_positive	0.7872
Single_positive	135.401			Single_positive	9.268
Single_positive	263.104			Single_positive	6.911
Single_positive	154.651			Single_positive	3.9156
Single_positive	106.474			Single_positive	0.4931
Single_positive	125.985			Single_positive	48.2843
Single_positive	186.597			Single_positive	39.2889
Single_positive	124.404			Single_positive	31.6802
Single_positive	199.243			Single_positive	18.0205
Single_positive	83.8312			Single_positive	38.0652
Single_positive	308.623			Single_positive	12.9892
Single_positive	79.119			Single_positive	7.8866
Single_positive	90.7884			Single_positive	5.053
Single_positive	56.8626			Single_positive	7.5527
Single_positive	142.793			Single_positive	3.693
Single_positive	193.854			Single_positive	2.2408
Single_positive	204.346			Single_positive	0.4664
Single_positive	188.413			Single_positive	16.6305
Single_positive	260.534			Single_positive	13.2269
Single_positive	140.36			Single_positive	11.0908
Single_positive	62.6324			Single_positive	6.6576
Single_positive	129.944			Single_positive	12.5535
Single_positive	183.487			Single_positive	21.5428
Single_positive	254.026			Single_positive	29.9451
Single_positive	80.145			Single_positive	21.6606
Single_positive	169.517			Single_positive	5.2746
Single_positive	87.2595			Single_positive	7.8834
Single_positive	76.0423			Single_positive	3.2362
Single_positive	203.703			Double_negative	0.2302
Single_positive	181.623			Double_negative	1.1653
Single_positive	154.813			Double_negative	42.1638
Single_positive	202.464			Double_negative	16.7194
Single_positive	210.947			Double_negative	11.3176
Single_positive	207.792			Double_negative	20.0923
Single_positive	231.034			Double_negative	3.5301
Single_positive	152.797			Double_negative	5.8049
Single_positive	253.554			Double_negative	2.2429
Single_positive	205.381			Double_negative	5.9129
Single_positive	26.141			Double_negative	8.8181
Single_positive	179.115			Double_negative	58.9672
Single_positive	86.5688			Double_negative	26.6813
Single_positive	76.1737			Double_negative	8.8419
Single_positive	278.99			Double_negative	12.2654
Single_positive	79.1743			Double_negative	1.3323
Single_positive	214.478			Double_negative	12.9791
Double_negative	80.0986
Double_negative	122.367
Double_negative	226.461
Double_negative	44.5455
Double_negative	89.9179
Double_negative	88.9038
Double_negative	151.645
Double_negative	74.0534
Double_negative	66.1362
Double_negative	94.7159
Double_negative	131.39
Double_negative	76.7709
Double_negative	163.075
Double_negative	193.119
Double_negative	131.892
Double_negative	30.973
Double_negative	286.743
Double_negative	150.756
Double_negative	123.73
Double_negative	70.9982
non-IE	71.2046
non-IE	98.6661
non-IE	59.9937
non-IE	47.3035
non-IE	69.5145
non-IE	141.945
non-IE	34.0331
non-IE	144.438
non-IE	34.4858
non-IE	59.0021
non-IE	35.8656
non-IE	40.0764
non-IE	35.5345
non-IE	39.8274
non-IE	167.838
non-IE	175.084
non-IE	46.9221
non-IE	26.9787
non-IE	42.9896
non-IE	35.1529
non-IE	134.589
non-IE	41.7959
non-IE	40.3262
non-IE	25.8959
non-IE	23.5085
non-IE	112.026
non-IE	32.6437
non-IE	27.4164
non-IE	36.5366
non-IE	33.0927
non-IE	36.4718
non-IE	20.9926
non-IE	139.827
non-IE	27.239
non-IE	67.9394
non-IE	30.6738
non-IE	142.985
non-IE	120.648
non-IE	125.064
non-IE	29.6776
non-IE	20.2969
non-IE	34.2228
non-IE	46.9797
non-IE	80.0057
non-IE	47.0562
non-IE	94.6959
non-IE	25.4894
non-IE	51.5756
non-IE	119.934
non-IE	58.2622

## Sheet: Figure S5D
Symbol	Cor	Pvalue	FDR
CRP	0.656923	4.15652e-23	1.62656e-20
C9	0.627158	1.25015e-20	2.44375e-18
SAA1	0.617568	6.91392e-20	9.00603e-18
SERPINA1	0.613969	1.29401e-19	1.26098e-17
ITIH4	0.611263	2.06194e-19	1.61092e-17
SAA2	0.600099	1.34641e-18	8.7975e-17
SERPINA3	0.585818	1.33774e-17	7.48486e-16
RCN1	0.557665	8.88e-16	4.3401e-14
MYL4	0.536661	1.62e-14	7.038e-13
PPP1R9B	0.497671	2.11e-12	8.2501e-11
LDHB	0.472514	3.56e-11	1.26542e-09
SGCE	0.465569	7.48e-11	2.43723e-09
SLC35B2	0.459584	1.4e-10	4.21077e-09
HPX	0.452831	2.79e-10	7.79207e-09
VPS35L	0.445188	5.99e-10	1.56139e-08
HP	0.435719	1.5e-09	3.66563e-08
HPR	0.42722	3.35e-09	7.705e-08
NDUFB4	0.420627	6.16e-09	1.33809e-07
RBCK1	0.416251	9.15e-09	1.88297e-07
PSME3	0.409723	1.64e-08	3.2062e-07
LCP1	0.404642	2.55e-08	4.63868e-07
ITIH3	0.404354	2.61e-08	4.63868e-07
SERPINA10	0.394845	5.87e-08	9.5795e-07
CP	0.394823	5.88e-08	9.5795e-07
SAA4	0.392512	7.13e-08	1.11513e-06
C1RL	0.386703	1.15e-07	1.72942e-06
NIT1	0.384746	1.35e-07	1.89914e-06
SERPINA2	0.384642	1.36e-07	1.89914e-06
CFHR1	0.382617	1.6e-07	2.15724e-06
DOCK10	0.37488	2.96e-07	3.85787e-06
CFHR5	0.373313	3.34e-07	4.21271e-06
MCTS1	0.360282	9.03e-07	1.10335e-05
C1R	0.352045	1.66e-06	1.96685e-05
SPTA1	0.351142	1.77e-06	2.0355e-05
ITGAV	0.347788	2.25e-06	2.51357e-05
SIRPB1	0.337687	4.58e-06	4.97439e-05
KRT8	0.334933	5.53e-06	5.69008e-05
XPO1	0.333368	6.15e-06	6.16577e-05
CSPG4	0.329784	7.84e-06	7.6636e-05
NUCB2	0.32919	8.16e-06	7.78185e-05
SERPINF2	0.328499	8.54e-06	7.95033e-05
MAN1A1	0.325809	1.02e-05	9.27488e-05
NPM1	0.318789	1.62e-05	0.000143959
RNPEP	0.318349	1.66e-05	0.000144236
VPS26C	0.317515	1.76e-05	0.0001496
SMPDL3A	0.311622	2.55e-05	0.00020348
PLRG1	0.311032	2.65e-05	0.00020723
NLN	0.308538	3.1e-05	0.000237667
KRT15	0.306212	3.58e-05	0.000268536
MASP2	0.305952	3.64e-05	0.000268536
MRPL49	0.303762	4.16e-05	0.000301215
WDR12	0.296899	6.3e-05	0.000447873
TIMM44	0.29315	7.87e-05	0.000549458
CFHR3	0.292848	8.01e-05	0.000549458
CFH	0.290198	9.35e-05	0.000619636
ACE	0.289326	9.83e-05	0.000640588
EEF1A2	0.286826	0.000113632	0.000728362
PROS1	0.285853	0.000120157	0.000757764
APOH	0.285109	0.000125381	0.000778158
DDAH2	0.283055	0.000140925	0.000860964
GSTO1	0.27803	0.000186869	0.00111699
IGFBP2	0.277869	0.000188546	0.00111699
DDX60	0.276302	0.000205655	0.00120017
FCN1	0.274933	0.000221774	0.0012752
IGLV3-25	0.273275	0.000242859	0.0013762
PREP	0.272514	0.00025316	0.00141408
CHI3L1	0.268963	0.000306765	0.00168937
CHL1	0.264455	0.000390011	0.00211798
F9	0.262921	0.000422815	0.00223753
FLNC	0.262534	0.000431493	0.00223753
ACAA1	0.262133	0.000440639	0.00223753
LYZ	0.261109	0.00046483	0.00233011
HAGH	0.260326	0.000484174	0.00239635
CFHR4	0.258827	0.000523266	0.00255746
S100A9	0.25788	0.000549431	0.00265219
FGA	0.25663	0.000585846	0.00275983
ITGB2	0.256179	0.000599527	0.00278024
SERPING1	0.25602	0.000604401	0.00278024
ANXA2	0.253566	0.000684708	0.00304228
VTN	0.25309	0.000701359	0.00305176
APOE	0.25306	0.000702451	0.00305176
IGLV3-27	0.249071	0.000857766	0.00366549
ALDH4A1	0.248367	0.000888273	0.00373457
H2AC21	0.242483	0.00118483	0.00487649
HSPG2	0.241149	0.00126359	0.00514649
KRT13	0.240887	0.00127961	0.005158
CFL2	0.239593	0.00136152	0.00543218
PI16	0.239276	0.0013823	0.00545937
AGT	0.238415	0.00144018	0.00563112
C2	0.237418	0.00151001	0.00580956
CAMP	0.237341	0.00151554	0.00580956
MED23	0.23705	0.00153653	0.00583284
ACAT1	0.235679	0.00163923	0.00616289
TGFBI	0.235448	0.00165715	0.00617091
H2AC1	0.234799	0.00170844	0.00630188
SELL	0.234468	0.00173507	0.0063403
FCGR3A	0.231391	0.00200209	0.00722193
GP1BA	0.23118	0.00202173	0.00722193
OLFM1	0.230702	0.00206678	0.00722193
CTNND2	0.230557	0.00208066	0.00722193
H2AX	0.23042	0.00209377	0.00722193
SND1	0.230145	0.00212045	0.00722193
CAT	0.230108	0.0021241	0.00722193
B2M	0.229509	0.0021833	0.00735923
ORM1	0.228998	0.00223498	0.00746903
ESD	0.226837	0.00246624	0.00803585
ACACB	0.226062	0.00255429	0.00825394
CFHR2	0.224935	0.00268745	0.00854386
PCNA	0.223341	0.00288648	0.00910172
SERPINA6	0.222947	0.0029377	0.00918913
MMP9	0.222624	0.00298038	0.00924864
THUMPD1	0.222065	0.00305545	0.00927107
RPS15	0.222021	0.00306143	0.00927107
MSLN	0.221933	0.00307343	0.00927107
KNG1	0.221867	0.00308245	0.00927107
PDHB	0.221195	0.00317559	0.00945056
GNPTG	0.22109	0.00319047	0.00945056
EEF1A1P5	0.219864	0.00336788	0.00990107
APOF	0.219597	0.00340758	0.00994302
ACOX3	0.219016	0.00349566	0.0101245
GNA13	0.218486	0.00357786	0.0102113
SERPINB1	0.217513	0.00373316	0.010455
CEP170	0.217438	0.00374535	0.010455
EEF1A1	0.217286	0.00377021	0.010455
RBM17	0.216665	0.00387335	0.0106653
PIEZO1	0.216269	0.0039405	0.0107744
HSP90AA2P	0.214037	0.00433877	0.0116196
SERPIND1	0.213786	0.00438574	0.0116655
TPI1	0.213293	0.00447935	0.0117379
ENO1	0.21317	0.00450304	0.0117379
TACO1	0.212976	0.00454048	0.0117571
IGLV1-36	0.211704	0.00479344	0.0122454
METTL18	0.211702	0.00479389	0.0122454
MIF	0.210568	0.00502987	0.0126069
DSP	0.20987	0.00518025	0.0129011
NUP205	0.208908	0.00539416	0.0132649
SACM1L	0.207742	0.00566418	0.0138418
KRT84	0.206921	0.0058614	0.0141467
TTR	0.205481	0.00622203	0.0148342
ATP5PD	0.20287	0.00692686	0.016218
ANXA6	0.202184	0.00712371	0.0163845
SERPINA7	0.201352	0.00736887	0.0166545
VCL	0.201094	0.00744626	0.0167327
MAT2B	0.199142	0.00805683	0.0175275
CAPN1	0.198994	0.00810471	0.0175275
COTL1	0.198932	0.00812479	0.0175275
CTTN	0.198829	0.0081586	0.0175275
DNAJB6	0.197915	0.00846259	0.0180813
BAG2	0.197715	0.00853058	0.0181152
ADD1	0.195472	0.00932557	0.0192993
FCN3	0.194966	0.00951383	0.0194385
GPD1	0.194882	0.00954525	0.0194385
CLU	0.194611	0.0096476	0.0195451
TALDO1	0.193823	0.00995102	0.0198885
EIF2AK3	0.19352	0.0100702	0.0198885
ALDH1A2	0.192815	0.0103515	0.0201364
IGLV3-16	0.192151	0.0106232	0.0204615
C1S	0.191468	0.0109087	0.0208064
FUT3	0.191123	0.0110559	0.0209847
A1BG	0.190539	0.0113082	0.0212862
CD44	0.190229	0.0114445	0.0213033
FLNB	0.190112	0.0114961	0.0213033
BUB1B	0.189335	0.0118452	0.0218465
TUBA4A	0.188972	0.0120115	0.0220492
LSP1	0.187363	0.0127732	0.0232294
ANPEP	0.186718	0.0130902	0.0235865
GNAT1	0.18656	0.0131692	0.0236199
NDRG1	0.185322	0.0137999	0.0244152
CS	0.184622	0.0141684	0.0249542
TBXAS1	0.184057	0.0144724	0.0251616
KLK1	0.183969	0.0145203	0.0251616
TPD52L2	0.183885	0.0145658	0.0251616
IGLV3-9	0.183515	0.0147688	0.0253272
GNAL	0.182732	0.0152071	0.025852
TPM4	0.18236	0.0154191	0.0260989
PRDX1	0.181459	0.0159428	0.0265954
CPB2	0.181389	0.0159845	0.0265954
GNAT2	0.180784	0.0163461	0.0268543
ERAP2	0.180092	0.0167678	0.0269889
KRT1	0.180084	0.0167732	0.0269889
SIRPA	0.179448	0.0171697	0.02729
UFD1	0.178633	0.0176892	0.0280019
AGR3	0.17772	0.0182881	0.0288333
TUBA1A	0.177321	0.0185548	0.0290916
RDX	0.175417	0.0198763	0.030597
CAPG	0.175234	0.0200073	0.0306778
S100A8	0.174977	0.0201932	0.0307487
ERAP1	0.174805	0.020318	0.030792
FCN2	0.174334	0.0206637	0.031075
ANXA5	0.173403	0.0213621	0.0319526
PRPF6	0.172641	0.0219484	0.0324292
CD14	0.172545	0.022024	0.0324292
ECHS1	0.17208	0.0223894	0.0326702
FABP5	0.172076	0.0223929	0.0326702
ABCC4	0.171809	0.0226048	0.03275
AARS2	0.170922	0.0233231	0.0332823
YWHAG	0.170678	0.0235244	0.0333679
AQR	0.170339	0.0238061	0.0333679
IGHV1-69D	0.170335	0.0238098	0.0333679
ARL2	0.170147	0.0239666	0.0334676
VAMP7	0.169782	0.0242752	0.033778
S100A11	0.169566	0.0244591	0.0339131
CPT1A	0.169428	0.0245779	0.0339574
H2AC20	0.168774	0.0251447	0.034555
KARS1	0.168726	0.0251871	0.034555
CSN1S1	0.167508	0.026274	0.0354462
GNAT3	0.167491	0.02629	0.0354462
CTSD	0.167101	0.0266464	0.0357869
IGLV2-11	0.166824	0.0269027	0.0357869
IGKV1D-16	0.166817	0.0269088	0.0357869
SERPINB12	0.166817	0.0269088	0.0357869
DECR1	0.166582	0.0271281	0.0358348
F5	0.165261	0.0283864	0.036938
CAPZB	0.165036	0.0286052	0.036938
FGG	0.165017	0.0286246	0.036938
ADAR	0.164565	0.0290689	0.0372654
LBR	0.164303	0.0293295	0.0374766
FGB	0.164178	0.0294551	0.0375145
H2AC18	0.163912	0.0297231	0.0377329
KLKB1	0.163522	0.0301189	0.0381116
CAPZA1	0.162991	0.030665	0.0384296
ILVBL	0.162622	0.0310507	0.0387886
ACSL3	0.161666	0.0320662	0.0399296
SNX9	0.160429	0.033423	0.0409667
GGCT	0.160084	0.0338106	0.0413107
CKB	0.159615	0.0343426	0.0417017
MAOB	0.159142	0.0348867	0.0421194
FKBP1A	0.159128	0.034902	0.0421194
IGHV1-69-2	0.158937	0.0351243	0.0422573
NELL2	0.158362	0.0357985	0.042805
SLC25A13	0.158248	0.0359341	0.0428361
SEC22B	0.158026	0.0361988	0.0429521
IGLV2-8	0.157772	0.0365022	0.0429521
AKR7A2	0.15772	0.0365657	0.0429521
ACTG2	0.157706	0.0365816	0.0429521
HNRNPAB	0.157623	0.0366825	0.0429521
PTBP3	0.156982	0.037463	0.043466
PLTP	0.156218	0.0384119	0.0441141
ANXA1	0.155989	0.0387002	0.0441141
ACTA2	0.155686	0.0390856	0.0441141
F2	0.155468	0.039364	0.0441141
HSPA2	0.15543	0.039412	0.0441141
ITGA1	0.155411	0.0394375	0.0441141
NAMPT	0.154686	0.0403763	0.0448498
C4BPB	0.154391	0.0407641	0.0451523
JPT2	0.154059	0.0412047	0.0454058
AMY1A	0.154008	0.0412722	0.0454058
NXF1	0.153956	0.0413427	0.0454058
APCS	0.15387	0.0414575	0.0454058
HNRNPH1	0.153425	0.0420563	0.045933
ZG16B	0.153238	0.0423105	0.0460819
EPCAM	0.153071	0.0425388	0.0460845
KRT7	0.152914	0.042753	0.0460845
PFKM	0.152846	0.0428469	0.0460845
NIF3L1	0.152668	0.0430928	0.0460845
PYGB	0.152633	0.0431415	0.0460845
HSP90AB2P	0.152538	0.0432727	0.0460845
GDI1	0.151994	0.0440327	0.0465319
TUBA1C	0.151761	0.0443623	0.046693
TTC7B	0.151697	0.0444528	0.046693
PAICS	0.151633	0.0445435	0.046693
LRBA	0.151131	0.0452618	0.0471235
GOSR2	0.150801	0.0457396	0.0472958
IGBP1	0.150564	0.0460862	0.0472958
PSIP1	0.150121	0.0467372	0.0478383
GNAS	0.148902	0.0485712	0.0492004
B4GALT5	0.148737	0.048824	0.0492118
RNPS1	0.14873	0.0488342	0.0492118
DSC1	0.148569	0.0490814	0.0493337
KRT85	0.148206	0.0496439	0.0497022
CAND1	-0.148169	0.0497022	0.0497022
SCLY	-0.149265	0.0480188	0.0487672
CAP1	-0.149322	0.0479323	0.0487672
PSMB10	-0.149436	0.0477595	0.0487571
TST	-0.150568	0.0460798	0.0472958
COL12A1	-0.150612	0.0460154	0.0472958
GMPS	-0.150722	0.0458549	0.0472958
BPGM	-0.151094	0.0453157	0.0471235
CUL4B	-0.15118	0.045192	0.0471235
DPYSL3	-0.152263	0.0436559	0.0462587
IGKV3D-15	-0.152465	0.0433736	0.0460845
ARF1	-0.152723	0.0430168	0.0460845
ARF3	-0.152723	0.0430168	0.0460845
GNS	-0.1547	0.040359	0.0448498
AOC1	-0.155371	0.0394883	0.0441141
APOC4	-0.155422	0.0394233	0.0441141
G3BP1	-0.155507	0.0393133	0.0441141
TFAM	-0.155708	0.0390576	0.0441141
IPO5	-0.156086	0.038578	0.0441141
SF3B1	-0.156353	0.0382436	0.0441099
GALE	-0.156665	0.0378543	0.0437901
HSPH1	-0.157147	0.0372605	0.0433597
THOP1	-0.157315	0.0370563	0.0432508
RMC1	-0.157616	0.0366905	0.0429521
FDX1	-0.158545	0.0355829	0.0426777
PSMC1	-0.159991	0.0339149	0.0413107
HSP90B2P	-0.1605	0.0333444	0.0409667
NRDC	-0.160916	0.0328837	0.0405601
HARS1	-0.161041	0.0327459	0.0405178
CRYZ	-0.161356	0.0324021	0.0402198
ANK2	-0.162998	0.0306582	0.0384296
VNN1	-0.163256	0.0303921	0.0383332
GSN	-0.164695	0.0289404	0.0372227
PTPRE	-0.165083	0.02856	0.036938
APOA1	-0.165428	0.0282243	0.0369087
EHD3	-0.165758	0.0279067	0.0366159
IGKV1-9	-0.166077	0.0276026	0.0363388
PSPC1	-0.166676	0.0270398	0.0358348
CLCA1	-0.167843	0.0259713	0.0352597
RAB11B	-0.168197	0.025654	0.0349502
ARF4	-0.168305	0.0255581	0.0349413
HBA1	-0.170343	0.0238024	0.0333679
CNDP2	-0.170398	0.0237565	0.0333679
STRAP	-0.171484	0.0228664	0.03275
IGKV1-8	-0.17155	0.0228131	0.03275
GARS1	-0.17166	0.0227247	0.03275
EXTL2	-0.171765	0.02264	0.03275
IRGQ	-0.172496	0.0220618	0.0324292
DCTN2	-0.173086	0.0216045	0.0321192
EEA1	-0.173339	0.0214107	0.0319526
CRYL1	-0.174488	0.0205501	0.0310235
MATR3	-0.174953	0.0202108	0.0307487
CKMT1A	-0.175754	0.0196368	0.0303478
GCA	-0.176247	0.0192906	0.0299311
CBR1	-0.17676	0.0189362	0.0294982
IGFBP7	-0.177253	0.0186008	0.0290916
SEC24B	-0.17958	0.0170867	0.027269
DSG1	-0.179943	0.0168603	0.0270179
DDX39B	-0.18011	0.0167569	0.0269889
RAB11A	-0.180374	0.0165947	0.0269889
CPA3	-0.180577	0.0164714	0.0269469
EIF3G	-0.18081	0.0163302	0.0268543
IGHV4-4	-0.180911	0.0162693	0.0268543
CFP	-0.181464	0.0159402	0.0265954
MAP4	-0.181735	0.0157811	0.0265954
RBM3	-0.183225	0.01493	0.0254918
AGL	-0.183808	0.0146079	0.0251616
PNKP	-0.184041	0.0144808	0.0251616
HBZ	-0.186126	0.0133873	0.0237929
EVPL	-0.186144	0.0133784	0.0237929
ABHD11	-0.186861	0.0130193	0.0235674
MANBA	-0.188477	0.0122416	0.0223666
SCARB1	-0.190189	0.011462	0.0213033
IGHV3-64D	-0.190504	0.0113236	0.0212862
HIBCH	-0.191902	0.0107265	0.0205592
OLFM4	-0.192344	0.0105434	0.0204083
NAXE	-0.19326	0.0101731	0.0198885
CTBP1	-0.193315	0.0101513	0.0198885
MTHFD1	-0.193396	0.0101189	0.0198885
TXNDC5	-0.193764	0.00997424	0.0198885
ABCE1	-0.193931	0.009909	0.0198885
EPB41L2	-0.195014	0.00949568	0.0194385
LGALS3BP	-0.195463	0.00932882	0.0192993
RAB5C	-0.195697	0.00924314	0.0192993
IGHV4-38-2	-0.196113	0.00909211	0.019113
EXOG	-0.197596	0.00857115	0.0181152
IGHV4-30-4	-0.200392	0.00766093	0.0168282
IGHV4-59	-0.200392	0.00766093	0.0168282
IGHV4-61	-0.200392	0.00766093	0.0168282
AGO2	-0.200436	0.00764732	0.0168282
MSL1	-0.201622	0.00728829	0.0165681
ANO1	-0.201875	0.00721365	0.0164944
PGRMC2	-0.202291	0.00709247	0.0163845
BTAF1	-0.20232	0.0070842	0.0163845
EMC1	-0.205023	0.00634081	0.0149353
POGZ	-0.205296	0.00626976	0.0148574
HBB	-0.206773	0.00589746	0.0141467
PSAP	-0.207568	0.00570545	0.0138561
HBE1	-0.208981	0.00537774	0.0132649
SNX5	-0.211407	0.00485431	0.0122454
PON3	-0.211554	0.00482402	0.0122454
HNRNPD	-0.213236	0.00449033	0.0117379
HBG1	-0.215734	0.00403282	0.0108747
IGHV2-5	-0.215813	0.00401902	0.0108747
HBG2	-0.217385	0.00375398	0.010455
SUPT6H	-0.21853	0.00357098	0.0102113
GNL1	-0.224933	0.00268771	0.00854386
ADGRB3	-0.227024	0.0024454	0.00803489
PPP1CB	-0.227711	0.00237025	0.00785397
PLBD1	-0.230814	0.00205611	0.00722193
HBD	-0.246434	0.000977167	0.0040646
APOA2	-0.248961	0.000862469	0.00366549
BCHE	-0.253942	0.000671785	0.00301917
IGHV3-38	-0.254821	0.000642501	0.00292114
IGKV1D-8	-0.257132	0.000570969	0.00272255
ANXA4	-0.262199	0.00043912	0.00223753
HEBP1	-0.262485	0.000432589	0.00223753
ITGA2	-0.291812	8.51e-05	0.000573691
APEH	-0.314471	2.13e-05	0.000173506
NT5C3B	-0.316414	1.88e-05	0.0001564
IGKC	-0.335681	5.25e-06	5.54797e-05

## Sheet: Figure S5E
LRG1	LRG1_log2	Protein	Protein_expression	Protein_expression_log2			LRG1	LRG1_log2	Protein	Protein_expression	Protein_expression_log2
213.767	7.73989	HP	1572.1	10.6185			213.767	7.73989	HBB	1312.87	10.3585
341.779	8.41692	HP	2464.29	11.267			341.779	8.41692	HBB	259.112	8.01743
157.611	7.30023	HP	379.678	8.56863			157.611	7.30023	HBB	555.197	9.11686
158.445	7.30784	HP	1117.98	10.1267			158.445	7.30784	HBB	316.773	8.3073
91.535	6.51625	HP	1745.32	10.7693			91.535	6.51625	HBB	798.387	9.64094
103.546	6.69413	HP	71.3018	6.15587			103.546	6.69413	HBB	1662.96	10.6995
231.439	7.85449	HP	3251.1	11.6667			231.439	7.85449	HBB	697.659	9.44638
133.137	7.05676	HP	161.132	7.3321			133.137	7.05676	HBB	536.025	9.06616
163.756	7.35541	HP	407	8.66889			163.756	7.35541	HBB	1276.32	10.3178
187.001	7.5469	HP	776.345	9.60055			187.001	7.5469	HBB	362.496	8.50182
154.25	7.26912	HP	451.162	8.8175			154.25	7.26912	HBB	650.962	9.34643
163.514	7.35327	HP	1379.81	10.4303			163.514	7.35327	HBB	1557.31	10.6048
146.444	7.1942	HP	1584.22	10.6296			146.444	7.1942	HBB	1278.09	10.3198
209.59	7.71143	HP	2369.59	11.2104			209.59	7.71143	HBB	316.045	8.30399
154.97	7.27585	HP	223.492	7.80408			154.97	7.27585	HBB	324.334	8.34134
123.18	6.94462	HP	1348.36	10.397			123.18	6.94462	HBB	88.1086	6.46121
86.4224	6.43333	HP	1255.04	10.2935			86.4224	6.43333	HBB	604.588	9.23981
408.504	8.67421	HP	3369.25	11.7182			408.504	8.67421	HBB	427.4	8.73944
131.843	7.04268	HP	1121.29	10.1309			131.843	7.04268	HBB	683.415	9.41662
52.7063	5.7199	HP	536.87	9.06843			52.7063	5.7199	HBB	517.863	9.01643
244.199	7.93191	HP	2583.29	11.335			244.199	7.93191	HBB	321.83	8.33016
219.442	7.77769	HP	1958.89	10.9358			219.442	7.77769	HBB	450.971	8.81689
157.138	7.29589	HP	2641.2	11.367			157.138	7.29589	HBB	851.825	9.73441
160.063	7.32249	HP	2600.35	11.3445			160.063	7.32249	HBB	1241.87	10.2783
153.766	7.2646	HP	37.8678	5.2429			153.766	7.2646	HBB	369.359	8.52888
116.863	6.86867	HP	525.191	9.0367			116.863	6.86867	HBB	3022.78	11.5617
116.274	6.86139	HP	486.397	8.92599			116.274	6.86139	HBB	364.866	8.51122
135.885	7.08624	HP	2520.21	11.2993			135.885	7.08624	HBB	815.624	9.67176
139.39	7.12298	HP	14.0262	3.81006			139.39	7.12298	HBB	1122.33	10.1323
225.967	7.81997	HP	1572.69	10.619			225.967	7.81997	HBB	2127.17	11.0547
243.342	7.92684	HP	93.1998	6.54226			243.342	7.92684	HBB	984.572	9.94335
198.688	7.63436	HP	407.146	8.6694			198.688	7.63436	HBB	74.9621	6.22809
247.456	7.95103	HP	1515.17	10.5653			247.456	7.95103	HBB	444.985	8.79761
144.503	7.17496	HP	438.408	8.77613			144.503	7.17496	HBB	653.748	9.35259
350.781	8.45443	HP	3484.39	11.7667			350.781	8.45443	HBB	269.958	8.07659
185.434	7.53476	HP	816.823	9.67388			185.434	7.53476	HBB	758.811	9.5676
125.773	6.97468	HP	136.112	7.08865			125.773	6.97468	HBB	541.618	9.08113
128.165	7.00185	HP	366.603	8.51807			128.165	7.00185	HBB	1147.87	10.1647
224.599	7.81121	HP	895.709	9.80689			224.599	7.81121	HBB	126.535	6.98339
133.02	7.0555	HP	141.14	7.14099			133.02	7.0555	HBB	66.6071	6.0576
142.357	7.15337	HP	1302.24	10.3468			142.357	7.15337	HBB	747.187	9.54532
182.506	7.5118	HP	1672.06	10.7074			182.506	7.5118	HBB	405.518	8.66362
267.988	8.06602	HP	1374.92	10.4251			267.988	8.06602	HBB	803.864	9.65081
175.599	7.45614	HP	29.5666	4.88589			175.599	7.45614	HBB	223.653	7.80512
80.9237	6.33849	HP	21.6613	4.43705			80.9237	6.33849	HBB	881.83	9.78436
168.46	7.39626	HP	1124.48	10.135			168.46	7.39626	HBB	420.824	8.71707
153.542	7.26249	HP	472.226	8.88333			153.542	7.26249	HBB	870.148	9.76512
137.929	7.10779	HP	168.261	7.39456			137.929	7.10779	HBB	393.101	8.61876
47.0174	5.55512	HP	488.65	8.93266			47.0174	5.55512	HBB	1249.63	10.2873
201.225	7.65266	HP	4118.55	12.0079			201.225	7.65266	HBB	134.202	7.06827
124.199	6.95651	HP	621.98	9.28072			124.199	6.95651	HBB	1222.16	10.2552
195.07	7.60785	HP	461.757	8.85099			195.07	7.60785	HBB	269.63	8.07484
142.533	7.15516	HP	616.175	9.2672			142.533	7.15516	HBB	531.972	9.05521
209.034	7.70759	HP	1306.13	10.3511			209.034	7.70759	HBB	463.24	8.85562
176.259	7.46155	HP	1347.68	10.3963			176.259	7.46155	HBB	728.237	9.50826
72.45	6.17891	HP	20.6517	4.36819			253.521	7.98596	HBB	854.868	9.73956
253.521	7.98596	HP	2471.05	11.2709			174.547	7.44747	HBB	502.618	8.97332
174.547	7.44747	HP	1267.23	10.3075			192.561	7.58917	HBB	699.956	9.45112
358.591	8.4862	HP	30.5835	4.93468			228.428	7.83559	HBB	2552.3	11.3176
192.561	7.58917	HP	15.6421	3.96736			140.067	7.12998	HBB	208.373	7.70303
228.428	7.83559	HP	22.5499	4.49505			124.631	6.96152	HBB	3307.26	11.6914
140.067	7.12998	HP	28.7153	4.84375			155.352	7.27939	HBB	194.701	7.60511
124.631	6.96152	HP	16.6788	4.05994			148.619	7.21548	HBB	1180.06	10.2046
155.352	7.27939	HP	2977.8	11.54			150.867	7.23714	HBB	1095.5	10.0974
148.619	7.21548	HP	1816.92	10.8273			187.588	7.55143	HBB	1407.99	10.4594
150.867	7.23714	HP	405.367	8.66309			124.241	6.957	HBB	1686.78	10.7201
187.588	7.55143	HP	1527.78	10.5772			122.081	6.9317	HBB	1343.85	10.3922
124.241	6.957	HP	8.45997	3.08065			36.5391	5.19137	HBB	232.864	7.86334
122.081	6.9317	HP	1305.72	10.3506			252.195	7.9784	HBB	644.229	9.33143
36.5391	5.19137	HP	1113.76	10.1212			395.836	8.62876	HBB	932.131	9.86439
252.195	7.9784	HP	2156.53	11.0745			315.785	8.3028	HBB	1053.74	10.0413
395.836	8.62876	HP	2875.44	11.4896			154.471	7.27119	HBB	342.399	8.41953
315.785	8.3028	HP	272.619	8.09074			284.435	8.15196	HBB	1211.57	10.2427
154.471	7.27119	HP	1021.46	9.99642			182.04	7.50811	HBB	89.6125	6.48563
284.435	8.15196	HP	2843.84	11.4736			189.556	7.56648	HBB	347.255	8.43985
182.04	7.50811	HP	1059.56	10.0493			194.384	7.60276	HBB	119.868	6.9053
189.556	7.56648	HP	1532.47	10.5816			91.1224	6.50973	HBB	1189.56	10.2162
194.384	7.60276	HP	2284.25	11.1575			151.718	7.24524	HBB	1147.54	10.1643
91.1224	6.50973	HP	183.808	7.52206			77.8798	6.28318	HBB	3285.69	11.682
151.718	7.24524	HP	1152.88	10.171			123.668	6.95033	HBB	1087.58	10.0869
65.9783	6.04392	HP	423.653	8.72674			127.582	6.99529	HBB	1127.38	10.1388
77.8798	6.28318	HP	291.393	8.18682			147.956	7.20902	HBB	705.435	9.46237
123.668	6.95033	HP	14.2093	3.82877			158.727	7.3104	HBB	594.435	9.21538
127.582	6.99529	HP	125.234	6.96849			134.497	7.07143	HBB	935.935	9.87026
147.956	7.20902	HP	622.063	9.28092			118.819	6.89262	HBB	185.002	7.5314
158.727	7.3104	HP	508.859	8.99112			96.9499	6.59917	HBB	583.506	9.1886
134.497	7.07143	HP	645.685	9.33469			150.353	7.23221	HBB	450.403	8.81507
118.819	6.89262	HP	144.76	7.17752			63.8718	5.99711	HBB	1440.13	10.492
86.9602	6.44228	HP	779.168	9.60579			117.694	6.87889	HBB	826.336	9.69058
96.9499	6.59917	HP	8.29215	3.05175			236.159	7.88362	HBB	541.086	9.07972
150.353	7.23221	HP	1512.39	10.5626			97.3925	6.60574	HBB	2461.94	11.2656
63.8718	5.99711	HP	421.849	8.72058			113.977	6.8326	HBB	1079.13	10.0757
117.694	6.87889	HP	46.3009	5.53297			422.09	8.72141	HBB	272.431	8.08975
236.159	7.88362	HP	55.0641	5.78304			92	6.52356	HBB	540.761	9.07885
97.3925	6.60574	HP	81.9401	6.3565			116.237	6.86092	HBB	451.971	8.82009
113.977	6.8326	HP	298.429	8.22124			299.593	8.22686	HBB	344.711	8.42924
422.09	8.72141	HP	825.694	9.68946			233.678	7.86838	HBB	945.771	9.88535
92	6.52356	HP	1209.73	10.2405			181.923	7.50718	HBB	1457.04	10.5088
116.237	6.86092	HP	441.774	8.78716			103.522	6.6938	HBB	279.217	8.12524
299.593	8.22686	HP	2004.44	10.969			75.7203	6.24261	HBB	1285.4	10.328
233.678	7.86838	HP	1438.57	10.4904			105.825	6.72553	HBB	345.462	8.43238
181.923	7.50718	HP	88.6066	6.46934			219.163	7.77586	HBB	544.322	9.08832
103.522	6.6938	HP	1381.87	10.4324			157.76	7.30159	HBB	2186.63	11.0945
75.7203	6.24261	HP	88.875	6.47371			128.584	7.00657	HBB	1104.19	10.1088
105.825	6.72553	HP	1270.38	10.311			164.752	7.36416	HBB	844.265	9.72155
219.163	7.77586	HP	1852.55	10.8553			56.7841	5.82742	HBB	3009.57	11.5553
157.76	7.30159	HP	1466.91	10.5186			207.803	7.69907	HBB	2363.07	11.2064
128.584	7.00657	HP	534.773	9.06278			155.4	7.27984	HBB	1929.39	10.9139
164.752	7.36416	HP	988.389	9.94893			135.401	7.0811	HBB	1219.9	10.2525
56.7841	5.82742	HP	1012.58	9.98383			263.104	8.03949	HBB	1706.2	10.7366
207.803	7.69907	HP	185.529	7.5355			154.651	7.27287	HBB	1598.72	10.6427
155.4	7.27984	HP	8.39511	3.06955			106.474	6.73435	HBB	2859.44	11.4815
135.401	7.0811	HP	10.4468	3.38498			125.985	6.97711	HBB	191.2	7.57894
263.104	8.03949	HP	2911.57	11.5076			186.597	7.54378	HBB	777.194	9.60213
154.651	7.27287	HP	1444.03	10.4959			124.404	6.95889	HBB	2078.72	11.0215
106.474	6.73435	HP	102.456	6.67886			199.243	7.63838	HBB	619.537	9.27505
125.985	6.97711	HP	568.035	9.14983			83.8312	6.38941	HBB	205.774	7.68492
186.597	7.54378	HP	1280.87	10.3229			308.623	8.2697	HBB	544.529	9.08886
124.404	6.95889	HP	2091.82	11.0305			79.119	6.30595	HBB	600.824	9.2308
199.243	7.63838	HP	1207.95	10.2383			90.7884	6.50444	HBB	566.755	9.14658
83.8312	6.38941	HP	454.707	8.82879			56.8626	5.82941	HBB	1573.31	10.6196
308.623	8.2697	HP	28.7282	4.8444			142.793	7.15778	HBB	315.964	8.30362
79.119	6.30595	HP	732.252	9.5162			193.854	7.59883	HBB	3304.85	11.6904
90.7884	6.50444	HP	149.357	7.22262			204.346	7.67487	HBB	3466.34	11.7592
56.8626	5.82941	HP	689.974	9.4304			188.413	7.55775	HBB	114.867	6.84382
142.793	7.15778	HP	2144.24	11.0663			260.534	8.02533	HBB	595.151	9.21711
193.854	7.59883	HP	1732.86	10.7589			140.36	7.13299	HBB	1458.81	10.5106
204.346	7.67487	HP	545.241	9.09075			62.6324	5.96884	HBB	616.337	9.26758
188.413	7.55775	HP	529.867	9.04949			129.944	7.02175	HBB	484.989	8.92181
260.534	8.02533	HP	1485.76	10.537			183.487	7.51953	HBB	172.127	7.42733
140.36	7.13299	HP	1173.41	10.1965			254.026	7.98883	HBB	620.046	9.27623
62.6324	5.96884	HP	1300.16	10.3445			80.145	6.32454	HBB	2709.93	11.404
129.944	7.02175	HP	1421.37	10.4731			169.517	7.40529	HBB	569.224	9.15285
183.487	7.51953	HP	260.066	8.02273			87.2595	6.44724	HBB	109.349	6.7728
254.026	7.98883	HP	1789.08	10.805			76.0423	6.24873	HBB	750.304	9.55133
80.145	6.32454	HP	19.637	4.2955			203.703	7.67033	HBB	467.371	8.86842
169.517	7.40529	HP	2458.06	11.2633			181.623	7.5048	HBB	1092.01	10.0928
87.2595	6.44724	HP	198.207	7.63086			154.813	7.27439	HBB	1603.91	10.6474
76.0423	6.24873	HP	1365.2	10.4149			202.464	7.66152	HBB	3067.03	11.5826
203.703	7.67033	HP	2289.85	11.161			210.947	7.72074	HBB	1035.99	10.0168
181.623	7.5048	HP	1566.9	10.6137			207.792	7.699	HBB	1495.05	10.546
154.813	7.27439	HP	1472.97	10.5245			231.034	7.85196	HBB	657.878	9.36168
202.464	7.66152	HP	1639.17	10.6788			152.797	7.25547	HBB	1241.15	10.2775
210.947	7.72074	HP	1844.19	10.8488			253.554	7.98615	HBB	423.517	8.72627
207.792	7.699	HP	4193.01	12.0338			205.381	7.68216	HBB	836.807	9.70875
231.034	7.85196	HP	2001.06	10.9665			26.141	4.70824	HBB	2048.15	11.0001
152.797	7.25547	HP	81.9821	6.35724			179.115	7.48474	HBB	1581.77	10.6273
253.554	7.98615	HP	1474.45	10.526			86.5688	6.43577	HBB	1730.47	10.7569
205.381	7.68216	HP	2600.01	11.3443			76.1737	6.25122	HBB	989.906	9.95115
26.141	4.70824	HP	473.88	8.88838			278.99	8.12407	HBB	1300.85	10.3452
179.115	7.48474	HP	173.357	7.4376			79.1743	6.30696	HBB	734.257	9.52014
86.5688	6.43577	HP	266.151	8.0561			214.478	7.74469	HBB	2179.46	11.0898
76.1737	6.25122	HP	1158.94	10.1786			80.0986	6.32371	HBB	1161.5	10.1818
278.99	8.12407	HP	1377.12	10.4274			122.367	6.93507	HBB	712.895	9.47755
79.1743	6.30696	HP	965.526	9.91517			226.461	7.82312	HBB	2233.15	11.1249
214.478	7.74469	HP	325.4	8.34607			89.9179	6.49054	HBB	1552.76	10.6006
80.0986	6.32371	HP	477.522	8.89942			88.9038	6.47417	HBB	2040.52	10.9947
122.367	6.93507	HP	410.726	8.68203			151.645	7.24456	HBB	1003.5	9.97083
226.461	7.82312	HP	2346.68	11.1964			74.0534	6.21049	HBB	433.045	8.75837
44.5455	5.47721	HP	174.246	7.44498			66.1362	6.04737	HBB	977.724	9.93328
89.9179	6.49054	HP	758.009	9.56607			94.7159	6.56554	HBB	972.361	9.92535
88.9038	6.47417	HP	412.325	8.68764			131.39	7.03771	HBB	2736.98	11.4184
151.645	7.24456	HP	650.366	9.34511			163.075	7.34939	HBB	102.855	6.68447
74.0534	6.21049	HP	6.80949	2.76755			193.119	7.59335	HBB	758.687	9.56736
66.1362	6.04737	HP	175.117	7.45218			131.892	7.04321	HBB	1122.22	10.1321
94.7159	6.56554	HP	1984.53	10.9546			30.973	4.95294	HBB	593.562	9.21325
131.39	7.03771	HP	27.0828	4.7593			286.743	8.16362	HBB	727.934	9.50766
76.7709	6.26249	HP	243.498	7.92777			150.756	7.23607	HBB	2308.38	11.1727
163.075	7.34939	HP	1719.45	10.7477			123.73	6.95105	HBB	1315.51	10.3614
193.119	7.59335	HP	669.845	9.38768			70.9982	6.14971	HBB	2129.27	11.0561
131.892	7.04321	HP	956.341	9.90138			213.767	7.73989	HBG1	85.0622	6.41045
30.973	4.95294	HP	445.504	8.7993			341.779	8.41692	HBG1	27.5876	4.78595
286.743	8.16362	HP	3977.5	11.9576			157.611	7.30023	HBG1	42.4896	5.40904
150.756	7.23607	HP	2754.61	11.4276			158.445	7.30784	HBG1	17.5729	4.13528
123.73	6.95105	HP	76.7035	6.26122			91.535	6.51625	HBG1	51.44	5.68482
70.9982	6.14971	HP	902.752	9.81819			103.546	6.69413	HBG1	138.393	7.11262
213.767	7.73989	HPR	384.447	8.58664			231.439	7.85449	HBG1	58.8525	5.87903
341.779	8.41692	HPR	769.329	9.58746			133.137	7.05676	HBG1	28.2428	4.81981
157.611	7.30023	HPR	100.493	6.65095			163.756	7.35541	HBG1	119.116	6.89622
158.445	7.30784	HPR	198.503	7.63302			187.001	7.5469	HBG1	29.2053	4.86816
91.535	6.51625	HPR	463.119	8.85524			154.25	7.26912	HBG1	48.7136	5.60625
103.546	6.69413	HPR	25.9827	4.69948			163.514	7.35327	HBG1	146.899	7.19868
231.439	7.85449	HPR	735.07	9.52174			146.444	7.1942	HBG1	119.285	6.89827
133.137	7.05676	HPR	38.1014	5.25177			209.59	7.71143	HBG1	25.1637	4.65327
163.756	7.35541	HPR	134.015	7.06625			154.97	7.27585	HBG1	19.8162	4.30861
187.001	7.5469	HPR	206.94	7.69307			123.18	6.94462	HBG1	11.0914	3.47138
154.25	7.26912	HPR	104.342	6.70518			86.4224	6.43333	HBG1	56.0322	5.80819
163.514	7.35327	HPR	277.351	8.11557			408.504	8.67421	HBG1	52.9831	5.72746
146.444	7.1942	HPR	432.746	8.75738			131.843	7.04268	HBG1	53.9894	5.7546
209.59	7.71143	HPR	591.994	9.20944			52.7063	5.7199	HBG1	44.6972	5.48211
154.97	7.27585	HPR	51.4084	5.68393			244.199	7.93191	HBG1	21.2493	4.40934
123.18	6.94462	HPR	357.303	8.48101			219.442	7.77769	HBG1	36.8694	5.20435
86.4224	6.43333	HPR	343.51	8.42421			157.138	7.29589	HBG1	76.346	6.25448
408.504	8.67421	HPR	959.237	9.90574			160.063	7.32249	HBG1	102.35	6.67737
131.843	7.04268	HPR	285.333	8.1565			153.766	7.2646	HBG1	72.1392	6.17271
52.7063	5.7199	HPR	119.519	6.90109			116.863	6.86867	HBG1	295.69	8.20794
244.199	7.93191	HPR	734.361	9.52035			116.274	6.86139	HBG1	34.5961	5.11254
219.442	7.77769	HPR	483.943	8.91869			135.885	7.08624	HBG1	61.3408	5.93878
157.138	7.29589	HPR	582.881	9.18706			139.39	7.12298	HBG1	102.85	6.68439
160.063	7.32249	HPR	727.705	9.50721			225.967	7.81997	HBG1	104.998	6.71422
153.766	7.2646	HPR	11.3904	3.50974			243.342	7.92684	HBG1	55.1622	5.78561
116.863	6.86867	HPR	149.9	7.22785			198.688	7.63436	HBG1	5.12966	2.35886
116.274	6.86139	HPR	117.656	6.87843			247.456	7.95103	HBG1	33.6963	5.07452
135.885	7.08624	HPR	529.124	9.04746			144.503	7.17496	HBG1	33.1268	5.04993
139.39	7.12298	HPR	10.1856	3.34845			350.781	8.45443	HBG1	19.6924	4.29956
225.967	7.81997	HPR	409.098	8.6763			185.434	7.53476	HBG1	59.1405	5.88607
243.342	7.92684	HPR	31.1301	4.96024			125.773	6.97468	HBG1	24.5598	4.61823
198.688	7.63436	HPR	122.551	6.93724			128.165	7.00185	HBG1	80.8661	6.33746
247.456	7.95103	HPR	471.687	8.88169			224.599	7.81121	HBG1	9.08987	3.18426
144.503	7.17496	HPR	86.5706	6.43581			133.02	7.0555	HBG1	5.7233	2.51685
350.781	8.45443	HPR	812.175	9.66565			142.357	7.15337	HBG1	74.5341	6.21983
185.434	7.53476	HPR	184.511	7.52756			182.506	7.5118	HBG1	23.5776	4.55935
125.773	6.97468	HPR	48.6651	5.60482			267.988	8.06602	HBG1	69.0134	6.1088
128.165	7.00185	HPR	81.5634	6.34985			175.599	7.45614	HBG1	9.72961	3.28238
224.599	7.81121	HPR	265.794	8.05417			80.9237	6.33849	HBG1	65.1558	6.02582
133.02	7.0555	HPR	46.3884	5.53569			168.46	7.39626	HBG1	35.7229	5.15878
142.357	7.15337	HPR	335.54	8.39034			153.542	7.26249	HBG1	46.6501	5.54381
182.506	7.5118	HPR	454.341	8.82763			137.929	7.10779	HBG1	22.9358	4.51953
267.988	8.06602	HPR	347.115	8.43927			47.0174	5.55512	HBG1	156.768	7.29249
175.599	7.45614	HPR	11.8727	3.56957			201.225	7.65266	HBG1	14.1683	3.8246
80.9237	6.33849	HPR	11.7875	3.55919			124.199	6.95651	HBG1	66.0149	6.04472
168.46	7.39626	HPR	227.388	7.82901			195.07	7.60785	HBG1	15.6728	3.97019
153.542	7.26249	HPR	128.964	7.01083			142.533	7.15516	HBG1	69.0397	6.10935
137.929	7.10779	HPR	63.2855	5.9838			209.034	7.70759	HBG1	38.5562	5.26889
47.0174	5.55512	HPR	129.104	7.01239			176.259	7.46155	HBG1	53.5353	5.74242
201.225	7.65266	HPR	906.376	9.82397			72.45	6.17891	HBG1	417.097	8.70424
124.199	6.95651	HPR	185.085	7.53204			253.521	7.98596	HBG1	49.5687	5.63136
195.07	7.60785	HPR	142.374	7.15354			174.547	7.44747	HBG1	17.1701	4.10183
142.533	7.15516	HPR	200.988	7.65096			358.591	8.4862	HBG1	239.951	7.90659
209.034	7.70759	HPR	326.786	8.3522			192.561	7.58917	HBG1	29.5075	4.88301
176.259	7.46155	HPR	395.341	8.62695			228.428	7.83559	HBG1	121.691	6.92708
72.45	6.17891	HPR	13.9043	3.79745			140.067	7.12998	HBG1	23.1075	4.53029
253.521	7.98596	HPR	732.591	9.51686			124.631	6.96152	HBG1	216.572	7.7587
174.547	7.44747	HPR	321.53	8.32881			155.352	7.27939	HBG1	5.47642	2.45323
358.591	8.4862	HPR	12.6845	3.66499			148.619	7.21548	HBG1	118.45	6.88813
192.561	7.58917	HPR	6.11858	2.6132			150.867	7.23714	HBG1	86.9817	6.44264
228.428	7.83559	HPR	13.5429	3.75946			187.588	7.55143	HBG1	108.303	6.75893
140.067	7.12998	HPR	13.731	3.77936			124.241	6.957	HBG1	136.555	7.09334
124.631	6.96152	HPR	10.9973	3.45908			122.081	6.9317	HBG1	143.12	7.16109
155.352	7.27939	HPR	679.244	9.40779			36.5391	5.19137	HBG1	20.0757	4.32738
148.619	7.21548	HPR	333.313	8.38073			252.195	7.9784	HBG1	64.8383	6.01877
150.867	7.23714	HPR	153.82	7.2651			395.836	8.62876	HBG1	86.2073	6.42974
187.588	7.55143	HPR	303.727	8.24663			315.785	8.3028	HBG1	64.3554	6.00799
124.241	6.957	HPR	7.55517	2.91746			154.471	7.27119	HBG1	24.7437	4.62899
122.081	6.9317	HPR	394.292	8.62312			284.435	8.15196	HBG1	109.049	6.76884
36.5391	5.19137	HPR	262.365	8.03543			182.04	7.50811	HBG1	5.22999	2.38681
252.195	7.9784	HPR	465.077	8.86133			189.556	7.56648	HBG1	35.8069	5.16217
395.836	8.62876	HPR	650.571	9.34556			194.384	7.60276	HBG1	11.9669	3.58098
315.785	8.3028	HPR	75.6919	6.24207			91.1224	6.50973	HBG1	82.7361	6.37045
154.471	7.27119	HPR	229.396	7.8417			151.718	7.24524	HBG1	100.006	6.64395
284.435	8.15196	HPR	806.667	9.65583			65.9783	6.04392	HBG1	238.279	7.89651
182.04	7.50811	HPR	263.037	8.03912			77.8798	6.28318	HBG1	354.25	8.46862
189.556	7.56648	HPR	292.854	8.19404			123.668	6.95033	HBG1	57.129	5.83615
194.384	7.60276	HPR	583.436	9.18843			127.582	6.99529	HBG1	89.4086	6.48234
91.1224	6.50973	HPR	46.0586	5.5254			147.956	7.20902	HBG1	43.8941	5.45595
151.718	7.24524	HPR	317.059	8.30861			158.727	7.3104	HBG1	44.9647	5.49072
65.9783	6.04392	HPR	100.792	6.65523			134.497	7.07143	HBG1	51.5633	5.68827
77.8798	6.28318	HPR	53.1134	5.731			118.819	6.89262	HBG1	8.80268	3.13794
123.668	6.95033	HPR	6.50112	2.70069			86.9602	6.44228	HBG1	308.096	8.26724
127.582	6.99529	HPR	47.4355	5.56789			96.9499	6.59917	HBG1	31.6896	4.98594
147.956	7.20902	HPR	120.898	6.91765			150.353	7.23221	HBG1	35.9993	5.1699
158.727	7.3104	HPR	106.457	6.73413			63.8718	5.99711	HBG1	95.498	6.5774
134.497	7.07143	HPR	147.536	7.20492			117.694	6.87889	HBG1	58.8362	5.87863
118.819	6.89262	HPR	37.1702	5.21607			236.159	7.88362	HBG1	34.5001	5.10853
86.9602	6.44228	HPR	200.352	7.64639			97.3925	6.60574	HBG1	103.846	6.69831
96.9499	6.59917	HPR	5.20492	2.37988			113.977	6.8326	HBG1	59.2661	5.88914
150.353	7.23221	HPR	355.118	8.47215			422.09	8.72141	HBG1	21.0628	4.39663
63.8718	5.99711	HPR	100.621	6.65278			92	6.52356	HBG1	36.8218	5.20249
117.694	6.87889	HPR	42.5859	5.4123			116.237	6.86092	HBG1	54.0395	5.75594
236.159	7.88362	HPR	19.4473	4.2815			299.593	8.22686	HBG1	29.2192	4.86884
97.3925	6.60574	HPR	16.0822	4.00739			233.678	7.86838	HBG1	86.709	6.43811
113.977	6.8326	HPR	65.4577	6.03249			181.923	7.50718	HBG1	122.989	6.94238
422.09	8.72141	HPR	235.948	7.88232			103.522	6.6938	HBG1	7.01605	2.81066
92	6.52356	HPR	335.82	8.39154			75.7203	6.24261	HBG1	117.905	6.88148
116.237	6.86092	HPR	110.807	6.79191			105.825	6.72553	HBG1	27.9044	4.80242
299.593	8.22686	HPR	408.971	8.67585			219.163	7.77586	HBG1	36.4834	5.18917
233.678	7.86838	HPR	369.612	8.52987			157.76	7.30159	HBG1	211.206	7.72251
181.923	7.50718	HPR	27.3926	4.77571			128.584	7.00657	HBG1	103.394	6.69201
103.522	6.6938	HPR	351.823	8.4587			164.752	7.36416	HBG1	43.1024	5.4297
75.7203	6.24261	HPR	26.9846	4.75407			56.7841	5.82742	HBG1	285.64	8.15805
105.825	6.72553	HPR	281.428	8.13662			207.803	7.69907	HBG1	135.982	7.08727
219.163	7.77586	HPR	435.031	8.76498			155.4	7.27984	HBG1	189.313	7.56463
157.76	7.30159	HPR	387.743	8.59896			135.401	7.0811	HBG1	100.86	6.65621
128.584	7.00657	HPR	113.513	6.82671			263.104	8.03949	HBG1	142.611	7.15594
164.752	7.36416	HPR	229.322	7.84123			154.651	7.27287	HBG1	153.932	7.26615
56.7841	5.82742	HPR	351.011	8.45537			106.474	6.73435	HBG1	259.191	8.01787
207.803	7.69907	HPR	48.9082	5.61201			125.985	6.97711	HBG1	17.2876	4.11167
155.4	7.27984	HPR	8.79	3.13586			186.597	7.54378	HBG1	55.8783	5.80422
135.401	7.0811	HPR	8.76867	3.13236			124.404	6.95889	HBG1	203.648	7.66993
263.104	8.03949	HPR	596.882	9.2213			199.243	7.63838	HBG1	41.0521	5.35938
154.651	7.27287	HPR	400.278	8.64486			83.8312	6.38941	HBG1	16.3493	4.03116
106.474	6.73435	HPR	38.7394	5.27573			308.623	8.2697	HBG1	46.2324	5.53083
125.985	6.97711	HPR	162.211	7.34173			79.119	6.30595	HBG1	36.4166	5.18653
186.597	7.54378	HPR	334.022	8.3838			90.7884	6.50444	HBG1	45.3731	5.50376
124.404	6.95889	HPR	677.506	9.40409			56.8626	5.82941	HBG1	93.2257	6.54266
199.243	7.63838	HPR	298.507	8.22162			142.793	7.15778	HBG1	18.6308	4.21962
83.8312	6.38941	HPR	101.053	6.65897			193.854	7.59883	HBG1	263.812	8.04336
308.623	8.2697	HPR	10.0997	3.33625			204.346	7.67487	HBG1	339.087	8.40551
79.119	6.30595	HPR	209.073	7.70786			188.413	7.55775	HBG1	13.8067	3.7873
90.7884	6.50444	HPR	44.4424	5.47386			260.534	8.02533	HBG1	37.6512	5.23462
56.8626	5.82941	HPR	198.399	7.63226			140.36	7.13299	HBG1	150.584	7.23443
142.793	7.15778	HPR	567.847	9.14936			62.6324	5.96884	HBG1	56.4551	5.81903
193.854	7.59883	HPR	343.526	8.42427			129.944	7.02175	HBG1	40.4813	5.33919
204.346	7.67487	HPR	144.079	7.17071			183.487	7.51953	HBG1	9.06339	3.18005
188.413	7.55775	HPR	169.02	7.40105			254.026	7.98883	HBG1	42.2161	5.39972
260.534	8.02533	HPR	320.065	8.32222			80.145	6.32454	HBG1	188.52	7.55857
140.36	7.13299	HPR	254.188	7.98975			169.517	7.40529	HBG1	48.8357	5.60987
62.6324	5.96884	HPR	268.873	8.07078			87.2595	6.44724	HBG1	13.5514	3.76037
129.944	7.02175	HPR	347.007	8.43882			76.0423	6.24873	HBG1	79.6002	6.3147
183.487	7.51953	HPR	59.5366	5.8957			203.703	7.67033	HBG1	23.8121	4.57362
254.026	7.98883	HPR	375.382	8.55222			181.623	7.5048	HBG1	76.6693	6.26058
80.145	6.32454	HPR	22.2024	4.47265			154.813	7.27439	HBG1	165.395	7.36977
169.517	7.40529	HPR	628.126	9.29491			202.464	7.66152	HBG1	236.415	7.88518
87.2595	6.44724	HPR	43.7904	5.45254			210.947	7.72074	HBG1	70.3386	6.13625
76.0423	6.24873	HPR	288.314	8.1715			207.792	7.699	HBG1	120.36	6.91121
203.703	7.67033	HPR	572.926	9.16221			231.034	7.85196	HBG1	27.4205	4.77718
181.623	7.5048	HPR	316.327	8.30527			152.797	7.25547	HBG1	57.0407	5.83392
154.813	7.27439	HPR	263.03	8.03908			253.554	7.98615	HBG1	23.6733	4.56519
202.464	7.66152	HPR	473.743	8.88796			205.381	7.68216	HBG1	72.5422	6.18075
210.947	7.72074	HPR	483.446	8.91721			26.141	4.70824	HBG1	248.198	7.95535
207.792	7.699	HPR	1156.21	10.1752			179.115	7.48474	HBG1	131.681	7.0409
231.034	7.85196	HPR	551.649	9.10761			86.5688	6.43577	HBG1	127.782	6.99754
152.797	7.25547	HPR	29.9964	4.90672			76.1737	6.25122	HBG1	80.93	6.3386
253.554	7.98615	HPR	345.593	8.43293			278.99	8.12407	HBG1	80.3482	6.32819
205.381	7.68216	HPR	606.6	9.2446			79.1743	6.30696	HBG1	70.9882	6.14951
26.141	4.70824	HPR	128.096	7.00108			214.478	7.74469	HBG1	162.636	7.3455
179.115	7.48474	HPR	48.523	5.6006			80.0986	6.32371	HBG1	91.8623	6.5214
86.5688	6.43577	HPR	58.1447	5.86158			122.367	6.93507	HBG1	37.6721	5.23543
76.1737	6.25122	HPR	256.971	8.00546			226.461	7.82312	HBG1	182.728	7.51355
278.99	8.12407	HPR	436.887	8.77112			44.5455	5.47721	HBG1	473.198	8.8863
79.1743	6.30696	HPR	265.896	8.05472			89.9179	6.49054	HBG1	120.916	6.91786
214.478	7.74469	HPR	108.599	6.76286			88.9038	6.47417	HBG1	211.589	7.72512
80.0986	6.32371	HPR	101.04	6.65878			151.645	7.24456	HBG1	54.7288	5.77423
122.367	6.93507	HPR	119.236	6.89768			74.0534	6.21049	HBG1	22.779	4.50963
226.461	7.82312	HPR	609.041	9.2504			66.1362	6.04737	HBG1	65.3443	6.02999
44.5455	5.47721	HPR	62.1152	5.95687			94.7159	6.56554	HBG1	90.1996	6.49505
89.9179	6.49054	HPR	251.382	7.97374			131.39	7.03771	HBG1	175.115	7.45215
88.9038	6.47417	HPR	108.885	6.76667			76.7709	6.26249	HBG1	463.926	8.85775
151.645	7.24456	HPR	139.155	7.12054			163.075	7.34939	HBG1	11.5503	3.52986
74.0534	6.21049	HPR	2.94312	1.55734			193.119	7.59335	HBG1	91.4849	6.51546
66.1362	6.04737	HPR	59.381	5.89193			131.892	7.04321	HBG1	72.8176	6.18622
94.7159	6.56554	HPR	364.373	8.50927			30.973	4.95294	HBG1	37.0408	5.21104
131.39	7.03771	HPR	9.61111	3.2647			286.743	8.16362	HBG1	58.5939	5.87268
76.7709	6.26249	HPR	77.9574	6.28461			150.756	7.23607	HBG1	215.703	7.7529
163.075	7.34939	HPR	457.976	8.83913			123.73	6.95105	HBG1	140.93	7.13884
193.119	7.59335	HPR	124.999	6.96577			70.9982	6.14971	HBG1	139.614	7.1253
131.892	7.04321	HPR	207.798	7.69904			213.767	7.73989	HBG2	85.0622	6.41045
30.973	4.95294	HPR	123.902	6.95306			341.779	8.41692	HBG2	27.5876	4.78595
286.743	8.16362	HPR	889.333	9.79658			157.611	7.30023	HBG2	42.4896	5.40904
150.756	7.23607	HPR	611.498	9.2562			158.445	7.30784	HBG2	17.5729	4.13528
123.73	6.95105	HPR	21.5061	4.42667			91.535	6.51625	HBG2	51.44	5.68482
70.9982	6.14971	HPR	270.406	8.07898			103.546	6.69413	HBG2	138.393	7.11262
213.767	7.73989	HPX	1356.89	10.4061			231.439	7.85449	HBG2	59.0437	5.88371
341.779	8.41692	HPX	1369.74	10.4197			133.137	7.05676	HBG2	28.2428	4.81981
157.611	7.30023	HPX	1425.23	10.477			163.756	7.35541	HBG2	119.116	6.89622
158.445	7.30784	HPX	1657.83	10.6951			187.001	7.5469	HBG2	29.2053	4.86816
91.535	6.51625	HPX	1274.32	10.3155			154.25	7.26912	HBG2	48.7136	5.60625
103.546	6.69413	HPX	1311.69	10.3572			163.514	7.35327	HBG2	146.899	7.19868
231.439	7.85449	HPX	2165.81	11.0807			146.444	7.1942	HBG2	119.285	6.89827
133.137	7.05676	HPX	1186.1	10.212			209.59	7.71143	HBG2	25.1637	4.65327
163.756	7.35541	HPX	913.127	9.83467			154.97	7.27585	HBG2	19.8162	4.30861
187.001	7.5469	HPX	1092.83	10.0938			123.18	6.94462	HBG2	11.0914	3.47138
154.25	7.26912	HPX	1366.61	10.4164			86.4224	6.43333	HBG2	56.0322	5.80819
163.514	7.35327	HPX	1040.24	10.0227			408.504	8.67421	HBG2	52.9831	5.72746
146.444	7.1942	HPX	1609.86	10.6527			131.843	7.04268	HBG2	53.6552	5.74565
209.59	7.71143	HPX	1822.69	10.8319			52.7063	5.7199	HBG2	44.6972	5.48211
154.97	7.27585	HPX	1313.43	10.3591			244.199	7.93191	HBG2	21.2493	4.40934
123.18	6.94462	HPX	1034.48	10.0147			219.442	7.77769	HBG2	33.0843	5.04807
86.4224	6.43333	HPX	1056.53	10.0451			157.138	7.29589	HBG2	76.346	6.25448
408.504	8.67421	HPX	2359.02	11.204			160.063	7.32249	HBG2	102.35	6.67737
131.843	7.04268	HPX	1110.8	10.1174			153.766	7.2646	HBG2	72.1392	6.17271
52.7063	5.7199	HPX	1188.97	10.2155			116.863	6.86867	HBG2	293.65	8.19796
244.199	7.93191	HPX	1086.62	10.0856			116.274	6.86139	HBG2	34.5961	5.11254
219.442	7.77769	HPX	1753.79	10.7763			135.885	7.08624	HBG2	61.3408	5.93878
157.138	7.29589	HPX	1263.47	10.3032			139.39	7.12298	HBG2	102.85	6.68439
160.063	7.32249	HPX	1538.33	10.5871			225.967	7.81997	HBG2	106.004	6.72798
153.766	7.2646	HPX	586.018	9.1948			243.342	7.92684	HBG2	55.1622	5.78561
116.863	6.86867	HPX	1446.47	10.4983			198.688	7.63436	HBG2	5.12966	2.35886
116.274	6.86139	HPX	965.327	9.91487			247.456	7.95103	HBG2	33.6963	5.07452
135.885	7.08624	HPX	1094.79	10.0964			144.503	7.17496	HBG2	33.1268	5.04993
139.39	7.12298	HPX	1147.66	10.1645			350.781	8.45443	HBG2	19.6924	4.29956
225.967	7.81997	HPX	1047.75	10.0331			185.434	7.53476	HBG2	59.1405	5.88607
243.342	7.92684	HPX	1487.82	10.539			125.773	6.97468	HBG2	24.5598	4.61823
198.688	7.63436	HPX	1361.3	10.4108			128.165	7.00185	HBG2	80.8661	6.33746
247.456	7.95103	HPX	1854.89	10.8571			224.599	7.81121	HBG2	9.08987	3.18426
144.503	7.17496	HPX	412.166	8.68708			133.02	7.0555	HBG2	5.7233	2.51685
350.781	8.45443	HPX	1425.87	10.4776			142.357	7.15337	HBG2	74.3915	6.21707
185.434	7.53476	HPX	641.481	9.32526			182.506	7.5118	HBG2	23.5776	4.55935
125.773	6.97468	HPX	1334.8	10.3824			267.988	8.06602	HBG2	69.0134	6.1088
128.165	7.00185	HPX	675.252	9.39928			175.599	7.45614	HBG2	9.72961	3.28238
224.599	7.81121	HPX	1221.51	10.2545			80.9237	6.33849	HBG2	65.1558	6.02582
133.02	7.0555	HPX	1384.3	10.4349			168.46	7.39626	HBG2	35.7229	5.15878
142.357	7.15337	HPX	1007.89	9.97712			153.542	7.26249	HBG2	46.6501	5.54381
182.506	7.5118	HPX	1554.34	10.6021			137.929	7.10779	HBG2	22.9358	4.51953
267.988	8.06602	HPX	2366.33	11.2084			47.0174	5.55512	HBG2	168.483	7.39646
175.599	7.45614	HPX	1210.76	10.2417			201.225	7.65266	HBG2	14.1683	3.8246
80.9237	6.33849	HPX	202.775	7.66373			124.199	6.95651	HBG2	66.0149	6.04472
168.46	7.39626	HPX	1259.97	10.2992			195.07	7.60785	HBG2	15.6728	3.97019
153.542	7.26249	HPX	1957.36	10.9347			142.533	7.15516	HBG2	69.0397	6.10935
137.929	7.10779	HPX	695.093	9.44106			209.034	7.70759	HBG2	38.5562	5.26889
47.0174	5.55512	HPX	147.952	7.20899			176.259	7.46155	HBG2	53.5353	5.74242
201.225	7.65266	HPX	1743.97	10.7682			72.45	6.17891	HBG2	415.77	8.69964
124.199	6.95651	HPX	1438.41	10.4903			253.521	7.98596	HBG2	49.5687	5.63136
195.07	7.60785	HPX	1724.46	10.7519			174.547	7.44747	HBG2	17.1701	4.10183
142.533	7.15516	HPX	1218.25	10.2506			358.591	8.4862	HBG2	239.951	7.90659
209.034	7.70759	HPX	1709.48	10.7393			192.561	7.58917	HBG2	29.3022	4.87294
176.259	7.46155	HPX	1326.07	10.3729			228.428	7.83559	HBG2	121.691	6.92708
72.45	6.17891	HPX	1582.13	10.6277			140.067	7.12998	HBG2	19.1532	4.25951
253.521	7.98596	HPX	1363.88	10.4135			124.631	6.96152	HBG2	216.044	7.75518
174.547	7.44747	HPX	1556.45	10.604			155.352	7.27939	HBG2	5.47642	2.45323
358.591	8.4862	HPX	1472.94	10.5245			148.619	7.21548	HBG2	115.708	6.85435
192.561	7.58917	HPX	1677.29	10.7119			150.867	7.23714	HBG2	86.9817	6.44264
228.428	7.83559	HPX	1603.24	10.6468			187.588	7.55143	HBG2	108.792	6.76542
140.067	7.12998	HPX	1492.93	10.5439			124.241	6.957	HBG2	136.555	7.09334
124.631	6.96152	HPX	1049.04	10.0349			122.081	6.9317	HBG2	140.608	7.13554
155.352	7.27939	HPX	1450.15	10.502			36.5391	5.19137	HBG2	20.0757	4.32738
148.619	7.21548	HPX	1346.52	10.395			252.195	7.9784	HBG2	64.8383	6.01877
150.867	7.23714	HPX	1475.65	10.5271			395.836	8.62876	HBG2	86.2073	6.42974
187.588	7.55143	HPX	1027.5	10.0049			315.785	8.3028	HBG2	64.2163	6.00487
124.241	6.957	HPX	1028.48	10.0063			154.471	7.27119	HBG2	24.7437	4.62899
122.081	6.9317	HPX	1363.22	10.4128			284.435	8.15196	HBG2	109.345	6.77275
36.5391	5.19137	HPX	1126.48	10.1376			182.04	7.50811	HBG2	5.22999	2.38681
252.195	7.9784	HPX	1371.01	10.421			189.556	7.56648	HBG2	35.8069	5.16217
395.836	8.62876	HPX	2271.2	11.1492			194.384	7.60276	HBG2	11.9669	3.58098
315.785	8.3028	HPX	2033.21	10.9895			91.1224	6.50973	HBG2	82.7361	6.37045
154.471	7.27119	HPX	976.428	9.93137			151.718	7.24524	HBG2	99.0875	6.63063
284.435	8.15196	HPX	1331.4	10.3787			65.9783	6.04392	HBG2	238.279	7.89651
182.04	7.50811	HPX	1589.57	10.6344			77.8798	6.28318	HBG2	353.09	8.46389
189.556	7.56648	HPX	1215.46	10.2473			123.668	6.95033	HBG2	57.129	5.83615
194.384	7.60276	HPX	956.265	9.90127			127.582	6.99529	HBG2	89.4086	6.48234
91.1224	6.50973	HPX	1078.13	10.0743			147.956	7.20902	HBG2	43.8941	5.45595
151.718	7.24524	HPX	1349.32	10.398			158.727	7.3104	HBG2	44.9647	5.49072
65.9783	6.04392	HPX	1271.63	10.3125			134.497	7.07143	HBG2	51.2458	5.67936
77.8798	6.28318	HPX	992.404	9.95478			118.819	6.89262	HBG2	8.80268	3.13794
123.668	6.95033	HPX	335.542	8.39035			86.9602	6.44228	HBG2	307.693	8.26535
127.582	6.99529	HPX	1322.14	10.3687			96.9499	6.59917	HBG2	31.794	4.99068
147.956	7.20902	HPX	1195.53	10.2234			150.353	7.23221	HBG2	35.9993	5.1699
158.727	7.3104	HPX	1354.69	10.4038			63.8718	5.99711	HBG2	95.498	6.5774
134.497	7.07143	HPX	821.141	9.68149			117.694	6.87889	HBG2	58.8362	5.87863
118.819	6.89262	HPX	582.689	9.18658			236.159	7.88362	HBG2	34.5001	5.10853
86.9602	6.44228	HPX	1011.43	9.98219			97.3925	6.60574	HBG2	101.798	6.66957
96.9499	6.59917	HPX	414.026	8.69358			113.977	6.8326	HBG2	59.2661	5.88914
150.353	7.23221	HPX	1605.65	10.6489			422.09	8.72141	HBG2	21.0628	4.39663
63.8718	5.99711	HPX	1256.19	10.2948			92	6.52356	HBG2	36.6018	5.19384
117.694	6.87889	HPX	1071.85	10.0659			116.237	6.86092	HBG2	54.0395	5.75594
236.159	7.88362	HPX	995.87	9.95981			299.593	8.22686	HBG2	29.2192	4.86884
97.3925	6.60574	HPX	641.155	9.32453			233.678	7.86838	HBG2	86.709	6.43811
113.977	6.8326	HPX	1401.06	10.4523			181.923	7.50718	HBG2	122.989	6.94238
422.09	8.72141	HPX	1147.08	10.1637			103.522	6.6938	HBG2	7.01605	2.81066
92	6.52356	HPX	797.677	9.63966			75.7203	6.24261	HBG2	117.905	6.88148
116.237	6.86092	HPX	850.346	9.73191			105.825	6.72553	HBG2	27.9044	4.80242
299.593	8.22686	HPX	1096.39	10.0985			219.163	7.77586	HBG2	37.5633	5.23125
233.678	7.86838	HPX	1294.26	10.3379			157.76	7.30159	HBG2	211.206	7.72251
181.923	7.50718	HPX	1413.27	10.4648			128.584	7.00657	HBG2	103.394	6.69201
103.522	6.6938	HPX	1073.14	10.0676			164.752	7.36416	HBG2	43.1024	5.4297
75.7203	6.24261	HPX	928.885	9.85936			56.7841	5.82742	HBG2	285.64	8.15805
105.825	6.72553	HPX	906.376	9.82397			207.803	7.69907	HBG2	135.259	7.07958
219.163	7.77586	HPX	1517.17	10.5672			155.4	7.27984	HBG2	189.313	7.56463
157.76	7.30159	HPX	1409.44	10.4609			135.401	7.0811	HBG2	97.3954	6.60578
128.584	7.00657	HPX	1315.47	10.3614			263.104	8.03949	HBG2	142.611	7.15594
164.752	7.36416	HPX	1570.98	10.6174			154.651	7.27287	HBG2	153.655	7.26355
56.7841	5.82742	HPX	1526	10.5755			106.474	6.73435	HBG2	257.971	8.01106
207.803	7.69907	HPX	1302.17	10.3467			125.985	6.97711	HBG2	17.2876	4.11167
155.4	7.27984	HPX	1142.88	10.1585			186.597	7.54378	HBG2	55.8783	5.80422
135.401	7.0811	HPX	977.179	9.93248			124.404	6.95889	HBG2	203.648	7.66993
263.104	8.03949	HPX	1259.35	10.2985			199.243	7.63838	HBG2	41.0521	5.35938
154.651	7.27287	HPX	956.651	9.90185			83.8312	6.38941	HBG2	16.3493	4.03116
106.474	6.73435	HPX	717.11	9.48605			308.623	8.2697	HBG2	46.2324	5.53083
125.985	6.97711	HPX	593.252	9.2125			79.119	6.30595	HBG2	36.4166	5.18653
186.597	7.54378	HPX	2726.7	11.4129			90.7884	6.50444	HBG2	45.3731	5.50376
124.404	6.95889	HPX	1456.97	10.5088			56.8626	5.82941	HBG2	93.2257	6.54266
199.243	7.63838	HPX	835.214	9.706			142.793	7.15778	HBG2	18.6308	4.21962
83.8312	6.38941	HPX	983.515	9.9418			193.854	7.59883	HBG2	263.576	8.04208
308.623	8.2697	HPX	1511.93	10.5622			204.346	7.67487	HBG2	338.485	8.40295
79.119	6.30595	HPX	983.791	9.94221			188.413	7.55775	HBG2	13.8067	3.7873
90.7884	6.50444	HPX	974.817	9.92899			260.534	8.02533	HBG2	37.6512	5.23462
56.8626	5.82941	HPX	1134.9	10.1484			140.36	7.13299	HBG2	150.584	7.23443
142.793	7.15778	HPX	1266.9	10.3071			62.6324	5.96884	HBG2	56.4551	5.81903
193.854	7.59883	HPX	1661.61	10.6984			129.944	7.02175	HBG2	40.4813	5.33919
204.346	7.67487	HPX	1447.83	10.4997			183.487	7.51953	HBG2	9.06339	3.18005
188.413	7.55775	HPX	1431.36	10.4832			254.026	7.98883	HBG2	42.2161	5.39972
260.534	8.02533	HPX	1368.19	10.418			80.145	6.32454	HBG2	188.161	7.55582
140.36	7.13299	HPX	1022.7	9.99817			169.517	7.40529	HBG2	48.8357	5.60987
62.6324	5.96884	HPX	694.912	9.44069			87.2595	6.44724	HBG2	13.5514	3.76037
129.944	7.02175	HPX	1288.1	10.331			76.0423	6.24873	HBG2	79.4697	6.31233
183.487	7.51953	HPX	906.158	9.82362			203.703	7.67033	HBG2	23.8121	4.57362
254.026	7.98883	HPX	1272.45	10.3134			181.623	7.5048	HBG2	76.5646	6.25861
80.145	6.32454	HPX	213.711	7.73952			154.813	7.27439	HBG2	160.206	7.32378
169.517	7.40529	HPX	1778.41	10.7964			202.464	7.66152	HBG2	235.997	7.88262
87.2595	6.44724	HPX	1415.17	10.4668			210.947	7.72074	HBG2	70.2383	6.13419
76.0423	6.24873	HPX	1236.6	10.2722			207.792	7.699	HBG2	120.36	6.91121
203.703	7.67033	HPX	1450.04	10.5019			231.034	7.85196	HBG2	27.4205	4.77718
181.623	7.5048	HPX	497.257	8.95785			152.797	7.25547	HBG2	57.0407	5.83392
154.813	7.27439	HPX	988.829	9.94958			253.554	7.98615	HBG2	23.6733	4.56519
202.464	7.66152	HPX	1901.3	10.8928			205.381	7.68216	HBG2	72.5422	6.18075
210.947	7.72074	HPX	1341.63	10.3898			26.141	4.70824	HBG2	248.198	7.95535
207.792	7.699	HPX	1561.34	10.6086			179.115	7.48474	HBG2	130.107	7.02355
231.034	7.85196	HPX	1729.25	10.7559			86.5688	6.43577	HBG2	124.903	6.96466
152.797	7.25547	HPX	1250.36	10.2881			76.1737	6.25122	HBG2	80.8111	6.33648
253.554	7.98615	HPX	998.536	9.96367			278.99	8.12407	HBG2	80.3482	6.32819
205.381	7.68216	HPX	1522.14	10.5719			79.1743	6.30696	HBG2	70.9882	6.14951
26.141	4.70824	HPX	725.658	9.50315			214.478	7.74469	HBG2	162.394	7.34336
179.115	7.48474	HPX	904.462	9.82092			80.0986	6.32371	HBG2	88.3747	6.46556
86.5688	6.43577	HPX	747.55	9.54603			122.367	6.93507	HBG2	37.6721	5.23543
76.1737	6.25122	HPX	1215.39	10.2472			226.461	7.82312	HBG2	182.728	7.51355
278.99	8.12407	HPX	1754.62	10.7769			44.5455	5.47721	HBG2	466.859	8.86684
79.1743	6.30696	HPX	1157.68	10.177			89.9179	6.49054	HBG2	120.797	6.91645
214.478	7.74469	HPX	1303.59	10.3483			88.9038	6.47417	HBG2	211.31	7.72322
80.0986	6.32371	HPX	1246.21	10.2833			151.645	7.24456	HBG2	54.7288	5.77423
122.367	6.93507	HPX	1282.67	10.3249			74.0534	6.21049	HBG2	22.779	4.50963
226.461	7.82312	HPX	1383.74	10.4344			66.1362	6.04737	HBG2	65.3443	6.02999
44.5455	5.47721	HPX	587.523	9.1985			94.7159	6.56554	HBG2	90.1996	6.49505
89.9179	6.49054	HPX	1515.79	10.5659			131.39	7.03771	HBG2	175.293	7.45362
88.9038	6.47417	HPX	1661.5	10.6983			76.7709	6.26249	HBG2	462.977	8.8548
151.645	7.24456	HPX	542.743	9.08413			163.075	7.34939	HBG2	11.5503	3.52986
74.0534	6.21049	HPX	102.876	6.68477			193.119	7.59335	HBG2	81.9917	6.35741
66.1362	6.04737	HPX	1161.03	10.1812			131.892	7.04321	HBG2	72.8176	6.18622
94.7159	6.56554	HPX	992.835	9.95541			30.973	4.95294	HBG2	37.0408	5.21104
131.39	7.03771	HPX	530.894	9.05228			286.743	8.16362	HBG2	55.4724	5.7937
76.7709	6.26249	HPX	451.235	8.81773			150.756	7.23607	HBG2	215.703	7.7529
163.075	7.34939	HPX	907.699	9.82607			123.73	6.95105	HBG2	140.93	7.13884
193.119	7.59335	HPX	823.111	9.68494			70.9982	6.14971	HBG2	139.614	7.1253
131.892	7.04321	HPX	1337.56	10.3854
30.973	4.95294	HPX	873.88	9.77129
286.743	8.16362	HPX	1264.8	10.3047
150.756	7.23607	HPX	1618.01	10.66
123.73	6.95105	HPX	1209.74	10.2405
70.9982	6.14971	HPX	1662.35	10.699
