# Supplementary material for: Integrated plasma and vegetation proteomic characterization of infective endocarditis for early diagnosis and treatment
Source: Nat Commun. 2025 May 30;16:5052. doi: 10.1038/s41467-025-60184-8 (PMC12125238; doi:10.1038/s41467-025-60184-8)
Supplement: Supplementary file 6 — Source Data [file 41467_2025_60184_MOESM6_ESM.zip › Source Data/IE_Figure5.xlsx]

## Sheet: Figure 5A
# Plasma proteome
Pathogen_group	Double_positive	Double_positive	Double_positive	Double_positive	Double_positive	Double_positive	Double_positive	Double_positive	Double_positive	Double_positive	Double_positive	Double_positive	Double_positive	Double_positive	Double_positive	Double_positive	Double_positive	Double_positive	Double_positive	Double_positive	Double_positive	Double_positive	Double_positive	Double_positive	Double_positive	Double_positive	Double_positive	Double_positive	Double_positive	Double_positive	Double_positive	Double_positive	Double_positive	Double_positive	Double_positive	Double_positive	Double_positive	Double_positive	Double_positive	Double_positive	Double_positive	Double_positive	Double_positive	Double_positive	Double_positive	Double_positive	Double_positive	Double_positive	Double_positive
Pathogen_identified_by_mNGS	Streptococcus	CoNS	Streptococcus	Streptococcus	Streptococcus	Streptococcus	Streptococcus	Streptococcus	S. aureus	Streptococcus	Streptococcus	CoNS	Streptococcus	Streptococcus	Streptococcus	Streptococcus	Streptococcus	Others	Others	Streptococcus	Streptococcus	Streptococcus	S. aureus	Streptococcus	Streptococcus	C. burnetii	Streptococcus	CoNS	Streptococcus	Streptococcus	Streptococcus	Streptococcus	Streptococcus	Streptococcus	Streptococcus	Fungi	Streptococcus	Others	Streptococcus	Streptococcus	Streptococcus	Streptococcus	Enterococcus	Streptococcus	Streptococcus	S. aureus	Streptococcus	S. aureus	Others
Blood_culture	Positive	Positive	Positive	Positive	Positive	Positive	Positive	Positive	Positive	Positive	Positive	Positive	Positive	Positive	Positive	Positive	Positive	Positive	Positive	Positive	Positive	Positive	Positive	Positive	Positive	Positive	Positive	Positive	Positive	Positive	Positive	Positive	Positive	Positive	Positive	Positive	Positive	Positive	Positive	Positive	Positive	Positive	Positive	Positive	Positive	Positive	Positive	Positive	Positive
Pathogen_on_blood_stream	Streptococcus	CoNS	Streptococcus	Streptococcus	Streptococcus	Streptococcus	Streptococcus	Streptococcus	S. aureus	Streptococcus	Streptococcus	CoNS	Streptococcus	Streptococcus	Streptococcus	Streptococcus	Streptococcus	Others	Others	Streptococcus	Streptococcus	Streptococcus	S. aureus	Streptococcus	Streptococcus	CoNS	Streptococcus	CoNS	Streptococcus	Streptococcus	Streptococcus	Streptococcus	Streptococcus	Streptococcus	Streptococcus	Fungi	Streptococcus	Others	Streptococcus	Streptococcus	Streptococcus	Streptococcus	Enterococcus	Streptococcus	Streptococcus	S. aureus	Streptococcus	S. aureus	Others
Vegetation_detected_by_Echo	Yes	Yes	Yes	Yes	Yes	Yes	Yes	Yes	Yes	Yes	Yes	Yes	Yes	Yes	Yes	Yes	Yes	Yes	Yes	Yes	Yes	Yes	Yes	Yes	Yes	No	Yes	Yes	Yes	Yes	Yes	Yes	Yes	Yes	Yes	Yes	Yes	Yes	Yes	Yes	Yes	Yes	Yes	Yes	No	Yes	Yes	Yes	No
Fever	Yes	No	Yes	No	No	Yes	No	Yes	Yes	Yes	No	No	Yes	Yes	Yes	No	No	No	No	Yes	Yes	Yes	Yes	Yes	No	No	Yes	No	Yes	No	Yes	Yes	Yes	Yes	Yes	Yes	Yes	Yes	Yes	No	No	Yes	No	No	Yes	Yes	No	Yes	No
ICU_stay_group	Low (day < 7)	Low (day < 7)	Low (day < 7)	Low (day < 7)	Low (day < 7)	Low (day < 7)	Low (day < 7)	Low (day < 7)	High (day >=7)	Low (day < 7)	Low (day < 7)	High (day >=7)	High (day >=7)	Low (day < 7)	High (day >=7)	Low (day < 7)	Low (day < 7)	High (day >=7)	Low (day < 7)	Low (day < 7)	High (day >=7)	Low (day < 7)	Low (day < 7)	Low (day < 7)	High (day >=7)	High (day >=7)	Low (day < 7)	Low (day < 7)	Low (day < 7)	Low (day < 7)	Low (day < 7)	Low (day < 7)	Low (day < 7)	High (day >=7)	Low (day < 7)	NA	Low (day < 7)	High (day >=7)	Low (day < 7)	Low (day < 7)	Low (day < 7)	Low (day < 7)	Low (day < 7)	Low (day < 7)	Low (day < 7)	Low (day < 7)	Low (day < 7)	Low (day < 7)	High (day >=7)
LCOS	No	No	No	No	No	No	No	No	Yes	No	No	No	No	No	No	No	No	No	No	No	No	No	No	No	No	No	No	No	No	No	No	No	No	No	No	Yes	No	No	No	No	No	No	No	No	No	No	No	No	No
NYHA_binary	NYHA class II, III	NYHA class IV	NYHA class IV	NYHA class II, III	NYHA class II, III	NYHA class II, III	NYHA class IV	NYHA class II, III	NYHA class IV	NYHA class II, III	NYHA class II, III	NYHA class IV	NYHA class II, III	NYHA class II, III	NYHA class II, III	NYHA class II, III	NYHA class II, III	NYHA class IV	NYHA class II, III	NYHA class II, III	NYHA class II, III	NYHA class II, III	NYHA class II, III	NYHA class II, III	NYHA class IV	NYHA class II, III	NYHA class II, III	NYHA class IV	NYHA class II, III	NYHA class II, III	NYHA class II, III	NYHA class IV	NYHA class II, III	NYHA class IV	NYHA class IV	NYHA class IV	NYHA class II, III	NYHA class IV	NYHA class II, III	NYHA class II, III	NYHA class II, III	NYHA class II, III	NYHA class II, III	NYHA class II, III	NYHA class II, III	NYHA class IV	NYHA class II, III	NYHA class IV	NYHA class II, III
IGHV1-18	84.5058	14.7092	58.0803	73.7024	72.3996	42.6742	63.8954	44.0749	27.7554	62.2369	55.504	48.6937	62.0997	16.9507	46.5103	82.7141	40.3466	27.1051	48.3749	37.2808	15.2557	89.0236	25.1671	52.0279	47.4507	87.9042	85.5053	70.4468	115.822	58.385	60.7639	213.37	31.5074	104.211	52.3684	32.0702	73.0419	100.332	135.454	71.4225	89.689	44.2556	97.2556	51.262	59.3001	48.4732	43.4292	61.7182	71.9703
SAA2	1217.06	510.377	39.1596	461.593	6.72007	37.7333	652.595	30.1928	2125.17	25.1315	578.062	45.8695	20.0988	197.07	180.552	106.496	5.68273	986.048	39.4309	8.41753	2147.52	377.401	1091.04	599.817	46.8765	200.612	2.69189	353.678	19.1196	409.693	509.728	78.7587	374.11	640.595	2202.92	65.3113	214.377	421.069	444.158	984.302	470.392	519.711	616.36	382.162	2.62575	251.918	80.3675	66.2701	3.18189
SAA1	1697.42	1244.34	80.3584	1550.86	13.6279	83.8802	988.14	101.931	2516.83	49.7773	856.375	98.8179	34.0446	347.335	237.14	177.711	14.1928	1634.29	68.1727	14.6802	2899.47	624.551	1719.68	910.677	121.013	338.889	6.17686	680.768	32.1837	682.421	864.252	180.289	660.149	1135.29	3101.62	87.7571	580.048	671.517	767.371	1986.49	837.967	865.119	977.545	510.882	5.24245	415.283	276.263	164.956	5.85257
CRP	185.676	221.431	25.7097	51.1465	4.26563	6.64254	94.9818	9.11	379.398	9.36144	39.5229	24.853	17.9895	23.083	43.9287	32.1369	1.48639	115.399	25.8125	3.14944	266.977	126.766	151.991	56.746	88.3321	19.9603	3.93327	69.1196	14.6209	69.4196	115.476	52.5135	303.723	186.728	353.876	102.773	100.819	220.249	64.7383	221.479	33.5689	46.0392	52.9086	80.4426	3.30649	59.5917	39.8621	19.7995	3.30326
CFHR5	0.279663	0.699109	0.316476	0.266575	0.208965	0.346364	1.12731	0.399861	0.822546	0.183485	0.534339	0.179875	0.530078	0.454954	0.879779	0.316063	0.109634	0.420963	0.472382	0.134781	0.660282	0.499995	0.726244	0.739091	0.768249	0.413321	0.378533	0.792642	0.345494	0.188408	0.74133	0.142601	0.560689	0.028044	0.778506	0.606965	0.57997	0.29203	0.187489	0.411169	0.142667	0.465386	0.210714	0.147745	0.166387	0.254315	0.193402	0.355131	0.196054
IGHV1-3	13.4988	15.9598	39.0688	15.9419	25.999	32.838	17.0303	24.0667	5.3827	42.2261	21.2073	4.09533	19.1069	2.54584	18.0828	44.9421	22.4406	7.25213	8.31772	18.8243	6.51175	30.5222	12.7237	3.99269	14.4758	64.539	12.2424	51.4611	32.8023	13.2881	14.8181	49.8106	12.8027	32.3282	8.96914	11.2439	34.6027	8.60126	26.371	33.6608	27.2333	7.91078	15.2344	15.0036	16.1926	9.40025	17.264	22.5184	1.25959
PPP1R9B	4.69024	7.31508	5.69768	8.61992	2.96152	2.72693	4.31076	6.90724	4.95785	3.04503	5.98997	3.2686	6.09168	7.58724	7.57698	8.33469	3.25131	6.71252	5.77633	3.16687	6.25197	5.32277	5.37292	8.85645	4.82155	4.81035	1.39769	4.58017	3.66404	3.87349	5.98707	5.0628	7.46289	2.28928	6.13471	4.35371	5.68977	3.13688	4.96632	7.44634	4.35558	5.12396	8.07706	5.2576	4.69001	4.36853	8.75015	2.89876	1.07367
C9	50.7898	99.512	66.7487	70.4096	56.5661	42.875	50.5316	53.3906	84.6414	57.096	69.3047	52.4656	70.1041	102.764	67.275	80.2159	61.7017	134.143	54.8348	28.9426	81.6441	94.9083	80.9978	90.7917	55.1474	73.808	31.0166	45.6603	47.9028	60.5438	88.2381	63.8631	136.562	23.6164	148.093	55.85	69.6173	46.836	54.4124	57.0831	68.5847	56.1888	104.868	58.2331	46.703	80.5829	105.666	56.2114	26.7123
MYL4	7.85985	8.63275	5.69637	8.62374	6.55662	7.34407	9.26936	4.72977	9.35369	6.0135	6.95249	8.90938	9.48242	18.0329	6.09806	7.95668	7.52337	8.54529	6.76568	4.85085	7.39777	8.3797	8.44078	9.67677	6.23348	6.57749	3.49796	4.22097	6.67163	6.28922	8.71374	7.28821	10.9796	3.20447	16.5205	11.0654	5.67804	11.7466	14.716	4.41368	5.75467	10.7293	10.2232	6.74003	5.35083	6.92371	13.9063	9.58403	3.9021
LRG1	213.767	341.779	157.611	158.445	91.535	103.546	231.439	133.137	163.756	187.001	154.25	163.514	146.444	209.59	154.97	123.18	86.4224	408.504	131.843	52.7063	244.199	219.442	157.138	160.063	153.766	116.863	116.274	135.885	139.39	225.967	243.342	198.688	247.456	144.503	350.781	185.434	125.773	128.165	224.599	133.02	142.357	182.506	267.988	175.599	80.9237	168.46	153.542	137.929	47.0174
RCN1	7.34482	6.90236	3.65238	5.05701	4.5909	5.10211	12.0207	3.80178	5.25085	2.38685	4.2811	3.79739	2.24841	3.26016	7.94598	1.76221	3.77551	7.63784	4.35865	3.31911	6.82842	5.43136	2.49333	6.74044	1.83946	3.082	3.57163	8.1304	6.55815	4.73175	9.21351	3.36637	5.40988	11.4913	8.7599	8.98068	4.01211	2.11441	6.53542	4.58653	3.27675	6.74268	7.22851	8.85827	4.6764	4.24497	3.28794	3.99935	2.5274
NDUFB4	8.64775	13.0812	5.48018	5.0737	7.1963	5.50346	9.92266	0.376662	9.97823	3.16698	7.33438	8.91545	8.77635	8.56552	6.91112	2.09235	6.09588	8.19891	5.68523	5.63604	5.11143	4.73372	5.8395	8.21973	5.27297	9.31443	1.51564	5.20641	5.62681	7.05377	6.43928	10.0947	10.981	5.0996	7.44415	6.7254	6.60435	7.87111	7.57851	4.71357	7.75947	4.7491	11.2005	6.86885	5.38119	8.24715	8.40189	2.55523	5.33533
IGHV5-51	95.3543	130.774	135.738	352.264	359.623	192.631	190.096	177.635	142.015	282.366	153.443	191.242	256.804	91.0755	266.747	266.143	115.415	25.8185	613.595	89.7511	108.939	688.064	122.998	147.388	79.6062	307.267	145.135	538.809	215.586	104.06	136.323	206.602	164.942	371.147	70.8176	92.9557	194.145	99.9207	439.713	143.709	184.593	162.179	222.697	134.632	163.383	65.4845	126.646	123.906	120.092
IGKV1-39	24.3502	18.4586	25.9767	33.9008	61.3166	47.8276	34.0433	24.3789	20.8306	23.3538	44.7937	18.0113	20.3502	14.1008	18.3116	28.9787	19.7657	17.5187	28.1337	18.2213	15.931	47.9657	20.14	19.6761	45.3867	131.452	18.1708	50.8782	23.5689	35.9739	21.6242	40.1862	14.5716	46.81	13.7121	22.7071	26.6098	19.9586	32.6971	37.8172	39.1914	26.5732	29.1871	13.3433	20.1267	23.2469	30.1761	23.207	27.994
IGKV1D-39	24.3502	18.4586	25.9767	33.9008	61.3166	47.8276	34.0433	24.3789	20.8306	23.3538	44.7937	18.0113	20.3502	14.1008	18.3116	28.9787	19.7657	17.5187	28.1337	18.2213	15.931	47.9657	20.14	19.6761	45.3867	131.452	18.1708	50.8782	23.5689	35.9739	21.6242	40.1862	14.5716	46.81	13.7121	22.7071	26.6098	19.9586	32.6971	37.8172	39.1914	26.5732	29.1871	13.3433	20.1267	23.2469	30.1761	23.207	27.994
IGHV4-34	6.44143	20.1619	28.7721	12.7831	9.55493	7.73529	5.17337	11.3491	23.5353	14.0841	9.95664	6.69973	11.9727	2.99744	5.35755	6.86224	6.31318	1.49834	21.5658	10.0092	3.71228	15.1453	5.19623	8.22726	14.5722	6.71056	14.6688	6.87861	30.864	10.8319	6.11651	6.61125	5.201	22.398	6.45474	4.93932	29.3565	4.30847	10.9011	16.8026	19.1437	4.63459	11.0677	9.97106	26.5375	4.4958	11.684	6.18094	12.0279
IGHV1-46	53.9658	17.0009	38.4232	37.0208	57.3312	41.7653	50.8641	26.7708	8.16872	31.3668	57.5923	18.5448	41.2097	13.0034	11.9786	20.9059	26.9154	9.15413	104.709	27.6627	15.6656	71.5509	51.5931	14.1697	100.772	66.8263	29.9507	14.8131	64.0612	44.3425	32.1923	63.2005	25.3281	43.2994	14.6136	12.5774	39.2086	27.0363	38.9082	18.792	22.0651	32.2942	39.9605	25.5049	36.1491	8.63239	40.3	12.6175	51.7312
IGKV1-12	24.8703	24.7607	28.0606	44.2286	60.3314	53.3825	32.9978	25.7007	43.3551	25.7709	49.017	21.3667	27.111	16.816	19.9699	31.7141	27.1105	21.4545	36.1052	21.7623	21.9557	51.8235	18.5314	22.5226	50.8837	145.553	28.419	64.0816	30.6486	45.6151	35.436	49.1327	21.2145	46.0896	20.7248	19.9378	49.7478	24.4789	38.3511	42.2531	50.9262	28.813	39.6404	15.0094	17.3492	23.4506	29.8254	36.9681	36.1738
IGKV1D-12	24.8703	24.7607	28.0606	44.2286	60.3314	53.3825	32.9978	25.7007	43.3551	25.7709	49.017	21.3667	27.111	16.816	19.9699	31.7141	27.1105	21.4545	36.1052	21.7623	21.9557	51.8235	18.5314	22.5226	50.8837	145.553	28.419	64.0816	30.6486	45.6151	35.436	49.1327	21.2145	46.0896	20.7248	19.9378	49.7478	24.4789	38.3511	42.2531	50.9262	28.813	39.6404	15.0094	17.3492	23.4506	29.8254	36.9681	36.1738
IGKV1-6	16.6401	20.3912	20.7694	27.1886	49.2872	29.0331	23.8308	14.3168	37.654	13.0817	29.2341	11.0926	13.8204	13.2199	14.3494	21.7921	12.0802	9.95908	21.1205	10.358	13.6526	34.7121	9.42826	15.6517	35.8468	145.889	15.1424	46.4922	15.2949	26.6592	18.2526	39.7274	10.2683	26.4852	8.66761	14.669	15.6391	12.8025	18.1823	25.3864	28.5077	19.4601	16.8692	8.60084	14.2097	14.7206	13.027	22.0048	20.566
IGLV3-9	38.7193	39.4297	26.4199	74.4808	49.6728	44.9005	43.1977	34.1154	41.5376	18.9629	52.5168	31.7359	19.2964	59.1852	54.6094	96.8754	34.1103	51.7368	60.6183	21.8001	24.4166	82.796	86.98	42.921	55.8138	35.2325	34.3614	62.5177	56.202	37.7808	52.2724	41.9312	43.9796	55.852	101.994	39.5701	44.2405	80.9268	198.39	31.554	88.9605	50.9467	29.1496	130.899	22.5328	58.0024	55.6306	116.997	38.3762
IGHV4-39	19.8772	25.9716	23.9428	32.2181	28.8902	26.9119	14.994	22.4207	6.78689	24.1416	21.6588	22.6204	21.0782	2.99744	17.8608	24.5818	6.31318	9.96239	28.492	5.03076	13.0786	29.3985	14.3341	16.6338	21.2039	36.2021	21.5115	17.8808	43.1782	29.7453	21.4744	19.7458	14.6452	36.9365	3.80705	16.4794	36.5994	20.8632	44.4163	31.4041	26.642	17.7017	17.263	20.251	12.3766	4.4958	24.5725	29.8984	37.0445
SERPINA3	679.314	2022.22	471.184	1172.84	436.567	574.664	1231.17	619.04	1422.57	383.568	995.199	865.976	665.517	1089.59	630.892	576.263	489.176	486.569	735.107	392.952	1372.74	1007.71	1734.51	1152.81	830.868	558.892	274.48	676.066	334.111	1267.31	938.858	744.464	1071.5	1048.3	1018.09	967.007	780.733	1154.12	1823.86	940.411	661.972	923.691	1142.32	731.328	462.275	924.339	1126.81	500.061	612.758
IGKV1-16	10.7772	8.83878	21.2579	17.5076	15.0468	9.48405	18.833	12.7498	16.7197	14.1775	24.8842	12.9873	18.2243	5.59088	8.33734	15.8482	8.18753	22.1225	17.1498	10.4141	7.33545	28.3261	7.31113	6.8411	12.6945	10.9728	7.22294	31.2849	42.2324	13.2813	13.4104	32.0404	11.5594	17.8178	33.8671	9.42433	28.9964	11.1557	8.1238	28.2403	11.3613	18.3642	14.6027	9.13867	3.48631	9.36786	17.7093	6.18517	18.2479
IGHV3-21	31.6046	27.022	47.2466	22.5981	60.0544	31.7852	37.3935	14.6422	11.1009	4.96423	40.5211	46.9345	20.3436	10.6274	55.3326	24.7002	23.605	13.1815	36.7331	14.01	12.3346	53.788	36.9719	14.3579	39.4154	18.6919	12.1646	47.2756	27.8642	23.3587	17.507	50.1167	40.0761	46.9125	9.55675	23.565	31.2905	54.5861	37.1957	31.5825	39.8069	13.1896	20.6985	36.2394	10.6677	8.08475	13.5093	20.7803	20.9195
IGHV1-69	7.93444	6.55134	32.4358	8.41342	20.0129	8.66002	12.1323	14.003	5.34306	9.47004	8.03962	15.0619	20.7817	1.60162	9.44887	12.1152	10.9095	11.0938	19.7369	1.13392	3.4959	23.2008	6.8773	14.6394	45.7007	8.03251	3.79685	27.5442	91.9134	10.8319	14.939	18.328	9.97187	40.2955	12.275	6.97038	39.3561	4.43707	56.5061	5.38547	18.7208	14.3382	47.5202	7.49617	2.15045	2.55298	4.01923	17.2433	12.4819
CTNNA1	0.811353	0.508056	2.24346	2.75479	1.75387	0.684048	0.160632	2.30578	0.182106	0.0550849	0.0622659	0.509931	0.0361874	0.690509	1.80319	2.74155	0.688018	0.579303	3.766	0.337968	2.7986	4.23385	1.09707	2.31204	2.7924	0.104571	4.82506	0.437058	0.43748	1.08555	0.619348	1.60715	5.1221	3.05014	1.81465	3.10644	0.395511	2.92731	0.892759	0.642939	0.751072	0.104712	0.468373	0.423484	0.398749	1.56387	1.32033	1.901	2.52551
IGLV1-40	43.7929	30.911	59.6639	32.184	43.1248	23.9578	50.6478	48.0521	10.2309	5.15422	52.915	46.4339	53.3519	7.86942	27.6508	19.3779	14.929	18.5361	22.5162	23.6888	3.79246	33.8708	5.47642	17.1572	31.9348	30.2365	13.9299	99.6342	12.5217	24.6445	17.2027	39.726	11.6059	65.1863	33.5884	29.3285	60.1329	49.16	81.7627	50.3566	11.9199	10.4637	41.0133	12.5353	11.4224	9.01445	28.1878	12.9377	10.4194
IGHV3-48	18.7161	41.4447	27.1284	27.1178	30.5935	26.7613	18.8584	35.5346	15.7802	5.95708	43.5356	51.2575	51.1635	12.7529	58.297	44.9575	28.326	17.9623	69.1513	16.812	14.8016	63.436	44.6751	21.2189	52.9302	43.1011	14.5976	56.7307	42.5315	65.281	42.3688	36.2928	22.775	56.295	13.2525	28.278	22.2948	56.4301	61.6473	18.2009	26.3799	15.8276	44.8451	43.4873	12.8013	9.7017	19.7253	24.9363	15.6242
IGLV3-21	28.0095	37.9364	39.6097	104.031	53.1679	75.9215	70.9082	28.7057	42.946	36.8659	45.9471	29.3554	29.9655	79.3056	78.0439	151.17	22.9681	36.6885	85.8231	32.6325	41.0992	102.669	103.632	48.255	67.1721	37.3095	45.2021	47.8446	44.272	54.5079	66.7201	46.9082	31.0431	109.224	125.098	38.9661	36.9174	101.284	78.5468	34.0475	95.0891	61.9205	26.9006	154.027	27.6738	76.3872	60.6623	127.949	59.0337
IGHV4-38-2	7.51501	7.42195	14.193	11.6822	5.30204	9.02451	6.0356	10.6539	7.91804	16.4315	7.25933	4.68786	13.9682	3.49702	2.52388	8.00595	7.36538	1.74807	19.0694	5.86922	4.33099	14.2108	6.06226	5.94678	11.0206	7.82899	12.1493	8.02504	25.2585	10.1808	7.13593	6.13296	6.06784	10.5136	4.44156	5.76254	18.6835	5.02655	9.03396	14.0014	10.6414	5.40702	6.0665	11.6329	14.4394	5.2451	5.28415	7.2111	14.0325
IGHV4-30-4	7.51501	7.42195	14.193	11.6822	5.30204	9.02451	6.0356	10.6539	7.91804	16.4315	7.25933	4.68786	13.9682	3.49702	2.52388	8.00595	7.36538	1.74807	19.0694	5.86922	4.33099	14.2108	6.06226	5.94678	11.0206	7.82899	12.1493	8.02504	25.2585	10.1808	7.13593	6.13296	6.06784	10.5136	4.44156	5.76254	18.6835	5.02655	9.03396	14.0014	10.6414	5.40702	6.0665	11.6329	14.4394	5.2451	5.28415	7.2111	14.0325
IGHV4-59	7.51501	7.42195	14.193	11.6822	5.30204	9.02451	6.0356	10.6539	7.91804	16.4315	7.25933	4.68786	13.9682	3.49702	2.52388	8.00595	7.36538	1.74807	19.0694	5.86922	4.33099	14.2108	6.06226	5.94678	11.0206	7.82899	12.1493	8.02504	25.2585	10.1808	7.13593	6.13296	6.06784	10.5136	4.44156	5.76254	18.6835	5.02655	9.03396	14.0014	10.6414	5.40702	6.0665	11.6329	14.4394	5.2451	5.28415	7.2111	14.0325
IGHV4-61	7.51501	7.42195	14.193	11.6822	5.30204	9.02451	6.0356	10.6539	7.91804	16.4315	7.25933	4.68786	13.9682	3.49702	2.52388	8.00595	7.36538	1.74807	19.0694	5.86922	4.33099	14.2108	6.06226	5.94678	11.0206	7.82899	12.1493	8.02504	25.2585	10.1808	7.13593	6.13296	6.06784	10.5136	4.44156	5.76254	18.6835	5.02655	9.03396	14.0014	10.6414	5.40702	6.0665	11.6329	14.4394	5.2451	5.28415	7.2111	14.0325
DDX60	0.169552	0.642726	0.350079	0.227662	0.1992	0.703593	1.52955	1.69657	0.777885	0.238007	0.266543	0.331608	0.233578	0.378764	0.205027	0.610633	0.742147	2.20748	0.318964	0.265748	1.05169	0.411426	0.781258	0.280286	0.269888	0.234742	0.0725954	0.286094	1.31942	0.399276	0.615742	0.634789	0.455815	0.371763	0.294447	0.430832	0.159357	0.506836	0.558218	0.236688	0.545176	0.4469	0.590982	0.496799	0.613976	0.392949	1.36943	0.326639	0.327813
IGLV3-25	19.5116	13.393	29.551	76.9765	14.5401	14.3002	25.3942	76.3624	46.7388	18.2611	17.601	16.7171	15.1719	19.8788	44.2289	54.3912	3.55221	23.9806	49.2424	13.6908	11.2842	65.4214	33.0694	46.0037	56.3271	39.0538	18.7004	31.3901	63.1249	16.9157	65.2555	51.6095	19.8165	44.1912	36.8328	31.602	31.6242	31.7994	75.57	35.7884	36.5696	33.6206	26.6343	62.3819	23.6491	8.98425	30.3811	22.356	8.43365
IGHV4-28	55.0222	46.1871	37.0935	110.509	40.2795	57.1188	37.1001	81.6002	42.2311	117.602	38.4407	25.6928	52.8162	18.5668	17.921	77.7986	57.6825	5.63927	88.7636	30.5256	46.3022	33.539	41.8569	45.2211	20.7402	67.3779	97.0694	53.2585	191.656	46.5141	51.3001	15.6678	30.8565	45.1329	7.44761	38.5274	186.851	10.698	74.5007	117.058	60.8335	44.3297	45.6871	83.3499	92.8165	14.1959	39.1003	28.6479	52.9696
ORM1	221.612	873.939	367.625	721.783	258.094	707.538	735.359	114.505	496.531	553.815	389.064	177.044	270.544	261.711	216.455	182.956	308.305	59.4714	105.557	561.133	698.321	474.398	405.857	326.635	75.5332	248.918	508.778	206.024	407.61	232.786	381.934	392.69	180.323	596.895	92.0406	133.238	1083.67	619.762	1319.6	1101.08	190.194	262.199	186.552	187.902	236.116	233.103	471.327	182.325	198.079
ANXA2	19.528	13.3147	0.11241	16.5474	14.6298	45.1006	29.268	25.0152	22.8182	6.6033	17.1677	14.6091	16.2658	23.3862	19.2912	22.3244	16.6205	16.9608	23.5382	5.78588	60.1598	0.550621	57.0785	37.9392	64.8307	15.9102	16.6262	19.9786	16.0385	32.1033	55.2102	10.7264	26.4673	0.33411	22.9804	27.0849	50.5898	32.4043	32.0713	14.4282	15.3795	16.4603	22.8204	12.1798	8.10042	10.8839	13.7628	27.1596	12.7818
IGHV1-69D	26.8671	12.0002	1.68926	1.01254	17.6291	1.3076	12.6179	1.11588	6.77351	14.763	12.9433	4.31359	6.06059	6.23138	10.1861	23.6661	1.30828	7.57798	11.4993	8.44562	3.99827	24.6688	10.0233	13.2001	28.7279	9.09777	12.794	35.7754	5.70827	6.55464	11.0893	44.4475	0.733703	10.2213	10.9729	6.37642	26.1308	6.04575	75.666	21.7326	7.30338	13.933	27.3521	24.7544	14.2652	10.9675	26.3688	4.05589	15.3661
NIT1	7.99938	12.9461	5.86011	5.54441	12.0857	8.11805	25.6147	9.87678	9.65249	6.87948	2.78657	8.86363	22.6474	33.5889	10.8568	22.5305	8.54793	16.1417	21.0748	7.58529	19.42	22.7553	22.9504	10.1929	10.0725	4.01251	13.5613	18.2647	0.213792	11.2181	10.544	8.87821	6.36406	3.87289	44.4627	4.4378	6.68412	3.51853	5.06326	7.73223	8.5742	15.523	13.6982	2.78746	7.85449	0.0729927	12.0012	3.66793	2.61318
HSPG2	13.6064	7.51987	0.690164	20.6656	4.90155	2.55279	19.1234	2.04401	7.852	9.71211	9.34806	4.34372	9.58274	20.5726	23.7616	1.64324	3.24235	22.5021	26.0783	0.988457	5.05305	20.5518	16.8475	17.3006	16.2829	6.39929	6.33373	26.1681	14.2175	8.6011	17.6213	8.97478	9.91204	13.3818	23.5995	11.0578	1.4681	3.02859	15.8425	21.8497	13.3441	13.3318	20.379	20.3241	7.28958	11.4298	3.5567	4.22598	8.98246
LPA	2.08295	1.18795	10.3023	24.2281	1.02307	3.12455	1.60028	15.2361	0.783525	17.7077	2.65007	0.948284	10.5842	2.92267	1.62829	13.2971	3.22155	2.5982	14.7875	4.90825	1.05142	1.88737	1.35596	2.49205	8.248	7.23123	1.48799	5.70918	6.2883	4.01757	19.2726	2.43788	1.93924	0.239093	1.02274	10.2783	10.3104	4.47091	8.84866	17.3847	1.67299	1.28052	1.26128	10.9644	2.62008	15.4635	7.66405	8.45627	1.35603
IGKV1D-8	6.91779	3.40931	15.0701	3.75177	7.97548	4.07453	5.61322	4.26649	9.37048	1.74167	5.46441	14.9322	6.68157	5.53409	3.28527	5.98063	9.41895	9.31365	5.95563	2.87262	3.98552	27.3639	4.14462	4.39869	14.3995	3.97527	9.99584	9.62142	3.86967	6.16651	3.02343	8.33888	3.1883	6.43944	0.795731	4.72045	8.63922	9.72683	4.90609	8.53362	6.99941	15.729	2.38865	3.86357	6.65804	6.42046	12.0358	13.9091	16.2617
SSBP1	2.2803	1.84683	1.51009	2.97382	1.58019	0.34669	1.76231	4.80485	4.29661	2.47607	1.46812	1.70038	1.03221	1.87821	1.15843	2.9353	3.78092	1.50507	2.70924	1.41434	0.953511	2.77548	4.1845	2.4922	2.90154	7.80831	2.44462	3.29877	3.15688	2.76653	0.956482	2.30616	2.30972	0.722861	0.32651	2.08013	2.49553	4.96937	2.58252	2.71551	1.19696	2.04798	1.70832	1.47338	1.17057	2.41877	2.44741	4.07858	2.18485
VPS26C	1.57882	1.46411	2.87843	8.63364	0.835387	1.46167	2.47303	2.31075	2.65626	1.37121	1.06341	1.07964	1.84676	1.93364	1.55146	1.08442	1.60043	4.39126	2.35281	1.2683	1.34285	3.67958	2.5168	2.27783	0.198578	1.73351	1.06834	0.764571	1.35013	1.82707	2.61312	3.5958	1.6862	2.29916	2.65139	2.08438	8.5588	2.12895	1.13514	2.69656	1.45079	1.1702	0.71267	1.54864	1.03792	2.86423	8.54726	1.66465	0.928513
CHL1	21.3367	46.0142	35.973	18.2376	18.2567	21.813	47.6593	44.5438	27.6218	41.6392	27.3543	14.3243	37.7726	37.2771	22.6824	30.4453	28.4313	86.4583	32.7149	17.0465	19.534	24.4769	32.7787	34.4384	12.5712	22.5011	24.2758	18.5327	12.984	48.6601	28.4601	18.9897	40.6564	0.326609	32.5005	16.9621	19.8609	12.2383	9.96379	20.2697	15.6028	25.7682	18.7022	4.01479	39.6555	51.7128	15.6073	10.1999	15.8466
PRSS3	70.1682	124.196	66.6002	166.355	162.005	57.4212	50.3291	145.914	134.643	71.227	23.2546	65.8346	47.6695	34.0474	30.1232	60.1606	138.868	110.154	39.6499	36.3296	42.6924	116.13	25.3162	57.3863	58.5846	43.5001	40.5491	23.4116	144.913	94.191	31.443	109.84	86.5519	50.8711	77.4071	61.2539	252.317	143.468	41.0352	23.4156	35.2685	29.297	56.7631	31.8644	68.2052	77.608	116.477	113.699	208.915
PGM1	13.6934	2.84466	11.5475	2.84582	0.976466	1.60073	3.89997	2.36487	2.49775	6.7697	1.36785	2.16677	1.85701	0.920169	3.22614	2.13246	0.398374	0.411111	3.63715	4.81576	1.62394	10.0196	2.74418	1.21418	2.98565	2.15573	5.71891	4.47785	4.05202	19.5479	1.90158	4.23402	5.09883	3.00601	2.27379	17.8044	0.124124	2.12455	3.1928	2.4394	1.33807	2.32341	2.07854	1.84458	15.6846	5.09226	2.62408	4.5513	8.39675
VPS35L	4.57763	8.40942	0.0646975	0.258809	5.84795	1.56836	7.3104	3.71894	3.60925	0.0432141	2.33262	3.99494	5.64812	4.64785	2.82964	3.99079	4.49723	4.80751	4.55645	3.77771	7.58414	5.90688	6.12976	8.05032	2.16519	2.93304	1.89008	3.96897	3.19493	3.3606	3.54078	1.19003	3.91184	1.66296	5.23727	1.53924	0.10623	2.6686	4.55593	4.05843	2.85969	6.76639	3.19229	2.1519	2.95377	1.85835	0.375595	2.23258	0.969708
APOF	7.41348	9.58951	9.05686	4.37918	9.06957	4.3273	15.8821	9.24213	10.7248	9.91925	7.19027	8.00791	18.995	10.282	11.7188	13.8069	7.91803	42.4288	11.9432	11.7936	8.65531	12.0894	6.20718	15.3838	10.5873	6.96199	3.71721	10.1677	5.36676	6.25484	8.31567	12.2715	9.01878	1.02901	15.095	15.2014	6.93222	2.45446	4.32033	9.11852	6.76438	12.4337	8.00302	5.7584	6.11147	14.8306	4.02744	4.21032	5.45279
CFHR2	2.07484	8.48938	2.02719	2.34486	1.44491	4.58523	3.41795	3.0081	6.3571	1.29756	2.29211	5.11888	1.8792	2.84813	6.66837	2.45576	1.18679	8.34902	4.34443	1.26777	1.83686	2.65842	6.17945	2.15209	6.334	2.27667	3.17219	3.49117	0.885156	1.97283	2.42553	3.89733	12.1883	0.716383	4.94864	4.69598	6.74859	4.88525	2.05119	2.09868	1.62292	1.84033	5.3581	3.22415	1.92108	1.19778	10.9346	2.67226	2.97042
IGLV3-10	59.1291	0.968725	35.3907	72.0442	39.3083	35.8382	35.3724	45.408	17.9799	2.19683	20.846	9.14388	38.702	20.308	27.587	8.27905	15.1746	36.5651	11.4669	11.7887	6.21223	37.6549	15.3673	10.4287	92.4169	27.6807	5.69393	15.3463	13.5421	14.8323	16.5648	49.0669	20.3053	11.4096	52.2086	9.52919	46.8741	23.4986	29.2992	88.0029	71.4503	2.66287	15.1159	18.6918	26.8133	4.96961	32.6545	30.6462	19.9656
IGHV7-4-1	2.72892	0.726463	5.86711	3.98743	2.47417	4.07385	1.6125	2.52428	0.401134	5.39169	2.74577	0.866354	1.99266	0.601865	0.933528	2.51157	1.16063	0.329937	1.23633	1.28278	2.1755	6.9813	4.95989	0.824577	0.668286	6.0418	5.12686	3.35807	11.9354	1.1329	3.64438	6.305	0.979778	11.1092	0.704738	1.74864	11.3083	2.25863	8.8565	4.75225	1.77146	1.73348	2.07054	1.08375	3.95554	0.875917	1.36002	2.01229	1.80324
MYH11	0.611725	0.395071	0.166767	0.315365	0.519385	0.406152	0.967907	0.804231	0.622571	4.30573	0.144528	0.517644	1.85815	0.182744	0.346625	0.286494	0.523608	0.381763	0.167394	0.48621	0.242129	0.136309	0.37925	0.528542	0.338117	0.335845	0.153413	0.235927	0.222119	0.57195	0.49749	0.0528633	0.734699	0.254254	0.522752	2.14632	1.47357	0.443181	0.0888497	0.478301	0.883709	0.102609	0.254187	0.226217	0.113988	2.58352	3.39137	0.122775	0.837909
CHMP4A	9.0765	15.4001	4.70743	14.9081	12.4881	4.42277	9.7975	12.2105	3.47877	6.81795	2.77731	5.51824	0.344593	2.58576	1.24087	3.87419	18.4731	4.56437	4.76838	4.46223	2.1221	19.1998	2.19609	1.29483	4.1137	4.60239	14.8052	3.0842	16.1388	6.59681	1.10303	6.98079	7.82914	1.65963	7.77726	4.84455	32.0485	20.2841	6.89448	3.32746	3.59095	2.7206	5.53159	2.75777	5.72801	10.3259	9.90223	0.851654	5.76122
ITGAV	2.20575	1.52522	1.0248	3.50479	0.654372	0.640114	4.7409	0.237062	1.92945	0.354811	0.857018	1.84373	1.95987	3.47651	2.59248	0.359866	1.67745	3.06171	0.475597	0.678305	0.548464	1.01439	2.08296	4.00476	0.431548	0.216593	0.132236	0.725208	0.493776	1.38697	2.81223	1.3553	1.46476	0.46416	3.01207	1.00287	1.25453	0.597656	0.0233545	0.928626	1.99064	3.84734	0.866763	1.31893	1.22169	0.88789	0.417322	0.567543	0.765219
SERPINA2	2.76434	12.2515	2.09891	15.4796	2.56663	3.90151	3.88604	6.84158	4.32271	5.01909	13.276	6.77594	4.7709	21.6091	9.13121	11.4707	2.72509	22.8687	13.5929	8.2213	6.75685	4.28837	7.51006	7.5658	11.1743	7.89362	4.18998	5.63538	3.19037	8.33093	11.3262	11.7966	6.36201	9.27583	10.4703	12.8489	12.3663	3.40311	5.89814	17.5036	6.13732	11.1042	4.94435	6.64013	4.39088	13.2012	3.4528	1.62605	2.509
CGNL1	1.01262	0.827568	2.29699	3.1289	0.707716	0.899153	0.466805	0.835571	2.7779	0.657223	0.859432	0.934127	0.860335	0.824573	1.14863	0.813122	0.764187	0.985126	0.55077	0.865415	1.11999	1.75149	2.62263	1.77737	0.51331	0.512806	0.985699	0.454024	0.71617	1.08782	0.895436	0.667648	1.58873	0.540963	0.656236	2.24536	1.25386	3.78245	1.26762	1.028	0.401104	0.454279	0.700016	0.939561	0.518246	3.52577	1.47827	1.32115	0.985341
IGKV6D-21	3.90814	0.927648	3.73985	3.17358	4.40324	5.49249	2.93705	3.63093	10.5856	5.70707	8.64421	4.74144	9.94859	1.76628	10.4601	7.93924	0.72662	5.60039	7.26276	4.17366	1.31065	4.7798	2.32695	2.0998	3.24864	24.8976	4.66952	42.1424	4.74386	2.067	1.49735	11.8519	1.35861	3.83803	12.0523	7.26873	4.95991	1.24899	5.93036	4.1732	7.54954	3.5357	3.14298	4.13756	2.24453	2.35703	1.72025	6.92939	1.56279
RNASE2	0.469051	1.15417	0.637195	2.7901	0.74533	0.974079	0.387451	1.71416	4.02706	1.3822	0.321925	0.740928	2.6172	4.45312	0.41155	1.13297	2.2876	0.554708	5.95733	0.41751	5.88242	0.559012	0.640853	0.420194	0.439244	0.484629	0.786693	0.809823	0.596799	0.465791	0.69881	1.13739	1.2028	0.588719	1.24878	0.815076	2.11033	2.58093	0.861639	0.338096	0.585949	0.545241	0.530167	0.569191	0.650758	0.397559	4.3568	3.06953	0.593835
AP2M1	5.91473	5.5186	0.155365	1.60315	5.97824	23.5603	19.2783	18.6739	16.3514	10.5669	0.656619	6.80327	7.93848	16.1759	10.3288	18.8486	14.6453	4.41571	19.4725	6.19997	33.4533	0.799339	44.0526	21.9591	21.1826	12.1075	1.92633	5.87114	6.2602	12.0266	6.88897	1.96384	14.2686	7.36326	2.60356	16.9431	6.55878	22.6958	15.2001	13.3511	6.68238	14.387	5.55676	13.8077	11.68	12.8087	4.26298	4.6453	16.4053
NID2	6.3993	0.302359	44.5068	27.4839	17.4717	0.308877	31.954	2.04739	0.48111	14.7825	0.114981	13.708	20.0087	7.07756	16.3839	34.2805	39.101	6.02325	32.0991	0.155942	54.5934	4.02694	5.63571	0.26334	2.98028	7.06009	26.9443	20.156	36.7226	0.201427	61.1377	0.217401	35.3058	13.6283	7.44088	0.153428	62.9371	52.4538	18.4125	2.12706	0.0683793	0.419622	5.06527	15.7529	5.5716	0.115055	19.4115	17.0069	0.31433
IGLV2-23	2.73162	3.51433	5.7552	17.3169	5.05704	12.7375	3.31484	7.2717	4.28973	15.2003	2.51001	3.43829	5.0796	6.05019	10.0814	22.1794	4.69572	8.17194	1.97796	4.71782	6.2634	15.6584	2.99246	2.32805	3.22611	7.92802	6.37156	6.1561	5.23403	3.46662	4.34691	13.688	5.43151	4.79125	7.21865	3.46245	22.2283	10.8942	4.58006	5.33335	1.0516	8.95838	5.9035	7.60972	4.41229	4.93646	5.88809	3.85222	4.30085
FBP2	0.166671	0.306944	1.62654	2.47073	0.306032	0.421694	0.423368	0.800436	2.10217	0.954383	0.391103	0.416092	0.260143	0.337719	0.147658	1.80453	0.525833	2.99777	0.594932	0.717044	0.34519	0.216946	0.393571	0.299938	1.02838	0.308568	1.24701	1.37712	0.537254	0.449405	0.402781	1.47944	0.287037	0.5137	0.832051	0.48609	1.50932	0.269323	0.731223	1.12943	0.21492	0.634871	0.430532	0.869238	0.581269	0.148761	1.1773	1.11589	0.621157
NAXD	0.711667	0.571557	1.1735	0.766137	1.08809	2.44485	1.12927	0.600815	0.345547	0.349173	2.41034	0.666842	0.51248	0.820955	0.0884512	1.96878	0.610446	10.4908	5.73071	0.950608	0.136593	1.37944	1.93713	0.798995	0.91536	0.54759	1.03291	0.236704	1.27397	1.19227	3.38921	5.62738	6.96511	0.478456	9.93487	0.495499	0.74138	1.22546	0.834479	0.611895	0.174119	0.662266	0.758517	0.646981	0.513753	5.09236	1.37368	0.930907	2.01536
SERPINA11	0.193755	0.0606059	17.7238	0.55835	1.52452	0.199159	0.0610484	0.653988	0.622048	16.4953	0.414866	0.153855	0.0516378	0.106537	0.417809	9.85662	13.7824	0.059539	0.356826	0.0987659	0.0885598	14.5264	5.6728	0.0738811	0.310691	0.0719864	0.57502	0.0350534	0.775024	0.190544	0.0661459	12.3058	0.843103	0.0314632	0.206713	0.0378269	0.0655221	0.0361694	0.0734051	13.6331	0.0338537	0.0719825	0.0731081	3.86773	0.216554	0.116018	16.7226	0.133925	4.6878
APOA1	4072.17	2707.58	2710.84	3839.93	4816.67	4866.25	3662.15	3961.06	1413.75	6302.16	3631.75	4985.52	4361.08	4116.41	2348.15	2935.47	4940.54	3776.68	2423.84	5979.18	4336.55	2803.97	2029.7	3568.24	1669.87	3130.29	4014.06	2500.62	5412.35	3875.66	2349.28	1701.26	3181.97	1246.61	1520.09	3959.46	3498.2	1608.63	3798.05	2032.51	3931.99	4023.46	4584.81	5698.22	4663.47	1669.83	4364.98	3300.63	2666.31
RASA4	10.716	10.3657	9.59529	8.69446	14.4145	12.0838	13.5293	14.2198	3.7355	12.4123	10.434	14.7226	13.5801	11.6253	9.67524	10.4032	12.0786	11.7224	9.24059	16.2474	14.1737	3.81101	6.13845	13.0849	9.52701	12.2746	6.5644	7.50687	10.4231	12.9878	5.34408	6.9725	10.0445	4.24458	3.9644	11.3532	8.6062	7.06641	12.4216	6.21083	11.4153	11.1442	13.7496	14.0018	12.1044	12.2604	11.883	6.29885	4.98058
ALB	8877.19	7676.31	6070.21	5668.89	9320.15	6582.96	6901.4	7245.93	2897.69	7960.66	5816.55	7990.29	7482.69	8123.79	5784.02	3941.24	6770.28	4468.71	5207.61	8575.73	6644.52	4054.44	4634.05	6508.97	4687.38	6141.58	7044.52	4873.63	6298.2	9215.95	6297.49	5041.52	6914.84	6664.15	3145.13	4308.82	4976.83	4862.86	7521.43	3557.63	6506.8	7364.7	8113.65	7844	9031.6	5900.14	9500.75	3681.1	4818.04
RASA4B	10.716	10.3657	9.59529	8.69446	14.4145	12.0838	13.5293	14.2198	3.80598	12.4123	10.6309	15.0004	13.8363	11.6253	9.67524	10.4032	12.3065	11.9436	9.41494	16.554	14.4411	3.88292	6.25427	13.0849	9.52701	12.2746	6.68825	7.50687	10.4231	13.2329	5.44491	6.9725	10.234	4.32467	4.0392	11.5674	8.6062	7.06641	12.656	6.21083	11.4153	11.1442	13.7496	14.0018	12.1044	12.2604	11.883	6.29885	5.07455
APOA2	596.603	638.176	634.366	497.699	791.217	623.59	557.141	784.853	156.402	1487.8	869.511	481.586	709.711	914.655	414.365	591.526	736.437	512.841	813.792	1274.12	719.054	468.01	400.353	583.825	329.181	748.186	1051.55	399.506	903.39	1021.71	630.995	421.064	476.051	195.048	306.775	522.647	757.149	267.617	525.098	393.384	576.704	791.913	450.491	902.158	794.494	610.705	1340.96	673.461	863.288
TOLLIP	3.13634	1.74729	1.47377	3.9772	5.3516	0.758268	2.52739	6.07998	1.95378	1.75127	2.65361	4.49521	1.62481	3.29474	1.05594	0.796333	3.35189	0.597478	0.631068	4.66459	4.0033	0.518497	2.14415	1.64587	2.00976	6.01822	3.34263	1.22157	5.33764	3.76823	2.35728	1.60074	3.19312	2.22025	1.42825	1.17002	0.392107	1.45097	3.69273	0.658035	3.28491	1.63228	2.70113	2.18966	2.25814	2.49056	1.94423	0.212962	0.903848
ITGA2	1.11848	1.26298	1.54416	1.4069	1.69151	1.13361	0.86955	1.08951	0.794021	0.848876	0.954167	2.1146	1.2885	1.19302	0.837058	1.35957	2.02274	0.574902	1.08189	1.00159	1.11733	0.489564	1.16165	0.951185	0.920735	1.61387	0.602566	0.927758	1.23779	1.25646	0.877592	0.993918	1.27791	0.603243	0.0306704	1.11159	1.27809	0.796949	0.866798	0.642504	1.51635	1.0682	0.942502	1.58144	1.61626	0.721538	1.79614	1.38871	1.45819
THOC6	28.5325	30.6353	8.64803	27.3605	42.7204	36.5715	19.7185	24.3453	14.5231	46.0445	18.9702	27.9875	31.0502	25.1431	13.9124	18.2452	26.1365	18.3165	20.4147	30.8914	33.5668	8.97382	19.9454	17.9182	12.6248	13.4444	22.6192	11.4527	25.3591	34.2189	29.006	12.5483	10.6582	43.0584	13.6068	13.6213	16.9181	23.2627	43.1117	8.69946	25.7599	30.7242	33.836	29.232	44.9467	18.0912	39.3896	13.6803	24.0413
RERG	5.44818	5.271	5.36504	7.53241	4.29545	4.81381	4.16423	6.03631	1.02116	7.87653	5.02854	8.29542	5.74494	6.36642	2.96853	11.1184	7.87402	5.72601	5.76834	5.73584	7.29687	3.99668	2.081	5.19495	10.4868	6.36713	10.9552	2.18455	5.73275	6.87226	3.13171	5.90977	4.26378	4.83218	4.16318	3.74639	2.39694	3.07533	5.60189	5.49975	6.09413	4.95165	6.2869	5.19168	7.56772	2.85906	10.55	3.95436	3.23417
RMC1	20.7289	22.671	13.0388	16.6644	27.1343	26.0887	15.6479	11.2818	4.72746	37.9219	15.134	16.9522	14.4603	24.3665	7.83796	11.7359	19.5819	7.78854	17.3595	30.2833	21.7295	13.2575	7.79612	20.4298	9.32316	13.025	18.2836	12.6354	32.6651	20.3304	10.53	11.0326	17.4822	5.71765	7.11686	19.8688	17.2761	4.88766	19.3104	9.05155	17.6191	20.4674	20.8731	16.8434	21.2371	15.6588	11.9531	10.6447	13.6099
SNRPD1	10.9411	9.6829	3.7556	11.4382	14.6906	50.662	11.4117	4.12053	3.57773	17.1485	12.5879	3.77844	12.8387	17.4321	4.44368	7.29241	11.1373	2.81285	1.29842	12.2952	38.407	3.48897	10.9587	4.76951	5.76271	5.76318	17.1991	6.29403	50.6627	19.0311	16.3093	3.32809	7.56262	10.2662	3.70611	7.17156	19.4834	1.50151	13.3345	7.46067	15.5262	11.7461	11.2004	0.66659	9.34253	3.35571	12.2509	5.33121	7.68762
TMEM198	10.9655	9.47805	1.50358	9.60561	24.3167	6.38289	8.83071	3.02915	1.69403	0.477447	4.41827	3.76514	13.9507	2.65058	2.15662	0.916516	5.00066	1.47436	4.56461	2.61215	3.99187	1.81166	2.9343	7.19613	0.556024	8.91513	3.33923	3.26475	7.55637	16.1238	5.94962	1.03308	1.55091	1.85775	0.93057	4.20811	2.62224	3.78255	3.07347	1.79845	5.3594	4.62295	2.21197	3.25347	1.9144	2.73674	11.3585	1.04084	2.51973
RALGAPA2	9.64201	0.0194051	7.12518	8.62083	13.9198	6.8794	8.21719	10.5341	3.26738	9.88627	9.2457	8.25464	12.2914	5.92766	6.16875	9.06397	5.07553	6.81085	6.77024	12.1882	8.16682	9.54669	6.4342	12.234	8.34822	9.49544	8.38365	7.2038	6.39321	12.1824	6.26795	8.35155	10.2349	9.1176	5.65745	6.15968	3.60047	4.71693	9.51412	2.62549	10.0809	8.93815	12.3587	12.2779	13.2793	7.79568	7.03178	4.00397	4.93092
F5	27.5462	26.6485	2.99052	10.8905	24.8341	13.7084	20.7688	27.7053	3.78894	17.9309	19.2142	26.9849	4.93713	24.975	12.31	1.99619	12.4021	6.62679	20.3307	21.9368	17.446	5.00982	1.99094	22.8396	12.3026	17.6664	2.23743	12.9235	9.40424	29.0826	19.4775	5.96383	7.44323	1.08817	5.15199	16.4662	13.8894	9.1077	25.3102	10.4027	15.042	21.8154	25.6611	26.7607	14.9176	3.02413	10.4745	9.13046	2.65561
DHX15	1.48719	2.14623	1.80184	1.25978	2.83492	1.63667	0.382791	1.70428	0.683814	2.99719	2.04077	2.2937	3.59995	0.215865	2.06723	1.14166	1.27796	0.645364	2.39353	3.27731	2.61468	0.749625	1.40506	1.9109	1.4832	2.17203	1.38309	1.71193	1.66525	3.22721	2.91501	1.14134	1.25399	3.35445	0.36547	0.837178	1.04197	0.972735	2.89724	0.54914	1.6152	0.173779	1.95761	3.16489	3.21814	1.25727	0.131912	3.05475	1.51125
RPL35A	33.3438	39.3157	29.2964	33.7557	41.6435	41.3765	39.3122	46.7437	9.39026	42.8994	27.341	36.589	39.619	58.5061	22.2301	23.3145	40.5691	30.027	33.044	40.621	26.7447	35.0918	30.4144	35.0935	29.559	33.3484	44.8102	17.6333	37.7014	38.4944	2.48085	27.6856	41.0641	27.6902	22.2538	30.0978	79.8325	24.6276	39.6531	16.5744	3.86496	42.7935	38.2052	35.3102	37.8648	26.0137	44.1968	28.1413	25.9468
GGT2	6.72199	0.267229	1.149	2.68947	5.98664	3.91684	3.1272	2.81179	0.550542	3.38477	2.73235	3.89324	3.40674	5.2985	2.09548	2.08777	2.48111	4.15673	2.39103	6.38848	5.10545	2.95127	1.06962	3.48102	3.2769	3.22779	2.63722	2.35381	3.85127	3.1801	3.33792	2.68867	2.37077	4.03658	1.48597	3.6267	1.02876	1.5574	2.91586	2.41212	2.37377	4.23816	4.67853	5.47958	4.83864	3.99023	2.4841	2.22874	2.07571
GGT3P	6.92569	0.275327	1.18382	3.44751	6.16805	3.24777	3.22196	4.05451	0.567225	2.84109	3.62292	4.01121	3.50997	5.45906	2.15898	2.44556	2.55629	4.2827	2.46349	6.58207	5.26016	3.00616	1.10203	3.58651	3.3762	3.3256	2.71714	2.13174	3.96797	3.61454	3.43907	2.68867	2.44261	4.1589	1.48597	3.7366	1.05993	1.5574	2.93994	2.41212	2.4457	4.36659	4.8203	5.64563	4.98526	4.11114	2.77706	2.41553	2.13861
GGT1	7.14212	0.283931	1.22081	3.32859	6.3608	3.74695	3.32265	4.05853	0.584951	3.26469	2.73235	4.13656	3.69675	5.72668	2.22645	0.129878	2.63618	4.41653	2.6643	6.78776	5.47195	3.03465	1.13647	3.69858	3.48171	3.47599	2.80205	2.34573	4.09197	3.1801	3.62994	2.68867	2.51894	4.28886	1.80907	3.85337	1.09306	1.5574	3.10436	2.41212	2.52213	4.50305	4.97094	5.82206	5.14105	4.23961	2.4841	2.22874	2.20544
AHSG	156.052	153.757	110.499	47.0718	113.251	93.7302	112.755	199.233	46.9141	169.382	123.889	126.276	153.034	157.058	115.323	105.365	147.26	183.348	156.572	163.429	113.619	134.774	75.0865	104.354	92.1266	180.782	97.2542	111.025	122.779	165.237	85.9211	141.263	134.562	61.9921	87.2674	111.751	93.0861	62.8252	367.419	78.3954	238.191	132.862	135.381	170.214	158.033	149.171	156.433	89.797	95.4537
APOA4	120.324	295.424	105.08	185.577	219.227	96.3654	153.601	167.324	147.217	116.209	149.019	127.637	142.172	218.279	103.008	111.433	149.475	144.007	173.762	64.4099	79.6467	106.815	209.535	162.548	95.994	121.534	89.8566	93.4551	119.095	76.1583	107.288	113.709	148.592	79.6999	173.374	99.8145	204.351	80.5556	103.263	124.56	188.006	128.162	157.85	118.281	202.86	69.5404	221.21	100.378	82.3083
PON1	56.3444	76.3025	76.6732	88.8599	117.653	87.0639	59.1713	73.901	75.964	113.695	87.5301	82.7918	142.202	169.707	98.6562	59.3522	71.0135	59.648	74.5398	95.9411	134.144	79.4295	146.762	105.881	169.148	132.398	101.503	125.246	124.773	124.69	136.98	68.863	104.699	74.5787	66.9571	47.2636	57.0992	39.4524	71.8933	79.0993	112.639	138.6	108.481	100.404	86.3684	38.9735	81.2624	62.3418	78.5713
BCL2L15	5.85002	4.50603	3.08823	3.26938	1.16621	4.29591	3.16407	4.62673	1.4159	1.5602	2.47842	0.225347	6.72384	4.33478	2.38698	1.93735	2.21473	2.96623	0.196705	2.05559	3.40223	1.91216	2.88217	1.91366	6.48697	2.33746	2.64846	1.7873	3.54652	9.12769	4.27928	2.96798	1.90641	5.28088	1.00125	3.51445	0.753291	2.91112	2.98224	1.75466	6.82089	2.63494	4.1314	2.89944	4.65384	1.38442	13.5478	1.15969	2.52388
GSTM2	2.09358	1.63194	0.175327	0.597317	1.11171	0.663779	1.14968	0.854716	0.205182	0.819676	1.23739	2.52889	2.38388	0.957847	0.311347	0.773077	1.5976	0.382361	1.26866	0.40701	0.761319	0.156851	0.23542	0.698613	0.159513	0.952899	0.229819	0.695138	0.630839	1.50367	1.11671	0.157396	1.16279	0.40256	1.15679	1.0295	0.345405	0.298446	0.468246	0.529114	0.754566	0.818891	1.65994	1.1351	0.847677	0.968431	0.744948	0.504011	0.782121
MED30	53.4044	72.7915	18.2509	23.3577	74.5265	73.3522	63.4888	46.5516	26.962	11.6514	59.1298	79.3056	36.13	69.1839	43.0344	26.9512	37.6523	52.1194	63.362	2.11369	84.3451	62.1763	44.4113	91.7912	21.6523	37.3668	54.8013	36.1399	48.1198	77.6042	44.1098	62.0523	0.325921	19.1984	20.9629	113.014	19.2111	13.2429	63.1768	41.8014	0.649969	47.8899	60.5763	68.8413	57.1193	59.8794	77.6593	46.6278	44.455
NECAP2	1.40682	1.0559	0.428269	0.0789499	0.543023	0.224704	0.755373	0.347521	0.0680955	0.248201	0.450015	1.16167	1.25559	1.00307	0.336073	0.38867	0.388032	0.908767	0.569066	0.0801867	0.420034	0.44308	0.344274	0.913302	0.117267	0.54053	0.673647	0.290341	0.464536	0.881684	0.311751	0.136994	0.364722	0.629708	0.0745275	1.1264	0.883745	0.39438	0.606455	0.406111	1.00551	0.390204	0.506099	1.02504	0.681784	0.975775	0.850631	0.990479	0.142551
GC	237.274	143.715	203.381	245.921	171.141	293.019	249.712	169.614	143.567	548.698	231.819	222.472	267.041	304.041	101.599	173.143	277.227	115.539	155.729	337.459	220.271	221.94	196.86	254.959	80.7625	257.602	288.129	165.654	274.384	177.656	237.105	144.407	169.733	131.744	69.2244	160.784	256.276	123.454	301.245	214.805	209.856	329.102	189.18	381.709	300.338	177.179	287.112	158.417	181.621
GSTM4	2.20989	1.7226	0.185067	0.639797	1.17347	0.700656	1.21355	0.9022	0.216581	0.874496	1.30613	2.66938	2.51632	1.01106	0.328644	0.957302	1.68635	0.272015	1.33914	0.666153	0.60535	0.165565	0.248499	0.737425	0.704609	1.00584	0.242586	0.335584	0.944908	1.3148	1.17875	0.635108	1.22739	0.424924	1.10567	1.08669	0.364594	0.315027	0.49426	0.721859	0.796487	0.977524	1.75215	1.19816	0.47783	0.113303	1.30816	0.414953	0.71322
SERPINE1	0.138468	3.50804	2.03924	3.31045	3.74497	1.25959	2.36739	1.8055	2.0416	3.05084	2.04045	1.76913	1.74673	2.19233	0.986669	0.0715146	0.174074	0.969128	1.01584	2.08933	0.829052	2.43443	1.51574	2.3407	1.09197	1.29983	1.62941	0.92954	3.12933	1.01117	1.17648	0.541064	0.438313	0.984057	2.05474	0.0518623	1.61988	1.24652	1.25649	1.94129	3.25585	1.70422	1.90498	0.872227	0.223969	0.379962	1.68657	1.45327	0.795769
VPS25	5.81323	1.02	5.22323	4.5782	5.10278	3.95999	4.13901	5.31893	1.06339	3.78931	3.10558	4.18221	4.55408	4.73578	3.55232	1.8369	3.38998	1.84701	4.94838	3.62636	4.43962	2.60871	3.44465	2.46222	2.67653	3.32431	3.51492	1.87556	4.02597	3.43139	3.89682	4.31413	3.0772	3.25937	1.80476	2.4707	2.55708	1.93347	2.64928	1.92933	3.03059	4.58767	3.94486	6.67896	6.49926	3.1357	4.27812	1.54505	2.29134
SEPTIN2	257.515	167.085	3.68042	117.062	241.05	119.881	233.419	235.07	60.027	124.605	166.795	217.453	261.742	277.398	0.652154	1.04201	87.6871	7.97688	165.94	182.501	163.838	47.7671	114.896	223.659	93.3845	200.333	57.817	123.539	49.2714	105.126	147.093	1.39402	77.7929	4.03387	50.697	136.238	128.63	96.6688	277.772	60.3	220.751	135.969	217.051	0.389552	11.1689	6.04926	1.23718	68.8738	8.51698
RAB10	12.4734	23.3402	14.2511	27.6302	22.0264	17.7865	14.0205	23.8026	6.65972	21.9175	26.715	32.2156	7.71179	24.4544	7.71322	11.5347	0.0277834	8.49985	1.1166	18.4444	26.5489	6.89395	22.6697	30.4789	18.0324	30.2933	9.49339	17.2463	10.8123	46.2211	29.8159	8.8987	21.1996	4.44617	0.51552	9.19475	0.0447334	15.0745	31.5967	7.52365	15.4265	0.13084	33.3261	30.5268	20.1742	11.1182	28.5338	15.1022	8.55538
SEZ6L2	12.4674	9.34757	7.09238	23.683	4.39106	6.70482	8.19946	16.8758	3.14301	19.0092	8.07604	7.90411	6.65859	22.7594	7.59088	4.43549	11.6958	3.97434	7.43266	16.8087	6.50313	10.1505	11.7283	8.95101	10.5041	6.78665	23.6792	10.3804	6.593	5.72736	6.4789	4.86318	3.26059	4.29577	5.86686	3.97432	12.0175	2.6037	13.0979	17.5956	7.48817	5.86015	22.2459	10.9396	39.4022	13.2843	4.49229	0.316264	7.13746
PSME1	5.39691	5.85774	8.76867	7.3657	3.03873	1.73372	4.28865	11.6151	4.41714	6.52534	6.20523	8.54778	7.03086	14.8701	9.92545	4.64107	7.36748	8.46051	5.98091	5.45867	8.23582	5.90733	5.03472	8.36096	5.38064	6.1804	1.16127	5.82759	2.15034	6.27201	5.73288	2.45525	4.51925	2.68612	6.88271	8.0898	2.88876	4.74795	5.13149	6.44758	9.23545	8.30908	9.29384	15.5596	14.1863	5.20279	9.78412	5.87775	3.90552
TMSB10	21.3901	25.7781	11.3655	9.79973	15.4285	12.701	14.9395	11.8929	7.54839	16.4583	15.6914	11.9077	31.8582	2.77312	8.06244	10.6795	13.4309	13.3221	15.5169	14.457	16.1531	13.2585	10.3883	11.1743	7.12417	12.3337	12.5223	9.20613	14.6043	14.7893	11.4927	6.28168	14.9073	6.34458	15.2743	21.502	13.1229	3.95406	10.1181	10.9021	12.7319	10.4038	16.6565	10.1169	9.7421	8.75876	14.1852	8.59637	10.3064
LAMTOR2	2.42823	2.61149	2.66397	4.86394	3.48679	4.34359	2.68369	4.60217	0.828592	0.915506	1.07132	2.67488	2.92608	1.89491	1.66114	2.25994	0.0481587	1.67022	2.39394	3.30995	2.38822	3.03731	1.95002	2.44979	1.92857	3.63732	1.74325	0.488324	0.483733	3.31544	1.95607	3.12304	1.46359	3.56168	1.4786	2.30067	0.192598	1.62752	3.20417	2.45466	2.3671	2.28654	1.72336	2.28749	3.68381	2.3142	6.88973	1.85953	2.06577
GPLD1	7.10003	3.07667	13.724	6.75703	5.2233	4.76897	6.62885	5.77585	10.192	7.30976	3.91831	2.91844	14.1777	4.74645	8.66805	3.45434	14.8929	4.78722	7.6793	6.26532	6.2882	2.53471	2.8842	6.20591	14.1565	6.95481	3.85125	2.56841	11.5853	7.10127	3.33959	9.57816	6.90021	7.28126	2.66966	7.48478	2.43298	2.78611	8.03216	7.27929	9.08877	6.09931	5.83369	5.94576	4.57403	1.86201	8.72915	4.14999	2.92512
SCRIB	2.92477	1.06681	1.83112	1.21774	3.95702	5.00442	3.28917	1.22186	1.40742	5.36683	1.58351	3.98389	2.89986	2.60674	2.65844	1.28533	3.13809	2.21645	3.96942	3.80037	2.5364	2.81678	1.12216	2.22631	1.13737	3.57907	1.74729	2.57173	1.37617	2.34869	1.50818	2.221	2.43026	2.02087	1.57472	3.20672	1.56872	0.466481	2.71981	1.42817	2.51487	2.14864	2.8802	3.24592	3.65839	1.83806	0.35228	1.16799	1.29233
PNP	2.85555	2.43791	1.6577	1.81234	3.61178	2.50854	5.83151	1.20178	0.026857	3.24881	4.31673	2.78922	4.98599	3.37837	3.7054	3.07428	5.41788	1.05775	12.1991	2.69726	2.85663	2.6743	0.721947	3.5512	2.27872	4.06894	2.26418	1.50176	4.22923	4.52088	2.79547	0.0779719	4.70221	0.66996	3.49015	3.206	4.77488	1.414	1.89773	2.28862	1.18074	4.48703	0.899412	3.36382	2.60652	0.311152	0.0720451	2.07946	2.01683
VWA8	3.71699	3.34164	2.07601	0.131959	3.08872	0.213009	2.60845	2.56624	1.22911	3.45724	2.78841	5.09539	3.44949	3.73802	0.130034	1.79109	0.211712	1.49612	0.193486	3.34886	1.89592	2.21452	0.0170728	3.04729	0.95906	3.20342	0.693946	0.187579	0.0508775	6.19216	2.51524	0.379971	2.39635	2.96653	0.152969	2.97056	0.0958533	0.74395	2.82827	0.183507	2.43615	2.24258	5.14127	3.27497	2.3926	1.50484	0.195674	0.132585	0.276373
MRPL15	5.46441	7.05677	4.92445	0.173057	5.38469	3.8866	4.53046	8.70395	1.27073	3.03398	4.97867	4.49107	3.66159	6.13068	3.65077	4.82147	5.61974	15.9906	2.6777	6.24401	5.0591	3.2995	5.28288	4.10705	4.96574	4.35139	1.98668	11.6777	4.29422	3.69003	0.389356	0.42926	3.0157	2.96476	5.24662	3.47246	7.52673	3.69452	3.51034	1.16683	2.41637	4.65063	4.75538	7.09852	7.63261	3.61308	3.55908	2.60001	2.50318
LAMC1	0.909277	19.994	1.10491	32.4189	1.07053	38.4659	28.7254	43.7429	15.0222	37.6948	35.6034	30.2235	38.0361	43.409	19.9173	0.168484	0.122664	43.579	0.0577976	0.203776	34.1169	25.5877	17.8281	26.6587	0.518926	22.491	34.5411	0.384869	37.8216	25.1958	0.674071	7.94388	25.452	0.753288	13.3683	29.7377	37.9855	15.1393	35.1374	19.4846	0.650226	37.6584	0.585673	0.0555445	0.178939	0.232211	1.31076	20.306	0.410599
PON3	0.533745	0.276308	0.827513	1.06025	1.46584	0.41608	2.85364	2.67106	0.655781	1.70611	1.7319	0.827178	3.93829	0.930523	0.268694	0.787076	1.99418	0.309336	0.59469	1.55429	1.10449	1.66162	1.10601	0.742037	1.02881	0.785151	0.282563	0.17682	1.75645	0.657189	0.439364	0.90566	0.430819	0.664569	1.1184	1.27264	1.09968	0.870719	0.510082	0	1.00211	2.24384	0.54517	0.736808	1.51381	1.55737	0.911342	0.470147	1.05288
IDH3G	19.3194	18.1615	12.1966	6.07267	24.5057	13.2473	18.1635	18.8019	6.90249	21.6326	4.88486	15.8707	16.006	12.0167	16.6142	8.77458	9.05101	11.1793	8.60498	10.1613	6.71191	8.09006	11.2936	17.1853	8.14928	11.4892	11.7826	9.72153	17.7244	17.8771	9.43601	2.72031	20.2989	4.51942	6.10904	15.9537	3.89445	7.90421	14.9364	9.57749	13.2101	10.2154	20.5172	22.3606	15.3435	11.637	18.2717	6.37392	9.15613
COG3	0.166062	1.12776	0.681248	1.01993	2.2776	0.902043	0.80872	1.0809	0.921537	2.9126	0.746892	1.13361	1.35126	1.03925	0.387671	0.0154206	0.991394	0.219017	1.17525	1.05573	0.983665	0.0330114	0.0768402	0.140209	0.518999	0.0526666	0.849228	0.867139	1.20742	1.65055	0.896888	0.713989	0.727091	1.6374	0.140433	0.758199	1.15623	0.707376	1.1524	0.131713	0.106199	1.17369	1.0926	1.01503	1.38955	1.30039	1.32046	0.0661731	1.54184
SBSN	14.1921	5.0422	33.5989	7.60297	7.95678	23.6941	35.663	13.4849	2.41348	53.807	31.6703	23.5582	22.1654	7.91387	3.44446	17.2942	14.9363	13.1396	2.7658	23.0087	18.3107	36.367	5.39065	25.5491	3.90033	22.1749	52.3256	9.02432	12.1659	12.568	7.07053	1.87652	13.3319	12.1104	8.48972	8.51737	0.223055	7.58256	7.37664	23.258	20.8958	37.4141	10.1449	57.9108	31.936	26.7574	50.8434	6.71052	8.78489
NDUFA10	4.30636	4.79149	5.03464	7.56091	4.15002	2.33368	9.61592	8.87688	7.12336	0.526335	6.49144	4.33012	5.53013	11.1644	5.50949	2.33728	6.25026	1.88519	3.25171	3.43718	2.20469	5.91056	2.8971	6.96406	3.24005	3.59594	3.80048	3.63819	6.30945	3.80882	3.29528	1.67036	5.54746	3.91407	2.89384	5.84865	4.9567	1.84201	4.02742	4.07217	7.59699	5.32028	6.89134	1.88524	10.8675	1.57411	10.8943	5.83424	2.34989
PCYOX1	0.412096	3.16446	1.37018	0.396495	0.637991	0.988313	2.05852	0.510142	0.818573	2.23037	0.815629	1.48884	2.09801	1.77774	1.57775	0.53704	3.00339	0.370706	0.372783	1.95736	3.96866	1.58574	1.73711	1.51349	0.909534	1.62009	0.257751	0.863427	0.508128	1.40531	0.636878	0.741624	1.29463	0.703515	0.405038	0.837346	0.579205	1.26685	1.86082	0.34575	1.52489	1.48948	0.974961	0.489961	1.05947	0.578669	2.26439	2.14516	0.866347
YWHAB	23.7047	1.59835	15.588	19.4114	41.5802	15.211	19.2032	28.149	8.55777	33.1535	4.12391	13.6313	0.739413	62.0042	33.7773	14.3327	23.3759	4.56572	22.4972	28.8497	3.33853	12.9795	25.905	23.1796	38.5082	1.19038	38.3824	14.2021	4.22762	40.546	9.85878	7.32156	21.5259	2.96703	14.6135	16.9159	17.3326	0.189993	51.0709	11.4336	18.2289	27.0588	38.6481	4.37828	2.87876	30.5919	178.084	8.3868	5.56509
USP7	0.74591	0.79211	0.280623	2.66569	0.381032	0.0763803	0.096889	0.0962645	0.286879	0.18788	0.429196	3.83961	0.422474	1.3834	0.24968	0.348296	0.102617	1.33028	1.11245	0.0944034	0.650341	0.184457	1.16474	0.0870647	2.86454	0.230219	0.350522	0.153358	0.429193	0.865264	0.314243	0.429815	1.13355	1.62378	0.103548	0.403315	0.310798	0.471466	0.495179	0.741073	1.99496	0.738757	4.6952	0.440037	1.45109	0.610652	1.82808	0.374545	0.41573
ACTR1B	42.5912	40.8213	33	40.1829	55.694	66.8452	34.3357	32.7121	11.0763	80.1112	29.9517	33.5051	0.0924062	51.0483	25.5394	17.0907	62.0446	4.33971	0.197723	94.4189	64.1501	17.5041	2.42197	0.302208	34.127	54.1869	43.714	26.716	42.2573	63.7396	27.2922	27.6751	42.2565	49.5072	29.5515	38.2283	46.6814	22.6139	68.6788	20.1489	33.4522	1.80296	30.6947	56.0284	0.761787	28.3177	76.244	34.4649	44.2248
GSPT2	19.1025	15.313	0.173343	0.104007	15.9804	28.1156	15.751	0.0962709	7.95414	22.2806	9.99622	14.0418	10.4096	18.0214	8.89383	4.92353	9.38948	14.5407	12.5126	23.6352	2.11282	7.18719	7.78518	18.7451	14.1794	25.9713	5.29669	9.8385	8.15314	15.8172	11.5161	5.26561	10.9173	3.74657	6.85121	12.5964	24.0605	8.64941	29.1368	0.126645	8.44553	0.135354	14.2517	16.7838	14.2885	6.71611	70.0693	4.76693	2.10928
CAPG	2.22858	1.13888	8.06402	4.79435	1.11305	1.12408	6.07734	1.38768	0.835068	1.51902	1.18508	1.96865	4.2592	2.86197	3.76459	0.378253	0.616435	3.64486	2.23728	7.48524	2.03382	1.96629	0.624498	2.16447	3.25747	1.79079	1.7872	1.17685	2.0514	1.81991	2.24017	1.60407	1.53744	1.88621	6.10479	2.19254	0.333779	0.715819	1.98264	0.502696	2.48929	2.40619	2.08921	1.53716	0.807665	0.613759	4.08817	0.27229	0.662859
FUBP3	1.18159	4.26277	1.29915	1.99385	0.478036	0.322415	1.53184	1.71129	1.46048	1.36683	0.602273	1.28947	1.22603	0.167259	0.917799	0.652319	1.98275	1.99499	2.33083	2.45758	0.406974	1.50881	1.73569	1.22053	1.51885	1.88733	0.930157	0.38015	2.19317	0.753452	1.13701	0.964233	1.16857	1.50826	2.45428	1.19912	1.47162	1.10629	2.07652	1.34202	1.98633	1.17689	1.68265	0.844934	2.6701	1.8241	2.58547	1.25365	0.403576
IQGAP1	0.935993	0.481322	1.58384	2.6025	0.592346	6.84257	2.3775	1.35403	1.62357	2.80041	3.06208	6.44028	3.47115	2.33004	1.60801	0.191395	0.654334	1.00321	0.607852	0.34421	9.10785	2.82469	2.80207	1.21648	1.58012	1.39284	10.1421	5.93249	0.396218	1.09451	4.97509	0.595126	3.28746	6.94785	1.37004	0.576033	2.85096	0.841648	11.7279	2.00849	0.151294	1.21617	2.17991	10.7522	2.07878	1.16059	3.36107	2.28574	0.0455666
GET3	1.1492	1.14201	1.00023	3.11077	1.17642	0.541028	1.31201	1.38595	0.0518149	2.42232	0.590843	1.60092	1.82172	1.5738	3.05483	1.12156	0.14598	1.36092	1.12394	1.70702	2.74208	1.98554	1.07951	1.84028	0.635876	1.78128	3.79197	0.592226	1.72733	1.88515	0.250859	2.34695	2.08194	0.738281	0.837957	1.65093	3.06923	0.874217	0.562728	1.21553	1.09454	0.339342	0.692553	0.904856	1.58095	1.56892	2.9499	3.13363	2.83282
MANBA	0.46786	1.27769	0.627557	0.476199	0.755437	0.43722	0.658465	0.846187	0.755941	0.081283	0.0547634	0.424398	0.450505	0.0857294	0.217466	0.297057	1.56618	0.390402	0.286331	0.449586	0.436675	1.07626	0.799886	0.175229	1.64374	0.403902	5.81901	0.449559	3.15709	0.443713	0.270731	0.399121	0.613303	0.351541	0.153245	0.804743	2.76968	1.78057	1.10445	0.582055	0.329406	0.483	0.173003	0.689325	0.676401	0.410988	0.457448	1.224	1.18254
ACE2	2.09027	2.78929	0.754111	1.89685	0.674018	0.88553	1.37864	0.667435	0.349716	0.1501	0.641187	1.01122	4.3186	0.0288228	0.488747	0.19712	0.870572	1.00683	0.496676	0.64298	0.588043	0.446422	0.241531	1.00693	0.0613055	0.0995986	1.04674	0.206269	1.89803	0.638927	0.517822	2.33931	0.916269	0.595502	0.326823	0.55526	0.298427	0.652287	0.295822	0.573644	0.59595	0.755309	0.0676707	1.02313	0.984547	0.937839	0.833079	0.170143	0.854904
KRT17	71.8939	10.799	31.6327	20.8095	62.39	10.9341	20.0926	32.0796	9.27282	51.1333	8.00113	8.69386	78.402	17.7205	11.7952	4.5387	5.97081	12.6126	37.1069	13.1958	40.4751	14.5053	10.5306	12.2749	11.947	11.268	4.47794	6.60703	25.8444	38.8021	21.7851	5.52091	39.1292	7.15035	15.105	15.2102	17.2578	10.6351	13.1655	13.1285	12.5297	9.66948	8.67458	13.4415	14.7058	9.48181	16.0806	26.1876	3.26145
AP1B1	0.0734182	0.494904	0.594988	1.57885	0.0158406	0.53925	0.701703	0.0697004	1.22394	0.495677	0.353343	0.597204	0.0137262	0.817877	0.0753359	0.736759	0.273159	0.628443	0.552401	0.327818	0.496364	0.637028	0.0600805	0.0872432	0.613835	1.71872	0.784128	0.861461	0.441911	0.0184368	1.51097	0.666744	0.357701	0.338621	1.62225	0.0624811	1.44161	0.667851	0.807123	0.786277	0.0661663	0.532753	0.959698	0.514447	0.794161	0.883644	0.076981	3.08016	1.00124
RPL6	1.31302	72.416	6.49599	0.078172	12.2827	0.215111	58.819	77.7623	1.30384	0.0631582	0.667892	2.73637	57.1453	1.81077	39.1704	1.48298	4.41224	0.361367	1.65214	6.59793	19.3727	10.3074	54.0817	54.9901	1.055	77.0371	1.15326	0.645834	11.059	66.4622	1.32986	0.109103	2.93678	0.888845	0.766269	11.4272	2.07056	1.40823	2.7252	0.748393	52.1256	1.76084	44.3754	0.710625	3.3845	41.5206	8.98636	1.64892	13.8
SRC	3.03129	0.851314	1.15183	0.223723	0.386979	0.091972	1.02087	0.351858	0.572857	0.293086	0.547226	0.113887	0.930509	0.139038	0.354505	0.935187	2.01525	0.106988	0.149565	1.32992	0.10362	0.812812	0.134671	0.774776	0.653109	0.321887	0.774225	0.080235	0.895177	0.142755	0.39509	0.807516	0.171234	0.482769	1.3502	0.526788	0.219315	0.404602	1.68413	0.104865	0.404605	0.304072	0.681139	0.66042	0.840572	0.152036	0.498852	0.565412	0.84343
IL6ST	1.32895	1.22246	0.184676	0.0612039	3.23629	0.415142	1.12839	0.746854	0.736547	0.0205108	0.0386451	0.0763547	0.0876738	0.181712	0.212692	0.356451	0.77442	0.267072	0.259926	0.815887	0.776111	0.641834	0.0813383	0.169417	0.348415	0.0790818	0.488097	0.472507	0.0168391	2.23269	0.0468641	0.139273	0.336765	0.0391496	0.095346	0.837966	0.346252	0.0111789	0.808983	0.399507	0.661482	0.211352	0.0432578	0.335178	0.139514	0.303595	0.0241092	0.287833	0.428607
CD163	0.57894	1.12406	1.0315	0.783314	1.09629	1.91349	0.998811	3.15628	2.05099	2.96169	1.15984	1.5897	1.30686	1.26512	0.959791	0.978737	0.415993	0.205823	1.52274	2.6195	0.659911	1.01347	0.792339	3.49491	1.39548	2.07728	0.643536	1.27307	0.729644	0.951516	1.55352	1.83423	2.36749	2.05871	0.605532	1.64043	0.541716	1.15064	2.22499	1.40767	0.69515	1.65011	0.73609	1.45859	2.38247	0.863559	1.61757	1.08304	0.885762
GSPT1	22.1836	10.1178	0.201301	0.120782	8.84073	32.6324	5.31145	0.111798	4.34771	26.0683	5.35463	10.4284	0.254383	14.5721	7.22662	5.27739	11.4842	3.59069	14.5308	27.6851	2.4536	4.58902	4.28467	21.7685	11.6176	30.1602	4.02116	7.55337	6.22345	11.8982	6.82617	0.281386	6.1595	2.13777	0.126818	7.80875	28.0165	7.30583	33.8363	0.147072	4.34821	0.157185	16.5503	13.8614	16.5931	6.71611	81.3708	5.61993	2.44949
FTL	62.8764	11.1602	7.48775	2.02724	2.63476	138.009	20.3998	4.58428	39.9045	2.68677	197.553	331.878	0.481664	21.7153	1.10381	14.5532	2.4485	6.0022	324.963	1.51303	273.177	7.0196	2.23098	0.160583	138.307	195.027	50.3338	2.959	1.08942	228.198	2.51015	1.04773	22.1607	7.26121	0.387405	0.209525	0.102427	48.2282	9.89704	12.0993	261.271	59.6865	0.166648	16.699	3.85149	69.3654	13.8177	86.1812	11.0889
Pathway	Count	FDR	Genes
GO:0006958~complement activation, classical pathway	19	1.62032e-24	CRP, IGHV5-51, IGHV4-61, IGHV7-4-1, IGHV3-21, IGHV1-3, IGHV4-34, IGHV4-59, IGHV4-38-2, IGHV3-48, IGHV4-39, IGHV4-28, IGHV1-46, IGHV3-49, IGHV1-69, IGHV4-30-4, IGHV1-18, C9, IGHV1-69D
GO:0050871~positive regulation of B cell activation	17	1.22787e-22	IGHV5-51, IGHV4-61, IGHV7-4-1, IGHV3-21, IGHV1-3, IGHV4-34, IGHV4-59, IGHV4-38-2, IGHV3-48, IGHV4-39, IGHV4-28, IGHV1-46, IGHV3-49, IGHV1-69, IGHV4-30-4, IGHV1-18, IGHV1-69D
GO:0002377~immunoglobulin production	14	1.33429e-17	IGKV1-6, IGKV1D-39, IGKV1D-12, IGLV3-25, IGLV3-9, IGLV1-40, IGKV1-16, IGKV1-39, IGLV3-10, IGLV3-21, IGKV6D-21, IGLV2-23, IGKV1-12, IGKV1D-8
GO:0042742~defense response to bacterium	17	2.07621e-16	IGHV5-51, IGHV4-61, IGHV7-4-1, IGHV3-21, IGHV1-3, IGHV4-34, IGHV4-59, IGHV4-38-2, IGHV3-48, IGHV4-39, IGHV4-28, IGHV1-46, IGHV3-49, IGHV1-69, IGHV4-30-4, IGHV1-18, IGHV1-69D
GO:0006955~immune response	20	6.92124e-15	IGKV1-6, IGHV4-34, IGHV4-59, IGHV3-48, IGHV4-39, IGHV1-46, IGKV1D-39, IGHV1-69, IGKV1D-12, IGLV3-25, IGLV3-9, IGLV1-40, IGKV1-16, IGKV1-39, IGLV3-10, IGLV3-21, IGKV6D-21, IGLV2-23, IGKV1-12, IGKV1D-8
GO:0006953~acute-phase response	5	1.58976e-05	CRP, SERPINA3, ORM1, SAA1, SAA2
GO:0006900~membrane budding	3	0.00150072	ANXA2, CHMP4A, AP2M1
GO:0010951~negative regulation of endopeptidase activity	5	0.00194483	SERPINA2, SERPINA11, SERPINA3, ANXA2, LPA
GO:0006956~complement activation	3	0.00367372	CFHR2, C9, CFHR5
Pathway	Count	FDR	Genes
GO:0034375~high-density lipoprotein particle remodeling	5	5.01145e-06	APOA2, APOC3, LCAT, APOA1, APOA4
GO:0046470~phosphatidylcholine metabolic process	5	1.60093e-05	PON1, LCAT, APOA1, APOA4, GPLD1
GO:0051180~vitamin transport	3	0.000542913	AFM, APOA1, GC
GO:0042157~lipoprotein metabolic process	4	0.000561752	APOA2, APOC3, APOA1, APOA4
GO:0051016~barbed-end actin filament capping	4	0.000642503	SCIN, GSN, CAPZA2, CAPG
GO:0071277~cellular response to calcium ion	5	0.00516361	CAMK2D, RASA4B, RASA4, IQGAP1, GPLD1
GO:0050821~protein stabilization	7	0.00615941	USP7, COG3, APOA2, AFM, APOA1, HSPA1B, HSPA1A
GO:0050727~regulation of inflammatory response	5	0.00815892	ACE2, PGLYRP2, AHSG, GGT3P, GGT1
GO:0005975~carbohydrate metabolic process	6	0.00937987	MANBA, MAN2A1, IDH3G, TALDO1, PGM5, MAN2B1
[truncated: 177 more columns]

## Sheet: Figure 5B
Group	High-yield score	Low-yield score
Double_positive	0.384018	-0.0950518
Double_positive	0.307706	-0.17687
Double_positive	0.175383	-0.414618
Double_positive	0.508995	-0.378691
Double_positive	0.277247	0.0481117
Double_positive	0.234524	-0.170593
Double_positive	0.419385	-0.18024
Double_positive	0.191046	-0.139208
Double_positive	0.370851	-0.534249
Double_positive	-0.0143966	0.000629637
Double_positive	0.355731	-0.232161
Double_positive	0.0776403	0.0426134
Double_positive	0.299731	-0.0627267
Double_positive	-0.0890001	0.112972
Double_positive	0.381159	-0.449453
Double_positive	0.53662	-0.487048
Double_positive	-0.114217	-0.150096
Double_positive	0.156097	-0.412329
Double_positive	0.532451	-0.381573
Double_positive	-0.290329	0.0950655
Double_positive	0.0158912	0.0662853
Double_positive	0.570978	-0.508793
Double_positive	0.446266	-0.46339
Double_positive	0.135734	-0.276393
Double_positive	0.340452	-0.412815
Double_positive	0.3305	-0.0951876
Double_positive	-0.132303	-0.304161
Double_positive	0.524769	-0.489239
Double_positive	0.271963	-0.320044
Double_positive	0.335833	0.000973607
Double_positive	0.45361	-0.372505
Double_positive	0.532726	-0.538951
Double_positive	0.21936	-0.37331
Double_positive	0.412193	-0.413957
Double_positive	0.317094	-0.552825
Double_positive	0.279723	-0.223961
Double_positive	0.426379	-0.46411
Double_positive	0.357405	-0.579685
Double_positive	0.544408	-0.0969013
Double_positive	0.579976	-0.475315
Double_positive	0.45365	-0.278367
Double_positive	0.379868	-0.0253388
Double_positive	0.521729	-0.0165027
Double_positive	0.28693	0.0276428
Double_positive	-0.168938	-0.084277
Double_positive	-0.0361331	-0.46769
Double_positive	0.0383943	-0.174036
Double_positive	0.212329	-0.448037
Double_positive	0.0385774	-0.455491
Double_positive	0.559682	-0.407862
Double_positive	0.142889	0.121472
Double_positive	0.408547	-0.365646
Double_positive	0.344516	-0.121306
Double_positive	0.221225	0.296955
Double_positive	0.273241	-0.303057
Double_positive	-0.138479	-0.204586
Double_positive	0.345279	-0.197241
Double_positive	0.352503	-0.367199
Double_positive	0.00409584	-0.478216
Double_positive	0.477636	-0.553366
Double_positive	0.255827	-0.0164504
Double_positive	0.479582	-0.357634
Double_positive	0.400754	-0.220065
Double_positive	0.173919	-0.258263
Double_positive	0.537171	-0.486677
Double_positive	0.023257	-0.0372344
Double_positive	0.17657	-0.253296
Double_positive	0.42354	-0.443211
Double_positive	0.448803	-0.464224
Double_positive	-0.0199876	-0.255965
Double_positive	0.388986	-0.47093
Single_positive	0.0406061	-0.367918
Single_positive	0.348251	0.0756439
Single_positive	0.286914	-0.318276
Single_positive	0.125099	-0.116324
Single_positive	-0.419637	0.270985
Single_positive	0.302867	-0.386283
Single_positive	0.547906	-0.519547
Single_positive	-0.32747	0.0874102
Single_positive	-0.16391	0.141868
Single_positive	-0.346376	0.0893363
Single_positive	-0.11512	-0.339526
Single_positive	-0.0653418	-0.410687
Single_positive	0.0472073	0.16032
Single_positive	0.388361	-0.381558
Single_positive	0.307664	-0.441121
Single_positive	0.0954916	0.0508398
Single_positive	0.399413	-0.312212
Single_positive	-0.323932	0.183932
Single_positive	0.243493	-0.320192
Single_positive	0.355275	-0.37284
Single_positive	-0.230468	0.276697
Single_positive	0.105175	-0.0735469
Single_positive	0.242167	-0.290813
Single_positive	-0.201416	-0.37424
Single_positive	-0.343401	0.346865
Single_positive	0.268496	-0.347258
Single_positive	-0.166025	0.135412
Single_positive	0.423911	-0.605497
Single_positive	-0.46683	0.350829
Single_positive	0.370546	-0.426867
Single_positive	0.407993	-0.286653
Single_positive	0.213327	0.0628062
Single_positive	0.24744	-0.32483
Single_positive	0.135146	-0.536673
Single_positive	0.507935	-0.285228
Single_positive	-0.470474	0.395938
Single_positive	-0.249559	-0.284558
Single_positive	-0.0208	-0.0642167
Single_positive	-0.228163	-0.10588
Single_positive	-0.381078	0.396715
Single_positive	-0.0754885	-0.267428
Single_positive	0.384434	-0.547706
Single_positive	0.525266	-0.30859
Single_positive	-0.373721	0.221004
Single_positive	0.341429	-0.504067
Single_positive	0.252683	-0.0197628
Single_positive	0.302212	-0.0632709
Single_positive	-0.188262	-0.136913
Single_positive	0.256108	-0.1479
Single_positive	0.139359	-0.335625
Single_positive	0.0388831	-0.383388
Single_positive	-0.342118	0.308281
Single_positive	0.368992	-0.478548
Single_positive	-0.569124	0.590445
Single_positive	0.324974	-0.444809
Single_positive	0.0996824	-0.0366242
Single_positive	0.00549369	-0.246286
Single_positive	0.559336	-0.533769
Single_positive	0.22424	-0.417573
Single_positive	-0.144042	-0.555413
Single_positive	-0.176063	-0.271944
Single_positive	-0.294226	0.263848
Single_positive	-0.319755	0.405802
Single_positive	0.0753436	-0.46152
Single_positive	0.260689	-0.286721
Single_positive	-0.0123764	0.106115
Single_positive	-0.282709	0.331624
Single_positive	0.104321	-0.0345364
Single_positive	0.595702	-0.428815
Single_positive	0.314888	-0.309943
Single_positive	0.0270544	-0.514018
Single_positive	0.212247	-0.0445462
Single_positive	0.325031	-0.375207
Single_positive	0.183614	-0.195208
Single_positive	0.248974	-0.034968
Single_positive	0.290684	-0.545158
Single_positive	0.135471	-0.00658213
Single_positive	0.0145954	-0.148082
Single_positive	-0.305335	-0.506057
Single_positive	-0.42631	-0.0858443
Single_positive	-0.407873	-0.238261
Single_positive	-0.428651	0.240745
Single_positive	0.322739	0.105304
Single_positive	0.265297	-0.281043
Single_positive	-0.317667	0.305131
Double_negative	-0.251383	0.0634555
Double_negative	0.0177647	0.0581176
Double_negative	-0.116964	0.139032
Double_negative	-0.327128	-0.500205
Double_negative	-0.228274	-0.185849
Double_negative	-0.388276	0.086822
Double_negative	0.0796737	0.0053309
Double_negative	0.234561	-0.464324
Double_negative	-0.180963	0.0353113
Double_negative	-0.0508484	-0.420344
Double_negative	0.114199	-0.16522
Double_negative	-0.372671	0.0957333
Double_negative	0.269017	0.0746025
Double_negative	-0.00590532	0.302848
Double_negative	-0.261712	0.431937
Double_negative	-0.467503	0.467095
Double_negative	-0.391214	0.308444
Double_negative	0.223802	-0.0280688
Double_negative	-0.490223	0.173186
Double_negative	-0.505554	0.537029
non-IE	-0.542878	0.429163
non-IE	-0.487044	0.435107
non-IE	-0.455182	0.534254
non-IE	-0.618701	0.535951
non-IE	-0.565011	0.432342
non-IE	-0.539676	0.505817
non-IE	-0.606027	0.541772
non-IE	-0.510229	0.482353
non-IE	-0.407586	0.554674
non-IE	-0.585569	0.578472
non-IE	-0.525614	0.504885
non-IE	-0.493034	0.491955
non-IE	-0.623638	0.468439
non-IE	-0.430784	0.477647
non-IE	-0.514377	0.419157
non-IE	-0.64252	0.325393
non-IE	-0.51411	0.584576
non-IE	-0.51592	0.47899
non-IE	-0.609323	0.574636
non-IE	-0.676202	0.496659
non-IE	-0.593065	0.535287
non-IE	-0.46815	0.548254
non-IE	-0.506821	0.574706
non-IE	-0.503743	0.565147
non-IE	-0.610667	0.584513
non-IE	-0.641953	0.512171
non-IE	-0.485225	0.35738
non-IE	-0.64837	0.560408
non-IE	-0.595074	0.465152
non-IE	-0.41492	0.431983
non-IE	-0.582749	0.461501
non-IE	-0.49672	0.498733
non-IE	-0.443622	0.388889
non-IE	-0.518284	0.52511
non-IE	-0.456388	0.489977
non-IE	-0.519843	0.45785
non-IE	-0.390231	0.436192
non-IE	-0.384683	0.269502
non-IE	-0.592185	0.516913
non-IE	-0.520698	0.504153
non-IE	-0.547361	0.450438
non-IE	-0.412714	0.477029
non-IE	-0.6356	0.47715
non-IE	-0.464207	0.320855
non-IE	-0.423087	0.379661
non-IE	-0.351885	0.479539
non-IE	-0.574274	0.521456
non-IE	-0.602551	0.509451
non-IE	-0.43193	0.523327
non-IE	-0.360323	0.222055

## Sheet: Figure 5C
# Correlation
Clinical blood tests	High-yield_score	CRP: C-reactive protein (mg/L )	Neutrophil_ratio	Neutrophil_count (10~9/L)	WBC: White blood cell (10~9/L)	D_dimer (ng/L)	PCT: Procalcitonin (ng/ml )	LDLC: Low density lipoprotein-Cholesterol (mmol/L)	Lymphocyte_count (10~9/L)	TC: Total cholesterol (mmol/L)	CK: Creatine kinase (U/L)	HCT: Hematocrit	HBG: Hemoglobin (g/L)	Monocyte_ratio	UA: Uric acid (mmol/L)	ALB: Albumin (g/L)	HDLC: High density lipoprotein cholesterol (mmol/L)	Lymphocyte_ratio	Low-yield_score
High-yield_score	1	0.427953	0.425616	0.357829	0.289108	0.288118	0.260429	-0.211324	-0.239085	-0.240761	-0.25441	-0.255305	-0.271576	-0.27447	-0.297036	-0.352785	-0.38881	-0.396932	-0.593046
CRP: C-reactive protein (mg/L )	0.427953	1	0.512732	0.564019	0.510483	0.363687	0.381513	-0.191331	-0.206728	-0.211513	-0.121959	-0.241404	-0.234227	-0.156427	-0.261256	-0.204528	-0.353187	-0.512952	-0.299303
Neutrophil_ratio	0.425616	0.512732	1	0.805702	0.640977	0.393007	0.319382	-0.0888936	-0.637851	-0.133422	-0.0740149	-0.319387	-0.330645	-0.515211	-0.393822	-0.260916	-0.272247	-0.959893	-0.314439
Neutrophil_count (10~9/L)	0.357829	0.564019	0.805702	1	0.962893	0.472828	0.363444	-0.123467	-0.178344	-0.151566	0.0161062	-0.184722	-0.178626	-0.398271	-0.290223	-0.148775	-0.312263	-0.78153	-0.318638
WBC: White blood cell (10~9/L)	0.289108	0.510483	0.640977	0.962893	1	0.432434	0.328283	-0.103962	0.0397614	-0.126964	0.0414644	-0.0974169	-0.0876734	-0.315883	-0.204495	-0.0907158	-0.305289	-0.622198	-0.295747
D_dimer (ng/L)	0.288118	0.363687	0.393007	0.472828	0.432434	1	0.479654	-0.218342	-0.188577	-0.204647	0.0699891	-0.38812	-0.360229	-0.140406	-0.221573	-0.212369	-0.346329	-0.405935	-0.207338
PCT: Procalcitonin (ng/ml )	0.260429	0.381513	0.319382	0.363444	0.328283	0.479654	1	-0.278525	-0.188473	-0.269038	0.0671098	-0.329013	-0.308481	-0.0888283	-0.190623	-0.0689248	-0.243539	-0.343918	-0.188864
LDLC: Low density lipoprotein-Cholesterol (mmol/L)	-0.211324	-0.191331	-0.0888936	-0.123467	-0.103962	-0.218342	-0.278525	1	0.0610115	0.914472	0.0452372	0.200662	0.173703	-0.0826405	0.150257	0.0591586	0.372849	0.114777	0.196602
Lymphocyte_count (10~9/L)	-0.239085	-0.206728	-0.637851	-0.178344	0.0397614	-0.188577	-0.188473	0.0610115	1	0.0699295	0.04776	0.37526	0.37618	0.165399	0.274666	0.16566	0.0789587	0.706393	0.0600498
TC: Total cholesterol (mmol/L)	-0.240761	-0.211513	-0.133422	-0.151566	-0.126964	-0.204647	-0.269038	0.914472	0.0699295	1	0.0826997	0.189415	0.179661	-0.00990625	0.167165	0.151865	0.467986	0.148089	0.280714
CK: Creatine kinase (U/L)	-0.25441	-0.121959	-0.0740149	0.0161062	0.0414644	0.0699891	0.0671098	0.0452372	0.04776	0.0826997	1	0.0921411	0.112561	0.0753823	0.0531682	0.254145	0.28641	0.0557693	0.0869106
HCT: Hematocrit	-0.255305	-0.241404	-0.319387	-0.184722	-0.0974169	-0.38812	-0.329013	0.200662	0.37526	0.189415	0.0921411	1	0.962705	0.111771	0.284573	0.375021	0.166109	0.330167	0.1581
HBG: Hemoglobin (g/L)	-0.271576	-0.234227	-0.330645	-0.178626	-0.0876734	-0.360229	-0.308481	0.173703	0.37618	0.179661	0.112561	0.962705	1	0.135327	0.287395	0.410431	0.143082	0.337332	0.166142
Monocyte_ratio	-0.27447	-0.156427	-0.515211	-0.398271	-0.315883	-0.140406	-0.0888283	-0.0826405	0.165399	-0.00990625	0.0753823	0.111771	0.135327	1	0.206928	0.154145	0.15232	0.367079	0.210492
UA: Uric acid (mmol/L)	-0.297036	-0.261256	-0.393822	-0.290223	-0.204495	-0.221573	-0.190623	0.150257	0.274666	0.167165	0.0531682	0.284573	0.287395	0.206928	1	0.118426	0.146599	0.38434	0.0858872
ALB: Albumin (g/L)	-0.352785	-0.204528	-0.260916	-0.148775	-0.0907158	-0.212369	-0.0689248	0.0591586	0.16566	0.151865	0.254145	0.375021	0.410431	0.154145	0.118426	1	0.330198	0.214192	0.411197
HDLC: High density lipoprotein cholesterol (mmol/L)	-0.38881	-0.353187	-0.272247	-0.312263	-0.305289	-0.346329	-0.243539	0.372849	0.0789587	0.467986	0.28641	0.166109	0.143082	0.15232	0.146599	0.330198	1	0.259308	0.334198
Lymphocyte_ratio	-0.396932	-0.512952	-0.959893	-0.78153	-0.622198	-0.405935	-0.343918	0.114777	0.706393	0.148089	0.0557693	0.330167	0.337332	0.367079	0.38434	0.214192	0.259308	1	0.282349
Low-yield_score	-0.593046	-0.299303	-0.314439	-0.318638	-0.295747	-0.207338	-0.188864	0.196602	0.0600498	0.280714	0.0869106	0.1581	0.166142	0.210492	0.0858872	0.411197	0.334198	0.282349	1
# Pvalue
Clinical blood tests	High-yield_score	CRP: C-reactive protein (mg/L )	Neutrophil_ratio	Neutrophil_count (10~9/L)	WBC: White blood cell (10~9/L)	D_dimer (ng/L)	PCT: Procalcitonin (ng/ml )	LDLC: Low density lipoprotein-Cholesterol (mmol/L)	Lymphocyte_count (10~9/L)	TC: Total cholesterol (mmol/L)	CK: Creatine kinase (U/L)	HCT: Hematocrit	HBG: Hemoglobin (g/L)	Monocyte_ratio	UA: Uric acid (mmol/L)	ALB: Albumin (g/L)	HDLC: High density lipoprotein cholesterol (mmol/L)	Lymphocyte_ratio	Low-yield_score
High-yield_score	0	3.13287e-09	3.8934e-09	1.08407e-06	9.96061e-05	0.000105478	0.000481595	0.00487134	0.00139491	0.00128738	0.00065603	0.000626862	0.000266406	0.000227487	6.24708e-05	1.56951e-06	9.6751e-08	4.92175e-08	0
CRP: C-reactive protein (mg/L )	3.13287e-09	0	3.46413e-13	3.60858e-16	4.56251e-13	6.99723e-07	1.74875e-07	0.010967	0.00590855	0.00483233	0.106862	0.00124816	0.00175478	0.0381507	0.000461302	0.00647148	1.52419e-06	3.37157e-13	5.45314e-05
Neutrophil_ratio	3.8934e-09	3.46413e-13	0	1.98854e-41	9.55693e-22	6.8387e-08	1.5561e-05	0.240704	1.72916e-21	0.0775089	0.328935	1.5556e-05	7.39607e-06	2.55122e-13	6.38919e-08	0.000469543	0.000256869	5.04905e-98	2.13694e-05
Neutrophil_count (10~9/L)	1.08407e-06	3.60858e-16	1.98854e-41	0	6.64124e-101	3.44519e-11	7.12669e-07	0.102564	0.0178772	0.0446387	0.831979	0.0141157	0.0176939	4.39509e-08	9.33542e-05	0.0487648	2.45274e-05	1.70852e-37	1.63274e-05
WBC: White blood cell (10~9/L)	9.96061e-05	4.56251e-13	9.55693e-22	6.64124e-101	0	2.05538e-09	8.66617e-06	0.169718	0.600318	0.0931185	0.584789	0.198362	0.247248	1.94896e-05	0.00648037	0.23116	3.78792e-05	3.05022e-20	6.74575e-05
D_dimer (ng/L)	0.000105478	6.99723e-07	6.8387e-08	3.44519e-11	2.05538e-09	0	1.63526e-11	0.00360042	0.0121946	0.0064398	0.355993	1.02383e-07	9.0702e-07	0.0630789	0.00312282	0.00465963	2.49703e-06	2.27709e-08	0.00576045
PCT: Procalcitonin (ng/ml )	0.000481595	1.74875e-07	1.5561e-05	7.12669e-07	8.66617e-06	1.63526e-11	0	0.000181791	0.0122432	0.000305528	0.376175	8.25272e-06	3.10885e-05	0.241051	0.0112717	0.363373	0.00112569	2.96207e-06	0.0120612
LDLC: Low density lipoprotein-Cholesterol (mmol/L)	0.00487134	0.010967	0.240704	0.102564	0.169718	0.00360042	0.000181791	0	0.421171	2.82588e-70	0.551063	0.00757763	0.0211352	0.275535	0.0465361	0.435438	3.46666e-07	0.129303	0.00891727
Lymphocyte_count (10~9/L)	0.00139491	0.00590855	1.72916e-21	0.0178772	0.600318	0.0121946	0.0122432	0.421171	0	0.356404	0.529053	2.87125e-07	2.67109e-07	0.0282524	0.000225044	0.0280013	0.297565	6.54753e-28	0.428542
TC: Total cholesterol (mmol/L)	0.00128738	0.00483233	0.0775089	0.0446387	0.0931185	0.0064398	0.000305528	2.82588e-70	0.356404	0	0.27519	0.0118088	0.0170356	0.89618	0.0265878	0.0442151	5.78785e-11	0.0498262	0.000160834
CK: Creatine kinase (U/L)	0.00065603	0.106862	0.328935	0.831979	0.584789	0.355993	0.376175	0.551063	0.529053	0.27519	0	0.223883	0.136916	0.320053	0.483412	0.000664919	0.000116381	0.46224	0.2514
HCT: Hematocrit	0.000626862	0.00124816	1.5556e-05	0.0141157	0.198362	1.02383e-07	8.25272e-06	0.00757763	2.87125e-07	0.0118088	0.223883	0	1.02118e-100	0.13971	0.000129276	2.92577e-07	0.0275729	7.63816e-06	0.0361103
HBG: Hemoglobin (g/L)	0.000266406	0.00175478	7.39607e-06	0.0176939	0.247248	9.0702e-07	3.10885e-05	0.0211352	2.67109e-07	0.0170356	0.136916	1.02118e-100	0	0.0733305	0.000109971	1.53637e-08	0.0581685	4.68898e-06	0.0275415
Monocyte_ratio	0.000227487	0.0381507	2.55122e-13	4.39509e-08	1.94896e-05	0.0630789	0.241051	0.275535	0.0282524	0.89618	0.320053	0.13971	0.0733305	0	0.00585954	0.04109	0.0435756	5.40878e-07	0.00504607
UA: Uric acid (mmol/L)	6.24708e-05	0.000461302	6.38919e-08	9.33542e-05	0.00648037	0.00312282	0.0112717	0.0465361	0.000225044	0.0265878	0.483412	0.000129276	0.000109971	0.00585954	0	0.117486	0.052197	1.39277e-07	0.257047
ALB: Albumin (g/L)	1.56951e-06	0.00647148	0.000469543	0.0487648	0.23116	0.00465963	0.363373	0.435438	0.0280013	0.0442151	0.000664919	2.92577e-07	1.53637e-08	0.04109	0.117486	0	7.62188e-06	0.00430993	1.43591e-08
HDLC: High density lipoprotein cholesterol (mmol/L)	9.6751e-08	1.52419e-06	0.000256869	2.45274e-05	3.78792e-05	2.49703e-06	0.00112569	3.46666e-07	0.297565	5.78785e-11	0.000116381	0.0275729	0.0581685	0.0435756	0.052197	7.62188e-06	0	0.000510419	5.81322e-06
Lymphocyte_ratio	4.92175e-08	3.37157e-13	5.04905e-98	1.70852e-37	3.05022e-20	2.27709e-08	2.96207e-06	0.129303	6.54753e-28	0.0498262	0.46224	7.63816e-06	4.68898e-06	5.40878e-07	1.39277e-07	0.00430993	0.000510419	0	0.000146674
Low-yield_score	0	5.45314e-05	2.13694e-05	1.63274e-05	6.74575e-05	0.00576045	0.0120612	0.00891727	0.428542	0.000160834	0.2514	0.0361103	0.0275415	0.00504607	0.257047	1.43591e-08	5.81322e-06	0.000146674	0

## Sheet: Figure 5D
Symbol	Feature importance
IGHV1-18	0.0419447
C9	0.0298529
LRG1	0.0281082
VPS25	0.0277339
PNP	0.0276994
CFHR5	0.0242282
SAA2	0.0219494
LAMTOR2	0.019957
COG3	0.0187914
SAA1	0.0175355
IGHV1-3	0.0173112
MYL4	0.0172528
FTL	0.016693
DDX60	0.0160106
SEZ6L2	0.0159531
IGHV4-34	0.0158843
MANBA	0.01575
IDH3G	0.015404
NDUFB4	0.0143151
VWA8	0.0139514

## Sheet: Figure 5E
Pathogen_group	Double_positive	Double_positive	Double_positive	Double_positive	Double_positive	Double_positive	Double_positive	Double_positive	Double_positive	Double_positive	Double_positive	Double_positive	Double_positive	Double_positive	Double_positive	Double_positive	Double_positive	Double_positive	Double_positive	Double_positive	Double_positive	Double_positive	Double_positive	Double_positive	Double_positive	Double_positive	Double_positive	Double_positive	Double_positive	Double_positive	Double_positive	Double_positive	Double_positive	Double_positive	Double_positive	Double_positive	Double_positive	Double_positive	Double_positive	Double_positive	Double_positive	Double_positive	Double_positive	Double_positive	Double_positive	Double_positive	Double_positive	Double_positive	Double_positive
IGHV1-18	84.5058	14.7092	58.0803	73.7024	72.3996	42.6742	63.8954	44.0749	27.7554	62.2369	55.504	48.6937	62.0997	16.9507	46.5103	82.7141	40.3466	27.1051	48.3749	37.2808	15.2557	89.0236	25.1671	52.0279	47.4507	87.9042	85.5053	70.4468	115.822	58.385	60.7639	213.37	31.5074	104.211	52.3684	32.0702	73.0419	100.332	135.454	71.4225	89.689	44.2556	97.2556	51.262	59.3001	48.4732	43.4292	61.7182	71.9703
C9	50.7898	99.512	66.7487	70.4096	56.5661	42.875	50.5316	53.3906	84.6414	57.096	69.3047	52.4656	70.1041	102.764	67.275	80.2159	61.7017	134.143	54.8348	28.9426	81.6441	94.9083	80.9978	90.7917	55.1474	73.808	31.0166	45.6603	47.9028	60.5438	88.2381	63.8631	136.562	23.6164	148.093	55.85	69.6173	46.836	54.4124	57.0831	68.5847	56.1888	104.868	58.2331	46.703	80.5829	105.666	56.2114	26.7123
LRG1	213.767	341.779	157.611	158.445	91.535	103.546	231.439	133.137	163.756	187.001	154.25	163.514	146.444	209.59	154.97	123.18	86.4224	408.504	131.843	52.7063	244.199	219.442	157.138	160.063	153.766	116.863	116.274	135.885	139.39	225.967	243.342	198.688	247.456	144.503	350.781	185.434	125.773	128.165	224.599	133.02	142.357	182.506	267.988	175.599	80.9237	168.46	153.542	137.929	47.0174
CFHR5	0.279663	0.699109	0.316476	0.266575	0.208965	0.346364	1.12731	0.399861	0.822546	0.183485	0.534339	0.179875	0.530078	0.454954	0.879779	0.316063	0.109634	0.420963	0.472382	0.134781	0.660282	0.499995	0.726244	0.739091	0.768249	0.413321	0.378533	0.792642	0.345494	0.188408	0.74133	0.142601	0.560689	0.028044	0.778506	0.606965	0.57997	0.29203	0.187489	0.411169	0.142667	0.465386	0.210714	0.147745	0.166387	0.254315	0.193402	0.355131	0.196054
SAA2	1217.06	510.377	39.1596	461.593	6.72007	37.7333	652.595	30.1928	2125.17	25.1315	578.062	45.8695	20.0988	197.07	180.552	106.496	5.68273	986.048	39.4309	8.41753	2147.52	377.401	1091.04	599.817	46.8765	200.612	2.69189	353.678	19.1196	409.693	509.728	78.7587	374.11	640.595	2202.92	65.3113	214.377	421.069	444.158	984.302	470.392	519.711	616.36	382.162	2.62575	251.918	80.3675	66.2701	3.18189
SAA1	1697.42	1244.34	80.3584	1550.86	13.6279	83.8802	988.14	101.931	2516.83	49.7773	856.375	98.8179	34.0446	347.335	237.14	177.711	14.1928	1634.29	68.1727	14.6802	2899.47	624.551	1719.68	910.677	121.013	338.889	6.17686	680.768	32.1837	682.421	864.252	180.289	660.149	1135.29	3101.62	87.7571	580.048	671.517	767.371	1986.49	837.967	865.119	977.545	510.882	5.24245	415.283	276.263	164.956	5.85257
IGHV1-3	13.4988	15.9598	39.0688	15.9419	25.999	32.838	17.0303	24.0667	5.3827	42.2261	21.2073	4.09533	19.1069	2.54584	18.0828	44.9421	22.4406	7.25213	8.31772	18.8243	6.51175	30.5222	12.7237	3.99269	14.4758	64.539	12.2424	51.4611	32.8023	13.2881	14.8181	49.8106	12.8027	32.3282	8.96914	11.2439	34.6027	8.60126	26.371	33.6608	27.2333	7.91078	15.2344	15.0036	16.1926	9.40025	17.264	22.5184	1.25959
MYL4	7.85985	8.63275	5.69637	8.62374	6.55662	7.34407	9.26936	4.72977	9.35369	6.0135	6.95249	8.90938	9.48242	18.0329	6.09806	7.95668	7.52337	8.54529	6.76568	4.85085	7.39777	8.3797	8.44078	9.67677	6.23348	6.57749	3.49796	4.22097	6.67163	6.28922	8.71374	7.28821	10.9796	3.20447	16.5205	11.0654	5.67804	11.7466	14.716	4.41368	5.75467	10.7293	10.2232	6.74003	5.35083	6.92371	13.9063	9.58403	3.9021
DDX60	0.169552	0.642726	0.350079	0.227662	0.1992	0.703593	1.52955	1.69657	0.777885	0.238007	0.266543	0.331608	0.233578	0.378764	0.205027	0.610633	0.742147	2.20748	0.318964	0.265748	1.05169	0.411426	0.781258	0.280286	0.269888	0.234742	0.0725954	0.286094	1.31942	0.399276	0.615742	0.634789	0.455815	0.371763	0.294447	0.430832	0.159357	0.506836	0.558218	0.236688	0.545176	0.4469	0.590982	0.496799	0.613976	0.392949	1.36943	0.326639	0.327813
IGHV4-34	6.44143	20.1619	28.7721	12.7831	9.55493	7.73529	5.17337	11.3491	23.5353	14.0841	9.95664	6.69973	11.9727	2.99744	5.35755	6.86224	6.31318	1.49834	21.5658	10.0092	3.71228	15.1453	5.19623	8.22726	14.5722	6.71056	14.6688	6.87861	30.864	10.8319	6.11651	6.61125	5.201	22.398	6.45474	4.93932	29.3565	4.30847	10.9011	16.8026	19.1437	4.63459	11.0677	9.97106	26.5375	4.4958	11.684	6.18094	12.0279
NDUFB4	8.64775	13.0812	5.48018	5.0737	7.1963	5.50346	9.92266	0.376662	9.97823	3.16698	7.33438	8.91545	8.77635	8.56552	6.91112	2.09235	6.09588	8.19891	5.68523	5.63604	5.11143	4.73372	5.8395	8.21973	5.27297	9.31443	1.51564	5.20641	5.62681	7.05377	6.43928	10.0947	10.981	5.0996	7.44415	6.7254	6.60435	7.87111	7.57851	4.71357	7.75947	4.7491	11.2005	6.86885	5.38119	8.24715	8.40189	2.55523	5.33533
VPS25	5.81323	1.02	5.22323	4.5782	5.10278	3.95999	4.13901	5.31893	1.06339	3.78931	3.10558	4.18221	4.55408	4.73578	3.55232	1.8369	3.38998	1.84701	4.94838	3.62636	4.43962	2.60871	3.44465	2.46222	2.67653	3.32431	3.51492	1.87556	4.02597	3.43139	3.89682	4.31413	3.0772	3.25937	1.80476	2.4707	2.55708	1.93347	2.64928	1.92933	3.03059	4.58767	3.94486	6.67896	6.49926	3.1357	4.27812	1.54505	2.29134
PNP	2.85555	2.43791	1.6577	1.81234	3.61178	2.50854	5.83151	1.20178	0.026857	3.24881	4.31673	2.78922	4.98599	3.37837	3.7054	3.07428	5.41788	1.05775	12.1991	2.69726	2.85663	2.6743	0.721947	3.5512	2.27872	4.06894	2.26418	1.50176	4.22923	4.52088	2.79547	0.0779719	4.70221	0.66996	3.49015	3.206	4.77488	1.414	1.89773	2.28862	1.18074	4.48703	0.899412	3.36382	2.60652	0.311152	0.0720451	2.07946	2.01683
LAMTOR2	2.42823	2.61149	2.66397	4.86394	3.48679	4.34359	2.68369	4.60217	0.828592	0.915506	1.07132	2.67488	2.92608	1.89491	1.66114	2.25994	0.0481587	1.67022	2.39394	3.30995	2.38822	3.03731	1.95002	2.44979	1.92857	3.63732	1.74325	0.488324	0.483733	3.31544	1.95607	3.12304	1.46359	3.56168	1.4786	2.30067	0.192598	1.62752	3.20417	2.45466	2.3671	2.28654	1.72336	2.28749	3.68381	2.3142	6.88973	1.85953	2.06577
COG3	0.166062	1.12776	0.681248	1.01993	2.2776	0.902043	0.80872	1.0809	0.921537	2.9126	0.746892	1.13361	1.35126	1.03925	0.387671	0.0154206	0.991394	0.219017	1.17525	1.05573	0.983665	0.0330114	0.0768402	0.140209	0.518999	0.0526666	0.849228	0.867139	1.20742	1.65055	0.896888	0.713989	0.727091	1.6374	0.140433	0.758199	1.15623	0.707376	1.1524	0.131713	0.106199	1.17369	1.0926	1.01503	1.38955	1.30039	1.32046	0.0661731	1.54184
FTL	62.8764	11.1602	7.48775	2.02724	2.63476	138.009	20.3998	4.58428	39.9045	2.68677	197.553	331.878	0.481664	21.7153	1.10381	14.5532	2.4485	6.0022	324.963	1.51303	273.177	7.0196	2.23098	0.160583	138.307	195.027	50.3338	2.959	1.08942	228.198	2.51015	1.04773	22.1607	7.26121	0.387405	0.209525	0.102427	48.2282	9.89704	12.0993	261.271	59.6865	0.166648	16.699	3.85149	69.3654	13.8177	86.1812	11.0889
SEZ6L2	12.4674	9.34757	7.09238	23.683	4.39106	6.70482	8.19946	16.8758	3.14301	19.0092	8.07604	7.90411	6.65859	22.7594	7.59088	4.43549	11.6958	3.97434	7.43266	16.8087	6.50313	10.1505	11.7283	8.95101	10.5041	6.78665	23.6792	10.3804	6.593	5.72736	6.4789	4.86318	3.26059	4.29577	5.86686	3.97432	12.0175	2.6037	13.0979	17.5956	7.48817	5.86015	22.2459	10.9396	39.4022	13.2843	4.49229	0.316264	7.13746
MANBA	0.46786	1.27769	0.627557	0.476199	0.755437	0.43722	0.658465	0.846187	0.755941	0.081283	0.0547634	0.424398	0.450505	0.0857294	0.217466	0.297057	1.56618	0.390402	0.286331	0.449586	0.436675	1.07626	0.799886	0.175229	1.64374	0.403902	5.81901	0.449559	3.15709	0.443713	0.270731	0.399121	0.613303	0.351541	0.153245	0.804743	2.76968	1.78057	1.10445	0.582055	0.329406	0.483	0.173003	0.689325	0.676401	0.410988	0.457448	1.224	1.18254
IDH3G	19.3194	18.1615	12.1966	6.07267	24.5057	13.2473	18.1635	18.8019	6.90249	21.6326	4.88486	15.8707	16.006	12.0167	16.6142	8.77458	9.05101	11.1793	8.60498	10.1613	6.71191	8.09006	11.2936	17.1853	8.14928	11.4892	11.7826	9.72153	17.7244	17.8771	9.43601	2.72031	20.2989	4.51942	6.10904	15.9537	3.89445	7.90421	14.9364	9.57749	13.2101	10.2154	20.5172	22.3606	15.3435	11.637	18.2717	6.37392	9.15613
VWA8	3.71699	3.34164	2.07601	0.131959	3.08872	0.213009	2.60845	2.56624	1.22911	3.45724	2.78841	5.09539	3.44949	3.73802	0.130034	1.79109	0.211712	1.49612	0.193486	3.34886	1.89592	2.21452	0.0170728	3.04729	0.95906	3.20342	0.693946	0.187579	0.0508775	6.19216	2.51524	0.379971	2.39635	2.96653	0.152969	2.97056	0.0958533	0.74395	2.82827	0.183507	2.43615	2.24258	5.14127	3.27497	2.3926	1.50484	0.195674	0.132585	0.276373
[truncated: 176 more columns]

## Sheet: Figure 5F
# Plasma_DEPs										# Vegetation_DEPs									# 7 overlap
Symbol	mean_Double_positive	mean_Single_positive	mean_Double_negative	mean_non-IE	FC (Double_positive/Others)	Pvalue	FDR	Group		Symbol	mean_Double_positive	mean_Single_positive	mean_Double_negative	FC (Double_positive/Others)	Pvalue	FDR	Group		Symbol
IGHV1-18	59.8638	45.2402	30.116	26.7046	1.60452	2.42248e-10	1.11421e-09	High-yield associated		NAMPT	46.6257	28.1547	8.76891	1.89747	6.96791e-06	0.00066912	High-yield associated		LRG1
SAA2	377.401	206.4	147.246	7.02741	2.80692	7.43667e-10	3.224e-09	High-yield associated		LRG1	22.2662	13.8109	14.0626	1.6068	0.000740434	0.0171697	High-yield associated		ORM1
SAA1	621.479	393.659	267.754	11.9015	2.44421	9.53194e-10	4.05025e-09	High-yield associated		ORM1	809.876	418.828	266.554	2.07293	0.000997309	0.0171697	High-yield associated		DNM1L
CRP	85.3902	60.1597	38.4296	2.67007	2.20017	4.79739e-09	1.768e-08	High-yield associated		VDAC3	10.0656	6.2707	3.20422	1.76463	0.00136851	0.0171697	High-yield associated		SAA1
CFHR5	0.487445	0.374109	0.301557	0.130213	1.70393	6.1599e-07	1.76517e-06	High-yield associated		PGD	31.1937	22.0797	6.28756	1.62793	0.00151191	0.0171697	High-yield associated		CRP
IGHV1-3	19.3163	14.4428	9.42546	8.27017	1.63639	8.833e-07	2.40917e-06	High-yield associated		VDAC2	39.4936	26.8832	10.6151	1.65404	0.00151191	0.0171697	High-yield associated		SERPINA4
PPP1R9B	5.26188	4.90197	3.9236	2.323	1.33422	1.50328e-06	3.9e-06	High-yield associated		KPNB1	11.5453	7.11421	4.02693	1.76433	0.0017531	0.0171697	High-yield associated		LUM
C9	70.6733	64.6592	51.8289	33.9278	1.33119	1.55353e-06	3.98314e-06	High-yield associated		GP9	12.6728	7.36117	2.36503	1.96844	0.0018297	0.0171697	High-yield associated
MYL4	8.3653	7.53869	6.35309	5.11584	1.26667	1.95329e-06	4.89716e-06	High-yield associated		VASP	4.89498	2.99378	2.67249	1.66813	0.00188653	0.0171697	High-yield associated
LRG1	171.706	160.374	119.915	64.6945	1.3815	2.24846e-06	5.46429e-06	High-yield associated		CAPN1	11.1046	7.54929	6.66994	1.5033	0.00212982	0.0171697	High-yield associated
RCN1	5.43758	4.90716	4.73084	2.4084	1.33328	5.25431e-06	1.20859e-05	High-yield associated		FGA	953.739	624.478	404.5	1.63359	0.00231688	0.0171697	High-yield associated
COTL1	2.69924	1.83224	1.81862	0.550353	1.90493	7.54659e-06	1.72015e-05	High-yield associated		SOD2	138.694	77.2062	45.8777	1.94202	0.0023448	0.0171697	High-yield associated
NDUFB4	6.81176	6.34744	5.65	4.1285	1.22919	1.03506e-05	2.2984e-05	High-yield associated		CANX	25.2013	17.0925	12.6628	1.54856	0.00237303	0.0171697	High-yield associated
IGHV5-51	193.819	139.205	133.899	112.49	1.49203	1.21628e-05	2.64333e-05	High-yield associated		SERPINB1	13.0106	8.29018	5.11881	1.68878	0.00250391	0.0171697	High-yield associated
IGKV1-39	29.423	25.5097	21.098	16.1318	1.34258	1.94042e-05	4.00692e-05	High-yield associated		DNAJA1	1.49425	0.891662	0.662785	1.75924	0.00286639	0.0183449	High-yield associated
IGKV1D-39	29.423	25.5097	21.098	16.1318	1.34258	1.94042e-05	4.00692e-05	High-yield associated		ARPC3	7.94222	5.49824	3.29261	1.56015	0.00362154	0.0209221	High-yield associated
IGHV4-34	11.3052	10.6857	6.98177	4.03932	1.40197	2.1614e-05	4.37945e-05	High-yield associated		GLUL	7.60929	4.81	3.92878	1.6374	0.00370496	0.0209221	High-yield associated
IGHV1-46	34.579	27.0292	21.6888	20.1816	1.43296	2.57551e-05	5.13676e-05	High-yield associated		GPI	19.3432	12.7619	8.26525	1.62125	0.00420267	0.0210278	High-yield associated
IGKV1-12	35.1844	31.1851	23.2377	20.6604	1.31459	2.62592e-05	5.14363e-05	High-yield associated		PGLYRP1	6.83579	4.70145	1.06447	1.69648	0.0042504	0.0210278	High-yield associated
IGKV1D-12	35.1844	31.1851	23.2377	20.6604	1.31459	2.62592e-05	5.14363e-05	High-yield associated		HCK	3.06477	2.32694	0.780434	1.50147	0.00511841	0.0221234	High-yield associated
IGKV1-6	22.2815	18.8619	13.8559	11.4421	1.40822	3.00599e-05	5.73457e-05	High-yield associated		PLIN3	21.38	5.28952	5.74978	3.97799	0.00544142	0.0221234	High-yield associated
IGLV3-9	54.9863	48.3328	35.0473	31.8116	1.33174	5.51297e-05	0.000103196	High-yield associated		APOBR	2.63553	1.6211	1.38671	1.67039	0.00568645	0.0221234	High-yield associated
IGHV4-39	22.0053	18.591	15.9046	12.94	1.34003	6.76153e-05	0.000125543	High-yield associated		IL8	7.11019	4.68657	0.852692	1.78732	0.00606165	0.0221234	High-yield associated
SERPINA3	914.819	836.146	765.443	540.718	1.25023	0.000115628	0.000206079	High-yield associated		RAB31	6.40645	4.33227	2.28308	1.6204	0.00607621	0.0221234	High-yield associated
IGKV1-16	15.8367	14.5498	11.7802	10.8506	1.21829	0.000194617	0.000333414	High-yield associated		EFHD2	17.9811	6.2691	4.37618	3.0377	0.00645267	0.0221234	High-yield associated
IGHV3-21	28.0054	23.3238	19.0053	15.5811	1.38169	0.000201494	0.00034254	High-yield associated		DNM1L	2.05512	1.40356	0.766849	1.59819	0.00685087	0.022403	High-yield associated
IGHV1-69	14.953	12.8337	9.11745	5.92365	1.47683	0.000249918	0.000415277	High-yield associated		SAA1	51.483	20.9876	26.4688	2.34009	0.00700094	0.022403	High-yield associated
CTNNA1	1.41791	1.06191	0.843867	0.620478	1.5907	0.000431737	0.000686431	High-yield associated		ACOX1	2.63475	1.88574	1.00451	1.52925	0.0097316	0.0279919	High-yield associated
IGLV1-40	32.1916	27.86	20.2207	17.8914	1.36067	0.00052575	0.000812523	High-yield associated		M6PR	1.28545	0.811966	0.457739	1.72194	0.00998243	0.0279919	High-yield associated
IGHV3-48	30.9516	27.7663	21.5942	19.0142	1.28182	0.000648921	0.000989045	High-yield associated		FGB	4736.23	2851.62	2268.86	1.72607	0.0106897	0.0279919	High-yield associated
IGLV3-21	63.4547	56.977	46.6326	39.6832	1.26748	0.000743436	0.00111768	High-yield associated		TGFB1	3.31329	2.05911	1.06776	1.76621	0.0110247	0.0279919	High-yield associated
IGHV4-38-2	9.15434	8.67787	7.33342	4.33688	1.2886	0.000843925	0.00124338	High-yield associated		TXN	19.8324	11.3338	6.29175	1.90658	0.0113717	0.0279919	High-yield associated
IGHV4-30-4	9.09404	8.62828	7.29876	4.33688	1.28585	0.00111778	0.00160409	High-yield associated		ERO1L	12.1918	8.28043	5.31672	1.57664	0.0113717	0.0279919	High-yield associated
IGHV4-59	9.09404	8.62828	7.29876	4.33688	1.28585	0.00111778	0.00160409	High-yield associated		SYNCRIP	6.53847	3.95221	3.15832	1.71815	0.012216	0.0293183	High-yield associated
IGHV4-61	9.09404	8.62828	7.29876	4.33688	1.28585	0.00111778	0.00160409	High-yield associated		ZYX	4.16806	2.79792	2.40366	1.52953	0.0129177	0.0296997	High-yield associated
DDX60	0.530547	0.519637	0.380975	0.25464	1.27455	0.00115282	0.0016437	High-yield associated		ARHGAP1	9.55523	4.38981	6.99088	1.96188	0.0132481	0.0296997	High-yield associated
IGLV3-25	34.6035	32.0115	26.607	18.6051	1.28211	0.00121659	0.00172351	High-yield associated		ATP2A2	3.83119	1.79924	1.24232	2.25852	0.0133828	0.0296997	High-yield associated
IGHV4-28	55.9794	50.4861	46.9749	24.2754	1.34637	0.00129346	0.00182073	High-yield associated		TMEM109	7.48121	4.8658	3.36753	1.63027	0.0147938	0.0296997	High-yield associated
ORM1	395.077	299.927	248.121	209.195	1.49665	0.00142798	0.00196015	High-yield associated		SLC25A5	9.93613	6.02004	4.37618	1.73821	0.015702	0.0296997	High-yield associated
ANXA2	22.9061	21.8896	20.531	9.66279	1.28902	0.0014608	0.00199282	High-yield associated		CRP	338.488	158.213	9.05829	2.59077	0.016495	0.0296997	High-yield associated
IGHV1-69D	13.7656	11.3964	8.75031	7.43715	1.40785	0.00187066	0.00252083	High-yield associated		TLN1	24.9637	16.0381	10.9342	1.65377	0.0166588	0.0296997	High-yield associated
NIT1	11.0674	10.803	9.40697	5.00408	1.26452	0.00207453	0.00277861	High-yield associated		PTGES3	7.99321	4.8979	3.98179	1.69039	0.0171562	0.0296997	High-yield associated
HSPG2	12.4499	11.1057	9.71256	6.47501	1.31994	0.00219999	0.00289403	High-yield associated		DYNC1H1	2.89769	1.85491	1.74525	1.57942	0.0172401	0.0296997	High-yield associated
LPA	7.06517	4.84206	4.81382	4.13684	1.53227	0.00243639	0.0031673	High-yield associated		RTN4	14.5201	9.53789	7.73889	1.57734	0.0173248	0.0296997	High-yield associated
IGKV1D-8	7.00926	6.66133	5.50076	4.19806	1.22604	0.00326867	0.00422443	High-yield associated		SLC25A6	8.41177	5.22693	3.77506	1.69638	0.0183676	0.0304015	High-yield associated
SSBP1	2.50794	2.32608	1.85739	1.49805	1.25491	0.00386874	0.00497088	High-yield associated		PSTPIP2	1.92027	0.963737	0.870866	2.02865	0.0187253	0.0304683	High-yield associated
VPS26C	2.19039	1.90733	1.59776	1.08042	1.36844	0.0040057	0.00511711	High-yield associated		LRRC59	2.87693	1.95644	1.49912	1.53687	0.0190896	0.0305434	High-yield associated
CHL1	27.987	23.6332	22.1117	19.3525	1.26891	0.00414705	0.00526723	High-yield associated		STOML2	7.83284	4.2261	6.57896	1.68056	0.0196529	0.0309291	High-yield associated
PRSS3	77.1049	72.3149	56.2185	45.8756	1.24949	0.00441294	0.00557291	High-yield associated		ZMPSTE24	1.67142	0.853918	1.01306	1.89219	0.0204143	0.0316092	High-yield associated
PGM1	4.26078	3.77154	3.73002	1.88892	1.34883	0.00469419	0.0058944	High-yield associated		S100A9	653.281	489.315	152.139	1.52989	0.0214212	0.0326419	High-yield associated
VPS35L	3.63119	3.36429	2.73568	2.17093	1.2529	0.00648683	0.00792038	High-yield associated		IL1B	3.6803	1.69925	0.629348	2.451	0.0229987	0.0339673	High-yield associated
APOF	9.39632	8.49011	7.71011	5.60572	1.25973	0.00795065	0.00965436	High-yield associated		YKT6	1.15914	0.775023	0.638832	1.54582	0.0254945	0.037083	High-yield associated
CFHR2	3.60838	3.19782	2.99607	2.14995	1.27335	0.00821266	0.00986412	High-yield associated		DIAPH1	1.33384	0.868508	0.866891	1.53631	0.0263342	0.0377326	High-yield associated
IGLV3-10	27.3743	26.0856	14.5232	14.3822	1.31491	0.00893039	0.0106682	High-yield associated		SLC25A24	1.85744	0.880937	1.06303	2.03092	0.0275802	0.0386871	High-yield associated
IGHV7-4-1	2.9674	2.43074	1.73305	1.67334	1.41548	0.00904565	0.0107478	High-yield associated		ORM2	97.1872	51.2485	34.4063	2.019	0.0283515	0.0386871	High-yield associated
MYH11	0.694696	0.531382	0.422164	0.24723	1.63217	0.00916223	0.0108281	High-yield associated		ILK	12.8517	8.45251	5.02662	1.64355	0.0286123	0.0386871	High-yield associated
CHMP4A	6.86366	5.97476	4.94606	3.96366	1.32164	0.00922103	0.0108396	High-yield associated		FETUB	1.74893	0.94942	1.19362	1.75853	0.0309042	0.0406412	High-yield associated
IGHV3-49	133.044	82.2936	59.6832	55.5684	1.88034	0.0114313	0.0131979	High-yield associated		ATL3	13.5746	7.94306	6.81663	1.75497	0.0324874	0.0421459	High-yield associated
ANXA5	2.40089	1.43607	1.32972	1.05289	1.84863	0.01172	0.0133512	High-yield associated		NDRG1	13.3395	3.36208	2.47734	4.17043	0.0339781	0.0429197	High-yield associated
ITGAV	1.42878	1.1746	0.960339	0.925077	1.33974	0.0118668	0.013449	High-yield associated		BCAT1	1.91742	1.05721	1.17511	1.77705	0.0350432	0.0435082	High-yield associated
SERPINA2	9.01085	7.95535	7.73001	5.44746	1.26605	0.0145353	0.0161422	High-yield associated		NRP1	1.35342	0.720361	0.653115	1.91178	0.0394735	0.0473682	High-yield associated
CGNL1	1.22982	1.18087	1.14255	0.688917	1.209	0.0173035	0.0190252	High-yield associated		COPA	3.87827	2.76118	1.61816	1.52091	0.0400056	0.047414	High-yield associated
DNM1L	0.579953	0.401414	0.361189	0.302896	1.59134	0.0213751	0.0232704	High-yield associated		MGLL	3.24942	1.95091	0.861981	1.85713	0.0408876	0.0478684	High-yield associated
IGKV6D-21	6.38926	4.89651	4.86912	3.54681	1.43334	0.0217493	0.0235617	High-yield associated		INF2	1.44554	0.757993	0.862562	1.85965	0.0417709	0.0480751	High-yield associated
RNASE2	1.33649	1.24118	1.00818	0.877745	1.22179	0.0255259	0.0269914	High-yield associated		SURF4	2.78963	1.7497	1.4487	1.64669	0.0426972	0.0480751	High-yield associated
AP2M1	12.0218	11.3551	9.06634	6.76451	1.25503	0.0305246	0.0318204	High-yield associated		RECQL	1.64913	1.07341	1.05201	1.54202	0.042881	0.0480751	High-yield associated
NID2	18.4564	17.4315	8.95253	4.99095	1.49755	0.03155	0.032735	High-yield associated		SFXN3	2.92611	1.76892	2.25774	1.57381	0.0430673	0.0480751	High-yield associated
IGLV2-23	6.72694	5.93452	5.24255	4.92559	1.2187	0.0391699	0.039892	High-yield associated		CSTA	2.65515	1.08237	0.442019	2.75417	0.0465162	0.0488725	High-yield associated
FBP2	0.823733	0.733023	0.497714	0.384389	1.39569	0.0449189	0.0453292	High-yield associated		LONP1	2.77234	1.96583	1.27063	1.50886	0.0465223	0.0488725	High-yield associated
NAXD	1.56863	1.51215	1.22504	0.769521	1.26959	0.0470681	0.047282	High-yield associated		ACSL3	1.68196	0.910143	0.684547	1.93672	0.048129	0.0493676	High-yield associated
SERPINA11	2.43215	2.11858	1.10622	0.220621	1.76792	0.0490504	0.0490504	High-yield associated		SEC24D	1.39367	0.842824	0.679673	1.71492	0.0489517	0.0493676	High-yield associated
										BID	4.27979	2.82648	1.0957	1.70737	0.0493676	0.0493676	High-yield associated
Symbol	mean_Double_positive	mean_Single_positive	mean_Double_negative	mean_non-IE	FC (non-IE/Others)	Pvalue	FDR	Group
APOA1	3369.02	3709	4147.99	6903.88	1.90624	2.59315e-23	5.7239e-21	Low-yield associated		Symbol	mean_Double_positive	mean_Single_positive	mean_Double_negative	FC (Double_negative/Others)	Pvalue	FDR	Regulated
RASA4	10.0734	11.6018	12.6227	19.5379	1.75997	4.23114e-22	3.26528e-20	Low-yield associated		DPT	183.292	241.438	552.031	2.57158	0.00438079	0.0210278	Low-yield associated
ALB	6439.89	6937.89	8067.13	10895.1	1.58698	5.77282e-22	3.26528e-20	Low-yield associated		AEBP1	3.74271	5.069	8.19904	1.83904	0.00532191	0.0221234	Low-yield associated
RASA4B	10.1404	11.6792	12.6657	19.6953	1.76314	5.9122e-22	3.26528e-20	Low-yield associated		ALDH1A1	3.83752	5.19803	10.7009	2.34074	0.00622646	0.0221234	Low-yield associated
APOA2	678.297	795.34	866.157	1505.6	1.99108	7.50867e-21	3.31942e-19	Low-yield associated		SERPINF1	53.0059	75.1342	123.933	1.90826	0.00764495	0.0236747	Low-yield associated
TOLLIP	2.33104	2.72898	3.64364	6.1824	2.31344	4.02352e-20	1.4807e-18	Low-yield associated		CLEC3B	19.3794	27.5715	53.6023	2.25224	0.00845748	0.0253724	Low-yield associated
ITGA2	1.11927	1.31139	1.62172	2.32162	1.82927	5.40746e-20	1.70801e-18	Low-yield associated		SPTA1	3.83558	4.8228	7.74682	1.77344	0.011195	0.0279919	Low-yield associated
THOC6	24.8165	29.5339	30.661	56.002	2.01744	2.23359e-19	6.16037e-18	Low-yield associated		SERPINA4	4.88135	8.1006	14.0542	2.12352	0.0137927	0.0296997	Low-yield associated
RERG	5.77499	5.99243	7.32876	11.5351	1.90457	2.85437e-19	6.99833e-18	Low-yield associated		KLKB1	1.58584	1.83988	2.81987	1.63669	0.014013	0.0296997	Low-yield associated
RMC1	16.4855	16.9938	23.7702	32.362	1.84307	4.69824e-18	1.0387e-16	Low-yield associated		LUM	785.384	1087.07	1986.24	2.09483	0.0146927	0.0296997	Low-yield associated
SNRPD1	11.7963	16.107	21.1446	55.7469	3.73126	5.94978e-18	1.19541e-16	Low-yield associated		F11	1.04631	2.89175	4.33882	2.12473	0.0156436	0.0296997	Low-yield associated
TMEM198	6.01615	6.21432	8.87012	24.8818	3.86593	6.76573e-18	1.24681e-16	Low-yield associated		LTBP2	4.37663	4.26994	10.62	2.45886	0.0158883	0.0296997	Low-yield associated
RALGAPA2	8.14487	9.17274	10.735	14.5542	1.62878	2.7425e-17	4.658e-16	Low-yield associated		PRELP	330.398	397.889	690.376	1.88209	0.01589	0.0296997	Low-yield associated
F5	14.2847	18.4346	18.7057	36.8938	2.1972	5.46833e-17	8.63479e-16	Low-yield associated		BGN	1555.63	906.842	2330.87	1.93343	0.0179847	0.0302901	Low-yield associated
ITIH1	86.7741	94.8527	97.056	132.949	1.44755	6.87281e-17	1.01218e-15	Low-yield associated		APOE	94.2722	231.525	299.619	1.77996	0.0229098	0.0339673	Low-yield associated
DHX15	1.68066	1.78751	2.09967	3.93627	2.21154	3.40553e-16	4.71006e-15	Low-yield associated		MAMDC2	4.19596	2.24609	8.74814	2.7826	0.0281411	0.0386871	Low-yield associated
RPL35A	32.8809	34.0959	37.7947	59.0293	1.73482	7.04202e-16	9.152e-15	Low-yield associated		HAPLN1	6.36584	9.34634	15.0959	1.89313	0.0306807	0.0406412	Low-yield associated
GGT2	3.27611	3.91287	4.70537	6.82911	1.82301	9.50991e-16	1.12826e-14	Low-yield associated		MATN2	1.17749	0.887957	2.42127	2.37085	0.0329424	0.0421662	Low-yield associated
GGT3P	3.41227	4.03164	4.84395	7.03524	1.81597	9.70185e-16	1.12826e-14	Low-yield associated		ACP5	1.24578	1.36389	2.3789	1.81663	0.0353504	0.0435082	Low-yield associated
GGT1	3.36723	3.99846	4.99878	7.26926	1.88445	1.07203e-15	1.18235e-14	Low-yield associated		TNXB	18.2727	19.7458	41.883	2.19656	0.0384344	0.046705	Low-yield associated
AHSG	129.71	142.222	164.934	219.203	1.56847	2.41694e-15	2.54676e-14	Low-yield associated		NCEH1	15.81	1.86099	87.1542	10.5214	0.0452892	0.0488725	Low-yield associated
APOA4	139.725	165.033	189.444	246.293	1.56279	6.68086e-15	6.71036e-14	Low-yield associated		KNG1	41.9162	55.4702	79.7421	1.6198	0.0452909	0.0488725	Low-yield associated
PON1	95.7419	105.361	123.713	163.542	1.57911	1.58982e-14	1.52778e-13	Low-yield associated		POSTN	194.467	212.414	334.88	1.64036	0.0465284	0.0488725	Low-yield associated
BCL2L15	3.55265	3.74048	4.5365	7.65252	2.03787	1.8174e-14	1.67592e-13	Low-yield associated		COMP	22.2929	35.8004	67.7718	2.29105	0.0468361	0.0488725	Low-yield associated
GSTM2	0.813389	0.906218	1.02863	1.67129	1.89342	6.69013e-14	5.91396e-13	Low-yield associated		SERPINE2	5.03783	9.66724	25.3613	3.36548	0.0484317	0.0493676	Low-yield associated
MED30	49.8321	51.2015	75.5656	95.546	1.78866	7.20892e-14	6.1285e-13	Low-yield associated
NECAP2	0.612518	0.772796	0.940708	1.37013	1.88406	1.12622e-13	9.24926e-13	Low-yield associated
SERPINA4	23.3621	24.3908	26.5977	34.6142	1.42877	1.38017e-13	1.08921e-12	Low-yield associated
GC	224.63	229.744	255.242	350.072	1.51823	1.54159e-13	1.17359e-12	Low-yield associated
GSTM4	0.859144	0.993471	1.09067	1.69689	1.78559	2.03077e-13	1.49543e-12	Low-yield associated
SERPINE1	1.5954	2.16277	2.55808	3.91163	1.97676	2.3944e-13	1.70384e-12	Low-yield associated
VPS25	3.34512	4.01192	4.74106	5.96386	1.55886	3.57431e-13	2.46553e-12	Low-yield associated
SEPTIN2	124.698	157.109	191.28	332.445	2.24751	5.32041e-13	3.56279e-12	Low-yield associated
SELENOP	10.5685	11.4543	12.612	16.2741	1.44935	9.27392e-13	6.0255e-12	Low-yield associated
RAB10	16.6523	18.3765	20.6704	36.1724	2.01612	1.88366e-12	1.18709e-11	Low-yield associated
SEZ6L2	10.0598	11.7192	12.3661	19.648	1.76638	2.62871e-12	1.61453e-11	Low-yield associated
TF	1248.31	1377.21	1561.64	1918.9	1.42546	4.0624e-12	2.42503e-11	Low-yield associated
PSME1	6.59406	8.35798	8.6204	12.8539	1.67451	4.66592e-12	2.71597e-11	Low-yield associated
TMSB10	12.9572	13.2644	15.0214	22.0604	1.65369	5.94037e-12	3.366e-11	Low-yield associated
LAMTOR2	2.44293	3.30563	3.83487	5.43083	1.79963	1.23822e-11	6.851e-11	Low-yield associated
GPLD1	6.97973	7.38371	7.66476	11.3843	1.56967	2.91738e-11	1.57395e-10	Low-yield associated
SCRIB	2.3904	2.71372	2.96624	4.60828	1.76428	3.01615e-11	1.5891e-10	Low-yield associated
PNP	2.92714	3.1091	4.29893	5.31016	1.67465	3.17048e-11	1.62923e-10	Low-yield associated
VWA8	2.10226	2.37703	3.13392	4.19035	1.78147	4.20238e-11	2.10955e-10	Low-yield associated
AFM	35.5809	36.1386	44.4747	50.9563	1.38239	4.87506e-11	2.39662e-10	Low-yield associated
PLGLA	10.7606	11.4752	11.4775	15.7616	1.40891	5.74629e-11	2.7625e-10	Low-yield associated
MRPL15	4.70264	4.96935	5.0166	7.96582	1.63666	1.45055e-10	6.81809e-10	Low-yield associated
LAMC1	17.2513	22.4451	27.6503	40.5355	1.93566	2.74653e-10	1.24031e-09	Low-yield associated
PON3	1.08831	1.29506	1.52052	2.0476	1.65492	5.31504e-10	2.35144e-09	Low-yield associated
IDH3G	13.0547	14.8242	17.8317	21.7937	1.50799	1.01796e-09	4.25321e-09	Low-yield associated
MSH2	1.31831	1.66666	2.34154	2.37474	1.4816	1.0659e-09	4.37907e-09	Low-yield associated
SLC4A2	2.97273	3.23985	3.59728	4.4189	1.39278	1.60904e-09	6.46927e-09	Low-yield associated
COG3	0.932455	1.07515	1.42452	1.75262	1.65765	1.92956e-09	7.61661e-09	Low-yield associated
SBSN	17.3169	18.0102	20.6865	39.5236	2.19154	2.04963e-09	7.94825e-09	Low-yield associated
TALDO1	273.446	284.953	297.4	398.019	1.41279	3.02751e-09	1.15453e-08	Low-yield associated
GSN	70.7988	82.295	83.8223	99.982	1.28461	3.72902e-09	1.39717e-08	Low-yield associated
APOC4	12.4488	14.2412	15.6929	73.0697	5.34013	5.31609e-09	1.92741e-08	Low-yield associated
SNX30	2.61746	2.6808	3.01776	3.68205	1.367	9.39105e-09	3.34708e-08	Low-yield associated
ATG9A	0.895511	0.915024	0.957387	1.24881	1.36936	1.40524e-08	4.94619e-08	Low-yield associated
KRT6A	25.5015	25.8508	28.6539	38.6853	1.48627	1.46686e-08	5.07609e-08	Low-yield associated
PLG	40.4887	41.7877	42.8541	52.225	1.26193	1.86878e-08	6.358e-08	Low-yield associated
NDUFA10	4.94154	6.6962	6.96513	9.84196	1.63517	2.85342e-08	9.54318e-08	Low-yield associated
PCYOX1	1.43843	1.7683	1.79633	3.03047	1.84964	4.2744e-08	1.40846e-07	Low-yield associated
YWHAB	21.5592	25.4066	26.1021	47.2913	1.97594	4.77437e-08	1.55025e-07	Low-yield associated
USP7	0.837831	0.926987	1.14278	1.94799	2.12769	6.11526e-08	1.96017e-07	Low-yield associated
BCHE	3.66482	4.06746	4.16361	5.28674	1.35005	1.03875e-07	3.28343e-07	Low-yield associated
PGLYRP2	11.775	12.7814	14.0732	16.6943	1.33317	1.2205e-07	3.79746e-07	Low-yield associated
ACTR1B	37.5166	39.5305	48.5395	70.6092	1.7767	1.552e-07	4.75764e-07	Low-yield associated
CSTF2	2.39423	2.85023	2.91944	3.90718	1.4611	1.6367e-07	4.96493e-07	Low-yield associated
PTPRH	0.245748	0.253824	0.290432	0.345836	1.35768	1.89333e-07	5.64446e-07	Low-yield associated
GSPT2	12.751	12.7969	14.4364	25.4193	1.96065	3.03465e-07	8.9284e-07	Low-yield associated
CAPG	2.38009	2.41529	2.78654	3.87403	1.58559	5.01612e-07	1.45976e-06	Low-yield associated
CDK11B	0.186555	0.216571	0.217358	0.279216	1.36501	6.22738e-07	1.76517e-06	Low-yield associated
WRNIP1	1.53127	1.74892	2.25738	2.47748	1.44132	6.80415e-07	1.90228e-06	Low-yield associated
HRG	175.961	203.273	216.977	246.721	1.27299	8.01469e-07	2.21276e-06	Low-yield associated
ANO1	3.56603	4.4047	4.82715	5.52169	1.34205	9.66964e-07	2.60618e-06	Low-yield associated
PPIE	28.841	32.5382	39.8444	45.8706	1.43899	1.22422e-06	3.24843e-06	Low-yield associated
APOC3	560.019	614.913	647.624	814.093	1.36482	1.43692e-06	3.78857e-06	Low-yield associated
FUBP3	1.50695	1.81674	2.12783	2.71953	1.57461	1.8128e-06	4.59782e-06	Low-yield associated
PIK3IP1	0.885405	0.960599	1.0201	1.29581	1.38289	2.02226e-06	5.01596e-06	Low-yield associated
IQGAP1	2.86328	3.42338	4.31902	6.58104	1.99473	2.22779e-06	5.46429e-06	Low-yield associated
RDH11	3.02736	3.66332	3.73006	4.75508	1.39267	2.30992e-06	5.54902e-06	Low-yield associated
STAM	1.21959	1.27179	1.69327	1.93094	1.48691	2.5434e-06	6.03591e-06	Low-yield associated
GET3	1.54087	1.67939	1.84598	2.67807	1.63054	2.63667e-06	6.20681e-06	Low-yield associated
SYMPK	0.461741	0.560319	0.59941	0.734869	1.39977	3.46905e-06	8.07232e-06	Low-yield associated
ADSL	10.8698	11.5083	11.547	16.2585	1.44454	7.7572e-06	1.74996e-05	Low-yield associated
MANBA	0.766218	0.83414	1.29258	1.404	1.63478	9.63487e-06	2.14973e-05	Low-yield associated
ACE2	0.809379	0.849907	0.963771	1.41686	1.6738	1.12884e-05	2.47257e-05	Low-yield associated
KRT17	20.1781	26.6276	27.2462	51.2584	2.12725	1.27743e-05	2.74641e-05	Low-yield associated
CSTF2T	1.92606	2.23682	2.31011	2.99399	1.4124	1.38151e-05	2.9325e-05	Low-yield associated
RBM39	0.90953	0.940586	0.985798	1.22919	1.31719	1.68758e-05	3.55705e-05	Low-yield associated
KRT20	8.57968	9.60613	9.87555	11.8321	1.28294	2.05762e-05	4.21537e-05	Low-yield associated
ETHE1	0.538903	0.666658	0.709191	0.783632	1.26402	2.47708e-05	4.98255e-05	Low-yield associated
AP1B1	0.763351	0.915334	0.965499	1.30234	1.51483	2.67244e-05	5.17605e-05	Low-yield associated
AKTIP	0.505277	0.53802	0.546936	0.687889	1.30821	2.85147e-05	5.47696e-05	Low-yield associated
ANXA10	4.00415	4.3912	4.66704	5.63321	1.32036	4.55865e-05	8.61333e-05	Low-yield associated
CAMK2D	1.46804	1.55448	1.81959	2.02736	1.3082	7.35718e-05	0.000135547	Low-yield associated
MAN2A1	9.53269	10.37	12.7672	14.0398	1.36247	8.75394e-05	0.000159814	Low-yield associated
LUM	36.1742	46.951	58.408	58.5582	1.33373	9.11721e-05	0.000165207	Low-yield associated
RPL6	18.284	20.7115	23.4526	41.0343	2.04724	0.000103987	0.000186838	Low-yield associated
LCAT	7.64773	7.78023	7.87335	9.41896	1.21734	0.000143148	0.000253086	Low-yield associated
SRC	0.55994	0.76009	0.916944	2.92283	4.1924	0.000153394	0.000269048	Low-yield associated
CGREF1	0.229315	0.231036	0.237826	0.287863	1.24555	0.000157994	0.000274934	Low-yield associated
IGFALS	49.2628	53.548	57.9258	71.9736	1.37573	0.000159556	0.000275483	Low-yield associated
FBLN1	8.60083	10.3961	11.9037	12.3428	1.25394	0.000203661	0.000343581	Low-yield associated
SUCLG2	14.4672	14.7141	16.2439	18.7088	1.26511	0.000233126	0.000390309	Low-yield associated
IL6ST	0.51823	0.621685	0.691085	1.29186	2.19765	0.00026152	0.000431313	Low-yield associated
MAN2B1	0.723453	0.799777	0.864102	1.11712	1.43904	0.000274283	0.000449011	Low-yield associated
UTRN	0.0518863	0.0592404	0.0648758	0.0742354	1.30434	0.000350595	0.000569717	Low-yield associated
CUL4B	0.506844	0.614389	0.677511	0.854337	1.47764	0.000406987	0.000656526	Low-yield associated
ARID1A	21.6075	23.121	25.6946	28.1252	1.23341	0.000410779	0.000657842	Low-yield associated
C2CD5	0.723711	0.767036	0.797218	0.930998	1.2364	0.000438261	0.000691826	Low-yield associated
CD163	1.33962	1.38942	1.47087	2.08292	1.51091	0.000446422	0.000699711	Low-yield associated
GSPT1	11.7941	11.8755	14.5414	25.1843	2.07353	0.000450556	0.000701217	Low-yield associated
MATR3	0.520042	0.750007	0.874551	0.990148	1.47477	0.000636852	0.000977391	Low-yield associated
C8G	33.5731	33.6537	38.5068	47.129	1.37914	0.000654263	0.000990357	Low-yield associated
HSPA1A	1.00994	1.15046	1.37101	1.42105	1.27011	0.000839493	0.00124338	Low-yield associated
HSPA1B	1.00994	1.15046	1.37101	1.42105	1.27011	0.000839493	0.00124338	Low-yield associated
UGGT2	2.97694	3.6831	4.55378	4.70651	1.34581	0.000957691	0.00140165	Low-yield associated
FTL	74.1489	110.041	157.988	264.945	2.62295	0.00137557	0.00191622	Low-yield associated
SNRPB	5.03072	5.9562	6.01898	8.21689	1.46993	0.00138731	0.00191622	Low-yield associated
SNRPN	5.03072	5.9562	6.01898	8.21689	1.46993	0.00138731	0.00191622	Low-yield associated
ADH5	3.39411	3.4227	3.51857	4.67824	1.36708	0.00148463	0.00201291	Low-yield associated
STXBP5	10.8629	11.0536	12.1686	13.4605	1.21228	0.00217724	0.00289403	Low-yield associated
EEA1	0.501922	0.520461	0.822464	1.20597	2.20349	0.00219514	0.00289403	Low-yield associated
SCIN	0.635863	0.691377	0.81478	1.44558	2.11651	0.00223137	0.00291794	Low-yield associated
NAP1L1	20.1735	22.6005	24.3198	26.6882	1.22329	0.0049916	0.00623245	Low-yield associated
NUP107	0.632288	0.724646	0.763651	0.941249	1.36054	0.0054256	0.00669865	Low-yield associated
CAPZA2	0.602142	0.64282	0.646934	0.772406	1.23215	0.0054256	0.00669865	Low-yield associated
PROC	4.33288	4.48221	5.22611	5.51965	1.22482	0.0062097	0.00762414	Low-yield associated
DUSP3	1.7214	2.05027	2.2136	2.76204	1.42655	0.00814951	0.00984175	Low-yield associated
CNOT1	0.129764	0.14053	0.216972	0.286686	1.97887	0.00947722	0.0110818	Low-yield associated
VASN	27.4715	29.6466	32.3677	36.0769	1.24068	0.0113862	0.0131979	Low-yield associated
CHD4	0.166854	0.1829	0.195095	0.220095	1.23779	0.011466	0.0131979	Low-yield associated
PGM5	0.750844	0.761119	0.972451	1.26597	1.62099	0.0115463	0.0132214	Low-yield associated
HSP90B1	7.69018	9.24965	10.6509	13.3335	1.51866	0.0119553	0.0134802	Low-yield associated
EIF3A	0.2938	0.301025	0.356894	0.3933	1.2918	0.0142961	0.0160378	Low-yield associated
REG1A	2.19187	2.34239	2.93479	2.98802	1.27204	0.0143937	0.0160657	Low-yield associated
IPO7	0.649757	0.664698	0.812403	0.990406	1.46628	0.015717	0.0173673	Low-yield associated
PLGLB1	0.690899	0.815617	0.983265	1.12434	1.43346	0.0204829	0.0224095	Low-yield associated
XPO5	1.36907	1.48797	1.85396	2.06765	1.39556	0.0228629	0.0246474	Low-yield associated
UNC45A	0.569921	0.772445	0.890547	1.06458	1.51183	0.0230101	0.0246856	Low-yield associated
CUL4A	0.506985	0.53454	0.757219	0.795547	1.4498	0.0236072	0.0252038	Low-yield associated
SPTAN1	2.27228	2.67497	3.24243	3.39393	1.317	0.0248418	0.0263944	Low-yield associated
JUP	1.95304	2.31059	2.39556	3.05946	1.406	0.0269672	0.0283798	Low-yield associated
MTAP	3.81376	4.60901	5.74235	6.44863	1.45996	0.027652	0.0289625	Low-yield associated
PDXDC1	0.292933	0.313282	0.340807	1.9697	6.39094	0.0343104	0.0354327	Low-yield associated
EIF3B	0.444292	0.532739	0.759989	0.772434	1.47726	0.0345192	0.0354826	Low-yield associated
PNKP	1.57906	1.9197	1.944	2.22042	1.2439	0.0349401	0.0357489	Low-yield associated
ILVBL	1.56464	1.57825	1.65823	2.19083	1.38498	0.0410647	0.0416298	Low-yield associated

## Sheet: Figure 5G
Symbol	Cor	Pvalue	FDR
ORM1	0.673664	5.63e-22	2.43779e-19
HPX	0.647014	7.17e-20	1.5523e-17
CP	0.594579	2.22e-16	3.2042e-14
CFI	0.590337	4.44e-16	4.8063e-14
GC	0.582096	1.55e-15	1.3423e-13
AZGP1	0.572518	5.77e-15	4.16402e-13
ALB	0.568513	9.77e-15	6.04344e-13
A1BG	0.564666	1.62e-14	8.76825e-13
SERPINA3	0.548302	1.27e-13	6.11011e-12
SERPINA1	0.531302	9.63e-13	4.16979e-11
ORM2	0.521294	3.01e-12	1.18485e-10
RBP4	0.516512	5.13e-12	1.85107e-10
SERPINA7	0.505568	1.68e-11	5.59569e-10
IGLL5	0.476996	3.07e-10	9.49507e-09
TF	0.444207	6.3e-09	1.8186e-07
CFB	0.439092	9.8e-09	2.65212e-07
SERPINA6	0.436328	1.24e-08	3.15835e-07
AFM	0.434528	1.45e-08	3.48806e-07
SAA1	0.375603	1.35e-06	3.07658e-05
HPR	0.367726	2.33e-06	4.74417e-05
SOD2	0.366569	2.52e-06	4.74417e-05
ENO1	0.345277	1.01e-05	0.000182221
B2M	0.343077	1.16e-05	0.000200912
FCN2	0.342338	1.22e-05	0.000203177
PLIN3	0.335655	1.84e-05	0.000295081
SAA2	0.332282	2.26e-05	0.000349493
NAMPT	0.32528	3.42e-05	0.00049362
HP	0.32222	4.09e-05	0.000564253
C1R	0.321901	4.17e-05	0.000564253
AHSG	0.319878	4.69e-05	0.000615385
IGLL1	0.3179	5.25e-05	0.000668603
CNDP2	0.314065	6.53e-05	0.000764186
CFHR2	0.311669	7.48e-05	0.000852326
APOA2	0.3084	8.97e-05	0.00091422
AGT	0.308236	9.05e-05	0.00091422
PARK7	0.308227	9.06e-05	0.00091422
TPI1	0.307768	9.29e-05	0.00091422
CTSZ	0.306012	0.00010234	0.000984738
TMSB4X	0.304729	0.0001098	0.00103355
GGH	0.300595	0.0001374	0.00126583
FKBP5	0.298258	0.00015575	0.00137547
CRP	0.297894	0.0001588	0.00137547
SOD1	0.29789	0.00015883	0.00137547
YWHAG	0.295478	0.00018053	0.00150576
SERPING1	0.295447	0.00018083	0.00150576
IL1B	0.29237	0.00021257	0.0017045
TAGLN2	0.290904	0.00022945	0.0018064
HRG	0.290288	0.00023691	0.0018189
S100B	0.290082	0.00023944	0.0018189
ATOX1	0.288326	0.00026219	0.00195738
HNRNPA2B1	0.287443	0.00027436	0.00199512
ARHGDIA	0.287294	0.00027646	0.00199512
VSIG4	0.28632	0.0002906	0.00206278
CFHR4	0.285751	0.00029917	0.00208936
CPN2	0.281867	0.00036419	0.00246297
ENO3	0.281715	0.00036698	0.00246297
ENO2	0.281567	0.00036973	0.00246297
DFNA5	0.280399	0.000392	0.00257176
CAPG	0.278323	0.00043469	0.00279527
GPI	0.277587	0.00045084	0.00282918
APOA1	0.275716	0.00049441	0.00301929
ITIH3	0.274356	0.00052846	0.0031781
GBE1	0.273247	0.00055784	0.00326412
S100A11	0.272596	0.00057578	0.00332417
F12	0.269681	0.00066278	0.0037761
LBP	0.267399	0.00073919	0.00410345
EFHD2	0.26673	0.00076309	0.00418251
TXN	0.265831	0.00079628	0.00425666
EEF1A1	0.265354	0.00081445	0.0042794
PEA15	0.265202	0.0008203	0.0042794
ARPC5	0.262167	0.00094584	0.00465396
CFH	0.261554	0.00097326	0.00466468
CTSC	0.26149	0.00097619	0.00466468
FAM172A	0.26083	0.00100659	0.0046866
A2M	0.258368	0.00112781	0.00519512
IMPDH1	0.257369	0.00118069	0.0053254
KNG1	0.25601	0.00125631	0.00560806
TKT	0.253582	0.00140247	0.00617349
TPT1	0.25344	0.00141149	0.00617349
IDH1	0.252473	0.0014743	0.00638372
ICAM2	0.251617	0.00153198	0.0065678
LDHA	0.250911	0.00158109	0.00671188
PSD3	0.250096	0.00163959	0.00689265
ASAH1	0.249295	0.00169902	0.0070738
AKR1B1	0.247791	0.00181584	0.00741754
CD163	0.247188	0.00186478	0.00747639
ATP5D	0.246927	0.0018863	0.00749328
CAPNS1	0.246337	0.00193573	0.00753022
S100A12	0.24452	0.0020957	0.00795998
RAB3GAP1	0.2438	0.00216232	0.00807142
GANAB	0.242658	0.00227193	0.00838589
PFN1	0.242522	0.0022853	0.00838589
C4A	0.242288	0.00230849	0.0083998
HSPD1	0.239863	0.00256172	0.00889018
IL8	0.239708	0.00257878	0.00889018
SNX3	0.238258	0.00274301	0.00927909
TACO1	0.237383	0.0028466	0.00955487
YWHAE	0.236772	0.002921	0.00972918
ANP32A	0.236168	0.00299627	0.0099037
HNRNPK	0.235217	0.00311844	0.0102294
GNS	0.233821	0.00330575	0.0107623
RPA3	0.228573	0.00410467	0.0128791
HEXB	0.228288	0.00415259	0.0129358
CLTA	0.227899	0.00421877	0.0130481
ACSL3	0.227574	0.00427502	0.0131283
C1QA	0.225633	0.00462433	0.0138515
CSTB	0.225557	0.00463848	0.0138515
EIF3I	0.221988	0.00534997	0.015467
GNPDA1	0.22195	0.00535807	0.015467
LCP1	0.221141	0.00553262	0.0157607
GSN	0.220784	0.00561128	0.0158803
CD14	0.218887	0.00604588	0.0164646
YWHAH	0.218372	0.00616902	0.0165912
ADAM8	0.21743	0.00639986	0.0169952
FETUB	0.217281	0.006437	0.0169952
TOM1	0.216749	0.00657166	0.0171417
C3	0.215672	0.00685145	0.0176588
TYMP	0.215129	0.00699676	0.0178212
GAA	0.214644	0.00712869	0.0178979
NDUFA6	0.214359	0.00720707	0.0179348
CPN1	0.213498	0.00744919	0.0181309
PPA1	0.213377	0.00748358	0.0181309
PHPT1	0.21321	0.00753171	0.0181309
SNRPC	0.212762	0.00766176	0.0181309
DBI	0.212581	0.00771481	0.0181309
OPLAH	0.212479	0.00774472	0.0181309
F13B	0.212474	0.00774644	0.0181309
PSME2	0.210453	0.0083637	0.0192632
SNRPD2	0.210295	0.00841378	0.019276
PGK1	0.209957	0.00852186	0.0193826
ACSS1	0.20987	0.00854981	0.0193826
ETF1	0.209152	0.00878411	0.0196751
FARSA	0.206617	0.00965695	0.0211185
SAE1	0.206167	0.00981981	0.0213667
FCER1G	0.205253	0.0101575	0.0219911
VCPIP1	0.204963	0.0102667	0.0221169
YWHAB	0.204811	0.0103246	0.0221188
GMFB	0.204085	0.0106044	0.0223986
TMOD3	0.203655	0.0107732	0.0226446
CRKL	0.202551	0.0112173	0.0233159
PRDX3	0.202393	0.0112822	0.0233159
PPIA	0.201988	0.0114498	0.0233159
PSAP	0.201928	0.0114749	0.0233159
CAP1	0.201729	0.0115583	0.0233159
EIF4H	0.201136	0.01181	0.0236747
BID	0.20007	0.0122749	0.0239697
PNP	0.199994	0.0123085	0.0239697
HSP90B1	0.19994	0.0123324	0.0239697
ICAM1	0.199782	0.012403	0.0239697
ATRN	0.199729	0.0124268	0.0239697
RPL24	0.199722	0.0124296	0.0239697
PEBP1	0.199665	0.0124554	0.0239697
PSMB10	0.199466	0.0125451	0.0240087
PDIA3	0.199374	0.0125865	0.0240087
CD44	0.199061	0.012729	0.0240761
ITGA6	0.1987	0.0128953	0.0241406
SCOC	0.198615	0.0129344	0.0241406
PDIA6	0.197424	0.0134979	0.0250841
ERN1	0.196526	0.0139364	0.0254619
ALG1	0.196359	0.0140194	0.0254637
NDRG1	0.194713	0.0148601	0.0265551
MANF	0.19457	0.0149354	0.0265551
AGPAT1	0.194544	0.0149493	0.0265551
ALPL	0.194516	0.0149641	0.0265551
CFL1	0.194275	0.0150911	0.0266713
CARD6	0.194061	0.0152055	0.0267641
TUBB4A	0.191219	0.0167924	0.0289686
CALR	0.190846	0.017011	0.029134
TUBB4B	0.190514	0.0172076	0.029134
VDAC1	0.190375	0.0172906	0.029134
GLRX	0.189605	0.0177561	0.0298
C1RL	0.189102	0.0180663	0.0299517
ETHE1	0.189101	0.0180668	0.0299517
PRDX5	0.188823	0.0182403	0.0299517
CBX1	0.187925	0.01881	0.0304317
C1QC	0.187685	0.018965	0.0304317
UXS1	0.18756	0.0190462	0.0304317
CAPZA2	0.187176	0.0192971	0.0306617
CAST	0.187037	0.0193889	0.0306617
CLIC4	0.186816	0.0195349	0.0306617
VIM	0.186724	0.0195963	0.0306617
SLC27A2	0.186548	0.019714	0.0307056
MSN	0.185918	0.0201398	0.0310388
COX7C	0.185913	0.020143	0.0310388
ARHGDIB	0.184543	0.021097	0.0318248
AKR1A1	0.184299	0.0212704	0.0318248
AKR1C3	0.184211	0.0213336	0.0318248
PPIP5K1	0.184156	0.0213734	0.0318248
HDGF	0.183893	0.0215626	0.0318601
CFHR1	0.183797	0.0216325	0.0318601
DIAPH2	0.183695	0.0217067	0.031861
WDR26	0.182863	0.0223194	0.0323935
HNRNPM	0.182788	0.022375	0.0323935
UBQLN1	0.182618	0.0225027	0.0323935
FAH	0.18183	0.0231011	0.0328544
IRGQ	0.181636	0.0232502	0.0328544
ZC3H15	0.181625	0.0232586	0.0328544
NANS	0.181579	0.023294	0.0328544
SEC24A	0.180537	0.0241119	0.0338567
LAMP1	0.180476	0.024161	0.0338567
HNRNPH3	0.180313	0.024291	0.0339291
STOML2	0.179584	0.0248821	0.0346055
WARS	0.179346	0.0250772	0.0346055
F11	0.179324	0.025095	0.0346055
GFM2	0.178911	0.025438	0.0348565
AK2	0.178802	0.0255286	0.0348704
FABP5	0.178655	0.0256518	0.0349283
SDF2L1	0.177947	0.0262525	0.0356343
DPYSL2	0.177503	0.0266356	0.0358174
UPF1	0.177405	0.0267205	0.0358204
PTRHD1	0.177203	0.0268967	0.0358247
HNRNPA0	0.177134	0.0269576	0.0358247
CNPY2	0.17672	0.0273226	0.0359915
DLD	0.176692	0.0273469	0.0359915
SERPINB1	0.176514	0.0275058	0.0360909
PDIA4	0.175923	0.0280374	0.0366773
LGALS1	0.175537	0.0283888	0.036914
F13A1	0.17518	0.0287177	0.0370027
MTOR	0.17514	0.0287548	0.0370027
PIGS	0.174448	0.0294012	0.0374068
SEL1L	0.174407	0.0294404	0.0374068
MARCO	0.174387	0.0294589	0.0374068
PKM	0.173947	0.0298777	0.0378276
SGTB	0.173849	0.0299716	0.0378359
PNPO	0.173322	0.0304813	0.0381539
GSS	0.173315	0.0304879	0.0381539
RFC3	0.172839	0.0309537	0.0385143
SHBG	0.172083	0.0317068	0.0392259
COX6B1	0.171083	0.0327279	0.0400408
TGFB1	0.170719	0.0331056	0.0403795
TSNAX	0.17035	0.0334932	0.0405626
MBNL1	0.170308	0.0335367	0.0405626
EFR3A	0.170207	0.0336437	0.0405786
CANX	0.169597	0.0342944	0.0407088
RETN	0.169237	0.0346837	0.0407088
DAPK2	0.169105	0.034828	0.0407088
CORO1C	0.169098	0.0348352	0.0407088
NDUFA8	0.169068	0.0348678	0.0407088
SGPL1	0.169068	0.0348682	0.0407088
FCHO2	0.168968	0.0349773	0.0407088
PSMB3	0.168953	0.034994	0.0407088
C19orf10	0.168788	0.0351743	0.0407088
PDLIM1	0.168592	0.0353902	0.0407088
ASNS	0.168562	0.0354237	0.0407088
PGLYRP1	0.168176	0.0358522	0.0408188
OTUB1	0.167922	0.0361371	0.0408672
IAH1	0.167759	0.0363204	0.0408672
SH3BGRL3	0.167745	0.0363369	0.0408672
ANXA1	0.166209	0.0381073	0.042472
LAMTOR5	0.165891	0.0384825	0.0426161
ADPGK	0.165336	0.0391452	0.0431294
CHMP5	0.164499	0.0401631	0.0438051
C2	0.164021	0.0407535	0.0443338
IL6ST	0.163778	0.0410571	0.0444443
PSMB9	0.162444	0.042756	0.0459388
TNFAIP6	0.162193	0.0430823	0.0460608
COMMD2	0.16202	0.0433087	0.0461888
LCAT	0.16153	0.0439537	0.0464436
RALGAPB	0.161437	0.0440771	0.0464436
COX5A	0.161396	0.0441317	0.0464436
TBCA	0.16094	0.0447412	0.0466437
PIK3CB	0.160934	0.0447494	0.0466437
PROCR	0.160759	0.0449856	0.0466437
PTBP1	0.160728	0.0450279	0.0466437
VCL	0.159659	0.0464924	0.0475232
ELANE	0.15965	0.0465049	0.0475232
ABHD12	0.159562	0.0466276	0.0475232
ATP13A1	0.159561	0.0466296	0.0475232
APOC3	0.159543	0.0466544	0.0475232
BCAT1	0.159471	0.0467549	0.0475232
LRSAM1	0.158249	0.0484856	0.0487106
NDUFA2	0.157485	0.0495954	0.0495954
CR1	-0.157516	0.0495497	0.0495954
CCS	-0.158449	0.0481991	0.0485354
SEC11A	-0.158866	0.0476047	0.0480486
2025-09-06	-0.159157	0.0471949	0.0477463
PSMD12	-0.159239	0.0470787	0.0477402
PRPSAP1	-0.159862	0.0462114	0.0475232
CDC42EP2	-0.159949	0.0460908	0.0475232
SLC15A3	-0.160844	0.0448712	0.0466437
NCKIPSD	-0.1612	0.0443923	0.0465421
C1QTNF5	-0.161351	0.0441912	0.0464436
ATP2C1	-0.161706	0.0437208	0.0463998
MTMR3	-0.16182	0.0435711	0.0463545
ANTXR1	-0.162273	0.0429785	0.0460608
CLNS1A	-0.16248	0.0427092	0.0459388
DDX6	-0.163422	0.0415049	0.044817
GOLPH3	-0.163942	0.0408526	0.0443338
RBBP7	-0.164499	0.0401632	0.0438051
COPS4	-0.165139	0.0393823	0.043171
RDH11	-0.165251	0.0392479	0.0431329
SKIV2L2	-0.16579	0.0386028	0.0426403
RAB35	-0.166082	0.0382562	0.0424742
MBOAT7	-0.166167	0.0381561	0.042472
PDLIM7	-0.166414	0.0378664	0.0423673
SLC27A4	-0.167361	0.0367729	0.0412504
QSOX1	-0.167843	0.0362261	0.0408672
CCT3	-0.168119	0.0359167	0.0408188
STT3A	-0.168374	0.035632	0.0407088
SRRT	-0.168375	0.0356314	0.0407088
HLA-DPB1	-0.168501	0.0354916	0.0407088
UBAC1	-0.168597	0.0353846	0.0407088
TBL2	-0.168971	0.0349734	0.0407088
OSBPL1A	-0.169343	0.034569	0.0407088
MTA2	-0.169351	0.0345603	0.0407088
GYPA	-0.169564	0.03433	0.0407088
KRT5	-0.169822	0.0340537	0.0407088
ERC1	-0.170579	0.0332521	0.0404443
RPL18A	-0.171075	0.0327354	0.0400408
STT3B	-0.17134	0.0324623	0.0399323
PSMD3	-0.171797	0.031996	0.0394709
PIGT	-0.172329	0.0314605	0.0390326
VWA1	-0.172851	0.0309426	0.0385143
SORD	-0.173594	0.0302169	0.0380346
PRKD2	-0.17494	0.0289399	0.0370739
USP15	-0.175092	0.0287988	0.0370027
TIMP2	-0.175218	0.0286825	0.0370027
XPO7	-0.175692	0.028247	0.0368402
CRELD2	-0.176747	0.0272986	0.0359915
GAS6	-0.177118	0.026972	0.0358247
COLEC10	-0.177512	0.0266275	0.0358174
PRKCA	-0.177753	0.02642	0.0357495
DCXR	-0.179043	0.0253279	0.0348158
GMPPA	-0.179333	0.025088	0.0346055
HAGH	-0.18202	0.0229552	0.0328039
SNTB2	-0.182498	0.0225931	0.0323935
GID8	-0.182512	0.0225822	0.0323935
HCFC1	-0.182645	0.0224825	0.0323935
ITGA1	-0.183491	0.0218555	0.031971
SFRP2	-0.183864	0.021584	0.0318601
KRT16	-0.184135	0.021388	0.0318248
CPSF2	-0.184333	0.021246	0.0318248
IGFALS	-0.184391	0.021205	0.0318248
ATP5L	-0.184865	0.020869	0.0318178
VPS36	-0.18548	0.0204404	0.0312745
EPB41L1	-0.185647	0.0203254	0.0312089
PSMD5	-0.186123	0.0199999	0.0310388
CRADD	-0.186696	0.019615	0.0306617
SECTM1	-0.186741	0.019585	0.0306617
DMTN	-0.187569	0.0190399	0.0304317
ARRB2	-0.187651	0.0189869	0.0304317
CASP8	-0.188569	0.0183999	0.0299517
SCAMP2	-0.188603	0.018378	0.0299517
ST13	-0.188783	0.0182651	0.0299517
TBC1D22B	-0.188857	0.0182188	0.0299517
HTRA1	-0.18911	0.0180609	0.0299517
FBXO7	-0.190372	0.017292	0.029134
DPH7	-0.190686	0.0171052	0.029134
CRISPLD2	-0.190801	0.0170372	0.029134
TMOD1	-0.191994	0.0163459	0.0283111
HBD	-0.192467	0.0160783	0.0279595
RAI14	-0.193667	0.015417	0.0269175
FAT1	-0.193783	0.0153548	0.0269175
STK38	-0.194997	0.0147122	0.0265433
NASP	-0.196288	0.014055	0.0254637
KRT10	-0.196785	0.0138086	0.0253353
PPFIBP2	-0.196838	0.0137826	0.0253353
UBE3C	-0.197163	0.0136242	0.0252106
MGST2	-0.198926	0.0127911	0.0240806
LPCAT3	-0.199052	0.0127331	0.0240761
FN3KRP	-0.199717	0.012432	0.0239697
TTLL12	-0.199728	0.012427	0.0239697
TSTA3	-0.201684	0.0115772	0.0233159
EPX	-0.201792	0.0115318	0.0233159
INHBA	-0.202015	0.0114389	0.0233159
BLVRB	-0.203284	0.0109205	0.0228433
PSMD14	-0.204435	0.0104688	0.0222205
MAPK3	-0.204693	0.0103698	0.0221188
CLASP1	-0.206999	0.00952088	0.0209266
ACE	-0.208628	0.00895855	0.0197911
MECR	-0.208882	0.00887373	0.0197042
PRPSAP2	-0.209058	0.00881516	0.0196751
IMPAD1	-0.209187	0.00877242	0.0196751
GCLM	-0.211384	0.00807412	0.0186957
NAPA	-0.212306	0.00779605	0.0181489
UBE2M	-0.212663	0.00769063	0.0181309
MFAP2	-0.212875	0.00762869	0.0181309
KDELC1	-0.212878	0.0076278	0.0181309
TANGO2	-0.213341	0.00749389	0.0181309
KRT1	-0.214563	0.00715088	0.0178979
PRMT5	-0.214731	0.00710462	0.0178979
UQCR10	-0.215499	0.0068976	0.0176725
GPLD1	-0.216344	0.00667557	0.0173085
RAN	-0.216779	0.00656403	0.0171417
FN1	-0.217749	0.00632082	0.0168945
ACP1	-0.218653	0.00610157	0.0165124
TMBIM1	-0.218971	0.00602601	0.0164646
HBZ	-0.219405	0.0059242	0.0163387
CPT1A	-0.219722	0.00585101	0.0162403
FN3K	-0.21993	0.00580323	0.0162116
C20orf27	-0.220338	0.00571071	0.0160567
PSMD8	-0.221633	0.00542589	0.015559
RNF123	-0.222386	0.00526599	0.0154066
DHRS1	-0.223695	0.00499821	0.0147226
ALDH1A1	-0.224918	0.00475916	0.0141145
ANGPTL3	-0.22651	0.00446343	0.0135151
INHBC	-0.226634	0.00444107	0.0135151
ANO10	-0.23131	0.00366866	0.0115951
GMPR	-0.23216	0.00354196	0.011277
VMA21	-0.232216	0.00353376	0.011277
PRPS1	-0.233184	0.00339461	0.0109692
HBG2	-0.239162	0.00263957	0.00899948
MTHFD1	-0.239634	0.00258698	0.00889018
YOD1	-0.240803	0.00246075	0.00866264
PPME1	-0.241058	0.00243396	0.00863856
LANCL1	-0.241417	0.00239668	0.00857655
MAN1A1	-0.241725	0.00236515	0.00853425
TSG101	-0.244303	0.00211556	0.00796554
MAPKAPK3	-0.245754	0.00198581	0.00760934
RER1	-0.246196	0.00194777	0.00753022
SPTA1	-0.246666	0.00190802	0.00751066
WDR77	-0.247232	0.00186112	0.00747639
HBG1	-0.248281	0.00177699	0.00732797
ANK1	-0.25788	0.00115338	0.00525698
STAM2	-0.261163	0.00099111	0.00466468
HBB	-0.261225	0.00098825	0.00466468
HBQ1	-0.263217	0.00090054	0.004482
RILP	-0.263395	0.00089308	0.004482
MPP1	-0.263686	0.00088098	0.004482
PIP4K2A	-0.263983	0.00086878	0.00447835
COPS6	-0.266318	0.00077813	0.00421163
LANCL2	-0.268016	0.00071775	0.00403618
SPTB	-0.273342	0.00055528	0.00326412
PAFAH1B3	-0.275688	0.00049508	0.00301929
HVCN1	-0.278125	0.00043898	0.00279527
GCLC	-0.292804	0.0002078	0.00169769
EPB41	-0.308109	9.12e-05	0.00091422
WIPI2	-0.308276	9.03e-05	0.00091422
DDI2	-0.31466	6.32e-05	0.000760156
UBE2O	-0.317172	5.48e-05	0.000677954
SLC4A1	-0.33085	2.46e-05	0.000367303
EPB42	-0.366749	2.49e-06	4.74417e-05
SLC2A1	-0.369863	2.01e-06	4.35165e-05

## Sheet: Figure 5H
Pathway	Genes	Pvalue	FDR	Regulated
GO:0006953~acute-phase response	SERPINA3, ORM1, SERPINA1, AHSG, SAA1, HP, SAA2, ORM2	1.35448e-12	6.28477e-10	positively correlated
R-HSA-6798695~Neutrophil degranulation	SERPINA3, ORM1, SERPINA1, LRG1, AHSG, CTSZ, HP, GGH, A1BG, B2M, ORM2	2.2576e-06	8.35313e-05	positively correlated
R-HSA-2168880~Scavenging of heme from plasma	HPX, ALB, HP, HPR	9.13562e-06	0.000266661	positively correlated
hsa04610:Complement and coagulation cascades	SERPINA1, CFHR2, C1R, CFI, CFB	7.12587e-05	0.0044893	positively correlated
GO:0055072~iron ion homeostasis	TF, SOD2, B2M, CP	0.000102084	0.0118418	positively correlated
GO:0042744~hydrogen peroxide catabolic process	HBZ, HBG2, HBG1, HBB, HBQ1, EPX	3.24779e-08	2.04935e-05	negatively correlated
GO:0015671~oxygen transport	HBZ, HBG2, HBG1, HBB, HBQ1	2.31196e-07	7.29425e-05	negatively correlated

## Sheet: Figure 5I
Group	LRG1 (μg/ml)
non-IE	40.62
non-IE	37.56
non-IE	29.62
non-IE	27.06
non-IE	31.73
non-IE	35.44
non-IE	36.97
non-IE	38.98
non-IE	45.2
non-IE	15.55
non-IE	41.86
non-IE	23.44
non-IE	8.9
non-IE	34.47
non-IE	30.44
non-IE	37.62
non-IE	38.79
non-IE	60.1
non-IE	30.39
non-IE	134.27
non-IE	73.02
IE	21.73
IE	64.46
IE	51.08
IE	101.46
IE	68.08
IE	27.58
IE	113.79
IE	50.06
IE	47.96
IE	71.04
IE	4.7
IE	55.95
IE	57.22
IE	71.82
IE	22.55
IE	38.65
IE	32.71
IE	91.9
IE	260.27
IE	29.32
IE	26.56
IE	28.57
IE	71.16
IE	119.43
IE	73.89
IE	106
IE	126.16
IE	119.09
IE	78.94
IE	140.46
IE	86.31
IE	24.09
IE	118.66
IE	42.29
IE	94.02
IE	39.01
IE	58.32
IE	66.88
IE	52.99
IE	33.77
IE	15
IE	79.17
IE	77.58
IE	56.24
IE	42.12
IE	104.84
IE	0.6
IE	0.27
IE	71.67
IE	-1.12
IE	25.08
IE	87.9
IE	128.04
IE	126.93
IE	66.36
IE	251.7
IE	11.62
IE	57.24
IE	34.8
IE	27.96
IE	31.57
IE	61.98
IE	105.84
IE	18.05
IE	43.93
IE	31.91
IE	51.6
IE	96.39
IE	43.74
IE	19.62
IE	15.98
IE	17.96
IE	110.48
IE	52.42
IE	28.46
IE	52.29
IE	55.44
IE	63.02
IE	101.56
IE	126.66
IE	61.57
IE	36.74
IE	25.07
IE	127.3
IE	47.03
IE	48.39
IE	91.22
IE	56.22
IE	104.06
IE	121.68
IE	86.37
IE	63.71
IE	60.24
IE	107.88
IE	44.24
IE	100.08
IE	70.39
IE	50.37
IE	66.11
IE	53.92
IE	74.7
IE	39.58
IE	24.3
IE	8.23
IE	57.29

## Sheet: Figure 5J
Proteins correlated with LRG1 (Vegetation proteome)	Proteins correlated with LRG1 (Plasma proteome)	15 Overlap
ORM1	CRP	HPX
HPX	C9	CP
CP	SAA1	SERPINA3
CFI	SERPINA1	SERPINA1
GC	ITIH4	SAA1
AZGP1	SAA2	HPR
ALB	SERPINA3	SAA2
A1BG	RCN1	HP
SERPINA3	MYL4	C1R
SERPINA1	PPP1R9B	APOA2
ORM2	LDHB	HBG2
RBP4	SGCE	MAN1A1
SERPINA7	SLC35B2	SPTA1
IGLL5	HPX	HBG1
TF	VPS35L	HBB
CFB	HP
SERPINA6	HPR
AFM	NDUFB4
SAA1	RBCK1
HPR	PSME3
SOD2	LCP1
ENO1	ITIH3
B2M	SERPINA10
FCN2	CP
PLIN3	SAA4
SAA2	C1RL
NAMPT	NIT1
HP	SERPINA2
C1R	CFHR1
AHSG	DOCK10
IGLL1	CFHR5
CNDP2	MCTS1
CFHR2	C1R
APOA2	SPTA1
AGT	ITGAV
PARK7	SIRPB1
TPI1	KRT8
CTSZ	XPO1
TMSB4X	CSPG4
GGH	NUCB2
TSTA3	SERPINF2
EPX	MAN1A1
INHBA	NPM1
BLVRB	RNPEP
PSMD14	VPS26C
MAPK3	SMPDL3A
CLASP1	PLRG1
ACE	NLN
MECR	KRT15
PRPSAP2	MASP2
IMPAD1	MRPL49
GCLM	IGHV4-30-4
NAPA	IGHV4-59
UBE2M	IGHV4-61
MFAP2	AGO2
KDELC1	MSL1
TANGO2	ANO1
KRT1	PGRMC2
PRMT5	BTAF1
UQCR10	EMC1
GPLD1	POGZ
RAN	HBB
FN1	PSAP
ACP1	HBE1
TMBIM1	SNX5
HBZ	PON3
CPT1A	HNRNPD
FN3K	HBG1
C20orf27	IGHV2-5
PSMD8	HBG2
RNF123	SUPT6H
DHRS1	GNL1
ALDH1A1	ADGRB3
ANGPTL3	PPP1CB
INHBC	PLBD1
ANO10	HBD
GMPR	APOA2
VMA21	BCHE
PRPS1	IGHV3-38
HBG2	IGKV1D-8
MTHFD1	ANXA4
YOD1	HEBP1
PPME1	ITGA2
LANCL1	APEH
MAN1A1	NT5C3B
TSG101	IGKC
MAPKAPK3
RER1
SPTA1
WDR77
HBG1
ANK1
STAM2
HBB
HBQ1
RILP
MPP1
PIP4K2A
COPS6
LANCL2
SPTB
PAFAH1B3
HVCN1
GCLC
EPB41
WIPI2
DDI2
UBE2O
SLC4A1
EPB42
SLC2A1

[truncated: 1 more sheets: Figure 5K]
