# Supplementary material for: Integrated plasma and vegetation proteomic characterization of infective endocarditis for early diagnosis and treatment
Source: Nat Commun. 2025 May 30;16:5052. doi: 10.1038/s41467-025-60184-8 (PMC12125238; doi:10.1038/s41467-025-60184-8)
Supplement: Supplementary file 6 — Source Data [file 41467_2025_60184_MOESM6_ESM.zip › Source Data/IE_Figure4.xlsx]

## Sheet: Figure 4B
Symbol	Weighted Importance Score	SEM
BUN: Blood urea nitrogen (mmol/L)	0.104296	0.0122661
DBIL: Direct bilirubin (umol/L)	0.0996842	0.0104078
TBIL: Total bilirubin (umol/L)	0.068142	0.00798842
D_dimer (ng/L)	0.0668753	0.00716252
PLT: Platelet (10~9/L)	0.0526838	0.00610048
CREA: Creatinine (umol/L)	0.0521447	0.00590579
LDH: Lactate dehydrogenase (U/L)	0.0505669	0.00709007
TG: Triglyceride (mmol/L)	0.0484782	0.00805149
AST: Aspartate transaminase (U/L)	0.0449068	0.00750464
Lymphocyte_count (10~9/L)	0.0444281	0.0092643

## Sheet: Figure 4C
Feature	AST: Aspartate transaminase (U/L)	BUN: Blood urea nitrogen (mmol/L)	CREA: Creatinine (umol/L)	D_dimer (ng/L)	DBIL: Direct bilirubin (umol/L)	LDH: Lactate dehydrogenase (U/L)	Lymphocyte_count (10~9/L)	PLT: Platelet (10~9/L)	TBIL: Total bilirubin (umol/L)	TG: Triglyceride (mmol/L)
class IV	21	16.79	440.17	2036	1.8	266.8	0.64	319	7.9	1.548
class IV	92	4.76	30.2	4222	22.8	351	2.21	122	46.5	1.314
class IV	36.2	4.788	98.446	2632	14.3	261.4	1.87	123	34.3	0.876
class IV	26	10.16	77.3	5240	6.8	386	0.7	181	20	3.86
class IV	24	9.56	83.7	1880	10.2	278	1.72	236	30.2	1.22
class IV	23	4.67	48.7	10280	13.8	477	1	54	41.2	0.86
class IV	75	15.47	99.1	3930	18.8	1204	1.22	246	43.2	1.268
class IV	175	8.65	81.5	8590	6.8	365	2.5	405	9.8	0.78
class IV	49	17.71	139.71	7204	18.7	592	0.99	73	36.8	1.452
class IV	43	13.61	225.2	2164	130.3	617.2	0.2	53	231.4	1.1
class IV	23.2	6.696	80.14	966	3.3	259.6	1.67	205	15.1	1.054
class IV	93	9.45	70.2	3930	13.4	1394	1.22	66	42.4	1.294
class IV	26	27.69	333.8	4182	8.6	249	1.64	228	25.4	1.34
class IV	27	5.89	159.19	5542	3.7	319.6	1.31	110	12	1.358
class IV	112	11.91	187.5	20000	313.8	715	1.12	46	379.2	1.658
class IV	48	9.546	131.98	2500	6.4	382	2.51	187	20.9	1.28
class IV	63	9.92	104.67	1950	5.2	329	1.62	190	20.1	0.78
class IV	15	5.03	76.2	1370	1.5	248	1.19	312	8.4	1.076
class IV	33	7.36	99.05	460	3.5	292	3.68	244	16.1	1.92
class IV	51	7.81	89.28	5120	5.8	342	1.37	222	27.1	1.4
class IV	26	10.65	95.47	2930	7.3	422	1.17	162	29.1	1.11
class IV	18	13.68	739.2	520	5.5	265	1.74	255	7.7	1.29
class IV	28	13.68	83.62	2708	5.9	458	1.19	219	24.6	1.106
class IV	45	8.2	78.05	4120	5.1	339	1.09	177	21.8	2.07
class IV	154	17.656	227.3	18340	8.8	790	0.87	123	22.7	1.488
class IV	11	2.93	47.74	3730	4.3	212	2.05	457	13.7	0.98
class IV	27.8	15.66	263.5	5518	7.5	447	0.92	69	22.5	2.6
class IV	19	23.14	120.6	3386	11.4	432	1.35	30	25.5	1.182
class IV	14	18.03	372.3	6158	6.4	268	1.46	89	23.5	1.476
class IV	58	18.77	242.38	10686	6.2	419	0.92	64	16	1.254
class IV	38	8.1	137.9	2868	16.4	381	0.48	69	35	1.04
class IV	21	8.584	55.32	1500	5.2	674	0.86	151	14.6	1.17
class IV	19	6.16	92.09	700	3.7	264	1.94	251	8.5	0.74
class IV	35	8.57	65.4	4808	13.4	248.2	0.88	287	38.1	1.23
class IV	9	15.94	387.1	3456	2.8	262.4	0.78	167	7.9	1.668
class IV	14	7.31	56.52	5910	6.3	303	2.44	197	21.2	1.33
class IV	14	17.98	152.83	1530	2.7	258	0.81	208	11.1	1.61
class IV	8	13.38	190.56	3950	2	194	0.33	286	5.1	1.82
class IV	45	14.38	172.63	3370	1.5	284	0.97	287	9.8	1.32
class IV	71	2.71	48.07	1100	3.1	236	1.18	238	11	0.93
class IV	18	6.35	106.66	3400	3.7	325	1.63	277	14.8	0.77
class IV	39	12.99	159.4	6420	4.5	284	0.83	62	19.4	1.03
class IV	25	6.17	88.88	1250	14.2	167	1.21	247	46.8	1.51
class IV	76	10.89	68.6	1850	4.1	392	1.4	222	13.9	0.69
class IV	26	4.33	57.61	1820	1.8	229	1.16	221	7.4	1.128
class IV	26	7.84	61.2	2470	10.8	268	0.46	194	29.1	0.57
class IV	37	9.17	88.55	840	9	526	2.39	319	37.2	1.14
class IV	326	8.74	84.15	8440	4.9	475	1.39	106	15.2	1.384
class IV	14	5.86	69.1	1260	8.1	225	1.25	188	17.4	1.06
class IV	25	7.64	184.07	2950	2.6	271	1.69	284	18.5	1.422
class IV	30	2.77	57.4	1030	2.2	191	0.97	313	9.3	1.64
class IV	30	10.75	122.7	7400	11.2	545	1.09	55	32.2	1.06
class IV	102	8.83	73.2	2580	45	464	2.42	181	90.7	0.96
class IV	648	16.49	226.88	20000	150.5	594	0.81	27	245.8	1.324
class IV	60	10.48	109.26	6540	38.6	300	1.06	169	79.5	1.48
class IV	29	7.33	97.44	1010	2.9	273	2.14	216	9.1	2.55
class IV	24	4.34	56.16	10260	4.3	210	1.88	261	13.6	1.074
class IV	15	12.6	479.97	2730	1.5	302	1.6	207	10.6	1.97
class IV	22	2.15	33.21	1900	1.5	246	1.47	296	7.5	0.84
class IV	242	11.57	302.6	19820	6.3	891	1.04	251	12.9	1.35
class II, III	21	10.15	81.33	3074	8.2	185	1.37	287	28.4	0.922
class II, III	19	13.08	46.68	6670	8.3	279	1.29	284	24.7	1.63
class II, III	48	19.34	258.3	7594	3.4	286.2	3.57	153	20.8	1.37
class II, III	38.6	17.5	93	2010	3.5	318.8	1.2	178	13.9	1.034
class II, III	28	4.05	53.92	1840	4.6	212	1.3	482	10.1	1.266
class II, III	31.2	25.8	302.67	4036	6	237.4	1.02	241	25.1	1.25
class II, III	24	12.1	135.83	4610	4.2	191	1.36	190	20.3	2.17
class II, III	23	8.16	84.86	5290	3.9	286	2.7	164	18.8	1.23
class II, III	36	10.49	41.76	11570	7.2	667	1.76	155	21.2	1.188
class II, III	13	7.45	87.52	2450	4.2	358.8	1.35	211	16.8	1.104
class II, III	18	4.34	60.9	1236	2	237	1.5	317	11	1.154
class II, III	41	22	149.56	5816	13.2	282.2	0.51	169	30.2	1.326
class II, III	21	5.222	89.73	1020	2.2	273	0.62	221	9.6	0.85
class II, III	33	6.74	86.63	5892	5.6	274	2.41	181	19.6	1.56
class II, III	20	9.98	87.6	530	4	278	2.08	187	18.6	0.76
class II, III	28	8.85	120.47	1740	2.1	210	1.13	340	10.7	2.51
class II, III	19	5.32	70.1	230	1.5	226	2.23	329	6.4	1.04
class II, III	21	10.86	123.2	980	2.7	147	0.92	179	12.2	0.62
class II, III	30	5.17	44.01	1370	3	221	0.64	195	7	0.72
class II, III	20	5.58	44.1	4190	3.9	282	1.8	179	13.7	1.44
class II, III	34	8.23	97.24	6610	3.7	320	2.69	364	8.6	1.43
class II, III	40	17.22	271.39	2120	7.2	263	1.28	203	22.4	1.23
class II, III	68	18.48	167.1	3590	81.6	367.6	0.69	130	123.1	1.126
class II, III	17	4.81	35.88	1580	2	183	1.39	284	8.5	1.32
class II, III	14	6.97	192.9	1780	5.9	269.8	0.57	97	19.9	1.37
class II, III	23	18.118	548.59	1120	6.16	261.6	1.84	325	17.46	1.518
class II, III	16	8.12	61	3490	3.3	284	0.65	241	9.8	0.95
class II, III	47	5.18	53.92	2760	9.3	265	1.78	229	30.8	1.33
class II, III	57	3.44	65.42	2100	6.8	239	1.33	248	16.7	0.91
class II, III	27	6.21	166.1	2650	2.4	197	1.06	323	10.1	1.28
class II, III	16	5.02	84.3	490	2.5	202	1.65	237	14.5	1.02
class II, III	11	17.3	178	2136	3.2	368	1.68	315	9.6	1.316
class II, III	82	13.364	98.08	2520	17.7	569	2.35	98	34.5	1.188
class II, III	15	4.37	144.22	880	2.9	151	0.52	271	8.3	1.21
class II, III	89	6	88	230	5.4	286	1.86	100	19.6	1.05
class II, III	22	3.52	62.76	4910	2.7	211	1.62	498	9.6	0.49
class II, III	41	6.06	96.36	2760	4.9	274	0.46	452	17.9	1.44
class II, III	18	5.38	64.53	2710	4.7	157	1.36	254	15.1	1.07
class II, III	46	6.61	45.08	1480	6	240	1.93	271	21.9	2.15
class II, III	20	2.08	43.29	1814	3.4	268	1.24	305	10.2	0.65
class II, III	26	3.44	53.04	6660	18.6	244	1.36	230	40.1	0.9
class II, III	24	6.78	42.75	2900	5.8	280	0.67	146	23.2	0.72
class II, III	26	14.83	165.52	20000	3.9	299	0.68	173	12.8	0.48
class II, III	19	2.42	67.63	1390	2.3	218	1.96	388	8.6	1.05
class II, III	14	11.92	261.1	9900	1.5	229	1.42	241	6.1	1.44
class II, III	20	3.97	58.17	330	1.5	179	1.26	165	9.4	0.88
class II, III	31	6.66	61	240	2.3	189	1.72	222	9.1	1.018
class II, III	32	5.02	80.1	220	4	163	2.63	133	22	1.26
class II, III	15	8.42	41.9	380	3.5	230	1.47	219	10.5	0.83
class II, III	72	6.05	77.58	790	5.6	252	1.89	145	18.9	1.87
class II, III	21	2.26	43.08	1200	1.7	442	0.82	236	14.3	1.09
class II, III	31	9.28	73.2	1016	1.5	248	1.03	104	18.2	1.09
class II, III	13	7.17	62.64	460	2	513	1.35	231	10.5	0.64
class II, III	22	3.89	66.25	560	3.2	158	1.18	305	12.1	1.17
class II, III	15	8.05	84.5	3260	1.5	201	1.35	416	6.3	0.89
class II, III	18	3.86	63.05	1120	1.5	225	1.42	466	6.5	1.02
class II, III	30	6.28	75.69	2740	2	326	1.85	145	12.1	0.65
class II, III	25.2	6.36	71.37	2998	7.8	254.4	1.92	286	21.4	1.02
class II, III	16	3.85	71.8	830	3	193	1.09	319	10.3	0.88
class II, III	29	6.514	92.696	3536	3.3	239	1.37	283	11.8	1.088
class II, III	16	4.26	57.65	1510	3.9	191	1.03	224	21.1	0.71
class II, III	26	5.05	113.37	480	1.5	197	1.29	158	7.9	3.29
class II, III	19	7.52	57.1	930	5.3	166	1.89	210	16	1.3
class II, III	40	4.63	76.6	990	4.4	343	2.32	406	14.2	1.19
class II, III	35	9.59	236.1	1270	4.3	193	0.88	145	12.2	1.1
class II, III	23	5.28	69.81	1530	4.8	336	1.42	328	14.9	2.39
class II, III	23	7.74	95.48	730	3	274	1.79	196	17.2	1.2
class II, III	22	1.38	69.67	1330	3.6	258	1.78	216	19.4	1.7
class II, III	15	4.61	80.37	340	2.3	174	0.72	166	13.9	1.09
class II, III	25	8.92	86.33	320	3.9	183	1.22	199	15.9	0.62
class II, III	234	8.36	154.13	590	7.9	6330	1.1	377	68.5	1.31
class II, III	60	4.45	64.6	1038	1.9	412	0.94	256	9.6	1.266
class II, III	27	5.4	64	550	6.1	225	2.89	261	30.7	0.79
class II, III	20	8.63	123.5	1470	3.7	179	1.82	230	16.6	2.01
class II, III	14	11.68	86.74	300	2	180	1.5	280	10.6	0.65
class II, III	31	6.32	59.01	300	3.2	204	2.56	205	15.9	1.32
class II, III	45	4.37	170.508	1260	7	230	0.74	254	23.84	1.254
class II, III	22	4.648	65.18	280	3.2	284	1.91	169	7.8	1.24
class II, III	17	4.49	75.04	350	4.1	205	2.32	278	17.4	0.49
class II, III	24	7.99	59.09	220	2.4	183	2.9	193	11	0.95
class II, III	37	3.65	85.18	1720	9.6	250	3.21	131	34.3	0.92
class II, III	93	6.83	150	3750	17	1687	1.3	297	39.2	1.49
class II, III	27	3.28	66.03	900	2.3	279	1.25	230	9.6	1.39
class II, III	22	6.29	85.74	400	3.1	281	1.83	266	15.1	1.02
class II, III	19	1.88	42.99	1270	3.5	288	1.15	303	9	1.196
class II, III	56	5.09	80.06	260	3.4	288	1.69	203	14.6	1.04
class II, III	21	3.48	65.2	2720	2.7	239	1.88	389	10.5	0.96
class II, III	19	7.34	111.88	540	2.3	151	2.08	82	9.7	1.21
class II, III	17	3.54	67.4	230	2.7	162	1.32	230	12.5	0.84
class II, III	82	4.45	80.69	940	3	425	0.82	328	12	1.45
class II, III	19	2.96	62.42	1600	1.7	179	0.99	370	7.8	1.75
class II, III	32	5.41	79.01	1630	8.8	264	2.19	154	21.5	1.15
class II, III	25	5.46	78.51	1430	2.3	310	1.05	222	11.6	1.34
class II, III	26.6	4.34	66.89	2782	1.5	254.4	2.28	281	13.2	1.59
class II, III	51	7.882	83.7	500	4.9	400	1.74	176	23.6	1.636
class II, III	23	6.58	73.19	220	2.2	220	3.13	165	9.9	1.13
class II, III	17	2.55	67.95	900	3.42	126	1.27	228	14.32	1.28
class II, III	30	7.82	66.14	570	2.4	274	1.83	102	8.6	0.4
class II, III	16	3.75	61.61	270	6.2	142	1.5	172	27.9	0.58
class II, III	17	17.96	190.14	4680	1.8	262	1.29	223	8.4	1.434
class II, III	21	2.64	68.2	20000	1.5	344	1.78	172	11.3	1.06
class II, III	33	3.15	36.64	8270	5.2	330	1.29	140	19.6	1.19
class II, III	23	5.32	65.63	380	3.9	240	2.3	112	19.4	1.01
class II, III	15	3.17	73.3	920	2	175	0.72	117	9.8	1.04
class II, III	25	4.69	93.82	1230	1.5	174	0.81	314	10	1.246
class II, III	63	10.68	61	760	8.6	1578	1.29	181	44.3	1.66
class II, III	21	9.92	105.13	250	4.7	171	1.39	146	20.5	0.78
class II, III	22	8.04	105.6	1080	3.3	193	1.88	266	19.5	2.06
class II, III	24	2.44	61.81	7200	2.6	391	0.66	212	16.3	1.07
class II, III	27	1.91	50.97	1410	2	308	0.68	253	9.1	1.37
class II, III	17	5.65	60.12	380	5.3	239	1.75	194	25.3	0.62
class II, III	10	3.45	56.1	570	1.5	156	1.23	379	7.6	1.2
class II, III	18	2.63	78.3	820	4.7	242	2.38	149	16.5	1.22
class II, III	20	5.15	91.4	390	2.2	212	2.27	265	8.9	1.44
class II, III	22	8.89	56.58	3140	7	337	1.49	282	26.4	1.112
class II, III	45	5.18	77.79	2220	4.2	374	2.23	290	10.4	1.3
class II, III	33.4	5	70.53	1536	3.7	293.8	2.56	246	15.5	1.23
class II, III	36	7.39	66	3906	5.4	371	1.68	146	19.7	1.31
class II, III	61	6	93.7	2734	9.3	658.8	1.88	363	22.2	1.52
class II, III	13	6.87	47.74	2080	3.7	221	0.61	312	16.4	1.95
class II, III	30	3.17	53.04	948	4.3	197	0.73	185	7.3	0.83
class II, III	29	9.97	144.09	2490	9.6	399	1.88	277	22.2	1.3
class II, III	27.6	3.67	49	1014	4.68	200.2	1.01	204	18.5	1.144
class II, III	31	5.03	71.6	2642	4.6	307	2.51	325	16	1.02
class II, III	24	5.64	65.42	6140	4.1	189	1.19	247	14.3	1.1
class II, III	47	6.91	92.82	5012	14.2	434	1.06	76	34.1	0.93
class II, III	14	3.98	52.16	1088	2.8	153	0.31	224	11.7	1.28
class II, III	26	5	88.16	430	4.86	154	2.42	285	17.98	0.79
class II, III	20	5	90	1746	5.7	246	1.58	226	16.2	3.02
class II, III	14	3.6	84	310	2.4	313	1.06	213	6.7	0.7
class II, III	18	4.48	73.99	2552	4.4	270	1.73	448	11.7	1.17
class II, III	21	7.96	81.9	1250	2.9	231	1.44	355	12.7	1.194
class II, III	14	6.81	69.82	1980	2	184	1.08	400	9.8	0.61
class II, III	14	4.3	50.5	390	3.2	222	1.2	444	17.3	1.11

## Sheet: Figure 4D
# Cohort 1 (Discovery cohort)
Feature	class IV	class IV	class IV	class IV	class IV	class IV	class IV	class IV	class IV	class IV	class IV	class IV	class IV	class IV	class IV	class IV	class IV	class IV	class IV	class IV	class IV	class IV	class IV	class IV	class IV	class IV	class IV	class IV	class IV	class IV	class IV	class IV	class IV	class IV	class IV	class IV	class IV	class IV	class IV	class IV	class IV	class IV	class IV	class IV	class IV	class IV	class IV	class IV	class IV
BUN: Blood urea nitrogen (mmol/L)	16.79	4.76	4.788	10.16	9.56	4.67	15.47	8.65	17.71	13.61	6.696	9.45	27.69	5.89	11.91	9.546	9.92	5.03	7.36	7.81	10.65	13.68	13.68	8.2	17.656	2.93	15.66	23.14	18.03	18.77	8.1	8.584	6.16	8.57	15.94	7.31	17.98	13.38	14.38	2.71	6.35	12.99	6.17	10.89	4.33	7.84	9.17	8.74	5.86
CREA: Creatinine (umol/L)	440.17	30.2	98.446	77.3	83.7	48.7	99.1	81.5	139.71	225.2	80.14	70.2	333.8	159.19	187.5	131.98	104.67	76.2	99.05	89.28	95.47	739.2	83.62	78.05	227.3	47.74	263.5	120.6	372.3	242.38	137.9	55.32	92.09	65.4	387.1	56.52	152.83	190.56	172.63	48.07	106.66	159.4	88.88	68.6	57.61	61.2	88.55	84.15	69.1
D_dimer (ng/L)	2036	4222	2632	5240	1880	10280	3930	8590	7204	2164	966	3930	4182	5542	20000	2500	1950	1370	460	5120	2930	520	2708	4120	18340	3730	5518	3386	6158	10686	2868	1500	700	4808	3456	5910	1530	3950	3370	1100	3400	6420	1250	1850	1820	2470	840	8440	1260
DBIL: Direct bilirubin (umol/L)	1.8	22.8	14.3	6.8	10.2	13.8	18.8	6.8	18.7	130.3	3.3	13.4	8.6	3.7	313.8	6.4	5.2	1.5	3.5	5.8	7.3	5.5	5.9	5.1	8.8	4.3	7.5	11.4	6.4	6.2	16.4	5.2	3.7	13.4	2.8	6.3	2.7	2	1.5	3.1	3.7	4.5	14.2	4.1	1.8	10.8	9	4.9	8.1
LDH: Lactate dehydrogenase (U/L)	266.8	351	261.4	386	278	477	1204	365	592	617.2	259.6	1394	249	319.6	715	382	329	248	292	342	422	265	458	339	790	212	447	432	268	419	381	674	264	248.2	262.4	303	258	194	284	236	325	284	167	392	229	268	526	475	225
PLT: Platelet (10~9/L)	319	122	123	181	236	54	246	405	73	53	205	66	228	110	46	187	190	312	244	222	162	255	219	177	123	457	69	30	89	64	69	151	251	287	167	197	208	286	287	238	277	62	247	222	221	194	319	106	188
# Cohort 3 (External validation cohort)
Feature	class IV	class IV	class IV	class IV	class IV	class IV	class IV	class IV	class IV	class IV	class IV	class IV	class IV	class IV	class IV	class IV	class IV	class IV	class IV	class IV	class IV	class IV	class IV	class IV	class IV	class IV	class IV	class IV	class II, III	class II, III	class II, III	class II, III	class II, III	class II, III	class II, III	class II, III	class II, III	class II, III	class II, III	class II, III	class II, III	class II, III	class II, III	class II, III	class II, III	class II, III	class II, III	class II, III	class II, III
BUN: Blood urea nitrogen (mmol/L)	11.06	9.84	16.75	5.38	3.64	7.96	10.63	23.92	3.3	8.96	9.76	6.02	10.5	15.64	23.44	12.91	3.34	9.8	26.65	15.61	7.27	11.44	10.99	11.48	9.72	6.88	9.12	14.08	12.02	8.32	8.01	6.66	6.5	4.37	8.54	4.73	9.78	4.58	6.82	10.54	5.65	4.74	5.47	9.32	7.64	3.41	4.92	4.23	9.67
CREA: Creatinine (umol/L)	97.12	117.88	246.42	105.79	63.69	78.76	63.06	165.06	79.13	91.82	278.2	71.44	121.07	133.13	446.83	160.12	75.25	134.4	436.95	203.35	91.93	79.01	58.49	173.47	115.69	74.18	64.39	109.45	112.23	149.2	84.98	130.1	109.89	91.74	88.21	53.35	101.96	80.43	94.07	101.29	67.78	98.3	163.51	93.04	87.91	136.88	57.66	99.57	94.59
D_dimer (ng/L)	2940	1770	9880	2240	2410	2760	2100	1410	890	6140	4490	2400	1690	20000	20000	7470	860	1430	19790	18310	2920	10730	2370	1970	20000	8750	2390	2430	720	20000	1350	1110	220	1100	710	470	840	250	860	220	220	1000	1130	1770	840	1430	900	3106	1890
DBIL: Direct bilirubin (umol/L)	20.3	4.1	9.6	6.6	8.7	9.2	4.4	2	2.1	2.5	5	1.5	8.1	2.9	6.5	3.6	3.9	2.4	3.7	21	10.4	23.8	1.5	1.8	4.8	5.9	6.6	25.5	18.2	6.32	1.5	5.9	8.1	3.4	1.6	2.9	2.8	2.9	2.6	2.8	1.5	1.5	3.5	1.5	3.1	3	1.5	8.58	3.4
LDH: Lactate dehydrogenase (U/L)	551	331	399	270.6	351	351	476	274	257	346	318.6	257	305	2459	811.4	288	287.8	274	289	371	373	334.8	285.6	276	630	370.8	285.6	250	356	308	252.2	246	153	323	188	300	583	195	310.8	191	168	204	367	254	207	320	310	261.4	376
PLT: Platelet (10~9/L)	130	373	63	181	77	203	87	189	289	195	97	315	176	18	29	41	111	423	107	117	220	158	193	294	64	218	167	44	131	273	337	143	188	548	75	535	174	217	257	169	92	98	89	267	219	155	282	135	248
[truncated: 145 more columns]

## Sheet: Figure 4E
Symbol	Weighted Importance Score	SEM
APOA1	0.0838826	0.0124225
CST3	0.0747628	0.00955433
TLN1	0.0608855	0.00627036
ADIPOQ	0.0558086	0.00783842
B2M	0.0485017	0.00902125
BCHE	0.0476715	0.00579766
FETUB	0.0471345	0.00824827
PSMA8	0.0468244	0.00585887
GC	0.0454306	0.00862437
VPS25	0.0453522	0.00774694
CFD	0.0453143	0.00599989
CAMKK2	0.0436658	0.00648488
ITIH1	0.0407333	0.0081599
HNRNPL	0.0403742	0.00868289
PTGDS	0.0386898	0.00719721
VCAM1	0.0372651	0.00691951
RMC1	0.0357401	0.00450151
PON1	0.0335484	0.00867524
PRDX6	0.0333716	0.0076499
G3BP1	0.0330732	0.0060782

## Sheet: Figure 4F
Feature	ADIPOQ	APOA1	B2M	BCHE	CAMKK2	CFD	CST3	FETUB	G3BP1	GC	HNRNPL	ITIH1	PON1	PRDX6	PSMA8	PTGDS	RMC1	TLN1	VCAM1	VPS25
class IV	15.7083	4563.53	76.5557	3.97123	3.65277	68.7663	48.8505	3.43532	1.10273	419.543	5.85634	160.982	169.303	7.62716	5.30179	55.6794	25.7775	128.689	2.05883	5.95151
class IV	2.96028	1246.61	7.36645	1.20101	0.823438	1.61948	7.90206	0.680443	0.497692	131.744	0.58542	34.8503	74.5787	2.96656	13.689	2.89321	5.71765	0.144137	1.41243	3.25937
class IV	13.2105	2272.84	21.7169	0.999644	1.34778	2.58099	14.445	2.2135	0.364042	145.66	0.701056	43.1375	130.873	2.23289	4.99717	4.1402	12.9732	77.3304	2.69681	1.78516
class IV	2.86663	2465.34	5.56391	2.46747	0.707539	4.07434	7.46164	4.50337	0.324112	304.284	6.88543	81.011	55.0398	2.96854	1.83417	4.95553	12.399	84.1888	0.443583	2.99824
class IV	21.9352	4985.52	7.11508	1.48496	0.838195	3.25416	5.80916	2.13037	1.29414	222.472	0.559306	63.2527	82.7918	2.32765	6.77755	6.88142	16.9522	108.043	1.91105	4.18221
class IV	18.9612	2767.96	6.8835	1.47889	0.746817	2.21519	4.2971	2.81143	0.548267	124.609	1.71758	44.4974	87.2358	2.31091	1.2502	6.6526	11.1575	1.23798	4.80096	2.0711
class IV	13.9843	1697.86	19.7096	2.3168	0.344621	0.826033	7.80328	1.83996	0.327692	138.259	0.225698	53.6042	150.807	1.94774	2.05423	3.45114	8.57316	2.88843	1.91435	2.26921
class IV	12.4266	4940.43	6.24846	2.49162	1.03823	1.1363	3.96303	3.35199	0.580299	299.225	6.50961	86.0468	179.365	3.64133	1.21583	7.01403	26.0792	0.238947	2.71292	4.60286
class IV	10.8782	1357.77	7.39282	1.45751	0.800387	0.879532	5.72343	1.06585	0.239379	225.845	1.07965	68.8983	52.5161	3.18402	2.64621	13.8994	11.1652	47.4724	2.63866	3.13847
class IV	25.6638	6628.05	3.28673	3.42011	0.497191	0.313085	4.43672	4.6817	0.533901	454.413	1.75151	136.452	169.67	4.20087	3.72127	4.83801	42.2483	184.307	3.12931	7.56839
class IV	3.10646	4290.52	9.0451	4.69602	0.41108	14.3672	7.91449	2.10831	0.569826	288.917	0.668679	130.896	133.533	5.64529	38.575	7.41129	18.6909	139.851	1.99021	7.22816
class IV	0.792209	2793.55	4.85794	2.51557	0.876309	3.74356	7.71515	1.3269	0.384562	169.271	0.1898	60.632	153.169	3.0496	0.650975	22.9581	10.8913	73.0834	2.05567	1.7171
class IV	23.2999	1747.2	38.2062	1.29255	1.93909	13.6972	22.3261	2.4559	0.828774	139.777	5.02371	47.9734	150.357	5.74635	10.5122	20.06	6.9116	0.366414	2.88869	4.48913
class IV	20.2937	4816.12	20.814	2.78753	1.58077	16.6786	16.131	2.72722	0.338771	259.631	5.75167	74.9652	43.6171	1.11282	30.676	26.5203	20.2395	104.939	1.22659	0.320493
class IV	7.80926	512.375	24.5189	0.958279	0.584424	2.67237	6.18212	1.44046	0.238671	143.655	5.5895	37.3528	17.0204	0.0832592	2.97299	15.4134	2.77561	11.093	3.33357	1.06915
class IV	9.09156	1786.69	5.39004	2.78364	0.506204	1.82979	7.68328	1.88366	0.52058	181.532	0.647514	51.6123	67.9921	1.91826	7.34571	10.0844	7.61688	34.5833	0.888122	1.98904
class IV	7.08036	4294.8	21.9084	4.23554	1.53859	4.75149	6.63008	2.58193	2.59246	282.561	4.67441	76.1447	91.1498	5.86091	1.39558	8.29215	20.5694	0.46675	2.1257	4.45888
class IV	4.06655	4742.62	9.62706	3.47753	0.536428	2.2228	7.07866	3.7285	1.4144	272.829	5.12165	106.531	115.347	6.30998	9.0477	14.1728	15.6045	0.96264	0.546402	3.8793
class IV	7.11232	4112.16	2.23066	10.5823	0.893084	3.69395	8.63963	3.08397	0.679893	361.269	2.84259	126.418	98.161	5.83403	2.36849	5.13619	25.5153	0.785076	1.08345	3.65569
class IV	12.0774	4989.41	5.98641	4.55944	0.692476	11.2674	5.27905	2.6464	0.281141	345.304	5.31582	145.989	121.672	12.3997	10.3299	4.72394	25.6191	136.895	4.54057	5.76193
class IV	5.98759	2579.16	33.088	3.0868	0.404955	0.529623	6.04877	2.29043	0.701365	182.623	0.203483	82.9629	101.837	2.18516	2.34084	6.27956	13.4677	79.1103	2.34717	1.93425
class IV	10.9593	5862.7	60.206	3.5111	2.65123	30.27	34.3424	1.30901	0.729508	320.117	1.8586	88.4195	130.313	0.627197	10.7908	62.2423	18.3921	8.16736	0.417505	2.99191
class IV	7.85736	5417.9	9.02289	5.35607	0.332129	2.23026	4.42828	1.90887	0.762926	304.62	1.44419	128.713	102.801	0.230133	2.90602	10.1694	37.711	121.493	1.79403	4.20385
class IV	5.53938	4567.12	3.41067	3.19922	0.948511	4.66418	5.83014	3.05352	1.63323	384.963	1.52696	79.5798	82.8437	0.496349	1.91084	8.75171	22.6495	106.163	2.38719	2.78392
class IV	19.2977	4540.36	6.1494	3.52781	0.534037	3.02116	2.92444	3.25296	0.958974	186.484	0.582296	100.666	175.958	6.53967	5.50998	5.90661	20.8119	148.487	1.4692	5.2988
class IV	3.06047	2500.62	2.17265	4.0515	0.828532	2.00229	6.16605	1.81261	0.226508	165.654	1.17406	63.1828	125.246	1.04406	2.50196	6.13396	12.6354	63.6629	1.37168	1.87556
class IV	9.56512	1413.75	14.3599	3.58735	0.591004	5.03082	7.6608	2.47603	1.04819	143.567	0.119759	62.748	75.964	4.46013	11.7316	14.6986	4.72746	44.563	3.15492	1.06339
class IV	19.6578	1197.47	48.2904	0.740156	1.39592	12.9942	17.3252	2.68983	7.6085	125.651	9.00985	55.3206	47.9977	1.30395	5.75074	15.6668	6.50346	52.1577	2.59403	1.09762
class IV	20.8576	1881.21	16.2274	2.12817	0.765155	103.538	7.17133	2.11192	1.80267	139.776	3.34858	71.694	103.042	0.189048	3.62714	11.1418	5.91766	66.392	2.26699	1.47732
class IV	18.1272	1669.87	17.2268	2.24282	1.67048	19.1987	17.7292	2.69638	0.9449	80.7625	1.90107	68.8302	169.148	1.02593	1.05648	12.2182	9.32316	49.6138	2.28596	2.67653
class IV	8.50916	1608.63	16.9066	1.75617	0.927182	6.96501	8.8716	1.37903	0.0703577	123.454	0.942222	35.9256	39.4524	3.33121	5.81747	8.72566	4.88766	0.885098	4.06646	1.93347
class IV	11.4982	1213.63	3.751	2.12669	0.731255	16.9117	4.08236	3.83726	0.472549	86.1328	1.82278	73.7812	91.1735	3.51757	4.55671	2.04366	3.63114	0.717388	0.671057	1.63111
class IV	1.85241	2875.69	12.8116	2.07029	1.32688	6.14312	7.87983	3.32478	0.0764028	128.915	1.73581	91.3163	125.876	7.37001	6.80774	5.17831	12.8463	0.362305	1.38311	2.88085
class IV	18.6197	3613.34	3.25784	1.2522	1.6293	1.65215	4.25528	2.60069	0.240588	194.784	0.553096	78.7134	104.449	3.90995	16.2775	12.8818	17.8399	154.924	0.620242	5.8522
class IV	15.6771	2707.58	56.674	1.83558	3.99851	23.9605	31.9034	2.68746	0.851763	143.715	0.404962	86.8765	76.3025	7.52873	5.08706	53.4652	22.671	48.2614	1.61327	1.02
class IV	15.8896	3061.89	1.71152	3.41247	0.724993	1.9584	3.61531	2.3206	0.150926	235.896	0.287498	93.828	111.532	4.20231	1.66947	8.60942	14.4938	147.929	0.894791	1.55525
class IV	17.0342	4923.81	5.1176	1.97811	1.46558	12.4644	8.57011	2.99341	0.0947411	196.198	0.304562	99.9634	95.49	14.3907	2.02719	12.3371	40.2444	1.30979	0.749466	0.316262
class IV	24.1906	4798.9	19.708	2.2411	1.82293	17.3522	16.041	2.3406	0.738856	154.793	2.02302	85.9366	133.083	1.00735	13.1547	12.6012	25.843	181.368	1.41266	4.95818
class IV	10.4716	1701.26	5.47088	3.41337	0.527227	3.54083	5.34651	2.94341	0.240923	144.407	0.834245	68.1425	68.863	2.04064	6.06261	12.2742	11.0326	1.71004	2.01295	4.31413
class IV	3.11133	1520.09	16.4173	0.70869	1.23506	5.36946	2.89734	2.48883	1.02411	69.2244	2.11448	61.1715	66.9571	3.57407	5.60868	2.64545	7.11686	52.2234	1.16072	1.80476
class IV	16.0127	1669.83	5.27614	3.02636	0.839551	8.68786	5.82198	1.14897	0.322918	177.179	0.865764	95.3222	38.9735	4.94012	1.15384	23.2272	15.6588	72.0738	0.569362	3.1357
class IV	8.30846	2778.18	15.9822	4.54187	0.790139	7.17029	7.43144	1.11909	1.17649	142.31	2.26987	61.3542	53.6457	6.07015	11.2352	8.57928	9.81948	123.993	1.45388	1.60745
class IV	0.944619	2182.56	3.11941	5.91195	0.548131	5.05719	6.41918	4.18472	0.962012	210.559	10.3924	103.441	77.1173	9.66787	6.67179	5.29043	10.6709	125.597	2.70133	2.98306
class IV	18.6188	3300.63	2.54653	2.83345	0.731193	3.48911	5.38081	3.20278	1.11409	158.417	1.45777	78.6712	62.3418	1.93043	13.9801	6.71689	10.6447	0.605288	1.05918	1.54505
class IV	1.71308	3776.68	6.18956	1.84815	0.844464	3.25128	8.68346	3.3286	0.383494	115.539	1.35153	94.3536	59.648	0.800859	5.82131	6.1078	7.78854	180.448	1.06972	1.84701
class IV	14.7629	759.215	15.6344	2.05698	1.15265	4.39927	22.9665	0.327828	0.276204	95.707	0.576492	38.2806	47.9676	3.57999	5.77169	13.7791	2.17444	22.8549	2.16436	3.09414
class IV	18.1447	1596.89	15.021	3.75266	1.06254	2.52682	9.25851	1.56975	0.781371	136.682	2.94014	79.9961	55.9574	15.8766	3.37591	8.18254	4.27837	56.606	3.33036	2.59271
class IV	1.95853	2231.76	15.9867	5.71143	0.50813	0.213228	7.10415	1.61431	0.465435	180.826	0.979498	67.5028	60.8481	4.19692	2.85164	2.92739	5.92942	82.9051	4.59653	0.919009
class IV	8.8158	1823.35	5.78478	3.92234	1.02381	3.4189	9.25668	2.0557	0.211486	127.97	1.44786	60.8764	60.7367	4.26538	2.54772	9.68539	9.24517	0.428482	3.00954	2.07389
class IV	16.2694	5135.08	14.5622	7.79422	1.30501	11.672	13.8511	4.29127	0.456046	383.32	1.36017	123.113	103.086	17.167	13.0287	17.8053	23.2684	183.125	0.66302	4.02244
class IV	5.63206	2710.84	10.0529	4.47605	1.3079	2.53661	4.75867	4.20785	0.357396	203.381	0.895674	89.4768	76.6732	2.00251	9.51174	5.13867	13.0388	57.2398	0.810626	5.22323
class IV	13.4249	2159.01	39.3581	2.17921	1.37062	11.773	24.1377	2.70789	0.994904	115.673	4.97974	76.742	40.7608	6.42252	6.67083	22.4048	7.6735	60.1777	5.90528	2.1881
class IV	21.917	1440.73	8.92188	1.01803	1.07026	2.36017	10.5802	0.893169	0.580761	106.827	0.632115	26.5822	21.7421	6.50166	1.79369	3.66606	12.2915	1.78214	5.63203	0.0708118
class IV	19.1644	1299.27	39.8079	2.27628	3.17121	6.0569	25.5896	0.955825	0.341757	219.572	0.234845	45.3478	36.7744	1.30992	1.37163	13.3364	8.21038	66.2248	3.91788	8.95719
class IV	32.0174	3832.67	47.7827	1.5729	2.17164	7.07872	19.2415	1.64065	0.42611	179.681	3.72305	72.749	57.4391	3.88871	4.08029	17.8157	19.8452	76.8178	2.28287	2.67892
class IV	17.0242	4157.05	2.70332	3.91908	2.35983	3.5929	8.3827	4.24203	0.938935	307.762	3.10571	119.759	153.443	2.02497	5.43414	5.56374	20.3322	0.0344776	3.03062	5.4419
class IV	16.0531	2566.92	25.1523	3.66012	0.590014	2.60022	4.51319	2.95771	1.09077	209.703	1.91998	95.9902	66.7475	13.8977	0.580331	7.28705	8.79734	130.007	1.75696	3.83604
class IV	19.2619	3573.12	38.8372	2.8722	2.1236	10.6282	27.725	1.69045	0.204435	203.844	3.31932	107.817	72.6369	1.08356	7.20501	33.35	22.5411	80.451	1.54376	4.5423
class IV	14.9334	3662.15	18.4508	4.1312	0.468721	1.86347	6.73226	3.81489	0.73236	249.712	0.451655	98.9524	59.1713	9.21052	3.1129	11.526	15.6479	172.239	3.06136	4.13901
class IV	21.711	3959.46	18.2913	2.38346	1.20686	10.9568	10.5072	4.56228	0.0968527	160.784	4.90757	70.0208	47.2636	4.94151	6.66926	21.4297	19.8688	154.362	1.43374	2.4707
class II, III	5.91126	4669.13	11.8901	2.41508	1.13582	1.74733	7.47453	3.90854	0.715888	355.28	1.06871	94.0558	110.892	0.567497	4.14511	11.7176	18.1954	130.603	0.910879	3.99318
class II, III	8.74571	6602.86	6.43354	8.42742	1.44095	4.87166	5.81212	3.47586	0.84254	619.432	3.79007	161.407	136.218	13.6217	8.5391	12.2641	27.6164	247.379	1.49896	7.26487
class II, III	4.72433	5057.16	10.5189	3.44035	2.24872	8.26562	28.7105	1.61315	0.525303	272.858	0.840922	98.955	105.479	5.46116	12.773	22.4908	22.6867	170.124	1.94185	9.65495
class II, III	2.86244	3708.19	26.6037	4.64966	0.911381	2.07254	3.515	3.42919	1.29502	308.696	0.702958	84.1693	52.1947	2.6241	6.97179	4.80956	14.2197	114.968	1.82431	3.86303
class II, III	4.8535	6462.15	2.33706	6.64296	0.873215	1.83799	8.86962	2.66756	1.00161	548.324	0.848956	174.313	136.381	11.3213	12.6103	4.97805	45.3273	220.909	0.546137	4.58115
class II, III	9.1213	2885.27	22.1723	2.4751	1.23116	10.6339	11.9857	3.55403	0.145625	431.27	6.31833	101.107	112.493	9.63544	9.57679	16.1573	15.2057	106.522	1.04637	3.28111
class II, III	2.2992	3798.05	11.0472	2.66795	1.0211	1.72906	9.42315	1.62863	0.364242	301.245	0.645112	73.0273	71.8933	0.183426	1.85883	14.154	19.3104	129.473	2.06449	2.64928
class II, III	5.8057	3453.16	10.7152	3.47027	1.05609	2.88046	4.41932	2.78067	0.62708	217.758	5.72754	78.2069	106.674	6.71216	2.93979	10.1703	16.5545	116.869	1.33267	3.98802
class II, III	11.0749	8599.21	2.31514	4.96543	0.782665	1.20993	2.93652	2.93096	1.03954	425.668	0.958778	129.56	133.354	0.169625	1.65686	4.0385	48.9352	124.37	2.0914	5.26493
class II, III	1.93576	4336.55	1.52906	3.50391	0.476632	0.550392	2.79649	4.26693	0.771164	220.271	2.08798	129.844	134.144	4.92959	1.88021	3.31996	21.7295	133.69	0.547602	4.43962
class II, III	2.83714	3898.97	3.2846	4.84319	0.777432	5.49675	9.67067	4.28908	3.08221	440.294	0.410075	151.014	116.476	4.29886	7.51368	9.67579	24.0768	128.598	1.5815	5.13684
class II, III	15.0219	4188.7	6.9592	4.025	0.82057	7.35107	8.84125	4.30687	1.5093	312.723	2.97779	127.053	83.7292	10.2593	3.63525	18.3656	17.2027	148.316	2.73108	3.87268
class II, III	12.7023	2763.04	3.88293	4.56662	0.560112	1.31045	9.61158	2.63524	0.384227	218.034	3.29124	96.9311	174.239	3.15891	0.242002	5.70595	13.0083	82.3079	1.22028	5.9562
class II, III	3.15008	3289.65	12.6579	3.34971	0.661468	2.25546	3.80797	2.24798	0.406561	327.734	0.505878	93.5244	102.446	1.09086	3.31813	6.17772	15.3965	5.97695	1.60237	3.35194
class II, III	98.2183	4269.58	15.9592	2.68246	0.618033	4.31636	5.32587	2.37823	1.96228	211.781	1.40334	76.1911	51.0855	9.67047	11.3842	21.4264	18.2988	167.773	1.84347	3.04602
class II, III	14.9261	3299.63	29.1801	4.17509	1.01183	7.68151	9.21799	3.79565	1.10311	283.021	3.83985	130.706	55.4071	5.99148	0.595869	6.43982	16.9552	2.31312	1.67109	3.60981
class II, III	7.06868	5988.37	2.14045	4.07442	0.705106	4.20174	3.6323	2.86121	0.681193	271.811	0.209151	90.8193	138.023	3.88781	0.777293	5.2857	19.868	139.643	0.700628	0.0507844
class II, III	10.4863	3931.99	13.6869	2.223	0.759756	2.62532	9.865	3.83115	0.380387	209.856	2.7133	76.9197	112.639	3.47709	2.01055	5.48287	17.6191	110.101	1.32946	3.03059
class II, III	13.2979	4584.81	21.5432	4.3551	0.797512	2.80036	5.95838	4.3201	0.766171	189.18	2.353	120.644	108.481	2.8839	1.53921	4.72676	20.8731	0.882896	2.42548	3.94486
class II, III	5.52575	5947.76	13.9508	2.7513	0.992172	18.0463	3.38873	3.23422	0.110517	264.574	0.498036	125.899	130.727	6.12754	1.20181	4.22161	33.726	196.965	0.791653	3.56685
class II, III	6.98958	3583.92	4.32951	2.68737	0.420286	0.396316	3.72686	3.14004	0.0356899	261.334	0.775092	92.9733	114.016	1.51839	18.1153	3.83296	21.5805	142.451	3.31822	11.1105
class II, III	12.2118	5427.39	4.7886	5.32325	0.713979	3.96028	5.35522	5.03027	2.92769	338.737	0.613666	115.077	189.648	16.1395	2.36794	8.51539	24.6019	6.63984	0.634373	4.37352
class II, III	2.90018	3130.29	15.1565	7.21244	0.568519	4.47618	7.31771	5.50449	1.17463	257.602	0.885509	125.236	132.398	8.14879	2.35746	15.6069	13.025	86.446	3.79017	3.32431
class II, III	9.22992	4979.67	6.02407	3.04768	0.544669	0.213294	2.01448	2.66641	0.746959	363.629	1.21831	117.488	135.612	0.422177	0.87673	5.22318	26.5804	0.705275	0.72383	4.46412
class II, III	21.2289	3702.06	24.6257	3.74137	1.8624	10.071	21.44	2.68808	0.144494	257.889	2.52083	101.429	103.609	13.7953	2.97826	36.6951	0.581774	0.992129	1.8145	7.80303
class II, III	11.2232	2677.93	2.29261	3.35176	0.57072	1.75211	2.41593	2.47655	0.891476	223.246	1.25888	74.3471	106.64	1.73526	2.12696	6.80589	16.2884	89.6239	2.40104	2.75333
class II, III	7.48939	4866.25	8.80094	4.54862	0.46149	0.603475	3.71739	3.87333	1.03233	293.019	0.0342893	92.8191	87.0639	16.6281	1.6069	6.55725	26.0887	125.129	2.27172	3.95999
class II, III	10.4701	2036.38	3.94495	2.16277	0.267461	2.2202	1.92944	2.50601	1.63702	146.59	1.72037	69.0454	95.8945	3.49871	0.88491	3.1292	8.87289	92.3222	1.30752	2.80639
class II, III	2.28125	3631.75	19.0562	2.05304	0.360387	1.20867	2.06139	4.99697	0.721625	231.819	1.92104	82.5371	87.5301	8.88777	5.21642	3.84737	15.134	0.968376	1.76841	3.10558
class II, III	13.3736	6302.16	13.2468	5.45001	0.67135	1.81111	5.01059	4.02264	1.09655	548.698	0.832957	100.06	113.695	4.18915	8.53688	18.8454	37.9219	187.428	1.21847	3.78931
class II, III	6.61795	5979.18	9.64597	7.48369	0.413277	1.30152	4.54585	2.8353	5.78175	337.459	0.142715	104.112	95.9411	9.61095	12.165	3.74334	30.2833	68.6579	0.768035	3.62636
class II, III	1.3189	2032.51	8.12473	1.95665	0.833783	2.5377	11.3526	2.79464	0.517837	214.805	0.655703	58.1235	79.0993	2.34673	5.62469	19.2225	9.05155	15.3678	1.49133	1.92933
class II, III	19.6022	3463.57	33.767	5.25124	0.993631	14.2652	7.53807	3.90383	1.01828	386.664	8.98391	118.373	71.0571	11.8662	1.00207	11.0648	25.5102	139.274	2.43538	7.71266
class II, III	4.93906	4307.79	24.6972	4.94896	0.435372	1.92292	5.43139	3.28138	0.607991	348.078	1.26348	108.421	99.8573	0.175528	1.71921	4.85696	21.499	0.274518	0.736543	3.82432
class II, III	17.1053	5842.64	3.76471	5.84714	1.0369	18.9157	4.76905	3.58421	1.20543	295.715	1.06264	95.3436	100.342	7.42608	4.35216	2.83971	17.2296	0.264923	0.609389	8.37289
class II, III	8.70575	2029.7	3.88756	2.46607	0.831486	2.17947	2.41068	3.43812	0.439693	196.86	1.92802	78.5357	146.762	10.8845	2.86171	3.0251	7.79612	51.7256	0.857579	3.44465
class II, III	5.7395	2349.28	3.57511	2.75991	1.10869	11.8556	5.55718	2.11467	1.00165	237.105	1.19547	79.0708	136.98	6.74169	4.57021	7.76525	10.53	65.5432	1.32402	3.89682
class II, III	16.3109	5795.8	4.08532	5.44296	1.84458	0.487215	5.04164	5.17046	3.49262	540.48	0.99037	67.8917	123.063	2.31983	22.3388	2.37516	44.5504	167.347	0.977817	4.16412
class II, III	12.0326	3689.67	4.15583	6.52664	1.11155	13.2877	4.42167	2.22411	0.982488	296.936	2.0439	91.8631	174.696	3.8918	3.44466	7.18474	25.7474	165.04	2.66267	4.29698
class II, III	12.8062	2026.39	2.95577	4.40136	0.570274	2.88655	3.08608	2.42823	2.24428	188.201	4.35099	89.2735	133.273	1.70976	2.10568	5.56888	8.40298	0.188678	1.32428	3.90567
class II, III	10.1754	2584.13	3.62311	1.38047	0.998722	2.3769	4.46865	2.60592	1.24074	165.454	1.53594	73.541	65.9326	1.84696	2.70029	9.45379	10.5926	0.359472	0.851197	1.76427
class II, III	23.0866	5448.63	4.32602	6.58668	0.65052	2.25415	8.10735	4.16968	0.0811481	334.765	1.33222	117.393	211.98	4.51492	1.07659	5.02667	14.7318	1.36925	1.64422	4.17401
class II, III	7.61642	1712.46	11.4631	1.65284	0.95778	4.36983	9.34653	3.68857	1.44516	97.4307	1.3276	44.9009	107.242	7.55579	1.33787	17.8611	2.75567	36.7113	2.57499	2.53648
class II, III	11.4822	2008.6	5.25762	4.19303	0.589472	11.3842	3.81284	2.36728	1.4043	88.1125	0.264146	74.1254	108.947	6.37342	7.69163	15.2777	15.6096	35.5532	0.737276	2.11444
class II, III	13.2974	2364.84	17.7399	2.82603	1.05972	10.4176	11.5024	1.72101	2.46479	102.129	2.5758	81.4649	112.294	0.539566	4.41519	19.3281	6.40456	1.42434	1.2676	1.91715
class II, III	1.95861	4445.44	1.59517	2.46322	0.668735	1.86956	8.55486	5.0983	0.850157	204.118	3.09174	86.1487	55.2726	2.5599	3.56635	5.38736	24.2229	186.922	0.589529	4.36516
class II, III	3.21603	5375.71	4.00247	8.7626	0.928663	2.14508	3.65831	3.23248	1.66956	177.975	1.02197	121.139	251.709	4.74636	0.982341	6.54388	25.8933	305.417	0.867445	6.80567
class II, III	3.33078	3388.06	11.5507	2.54073	1.43009	2.80378	5.19938	3.57339	0.702374	134.154	0.414648	69.4896	133.914	2.12923	1.30865	4.06395	18.6696	0.557738	1.27994	4.46884
class II, III	21.3224	6732.77	2.80186	3.97689	0.94605	18.9843	3.0175	4.85603	0.881962	157.408	0.542489	121.088	177.373	3.2526	1.62504	5.10733	18.9907	227.406	0.373906	3.98431
class II, III	4.61132	3228.23	9.94914	0.453397	1.06399	4.17617	17.2461	7.49135	1.78258	124.327	0.657511	57.9092	52.9846	3.089	6.88024	4.31828	6.488	110.888	1.44591	1.62837
class II, III	16.7993	3875.66	3.9483	3.03432	0.866911	2.36934	5.32666	3.68213	0.91422	177.656	2.61027	106.814	124.69	11.7857	9.0408	8.86476	20.3304	179.732	0.991577	3.43139
class II, III	32.4174	5187.69	5.51269	5.84633	2.12172	2.01891	11.6215	2.51778	0.789468	175.544	3.83469	97.5128	116.038	4.85455	11.1792	5.43684	20.4856	241.83	1.17203	6.04626
class II, III	16.8139	5142.08	9.09528	4.11567	1.05487	2.70815	6.40148	4.4054	0.936821	229.425	0.836347	124.292	121.341	14.618	1.53491	17.1468	21.2951	255.069	0.454911	2.00815
class II, III	5.86734	4099.24	2.21366	7.56619	0.974186	24.6607	8.95432	4.15725	0.582035	245.585	0.0456064	115.56	140.702	14.7543	0.984119	25.4938	27.6712	129.08	0.944691	4.76319
class II, III	10.578	4816.67	4.10206	3.38665	0.736437	2.78967	3.68987	2.2583	0.588291	171.141	0.790587	98.7333	117.653	3.71393	1.15623	6.11839	27.1343	187.76	1.47854	5.10278
class II, III	17.9478	3443.17	2.15633	3.40934	0.634541	2.93817	3.89615	3.56921	0.574782	195.495	1.39481	126.571	151.648	2.47846	1.8527	5.98696	16.499	208.878	2.36618	5.64469
class II, III	13.745	2827.11	5.21367	3.15262	0.816175	13.3741	5.00427	1.65491	0.405889	200.001	5.21466	67.4277	107.727	9.18439	14.1388	20.3177	19.941	9.48579	0.265632	2.80245
class II, III	9.24657	2803.97	5.68658	5.14022	0.574164	8.2273	5.32309	3.59727	0.312339	221.94	1.05982	99.687	79.4295	10.2305	9.32814	6.50447	13.2575	128.004	1.56783	2.60871
class II, III	6.89613	2935.47	6.72122	2.52307	0.244765	1.60304	4.82225	2.76638	0.304498	173.143	1.01788	83.4232	59.3522	0.477898	2.87698	3.60263	11.7359	0.420115	0.597243	1.8369
class II, III	10.9328	2712.4	9.29186	4.6861	1.39755	0.71692	5.52227	3.59408	0.544185	174.571	1.05937	107.812	81.5925	0.96974	1.15563	4.62502	17.9856	59.7929	0.645474	3.2424
class II, III	19.4203	3923.18	4.22648	3.63293	0.697357	3.49362	2.98263	3.55078	0.411903	185.011	0.107045	94.1005	57.2572	3.59244	1.66232	5.70371	19.0587	2.1303	2.2864	1.82324
class II, III	12.2542	5365.45	5.41746	9.49678	0.343256	2.26489	6.14839	3.36465	2.58088	268.978	0.888881	138.649	152.661	6.13726	2.7496	6.56876	31.2739	206.661	2.90154	4.55537
class II, III	6.48822	3181.97	4.64851	3.35146	0.538326	0.585149	7.01793	4.15491	0.870102	169.733	0.377864	134.567	104.699	8.66917	1.1291	4.44602	17.4822	144.777	2.26359	3.0772
class II, III	1.69705	3399.93	1.95297	2.52901	0.714199	30.5386	4.05011	1.82916	0.868897	282.096	0.558299	84.1121	74.1682	8.7588	5.19314	59.7733	20.0757	155.785	0.556581	6.5743
class II, III	11.2085	2142.36	4.95794	2.37257	0.659907	7.39058	7.26628	2.27798	0.291683	147.064	0.612171	58.2322	53.3315	6.38253	4.09175	22.2112	10.4127	62.5211	1.64614	0.991655
class II, III	5.48207	1663.6	2.7859	4.23306	0.745585	1.79887	4.9533	3.6842	0.850648	158.012	2.47772	93.3024	51.0863	4.58256	1.03102	6.73733	10.6694	54.903	0.978477	2.57637
class II, III	10.6906	1653.31	6.25052	3.6012	0.687997	1.99207	3.90105	1.27207	0.499998	135.728	2.12066	86.5476	60.1424	15.3245	1.02085	25.6199	5.94897	85.4562	0.788473	2.30318
class II, III	3.40005	4208.41	3.13662	6.36597	0.574559	7.88853	3.29048	3.44786	1.59478	245.424	4.23768	99.8266	157.817	5.13606	4.43343	28.2077	15.9938	102.263	0.706823	2.89753
class II, III	1.91818	4014.06	4.50581	7.154	0.675991	1.56488	6.28079	3.38208	0.395832	288.129	0.42365	64.9314	101.503	13.225	8.19759	6.61555	18.2836	175.31	0.675536	3.51492
class II, III	11.6135	3867.74	14.9622	4.21275	0.667915	1.17591	4.61946	3.89067	0.671276	283.476	0.477349	45.4862	96.3915	2.36498	14.401	5.85484	17.3801	0.278897	0.299792	2.07448
class II, III	9.5805	3184.39	11.4666	3.4343	0.83435	3.8552	5.50768	2.46806	1.69752	178.803	0.181827	108.636	121.228	11.192	8.40094	10.3733	18.2981	0.162115	1.10775	2.53306
class II, III	11.2096	5412.35	3.77748	3.98943	1.01357	1.09561	4.41812	3.54936	1.39005	274.384	0.21998	82.6805	124.773	12.372	9.59081	6.28055	32.6651	236.415	1.36289	4.02597
class II, III	14.1843	4940.54	2.81442	3.46733	0.658495	1.74181	5.449	3.47514	1.22278	277.227	1.43024	115.056	71.0135	2.4435	10.4541	6.32642	19.5819	0.326731	2.29187	3.38998
class II, III	9.92414	3245.03	3.66165	9.72453	0.998116	3.28915	5.68692	3.39337	1.71543	192.15	0.117766	135.44	185.44	20.1526	9.29529	17.2065	21.4247	177.16	1.05515	3.87927
class II, III	5.67673	3594.61	2.65659	7.09562	0.450951	4.41201	4.35688	3.73094	2.05553	276.404	1.71556	96.8868	127.486	8.58136	2.13332	13.6864	21.217	132.413	0.943205	3.43064
class II, III	9.56195	2666.31	4.63315	4.52946	0.441489	1.17666	5.07561	2.9071	1.30977	181.621	0.665072	83.3984	78.5713	5.50326	17.1703	9.03474	13.6099	68.8647	0.444909	2.29134
class II, III	0.640595	2100.98	13.8378	5.08079	0.741016	2.74735	6.97656	4.26582	0.352747	143.367	3.06151	96.7314	75.4645	2.18359	1.53872	13.4363	6.80376	69.3375	0.616681	3.65326
class II, III	4.5129	3353.33	2.44359	6.87632	1.18307	0.786939	4.79822	3.87207	1.57674	215.838	0.937001	111.652	141.36	0.664596	1.4455	26.9977	21.4967	130.51	2.49017	4.00731
class II, III	0.418467	3715.9	1.88523	5.2118	0.456498	0.606386	4.98588	3.13087	1.24703	146.392	0.257712	58.9038	77.5352	5.31192	3.51636	9.40698	15.7264	67.3634	1.0247	2.29023
class II, III	16.4666	4928.99	3.15426	4.36721	0.654948	2.55031	5.85805	6.49776	0.144776	199.388	1.52163	119.325	112.107	4.2279	11.9975	7.61755	23.9779	185.552	0.519548	2.33723
class II, III	10.5919	4610.88	2.32967	3.61515	1.0647	16.5111	8.04618	2.55624	2.38861	231.86	2.74788	74.4553	54.9171	0.917958	6.71004	5.93381	15.5664	178.279	15.0466	3.00953
class II, III	5.63692	2276.75	40.4374	3.66158	0.757292	2.51393	6.59815	2.54984	0.743185	214.725	0.435224	90.1556	63.75	10.6087	8.39548	14.8508	6.96473	104.786	1.5457	2.87854
class II, III	4.28921	3498.2	11.0786	4.82876	0.715837	0.407581	4.05583	2.17991	2.61173	256.276	2.63609	83.1785	57.0992	3.0287	2.11984	7.11405	17.2761	100.662	1.37088	2.55708
class II, III	11.2714	5398.5	21.6775	4.2407	0.723049	3.19843	9.30469	2.47868	0.752076	247.368	0.801838	101.187	71.2202	2.94222	1.38532	6.82571	18.0128	124.296	4.25646	2.24913
class II, III	12.8757	4270.15	55.0241	4.97209	0.497709	26.5389	5.71923	2.53035	1.11911	180.382	1.61218	98.592	167.875	6.24705	5.3137	4.99381	12.8875	180.241	0.972648	4.1838
class II, III	6.72461	3961.06	24.9564	6.24393	0.968891	1.85305	4.9308	2.53713	0.476715	169.614	0.44507	94.6436	73.901	9.32457	1.49629	6.7268	11.2818	195.983	1.19725	5.31893
class II, III	6.90114	3487.53	2.73488	4.08911	0.781691	1.142	5.29483	1.79682	0.398396	167.777	0.274794	87.4746	67.9485	0.338734	1.28415	4.76436	11.7336	134.784	2.48596	2.06019
class II, III	9.45013	5220.87	11.7382	8.48247	0.897351	3.57276	6.0619	2.47683	1.006	194.416	0.903921	107.333	142.994	9.16235	1.51493	9.77625	20.3784	0.632848	1.92735	2.7808
class II, III	16.9657	2744.27	12.633	6.63201	1.73246	1.41002	4.06865	3.37877	2.81437	289.175	0.39183	98.4056	178.73	2.19879	6.73668	4.56212	14.9975	102.466	2.24229	4.22269
class II, III	8.79375	3839.93	31.7226	2.53238	0.706772	1.09378	4.67892	2.67104	6.00619	245.921	0.611005	92.6446	88.8599	3.61841	2.88953	6.61792	16.6644	1.65248	2.63903	4.5782
class II, III	3.70482	2804.43	6.1973	5.89929	1.29262	1.91904	6.53765	3.40473	1.7721	161.814	6.64989	92.5923	119.604	4.23176	0.932558	5.58572	10.9135	150.522	5.66784	3.35303
class II, III	10.136	2422.35	13.8616	3.08569	1.0046	2.15027	6.92681	1.76531	0.829023	147.653	1.18942	61.7077	43.3383	6.97744	3.02726	5.03106	10.6752	86.0497	2.16447	2.48599
class II, III	7.1023	4364.98	28.2013	6.42346	0.857313	1.87481	6.3561	3.21437	8.47302	287.112	2.65701	99.7775	81.2624	3.14221	2.8404	7.23178	11.9531	0.420026	0.894167	4.27812
class II, III	12.7195	7601.65	8.23539	6.35146	1.16625	1.64158	6.81218	2.29822	0.916779	358.253	0.928256	85.0918	72.9343	6.3014	9.09384	9.45884	20.7718	289.756	0.192179	3.33582
class II, III	16.4821	3478.72	11.8191	3.00942	0.535621	0.570955	5.70465	1.86924	0.967839	226.916	0.794576	61.7469	88.4082	11.3336	3.09053	16.3802	23.126	113.305	2.02461	2.6491
class II, III	11.7217	3679.41	3.51069	7.08231	0.56959	19.1428	5.17635	3.57172	0.925533	261.919	1.80435	134.179	98.7585	9.26675	0.882294	3.42667	18.927	195.79	1.10546	4.00465
class II, III	4.22933	3490.68	3.82416	5.57234	0.634879	2.22105	3.21024	3.88836	1.11296	243.869	0.735203	107.948	81.8012	20.2239	6.55468	5.97966	19.3683	173.327	1.42586	2.98311
class II, III	10.556	3608.17	29.6834	4.15135	0.624907	2.43872	6.53523	2.68757	0.150591	240.052	0.436142	122.537	74.5192	6.12463	2.47572	5.12602	18.0532	106.032	0.917965	3.85245
class II, III	13.6476	8723.68	2.08471	4.28601	0.959112	1.96259	8.93129	3.7251	0.995502	381.244	0.376658	151.511	175.383	2.75346	3.0303	9.32224	42.3182	298.144	0.808343	9.12042
class II, III	12.2576	3085.3	27.2367	6.06338	1.08286	5.2273	11.1503	4.29629	0.710424	240.576	0.421552	94.8638	76.9646	4.26084	6.88672	7.71551	12.0133	100.927	1.56301	4.93025
class II, III	7.20519	2650.9	7.37876	2.78578	0.862472	1.58764	5.28765	2.80045	0.338086	207.815	0.1774	82.3114	131.175	7.45665	1.06316	16.1982	11.446	102.188	1.31964	2.66252
class II, III	9.30005	2593.92	1.64869	1.59312	0.704988	1.40643	3.07488	4.04045	1.58651	293.392	0.440596	60.3531	125.606	14.3479	3.29553	3.90974	7.12307	84.6473	1.54905	3.77249
class II, III	3.91316	5167.77	4.97354	4.10192	0.826144	2.14446	4.29804	3.211	0.64393	339.336	0.6805	110.011	149.616	2.61463	1.53956	5.22236	38.7305	237.706	1.07201	6.83892
class II, III	15.8792	4116.41	15.0389	3.81631	1.20022	2.19665	4.18263	5.21733	0.561968	304.041	0.763743	101.753	169.707	2.87934	0.872038	9.36126	24.3665	125.845	3.82407	4.73578
class II, III	12.9551	3612.06	21.6361	1.48652	0.784881	1.63891	5.80436	2.0862	1.02464	176.035	0.136883	62.5107	68.4699	6.01596	6.04669	16.4275	16.83	159.581	0.808554	1.6962
class II, III	0.470249	4663.47	2.58158	5.54703	0.856759	3.58999	4.54297	3.782	1.5026	300.338	1.1392	110.042	86.3684	4.18553	7.8482	12.2864	21.2371	163.242	0.547091	6.49926
class II, III	5.40138	3245.46	3.46188	4.49958	0.690732	2.88618	8.53793	3.36754	0.519382	187.868	1.86408	69.1339	67.474	1.11121	4.26562	5.80779	17.9393	166.612	3.71235	3.08622
class II, III	3.00116	4361.08	16.4274	3.01244	0.829346	18.7803	6.42711	3.57713	1.47665	267.041	0.347789	99.9653	142.202	16.8353	0.950659	3.19253	14.4603	210.934	1.45725	4.55408
class II, III	11.3916	2348.15	0.992565	2.54281	0.633168	1.16286	6.13197	3.92896	0.40923	101.599	0.686865	69.2111	98.6562	3.4939	2.15095	7.43827	7.83796	93.6751	0.835068	3.55232
class II, III	14.876	3970.99	18.0784	3.49836	0.752183	11.6695	6.24449	5.43749	0.461329	348.08	1.80949	114.672	88.8684	6.75303	4.26687	6.31972	26.8582	191.917	1.8317	6.85185
class II, III	23.9301	9436.1	14.9892	6.98582	0.798518	2.95071	5.65077	3.17807	2.14608	494.165	3.78022	168.375	172.306	3.26232	30.507	4.77014	92.7658	397.162	1.09355	5.9382
class II, III	7.40766	3568.24	9.91307	3.36809	0.602149	0.414705	4.98278	2.01206	0.850752	254.959	2.58114	110.998	105.881	14.3719	1.40712	9.38701	20.4298	159.638	1.23105	2.46222
class II, III	10.6443	4072.17	14.2708	5.4208	0.551949	2.5117	6.91459	4.30135	1.68132	237.274	0.222117	83.2915	56.3444	7.41899	5.67347	5.06428	20.7289	192.638	0.830872	5.81323
class II, III	14.0521	5620.21	1.27534	7.50152	1.04959	1.49201	6.25367	1.97821	1.05119	364.753	0.168498	128.22	149.589	6.85885	7.07064	8.7502	41.5837	292.734	0.40354	23.9815
class II, III	7.95992	6502.23	2.81262	3.19545	0.74425	8.18153	4.00023	2.95456	1.76246	429.061	0.422257	122.986	129.867	9.9742	12.4591	4.50962	23.2262	204.346	0.747664	6.46274
class II, III	8.66651	4609.67	2.60785	4.04101	1.35607	1.71656	4.84056	2.11002	1.42233	385.927	3.13706	110.159	139.337	1.02169	6.42162	6.45636	24.0284	193.884	0.977514	6.57912
class II, III	15.8074	5229.4	6.26316	4.78975	1.43096	15.4291	8.25913	3.97581	0.916048	387.913	0.554294	131.581	185.912	10.9939	7.25414	12.1092	26.8417	211.182	2.35847	9.08777
class II, III	12.5777	4809.21	2.32683	2.07252	0.714231	1.37423	6.98556	2.29775	0.592414	273.664	0.785606	79.9466	61.7859	5.82413	1.31741	11.7063	32.5434	4.93761	3.68175	2.49061
class II, III	14.2815	5429.39	12.4955	5.65049	1.07307	2.58407	5.98056	5.5792	1.35389	452.364	0.407787	103.755	118.219	2.95004	0.9781	7.52677	23.5887	241.689	1.54049	0.165403
class II, III	16.3211	6133.26	4.26648	3.48614	0.805298	0.804222	7.25744	4.37316	0.403214	327.082	0.597116	87.6505	208.601	1.15939	4.46552	3.76599	27.7747	269.146	0.718745	6.60932
class II, III	13.2783	6600.8	8.89461	3.4817	1.51389	2.27328	6.63231	3.6108	1.04553	312.028	0.241078	109.298	124.265	15.2092	6.14723	10.492	23.703	304.766	2.71228	8.48715
class II, III	10.2777	2894.6	1.29052	2.31909	0.88756	9.40949	11.2303	3.20495	0.642439	224.46	1.68932	65.8134	57.1654	0.149511	3.08036	13.0171	17.0734	93.4525	1.93105	4.28677
class II, III	13.7417	4023.46	3.71061	5.34354	0.335388	2.34012	7.20571	3.00591	0.062919	329.102	1.30512	113.906	138.6	6.40091	4.99489	9.74427	20.4674	95.6812	0.764276	4.58767
class II, III	12.0072	3941.5	11.0467	4.67884	0.506705	1.06512	7.17903	3.05588	0.832584	204.893	3.22172	94.6173	113.716	1.77949	1.92367	2.2798	22.0186	156.264	1.26728	4.94836
class II, III	7.17149	3215.47	2.65959	3.30489	0.778205	1.05522	4.63895	4.5653	0.851696	254.977	1.03042	90.4722	142.94	2.58921	5.99883	3.62119	16.8431	145.14	1.5769	8.02538
class II, III	15.6193	3838.63	4.43289	2.13997	0.484997	1.20286	5.60606	1.63138	2.33017	280.264	1.03729	67.707	77.5856	12.5021	8.16407	5.55793	21.1068	169.335	1.72753	4.77032
class II, III	3.20573	5698.22	0.792938	3.14098	0.942368	0.80546	3.56089	5.79917	0.612116	381.709	0.50973	104.102	100.404	1.16511	4.67679	2.56376	16.8434	9.77126	0.769653	6.67896
class II, III	10.3029	3667.53	19.5861	9.47782	1.15592	2.4893	8.75186	4.61784	1.12523	347.469	1.23746	141.53	156.605	7.78822	7.71293	46.5035	23.0948	179.943	0.776472	3.68553
class II, III	9.2439	3337.47	15.4551	6.27527	1.11115	6.08854	10.3854	3.46723	2.44428	322.077	0.25405	144.666	194.17	1.84621	6.31405	7.61457	18.117	247.245	1.61234	7.29027
class II, III	14.832	2385.25	2.50201	7.37983	1.0995	10.0839	7.12011	2.6227	0.607255	336.636	2.22501	123.321	100.169	16.3786	4.91213	3.76612	17.1941	147.412	0.720854	6.99791
class II, III	7.66553	2936.07	1.64996	3.09776	1.45902	39.6897	7.76617	3.61837	1.10352	220.712	0.271726	100.185	114.364	8.46945	6.20551	4.64098	18.3252	169.85	0.618068	7.02025
class II, III	14.7033	2423.84	15.176	5.02399	0.663092	6.38121	6.503	3.07001	0.754246	155.729	0.591713	96.9939	74.5398	4.44575	3.78213	7.44546	17.3595	100.172	1.4528	4.94838
class II, III	18.2026	3364.52	5.67345	2.45597	1.68348	4.38077	7.48313	4.46457	0.320762	403.001	0.504667	113.111	180.944	11.2048	3.14722	12.3426	16.3622	134.139	1.03789	7.47071
class II, III	12.1966	3597.58	18.4011	5.86802	0.791892	3.29398	5.08194	4.0356	1.55447	210.888	0.101466	112.42	142.827	15.9824	5.32342	3.8481	14.8495	139.685	1.32415	5.84758

## Sheet: Figure 4G
# Cohort 1 (Discovery cohort)
Feature	class IV	class IV	class IV	class IV	class IV	class IV	class IV	class IV	class IV	class IV	class IV	class IV	class IV	class IV	class IV	class IV	class IV	class IV	class IV	class IV	class IV	class IV	class IV	class IV	class IV	class IV	class IV	class IV	class IV	class IV	class IV	class IV	class IV	class IV	class IV	class IV	class IV	class IV	class IV	class IV	class IV	class IV	class IV	class IV	class IV	class IV	class IV	class IV	class IV
ADIPOQ	15.7083	2.96028	13.2105	2.86663	21.9352	18.9612	13.9843	12.4266	10.8782	25.6638	3.10646	0.792209	23.2999	20.2937	7.80926	9.09156	7.08036	4.06655	7.11232	12.0774	5.98759	10.9593	7.85736	5.53938	19.2977	3.06047	9.56512	19.6578	20.8576	18.1272	8.50916	11.4982	1.85241	18.6197	15.6771	15.8896	17.0342	24.1906	10.4716	3.11133	16.0127	8.30846	0.944619	18.6188	1.71308	14.7629	18.1447	1.95853	8.8158
APOA1	4563.53	1246.61	2272.84	2465.34	4985.52	2767.96	1697.86	4940.43	1357.77	6628.05	4290.52	2793.55	1747.2	4816.12	512.375	1786.69	4294.8	4742.62	4112.16	4989.41	2579.16	5862.7	5417.9	4567.12	4540.36	2500.62	1413.75	1197.47	1881.21	1669.87	1608.63	1213.63	2875.69	3613.34	2707.58	3061.89	4923.81	4798.9	1701.26	1520.09	1669.83	2778.18	2182.56	3300.63	3776.68	759.215	1596.89	2231.76	1823.35
B2M	76.5557	7.36645	21.7169	5.56391	7.11508	6.8835	19.7096	6.24846	7.39282	3.28673	9.0451	4.85794	38.2062	20.814	24.5189	5.39004	21.9084	9.62706	2.23066	5.98641	33.088	60.206	9.02289	3.41067	6.1494	2.17265	14.3599	48.2904	16.2274	17.2268	16.9066	3.751	12.8116	3.25784	56.674	1.71152	5.1176	19.708	5.47088	16.4173	5.27614	15.9822	3.11941	2.54653	6.18956	15.6344	15.021	15.9867	5.78478
CAMKK2	3.65277	0.823438	1.34778	0.707539	0.838195	0.746817	0.344621	1.03823	0.800387	0.497191	0.41108	0.876309	1.93909	1.58077	0.584424	0.506204	1.53859	0.536428	0.893084	0.692476	0.404955	2.65123	0.332129	0.948511	0.534037	0.828532	0.591004	1.39592	0.765155	1.67048	0.927182	0.731255	1.32688	1.6293	3.99851	0.724993	1.46558	1.82293	0.527227	1.23506	0.839551	0.790139	0.548131	0.731193	0.844464	1.15265	1.06254	0.50813	1.02381
CST3	48.8505	7.90206	14.445	7.46164	5.80916	4.2971	7.80328	3.96303	5.72343	4.43672	7.91449	7.71515	22.3261	16.131	6.18212	7.68328	6.63008	7.07866	8.63963	5.27905	6.04877	34.3424	4.42828	5.83014	2.92444	6.16605	7.6608	17.3252	7.17133	17.7292	8.8716	4.08236	7.87983	4.25528	31.9034	3.61531	8.57011	16.041	5.34651	2.89734	5.82198	7.43144	6.41918	5.38081	8.68346	22.9665	9.25851	7.10415	9.25668
FETUB	3.43532	0.680443	2.2135	4.50337	2.13037	2.81143	1.83996	3.35199	1.06585	4.6817	2.10831	1.3269	2.4559	2.72722	1.44046	1.88366	2.58193	3.7285	3.08397	2.6464	2.29043	1.30901	1.90887	3.05352	3.25296	1.81261	2.47603	2.68983	2.11192	2.69638	1.37903	3.83726	3.32478	2.60069	2.68746	2.3206	2.99341	2.3406	2.94341	2.48883	1.14897	1.11909	4.18472	3.20278	3.3286	0.327828	1.56975	1.61431	2.0557
G3BP1	1.10273	0.497692	0.364042	0.324112	1.29414	0.548267	0.327692	0.580299	0.239379	0.533901	0.569826	0.384562	0.828774	0.338771	0.238671	0.52058	2.59246	1.4144	0.679893	0.281141	0.701365	0.729508	0.762926	1.63323	0.958974	0.226508	1.04819	7.6085	1.80267	0.9449	0.0703577	0.472549	0.0764028	0.240588	0.851763	0.150926	0.0947411	0.738856	0.240923	1.02411	0.322918	1.17649	0.962012	1.11409	0.383494	0.276204	0.781371	0.465435	0.211486
GC	419.543	131.744	145.66	304.284	222.472	124.609	138.259	299.225	225.845	454.413	288.917	169.271	139.777	259.631	143.655	181.532	282.561	272.829	361.269	345.304	182.623	320.117	304.62	384.963	186.484	165.654	143.567	125.651	139.776	80.7625	123.454	86.1328	128.915	194.784	143.715	235.896	196.198	154.793	144.407	69.2244	177.179	142.31	210.559	158.417	115.539	95.707	136.682	180.826	127.97
HNRNPL	5.85634	0.58542	0.701056	6.88543	0.559306	1.71758	0.225698	6.50961	1.07965	1.75151	0.668679	0.1898	5.02371	5.75167	5.5895	0.647514	4.67441	5.12165	2.84259	5.31582	0.203483	1.8586	1.44419	1.52696	0.582296	1.17406	0.119759	9.00985	3.34858	1.90107	0.942222	1.82278	1.73581	0.553096	0.404962	0.287498	0.304562	2.02302	0.834245	2.11448	0.865764	2.26987	10.3924	1.45777	1.35153	0.576492	2.94014	0.979498	1.44786
ITIH1	160.982	34.8503	43.1375	81.011	63.2527	44.4974	53.6042	86.0468	68.8983	136.452	130.896	60.632	47.9734	74.9652	37.3528	51.6123	76.1447	106.531	126.418	145.989	82.9629	88.4195	128.713	79.5798	100.666	63.1828	62.748	55.3206	71.694	68.8302	35.9256	73.7812	91.3163	78.7134	86.8765	93.828	99.9634	85.9366	68.1425	61.1715	95.3222	61.3542	103.441	78.6712	94.3536	38.2806	79.9961	67.5028	60.8764
PON1	169.303	74.5787	130.873	55.0398	82.7918	87.2358	150.807	179.365	52.5161	169.67	133.533	153.169	150.357	43.6171	17.0204	67.9921	91.1498	115.347	98.161	121.672	101.837	130.313	102.801	82.8437	175.958	125.246	75.964	47.9977	103.042	169.148	39.4524	91.1735	125.876	104.449	76.3025	111.532	95.49	133.083	68.863	66.9571	38.9735	53.6457	77.1173	62.3418	59.648	47.9676	55.9574	60.8481	60.7367
TLN1	128.689	0.144137	77.3304	84.1888	108.043	1.23798	2.88843	0.238947	47.4724	184.307	139.851	73.0834	0.366414	104.939	11.093	34.5833	0.46675	0.96264	0.785076	136.895	79.1103	8.16736	121.493	106.163	148.487	63.6629	44.563	52.1577	66.392	49.6138	0.885098	0.717388	0.362305	154.924	48.2614	147.929	1.30979	181.368	1.71004	52.2234	72.0738	123.993	125.597	0.605288	180.448	22.8549	56.606	82.9051	0.428482
VCAM1	2.05883	1.41243	2.69681	0.443583	1.91105	4.80096	1.91435	2.71292	2.63866	3.12931	1.99021	2.05567	2.88869	1.22659	3.33357	0.888122	2.1257	0.546402	1.08345	4.54057	2.34717	0.417505	1.79403	2.38719	1.4692	1.37168	3.15492	2.59403	2.26699	2.28596	4.06646	0.671057	1.38311	0.620242	1.61327	0.894791	0.749466	1.41266	2.01295	1.16072	0.569362	1.45388	2.70133	1.05918	1.06972	2.16436	3.33036	4.59653	3.00954
VPS25	5.95151	3.25937	1.78516	2.99824	4.18221	2.0711	2.26921	4.60286	3.13847	7.56839	7.22816	1.7171	4.48913	0.320493	1.06915	1.98904	4.45888	3.8793	3.65569	5.76193	1.93425	2.99191	4.20385	2.78392	5.2988	1.87556	1.06339	1.09762	1.47732	2.67653	1.93347	1.63111	2.88085	5.8522	1.02	1.55525	0.316262	4.95818	4.31413	1.80476	3.1357	1.60745	2.98306	1.54505	1.84701	3.09414	2.59271	0.919009	2.07389
# Cohort 3 (External validation cohort)
Feature	class IV	class IV	class IV	class IV	class IV	class IV	class IV	class IV	class IV	class IV	class IV	class IV	class IV	class IV	class IV	class IV	class IV	class IV	class IV	class IV	class IV	class IV	class IV	class IV	class IV	class IV	class IV	class IV	class II, III	class II, III	class II, III	class II, III	class II, III	class II, III	class II, III	class II, III	class II, III	class II, III	class II, III	class II, III	class II, III	class II, III	class II, III	class II, III	class II, III	class II, III	class II, III	class II, III	class II, III
ADIPOQ	16.6057	0.751838	9.81928	9.07198	17.7268	4.75294	3.16654	21.5019	14.1274	7.54757	30.5608	4.26081	5.03812	19.5821	19.8416	9.35185	23.6706	11.0594	16.9728	12.0342	6.23221	20.2596	3.85762	5.06748	4.70485	4.74734	39.2791	8.35888	18.925	1.83653	4.2937	4.08487	12.8278	11.3567	4.45556	14.7175	5.67924	24.2212	3.00523	10.0199	20.6182	4.37	4.07877	15.1155	16.2636	11.2038	6.18352	8.48228	0.568629
APOA1	1026.16	2473.6	1395.61	1391.81	3038.02	1596.32	4208.04	3539.75	3254.26	1919.89	2261.89	5415.97	2542.12	4604.54	1931.6	2312.34	4883.24	3063.96	4227.68	2005.62	1794.45	1605.95	2338.73	2214.91	3470.22	4991.28	6283.67	1444.58	4071.87	1635.15	2786.46	3551.9	4691.54	2905.31	5032.69	2381.71	5657.42	3451.96	3196.58	4821.11	7130.68	5454.1	1395.83	3903.72	4672.17	2884.96	2134.35	2323.27	2892.35
B2M	9.50537	15.4734	18.3417	10.127	11.0273	5.00804	2.17505	17.2517	4.87033	2.37889	31.3356	12.4347	11.7921	14.6569	10.9128	7.70083	6.94722	10.1543	27.1306	15.2113	8.31696	4.83273	2.51223	9.18799	3.2686	1.41008	5.87138	9.8221	16.1583	2.41986	4.49917	4.33318	7.71871	6.01907	3.81985	2.35949	4.79928	1.44996	2.15255	4.10338	2.75354	3.85955	10.8446	2.29168	2.71509	10.7486	2.42368	1.56081	3.7946
CAMKK2	0.692319	0.558123	0.839927	0.945773	0.968513	0.732845	0.469874	1.92299	1.18671	0.647205	1.74913	0.462298	0.862724	1.60654	1.26584	0.276703	0.426026	0.936295	2.25206	1.16907	0.918973	0.808315	0.644346	0.967071	0.797689	0.902765	0.588926	1.40381	0.111786	0.592441	0.465959	0.357566	0.569732	0.137983	0.802967	0.354394	0.958509	0.490589	0.724818	0.528018	0.650076	0.517138	0.934233	0.43498	0.433321	0.599699	0.680341	0.694498	0.615812
CST3	6.62635	7.004	9.24633	7.29092	24.265	4.62295	5.54083	13.9004	4.32965	4.96793	23.692	11.6007	13.1569	14.0413	17.4715	9.16204	6.21009	11.408	19.8029	16.557	8.13788	5.64546	3.20488	6.82429	8.04934	3.12306	6.5045	15.923	11.0593	4.76326	4.0753	6.09725	8.38713	8.63973	5.22496	3.45302	7.20529	3.80506	5.17329	8.82065	5.30644	8.36734	9.72478	6.57522	8.27203	8.18321	3.10208	3.4559	4.43425
FETUB	2.51511	3.2621	2.0717	3.30992	2.61429	2.06019	2.47667	6.70817	3.90066	1.16403	1.41867	5.03598	0.984671	3.17845	1.04082	2.1632	4.0893	4.44784	1.83639	0.984798	3.44733	1.62325	1.91444	2.29722	3.73086	3.53302	4.50095	2.21141	3.13	1.91357	2.66911	2.54502	3.59904	3.16201	4.36147	5.37123	4.75212	5.14345	4.43991	5.64226	5.66409	3.45682	3.99207	4.44024	4.69154	3.36754	3.00284	2.58309	7.17786
G3BP1	0.467786	0.77211	0.612257	0.500418	0.786735	0.455165	0.619726	2.33968	0.400046	0.389621	0.519879	1.03094	0.472567	0.880414	0.427109	0.845352	0.878892	1.08371	0.962025	0.787153	0.391441	0.391686	0.679749	0.582429	0.763462	0.943142	1.04346	0.417641	1.17025	0.315854	1.59951	0.479007	0.385661	0.556297	1.52325	0.825444	1.59804	0.585561	2.60115	1.04702	0.878745	1.44823	0.173659	0.835337	0.955751	0.331709	1.16923	0.908968	0.607251
GC	168.908	257.586	71.6615	140.4	185.589	146.134	257.155	254.342	162.65	183.057	296.952	201.672	273.657	190.679	185.557	189.662	207.075	194.017	31.6697	128.562	295.169	56.8103	175.508	137.289	223.615	265.953	249.063	127.617	253.226	199.613	247.978	180.421	235.84	170.321	225.015	250.166	161.54	196.732	181.923	194.287	333.279	287.213	144.242	189.38	275.317	174.294	165.891	168.707	393.712
HNRNPL	0.257489	0.498377	0.251541	0.320075	0.976595	0.26912	0.628418	0.405133	0.388951	0.360359	0.899734	1.63895	1.07944	0.0845496	0.398954	0.323806	1.23918	0.570032	0.585698	0.451825	0.100819	0.365082	0.23336	0.0474237	1.44297	0.676075	0.425397	0.220439	0.19592	0.229702	2.4319	0.591123	0.344815	0.279218	0.460424	0.713501	0.38155	0.250099	1.73805	0.403409	0.468851	0.639218	0.696562	0.312997	0.97416	0.277658	0.20549	0.184539	0.470458
ITIH1	46.0918	95.6232	36.9103	67.6633	71.7256	42.8681	89.0252	138.483	103.137	40.9322	45.1932	133.801	101.773	100.081	57.2478	58.8811	139.05	79.7046	108.856	68.0479	40.8393	47.0056	58.993	30.459	70.1518	119.855	121.248	36.555	113.697	59.8916	118.744	90.6452	101.601	80.8347	100.494	99.3801	82.5535	50.1882	71.8338	102.637	152.893	90.4193	63.7237	60.5172	110.997	60.4863	83.3172	84.0674	93.2756
PON1	81.1693	72.5769	72.9525	50.7798	112.81	71.1083	94.4945	90.5974	95.8465	34.2143	48.451	130.316	68.7079	123.666	61.3489	60.3261	87.1295	69.1901	97.1	121.113	52.7469	52.7512	55.6111	28.6598	55.0039	89.2589	100.037	45.0574	111.011	57.5171	99.8973	106.926	95.9838	86.1385	112.963	70.6097	70.437	74.2752	68.9665	94.5526	158.509	67.6502	91.4047	118.767	99.2	90.8281	46.2893	96.7959	87.7231
TLN1	0.377148	5.45027	49.5839	30.3838	93.6541	49.8487	14.4199	59.1489	10.3063	68.4678	74.4244	15.9734	0.753331	0.927726	54.6368	78.7809	15.7637	6.88304	72.6524	64.3957	52.2473	49.5115	0.190278	1.15446	13.1114	20.1537	3.41789	47.1588	0.11197	0.310437	106.855	121.523	158.764	80.9152	240.208	74.7557	202.239	121.832	0.202233	182.901	204.544	0.945668	0.584348	181.511	0.396485	8.57808	0.391055	102.713	79.4101
VCAM1	3.10349	1.8683	2.4188	1.50888	4.0799	1.66858	0.907182	0.55812	5.98009	1.30601	2.96872	0.876469	2.00005	3.13069	3.89175	2.28728	1.27315	2.3235	2.07394	2.63963	1.83862	3.05608	1.6572	3.78986	2.12301	2.01603	0.938036	3.46973	3.07547	1.05164	2.91714	0.966432	2.25177	1.63685	1.17161	1.76212	1.93114	1.12472	1.73127	0.297512	1.26293	1.80162	4.09278	1.08583	1.30622	2.74788	1.29651	1.24528	1.54266
VPS25	0.535205	2.86521	2.39559	3.27035	2.99581	3.35199	3.52551	2.79944	3.09439	3.48496	1.16268	3.8312	0.619648	0.708092	2.3992	1.56873	3.6968	2.70173	1.87655	0.714771	0.521597	1.96238	2.03513	1.42065	2.55429	4.51326	2.03814	2.22519	2.63503	2.76936	2.72528	4.70622	3.34855	3.64669	4.90949	2.97864	4.30738	3.73909	3.47041	2.89174	4.74777	3.57606	1.61886	0.278437	2.63853	2.38338	2.24398	3.06941	0.0635766
[truncated: 145 more columns]

## Sheet: Figure 4H
Feature	BUN: Blood urea nitrogen (mmol/L)	CREA: Creatinine (umol/L)	D_dimer (ng/L)	DBIL: Direct bilirubin (umol/L)	LDH: Lactate dehydrogenase (U/L)	PLT: Platelet (10~9/L)	ADIPOQ	APOA1	B2M	CAMKK2	CST3	FETUB	G3BP1	GC	HNRNPL	ITIH1	PON1	TLN1	VCAM1	VPS25
class IV	16.79	440.17	2036	1.8	266.8	319	15.7083	4563.53	76.5557	3.65277	48.8505	3.43532	1.10273	419.543	5.85634	160.982	169.303	128.689	2.05883	5.95151
class IV	4.76	30.2	4222	22.8	351	122	2.96028	1246.61	7.36645	0.823438	7.90206	0.680443	0.497692	131.744	0.58542	34.8503	74.5787	0.144137	1.41243	3.25937
class IV	4.788	98.446	2632	14.3	261.4	123	13.2105	2272.84	21.7169	1.34778	14.445	2.2135	0.364042	145.66	0.701056	43.1375	130.873	77.3304	2.69681	1.78516
class IV	10.16	77.3	5240	6.8	386	181	2.86663	2465.34	5.56391	0.707539	7.46164	4.50337	0.324112	304.284	6.88543	81.011	55.0398	84.1888	0.443583	2.99824
class IV	9.56	83.7	1880	10.2	278	236	21.9352	4985.52	7.11508	0.838195	5.80916	2.13037	1.29414	222.472	0.559306	63.2527	82.7918	108.043	1.91105	4.18221
class IV	4.67	48.7	10280	13.8	477	54	18.9612	2767.96	6.8835	0.746817	4.2971	2.81143	0.548267	124.609	1.71758	44.4974	87.2358	1.23798	4.80096	2.0711
class IV	15.47	99.1	3930	18.8	1204	246	13.9843	1697.86	19.7096	0.344621	7.80328	1.83996	0.327692	138.259	0.225698	53.6042	150.807	2.88843	1.91435	2.26921
class IV	8.65	81.5	8590	6.8	365	405	12.4266	4940.43	6.24846	1.03823	3.96303	3.35199	0.580299	299.225	6.50961	86.0468	179.365	0.238947	2.71292	4.60286
class IV	17.71	139.71	7204	18.7	592	73	10.8782	1357.77	7.39282	0.800387	5.72343	1.06585	0.239379	225.845	1.07965	68.8983	52.5161	47.4724	2.63866	3.13847
class IV	13.61	225.2	2164	130.3	617.2	53	25.6638	6628.05	3.28673	0.497191	4.43672	4.6817	0.533901	454.413	1.75151	136.452	169.67	184.307	3.12931	7.56839
class IV	6.696	80.14	966	3.3	259.6	205	3.10646	4290.52	9.0451	0.41108	7.91449	2.10831	0.569826	288.917	0.668679	130.896	133.533	139.851	1.99021	7.22816
class IV	9.45	70.2	3930	13.4	1394	66	0.792209	2793.55	4.85794	0.876309	7.71515	1.3269	0.384562	169.271	0.1898	60.632	153.169	73.0834	2.05567	1.7171
class IV	27.69	333.8	4182	8.6	249	228	23.2999	1747.2	38.2062	1.93909	22.3261	2.4559	0.828774	139.777	5.02371	47.9734	150.357	0.366414	2.88869	4.48913
class IV	5.89	159.19	5542	3.7	319.6	110	20.2937	4816.12	20.814	1.58077	16.131	2.72722	0.338771	259.631	5.75167	74.9652	43.6171	104.939	1.22659	0.320493
class IV	11.91	187.5	20000	313.8	715	46	7.80926	512.375	24.5189	0.584424	6.18212	1.44046	0.238671	143.655	5.5895	37.3528	17.0204	11.093	3.33357	1.06915
class IV	9.546	131.98	2500	6.4	382	187	9.09156	1786.69	5.39004	0.506204	7.68328	1.88366	0.52058	181.532	0.647514	51.6123	67.9921	34.5833	0.888122	1.98904
class IV	9.92	104.67	1950	5.2	329	190	7.08036	4294.8	21.9084	1.53859	6.63008	2.58193	2.59246	282.561	4.67441	76.1447	91.1498	0.46675	2.1257	4.45888
class IV	5.03	76.2	1370	1.5	248	312	4.06655	4742.62	9.62706	0.536428	7.07866	3.7285	1.4144	272.829	5.12165	106.531	115.347	0.96264	0.546402	3.8793
class IV	7.36	99.05	460	3.5	292	244	7.11232	4112.16	2.23066	0.893084	8.63963	3.08397	0.679893	361.269	2.84259	126.418	98.161	0.785076	1.08345	3.65569
class IV	7.81	89.28	5120	5.8	342	222	12.0774	4989.41	5.98641	0.692476	5.27905	2.6464	0.281141	345.304	5.31582	145.989	121.672	136.895	4.54057	5.76193
class IV	10.65	95.47	2930	7.3	422	162	5.98759	2579.16	33.088	0.404955	6.04877	2.29043	0.701365	182.623	0.203483	82.9629	101.837	79.1103	2.34717	1.93425
class IV	13.68	739.2	520	5.5	265	255	10.9593	5862.7	60.206	2.65123	34.3424	1.30901	0.729508	320.117	1.8586	88.4195	130.313	8.16736	0.417505	2.99191
class IV	13.68	83.62	2708	5.9	458	219	7.85736	5417.9	9.02289	0.332129	4.42828	1.90887	0.762926	304.62	1.44419	128.713	102.801	121.493	1.79403	4.20385
class IV	8.2	78.05	4120	5.1	339	177	5.53938	4567.12	3.41067	0.948511	5.83014	3.05352	1.63323	384.963	1.52696	79.5798	82.8437	106.163	2.38719	2.78392
class IV	17.656	227.3	18340	8.8	790	123	19.2977	4540.36	6.1494	0.534037	2.92444	3.25296	0.958974	186.484	0.582296	100.666	175.958	148.487	1.4692	5.2988
class IV	2.93	47.74	3730	4.3	212	457	3.06047	2500.62	2.17265	0.828532	6.16605	1.81261	0.226508	165.654	1.17406	63.1828	125.246	63.6629	1.37168	1.87556
class IV	15.66	263.5	5518	7.5	447	69	9.56512	1413.75	14.3599	0.591004	7.6608	2.47603	1.04819	143.567	0.119759	62.748	75.964	44.563	3.15492	1.06339
class IV	23.14	120.6	3386	11.4	432	30	19.6578	1197.47	48.2904	1.39592	17.3252	2.68983	7.6085	125.651	9.00985	55.3206	47.9977	52.1577	2.59403	1.09762
class IV	18.03	372.3	6158	6.4	268	89	20.8576	1881.21	16.2274	0.765155	7.17133	2.11192	1.80267	139.776	3.34858	71.694	103.042	66.392	2.26699	1.47732
class IV	18.77	242.38	10686	6.2	419	64	18.1272	1669.87	17.2268	1.67048	17.7292	2.69638	0.9449	80.7625	1.90107	68.8302	169.148	49.6138	2.28596	2.67653
class IV	8.1	137.9	2868	16.4	381	69	8.50916	1608.63	16.9066	0.927182	8.8716	1.37903	0.0703577	123.454	0.942222	35.9256	39.4524	0.885098	4.06646	1.93347
class IV	8.584	55.32	1500	5.2	674	151	11.4982	1213.63	3.751	0.731255	4.08236	3.83726	0.472549	86.1328	1.82278	73.7812	91.1735	0.717388	0.671057	1.63111
class IV	6.16	92.09	700	3.7	264	251	1.85241	2875.69	12.8116	1.32688	7.87983	3.32478	0.0764028	128.915	1.73581	91.3163	125.876	0.362305	1.38311	2.88085
class IV	8.57	65.4	4808	13.4	248.2	287	18.6197	3613.34	3.25784	1.6293	4.25528	2.60069	0.240588	194.784	0.553096	78.7134	104.449	154.924	0.620242	5.8522
class IV	15.94	387.1	3456	2.8	262.4	167	15.6771	2707.58	56.674	3.99851	31.9034	2.68746	0.851763	143.715	0.404962	86.8765	76.3025	48.2614	1.61327	1.02
class IV	7.31	56.52	5910	6.3	303	197	15.8896	3061.89	1.71152	0.724993	3.61531	2.3206	0.150926	235.896	0.287498	93.828	111.532	147.929	0.894791	1.55525
class IV	17.98	152.83	1530	2.7	258	208	17.0342	4923.81	5.1176	1.46558	8.57011	2.99341	0.0947411	196.198	0.304562	99.9634	95.49	1.30979	0.749466	0.316262
class IV	13.38	190.56	3950	2	194	286	24.1906	4798.9	19.708	1.82293	16.041	2.3406	0.738856	154.793	2.02302	85.9366	133.083	181.368	1.41266	4.95818
class IV	14.38	172.63	3370	1.5	284	287	10.4716	1701.26	5.47088	0.527227	5.34651	2.94341	0.240923	144.407	0.834245	68.1425	68.863	1.71004	2.01295	4.31413
class IV	2.71	48.07	1100	3.1	236	238	3.11133	1520.09	16.4173	1.23506	2.89734	2.48883	1.02411	69.2244	2.11448	61.1715	66.9571	52.2234	1.16072	1.80476
class IV	6.35	106.66	3400	3.7	325	277	16.0127	1669.83	5.27614	0.839551	5.82198	1.14897	0.322918	177.179	0.865764	95.3222	38.9735	72.0738	0.569362	3.1357
class IV	12.99	159.4	6420	4.5	284	62	8.30846	2778.18	15.9822	0.790139	7.43144	1.11909	1.17649	142.31	2.26987	61.3542	53.6457	123.993	1.45388	1.60745
class IV	6.17	88.88	1250	14.2	167	247	0.944619	2182.56	3.11941	0.548131	6.41918	4.18472	0.962012	210.559	10.3924	103.441	77.1173	125.597	2.70133	2.98306
class IV	10.89	68.6	1850	4.1	392	222	18.6188	3300.63	2.54653	0.731193	5.38081	3.20278	1.11409	158.417	1.45777	78.6712	62.3418	0.605288	1.05918	1.54505
class IV	4.33	57.61	1820	1.8	229	221	1.71308	3776.68	6.18956	0.844464	8.68346	3.3286	0.383494	115.539	1.35153	94.3536	59.648	180.448	1.06972	1.84701
class IV	7.84	61.2	2470	10.8	268	194	14.7629	759.215	15.6344	1.15265	22.9665	0.327828	0.276204	95.707	0.576492	38.2806	47.9676	22.8549	2.16436	3.09414
class IV	9.17	88.55	840	9	526	319	18.1447	1596.89	15.021	1.06254	9.25851	1.56975	0.781371	136.682	2.94014	79.9961	55.9574	56.606	3.33036	2.59271
class IV	8.74	84.15	8440	4.9	475	106	1.95853	2231.76	15.9867	0.50813	7.10415	1.61431	0.465435	180.826	0.979498	67.5028	60.8481	82.9051	4.59653	0.919009
class IV	5.86	69.1	1260	8.1	225	188	8.8158	1823.35	5.78478	1.02381	9.25668	2.0557	0.211486	127.97	1.44786	60.8764	60.7367	0.428482	3.00954	2.07389
class IV	7.64	184.07	2950	2.6	271	284	16.2694	5135.08	14.5622	1.30501	13.8511	4.29127	0.456046	383.32	1.36017	123.113	103.086	183.125	0.66302	4.02244
class IV	2.77	57.4	1030	2.2	191	313	5.63206	2710.84	10.0529	1.3079	4.75867	4.20785	0.357396	203.381	0.895674	89.4768	76.6732	57.2398	0.810626	5.22323
class IV	10.75	122.7	7400	11.2	545	55	13.4249	2159.01	39.3581	1.37062	24.1377	2.70789	0.994904	115.673	4.97974	76.742	40.7608	60.1777	5.90528	2.1881
class IV	8.83	73.2	2580	45	464	181	21.917	1440.73	8.92188	1.07026	10.5802	0.893169	0.580761	106.827	0.632115	26.5822	21.7421	1.78214	5.63203	0.0708118
class IV	16.49	226.88	20000	150.5	594	27	19.1644	1299.27	39.8079	3.17121	25.5896	0.955825	0.341757	219.572	0.234845	45.3478	36.7744	66.2248	3.91788	8.95719
class IV	10.48	109.26	6540	38.6	300	169	32.0174	3832.67	47.7827	2.17164	19.2415	1.64065	0.42611	179.681	3.72305	72.749	57.4391	76.8178	2.28287	2.67892
class IV	7.33	97.44	1010	2.9	273	216	17.0242	4157.05	2.70332	2.35983	8.3827	4.24203	0.938935	307.762	3.10571	119.759	153.443	0.0344776	3.03062	5.4419
class IV	4.34	56.16	10260	4.3	210	261	16.0531	2566.92	25.1523	0.590014	4.51319	2.95771	1.09077	209.703	1.91998	95.9902	66.7475	130.007	1.75696	3.83604
class IV	12.6	479.97	2730	1.5	302	207	19.2619	3573.12	38.8372	2.1236	27.725	1.69045	0.204435	203.844	3.31932	107.817	72.6369	80.451	1.54376	4.5423
class IV	2.15	33.21	1900	1.5	246	296	14.9334	3662.15	18.4508	0.468721	6.73226	3.81489	0.73236	249.712	0.451655	98.9524	59.1713	172.239	3.06136	4.13901
class IV	11.57	302.6	19820	6.3	891	251	21.711	3959.46	18.2913	1.20686	10.5072	4.56228	0.0968527	160.784	4.90757	70.0208	47.2636	154.362	1.43374	2.4707
class II, III	10.15	81.33	3074	8.2	185	287	5.91126	4669.13	11.8901	1.13582	7.47453	3.90854	0.715888	355.28	1.06871	94.0558	110.892	130.603	0.910879	3.99318
class II, III	13.08	46.68	6670	8.3	279	284	8.74571	6602.86	6.43354	1.44095	5.81212	3.47586	0.84254	619.432	3.79007	161.407	136.218	247.379	1.49896	7.26487
class II, III	19.34	258.3	7594	3.4	286.2	153	4.72433	5057.16	10.5189	2.24872	28.7105	1.61315	0.525303	272.858	0.840922	98.955	105.479	170.124	1.94185	9.65495
class II, III	17.5	93	2010	3.5	318.8	178	2.86244	3708.19	26.6037	0.911381	3.515	3.42919	1.29502	308.696	0.702958	84.1693	52.1947	114.968	1.82431	3.86303
class II, III	4.05	53.92	1840	4.6	212	482	4.8535	6462.15	2.33706	0.873215	8.86962	2.66756	1.00161	548.324	0.848956	174.313	136.381	220.909	0.546137	4.58115
class II, III	25.8	302.67	4036	6	237.4	241	9.1213	2885.27	22.1723	1.23116	11.9857	3.55403	0.145625	431.27	6.31833	101.107	112.493	106.522	1.04637	3.28111
class II, III	12.1	135.83	4610	4.2	191	190	2.2992	3798.05	11.0472	1.0211	9.42315	1.62863	0.364242	301.245	0.645112	73.0273	71.8933	129.473	2.06449	2.64928
class II, III	8.16	84.86	5290	3.9	286	164	5.8057	3453.16	10.7152	1.05609	4.41932	2.78067	0.62708	217.758	5.72754	78.2069	106.674	116.869	1.33267	3.98802
class II, III	10.49	41.76	11570	7.2	667	155	11.0749	8599.21	2.31514	0.782665	2.93652	2.93096	1.03954	425.668	0.958778	129.56	133.354	124.37	2.0914	5.26493
class II, III	7.45	87.52	2450	4.2	358.8	211	1.93576	4336.55	1.52906	0.476632	2.79649	4.26693	0.771164	220.271	2.08798	129.844	134.144	133.69	0.547602	4.43962
class II, III	4.34	60.9	1236	2	237	317	2.83714	3898.97	3.2846	0.777432	9.67067	4.28908	3.08221	440.294	0.410075	151.014	116.476	128.598	1.5815	5.13684
class II, III	22	149.56	5816	13.2	282.2	169	15.0219	4188.7	6.9592	0.82057	8.84125	4.30687	1.5093	312.723	2.97779	127.053	83.7292	148.316	2.73108	3.87268
class II, III	5.222	89.73	1020	2.2	273	221	12.7023	2763.04	3.88293	0.560112	9.61158	2.63524	0.384227	218.034	3.29124	96.9311	174.239	82.3079	1.22028	5.9562
class II, III	6.74	86.63	5892	5.6	274	181	3.15008	3289.65	12.6579	0.661468	3.80797	2.24798	0.406561	327.734	0.505878	93.5244	102.446	5.97695	1.60237	3.35194
class II, III	9.98	87.6	530	4	278	187	98.2183	4269.58	15.9592	0.618033	5.32587	2.37823	1.96228	211.781	1.40334	76.1911	51.0855	167.773	1.84347	3.04602
class II, III	8.85	120.47	1740	2.1	210	340	14.9261	3299.63	29.1801	1.01183	9.21799	3.79565	1.10311	283.021	3.83985	130.706	55.4071	2.31312	1.67109	3.60981
class II, III	5.32	70.1	230	1.5	226	329	7.06868	5988.37	2.14045	0.705106	3.6323	2.86121	0.681193	271.811	0.209151	90.8193	138.023	139.643	0.700628	0.0507844
class II, III	10.86	123.2	980	2.7	147	179	10.4863	3931.99	13.6869	0.759756	9.865	3.83115	0.380387	209.856	2.7133	76.9197	112.639	110.101	1.32946	3.03059
class II, III	5.17	44.01	1370	3	221	195	13.2979	4584.81	21.5432	0.797512	5.95838	4.3201	0.766171	189.18	2.353	120.644	108.481	0.882896	2.42548	3.94486
class II, III	5.58	44.1	4190	3.9	282	179	5.52575	5947.76	13.9508	0.992172	3.38873	3.23422	0.110517	264.574	0.498036	125.899	130.727	196.965	0.791653	3.56685
class II, III	8.23	97.24	6610	3.7	320	364	6.98958	3583.92	4.32951	0.420286	3.72686	3.14004	0.0356899	261.334	0.775092	92.9733	114.016	142.451	3.31822	11.1105
class II, III	17.22	271.39	2120	7.2	263	203	12.2118	5427.39	4.7886	0.713979	5.35522	5.03027	2.92769	338.737	0.613666	115.077	189.648	6.63984	0.634373	4.37352
class II, III	18.48	167.1	3590	81.6	367.6	130	2.90018	3130.29	15.1565	0.568519	7.31771	5.50449	1.17463	257.602	0.885509	125.236	132.398	86.446	3.79017	3.32431
class II, III	4.81	35.88	1580	2	183	284	9.22992	4979.67	6.02407	0.544669	2.01448	2.66641	0.746959	363.629	1.21831	117.488	135.612	0.705275	0.72383	4.46412
class II, III	6.97	192.9	1780	5.9	269.8	97	21.2289	3702.06	24.6257	1.8624	21.44	2.68808	0.144494	257.889	2.52083	101.429	103.609	0.992129	1.8145	7.80303
class II, III	18.118	548.59	1120	6.16	261.6	325	11.2232	2677.93	2.29261	0.57072	2.41593	2.47655	0.891476	223.246	1.25888	74.3471	106.64	89.6239	2.40104	2.75333
class II, III	8.12	61	3490	3.3	284	241	7.48939	4866.25	8.80094	0.46149	3.71739	3.87333	1.03233	293.019	0.0342893	92.8191	87.0639	125.129	2.27172	3.95999
class II, III	5.18	53.92	2760	9.3	265	229	10.4701	2036.38	3.94495	0.267461	1.92944	2.50601	1.63702	146.59	1.72037	69.0454	95.8945	92.3222	1.30752	2.80639
class II, III	3.44	65.42	2100	6.8	239	248	2.28125	3631.75	19.0562	0.360387	2.06139	4.99697	0.721625	231.819	1.92104	82.5371	87.5301	0.968376	1.76841	3.10558
class II, III	6.21	166.1	2650	2.4	197	323	13.3736	6302.16	13.2468	0.67135	5.01059	4.02264	1.09655	548.698	0.832957	100.06	113.695	187.428	1.21847	3.78931
class II, III	5.02	84.3	490	2.5	202	237	6.61795	5979.18	9.64597	0.413277	4.54585	2.8353	5.78175	337.459	0.142715	104.112	95.9411	68.6579	0.768035	3.62636
class II, III	17.3	178	2136	3.2	368	315	1.3189	2032.51	8.12473	0.833783	11.3526	2.79464	0.517837	214.805	0.655703	58.1235	79.0993	15.3678	1.49133	1.92933
class II, III	13.364	98.08	2520	17.7	569	98	19.6022	3463.57	33.767	0.993631	7.53807	3.90383	1.01828	386.664	8.98391	118.373	71.0571	139.274	2.43538	7.71266
class II, III	4.37	144.22	880	2.9	151	271	4.93906	4307.79	24.6972	0.435372	5.43139	3.28138	0.607991	348.078	1.26348	108.421	99.8573	0.274518	0.736543	3.82432
class II, III	6	88	230	5.4	286	100	17.1053	5842.64	3.76471	1.0369	4.76905	3.58421	1.20543	295.715	1.06264	95.3436	100.342	0.264923	0.609389	8.37289
class II, III	3.52	62.76	4910	2.7	211	498	8.70575	2029.7	3.88756	0.831486	2.41068	3.43812	0.439693	196.86	1.92802	78.5357	146.762	51.7256	0.857579	3.44465
class II, III	6.06	96.36	2760	4.9	274	452	5.7395	2349.28	3.57511	1.10869	5.55718	2.11467	1.00165	237.105	1.19547	79.0708	136.98	65.5432	1.32402	3.89682
class II, III	5.38	64.53	2710	4.7	157	254	16.3109	5795.8	4.08532	1.84458	5.04164	5.17046	3.49262	540.48	0.99037	67.8917	123.063	167.347	0.977817	4.16412
class II, III	6.61	45.08	1480	6	240	271	12.0326	3689.67	4.15583	1.11155	4.42167	2.22411	0.982488	296.936	2.0439	91.8631	174.696	165.04	2.66267	4.29698
class II, III	2.08	43.29	1814	3.4	268	305	12.8062	2026.39	2.95577	0.570274	3.08608	2.42823	2.24428	188.201	4.35099	89.2735	133.273	0.188678	1.32428	3.90567
class II, III	3.44	53.04	6660	18.6	244	230	10.1754	2584.13	3.62311	0.998722	4.46865	2.60592	1.24074	165.454	1.53594	73.541	65.9326	0.359472	0.851197	1.76427
class II, III	6.78	42.75	2900	5.8	280	146	23.0866	5448.63	4.32602	0.65052	8.10735	4.16968	0.0811481	334.765	1.33222	117.393	211.98	1.36925	1.64422	4.17401
class II, III	14.83	165.52	20000	3.9	299	173	7.61642	1712.46	11.4631	0.95778	9.34653	3.68857	1.44516	97.4307	1.3276	44.9009	107.242	36.7113	2.57499	2.53648
class II, III	2.42	67.63	1390	2.3	218	388	11.4822	2008.6	5.25762	0.589472	3.81284	2.36728	1.4043	88.1125	0.264146	74.1254	108.947	35.5532	0.737276	2.11444
class II, III	11.92	261.1	9900	1.5	229	241	13.2974	2364.84	17.7399	1.05972	11.5024	1.72101	2.46479	102.129	2.5758	81.4649	112.294	1.42434	1.2676	1.91715
class II, III	3.97	58.17	330	1.5	179	165	1.95861	4445.44	1.59517	0.668735	8.55486	5.0983	0.850157	204.118	3.09174	86.1487	55.2726	186.922	0.589529	4.36516
class II, III	6.66	61	240	2.3	189	222	3.21603	5375.71	4.00247	0.928663	3.65831	3.23248	1.66956	177.975	1.02197	121.139	251.709	305.417	0.867445	6.80567
class II, III	5.02	80.1	220	4	163	133	3.33078	3388.06	11.5507	1.43009	5.19938	3.57339	0.702374	134.154	0.414648	69.4896	133.914	0.557738	1.27994	4.46884
class II, III	8.42	41.9	380	3.5	230	219	21.3224	6732.77	2.80186	0.94605	3.0175	4.85603	0.881962	157.408	0.542489	121.088	177.373	227.406	0.373906	3.98431
class II, III	6.05	77.58	790	5.6	252	145	4.61132	3228.23	9.94914	1.06399	17.2461	7.49135	1.78258	124.327	0.657511	57.9092	52.9846	110.888	1.44591	1.62837
class II, III	2.26	43.08	1200	1.7	442	236	16.7993	3875.66	3.9483	0.866911	5.32666	3.68213	0.91422	177.656	2.61027	106.814	124.69	179.732	0.991577	3.43139
class II, III	9.28	73.2	1016	1.5	248	104	32.4174	5187.69	5.51269	2.12172	11.6215	2.51778	0.789468	175.544	3.83469	97.5128	116.038	241.83	1.17203	6.04626
class II, III	7.17	62.64	460	2	513	231	16.8139	5142.08	9.09528	1.05487	6.40148	4.4054	0.936821	229.425	0.836347	124.292	121.341	255.069	0.454911	2.00815
class II, III	3.89	66.25	560	3.2	158	305	5.86734	4099.24	2.21366	0.974186	8.95432	4.15725	0.582035	245.585	0.0456064	115.56	140.702	129.08	0.944691	4.76319
class II, III	8.05	84.5	3260	1.5	201	416	10.578	4816.67	4.10206	0.736437	3.68987	2.2583	0.588291	171.141	0.790587	98.7333	117.653	187.76	1.47854	5.10278
class II, III	3.86	63.05	1120	1.5	225	466	17.9478	3443.17	2.15633	0.634541	3.89615	3.56921	0.574782	195.495	1.39481	126.571	151.648	208.878	2.36618	5.64469
class II, III	6.28	75.69	2740	2	326	145	13.745	2827.11	5.21367	0.816175	5.00427	1.65491	0.405889	200.001	5.21466	67.4277	107.727	9.48579	0.265632	2.80245
class II, III	6.36	71.37	2998	7.8	254.4	286	9.24657	2803.97	5.68658	0.574164	5.32309	3.59727	0.312339	221.94	1.05982	99.687	79.4295	128.004	1.56783	2.60871
class II, III	3.85	71.8	830	3	193	319	6.89613	2935.47	6.72122	0.244765	4.82225	2.76638	0.304498	173.143	1.01788	83.4232	59.3522	0.420115	0.597243	1.8369
class II, III	6.514	92.696	3536	3.3	239	283	10.9328	2712.4	9.29186	1.39755	5.52227	3.59408	0.544185	174.571	1.05937	107.812	81.5925	59.7929	0.645474	3.2424
class II, III	4.26	57.65	1510	3.9	191	224	19.4203	3923.18	4.22648	0.697357	2.98263	3.55078	0.411903	185.011	0.107045	94.1005	57.2572	2.1303	2.2864	1.82324
class II, III	5.05	113.37	480	1.5	197	158	12.2542	5365.45	5.41746	0.343256	6.14839	3.36465	2.58088	268.978	0.888881	138.649	152.661	206.661	2.90154	4.55537
class II, III	7.52	57.1	930	5.3	166	210	6.48822	3181.97	4.64851	0.538326	7.01793	4.15491	0.870102	169.733	0.377864	134.567	104.699	144.777	2.26359	3.0772
class II, III	4.63	76.6	990	4.4	343	406	1.69705	3399.93	1.95297	0.714199	4.05011	1.82916	0.868897	282.096	0.558299	84.1121	74.1682	155.785	0.556581	6.5743
class II, III	9.59	236.1	1270	4.3	193	145	11.2085	2142.36	4.95794	0.659907	7.26628	2.27798	0.291683	147.064	0.612171	58.2322	53.3315	62.5211	1.64614	0.991655
class II, III	5.28	69.81	1530	4.8	336	328	5.48207	1663.6	2.7859	0.745585	4.9533	3.6842	0.850648	158.012	2.47772	93.3024	51.0863	54.903	0.978477	2.57637
class II, III	7.74	95.48	730	3	274	196	10.6906	1653.31	6.25052	0.687997	3.90105	1.27207	0.499998	135.728	2.12066	86.5476	60.1424	85.4562	0.788473	2.30318
class II, III	1.38	69.67	1330	3.6	258	216	3.40005	4208.41	3.13662	0.574559	3.29048	3.44786	1.59478	245.424	4.23768	99.8266	157.817	102.263	0.706823	2.89753
class II, III	4.61	80.37	340	2.3	174	166	1.91818	4014.06	4.50581	0.675991	6.28079	3.38208	0.395832	288.129	0.42365	64.9314	101.503	175.31	0.675536	3.51492
class II, III	8.92	86.33	320	3.9	183	199	11.6135	3867.74	14.9622	0.667915	4.61946	3.89067	0.671276	283.476	0.477349	45.4862	96.3915	0.278897	0.299792	2.07448
class II, III	8.36	154.13	590	7.9	6330	377	9.5805	3184.39	11.4666	0.83435	5.50768	2.46806	1.69752	178.803	0.181827	108.636	121.228	0.162115	1.10775	2.53306
class II, III	4.45	64.6	1038	1.9	412	256	11.2096	5412.35	3.77748	1.01357	4.41812	3.54936	1.39005	274.384	0.21998	82.6805	124.773	236.415	1.36289	4.02597
class II, III	5.4	64	550	6.1	225	261	14.1843	4940.54	2.81442	0.658495	5.449	3.47514	1.22278	277.227	1.43024	115.056	71.0135	0.326731	2.29187	3.38998
class II, III	8.63	123.5	1470	3.7	179	230	9.92414	3245.03	3.66165	0.998116	5.68692	3.39337	1.71543	192.15	0.117766	135.44	185.44	177.16	1.05515	3.87927
class II, III	11.68	86.74	300	2	180	280	5.67673	3594.61	2.65659	0.450951	4.35688	3.73094	2.05553	276.404	1.71556	96.8868	127.486	132.413	0.943205	3.43064
class II, III	6.32	59.01	300	3.2	204	205	9.56195	2666.31	4.63315	0.441489	5.07561	2.9071	1.30977	181.621	0.665072	83.3984	78.5713	68.8647	0.444909	2.29134
class II, III	4.37	170.508	1260	7	230	254	0.640595	2100.98	13.8378	0.741016	6.97656	4.26582	0.352747	143.367	3.06151	96.7314	75.4645	69.3375	0.616681	3.65326
class II, III	4.648	65.18	280	3.2	284	169	4.5129	3353.33	2.44359	1.18307	4.79822	3.87207	1.57674	215.838	0.937001	111.652	141.36	130.51	2.49017	4.00731
class II, III	4.49	75.04	350	4.1	205	278	0.418467	3715.9	1.88523	0.456498	4.98588	3.13087	1.24703	146.392	0.257712	58.9038	77.5352	67.3634	1.0247	2.29023
class II, III	7.99	59.09	220	2.4	183	193	16.4666	4928.99	3.15426	0.654948	5.85805	6.49776	0.144776	199.388	1.52163	119.325	112.107	185.552	0.519548	2.33723
class II, III	3.65	85.18	1720	9.6	250	131	10.5919	4610.88	2.32967	1.0647	8.04618	2.55624	2.38861	231.86	2.74788	74.4553	54.9171	178.279	15.0466	3.00953
class II, III	6.83	150	3750	17	1687	297	5.63692	2276.75	40.4374	0.757292	6.59815	2.54984	0.743185	214.725	0.435224	90.1556	63.75	104.786	1.5457	2.87854
class II, III	3.28	66.03	900	2.3	279	230	4.28921	3498.2	11.0786	0.715837	4.05583	2.17991	2.61173	256.276	2.63609	83.1785	57.0992	100.662	1.37088	2.55708
class II, III	6.29	85.74	400	3.1	281	266	11.2714	5398.5	21.6775	0.723049	9.30469	2.47868	0.752076	247.368	0.801838	101.187	71.2202	124.296	4.25646	2.24913
class II, III	1.88	42.99	1270	3.5	288	303	12.8757	4270.15	55.0241	0.497709	5.71923	2.53035	1.11911	180.382	1.61218	98.592	167.875	180.241	0.972648	4.1838
class II, III	5.09	80.06	260	3.4	288	203	6.72461	3961.06	24.9564	0.968891	4.9308	2.53713	0.476715	169.614	0.44507	94.6436	73.901	195.983	1.19725	5.31893
class II, III	3.48	65.2	2720	2.7	239	389	6.90114	3487.53	2.73488	0.781691	5.29483	1.79682	0.398396	167.777	0.274794	87.4746	67.9485	134.784	2.48596	2.06019
class II, III	7.34	111.88	540	2.3	151	82	9.45013	5220.87	11.7382	0.897351	6.0619	2.47683	1.006	194.416	0.903921	107.333	142.994	0.632848	1.92735	2.7808
class II, III	3.54	67.4	230	2.7	162	230	16.9657	2744.27	12.633	1.73246	4.06865	3.37877	2.81437	289.175	0.39183	98.4056	178.73	102.466	2.24229	4.22269
class II, III	4.45	80.69	940	3	425	328	8.79375	3839.93	31.7226	0.706772	4.67892	2.67104	6.00619	245.921	0.611005	92.6446	88.8599	1.65248	2.63903	4.5782
class II, III	2.96	62.42	1600	1.7	179	370	3.70482	2804.43	6.1973	1.29262	6.53765	3.40473	1.7721	161.814	6.64989	92.5923	119.604	150.522	5.66784	3.35303
class II, III	5.41	79.01	1630	8.8	264	154	10.136	2422.35	13.8616	1.0046	6.92681	1.76531	0.829023	147.653	1.18942	61.7077	43.3383	86.0497	2.16447	2.48599
class II, III	5.46	78.51	1430	2.3	310	222	7.1023	4364.98	28.2013	0.857313	6.3561	3.21437	8.47302	287.112	2.65701	99.7775	81.2624	0.420026	0.894167	4.27812
class II, III	4.34	66.89	2782	1.5	254.4	281	12.7195	7601.65	8.23539	1.16625	6.81218	2.29822	0.916779	358.253	0.928256	85.0918	72.9343	289.756	0.192179	3.33582
class II, III	7.882	83.7	500	4.9	400	176	16.4821	3478.72	11.8191	0.535621	5.70465	1.86924	0.967839	226.916	0.794576	61.7469	88.4082	113.305	2.02461	2.6491
class II, III	6.58	73.19	220	2.2	220	165	11.7217	3679.41	3.51069	0.56959	5.17635	3.57172	0.925533	261.919	1.80435	134.179	98.7585	195.79	1.10546	4.00465
class II, III	2.55	67.95	900	3.42	126	228	4.22933	3490.68	3.82416	0.634879	3.21024	3.88836	1.11296	243.869	0.735203	107.948	81.8012	173.327	1.42586	2.98311
class II, III	7.82	66.14	570	2.4	274	102	10.556	3608.17	29.6834	0.624907	6.53523	2.68757	0.150591	240.052	0.436142	122.537	74.5192	106.032	0.917965	3.85245
class II, III	3.75	61.61	270	6.2	142	172	13.6476	8723.68	2.08471	0.959112	8.93129	3.7251	0.995502	381.244	0.376658	151.511	175.383	298.144	0.808343	9.12042
class II, III	17.96	190.14	4680	1.8	262	223	12.2576	3085.3	27.2367	1.08286	11.1503	4.29629	0.710424	240.576	0.421552	94.8638	76.9646	100.927	1.56301	4.93025
class II, III	2.64	68.2	20000	1.5	344	172	7.20519	2650.9	7.37876	0.862472	5.28765	2.80045	0.338086	207.815	0.1774	82.3114	131.175	102.188	1.31964	2.66252
class II, III	3.15	36.64	8270	5.2	330	140	9.30005	2593.92	1.64869	0.704988	3.07488	4.04045	1.58651	293.392	0.440596	60.3531	125.606	84.6473	1.54905	3.77249
class II, III	5.32	65.63	380	3.9	240	112	3.91316	5167.77	4.97354	0.826144	4.29804	3.211	0.64393	339.336	0.6805	110.011	149.616	237.706	1.07201	6.83892
class II, III	3.17	73.3	920	2	175	117	15.8792	4116.41	15.0389	1.20022	4.18263	5.21733	0.561968	304.041	0.763743	101.753	169.707	125.845	3.82407	4.73578
class II, III	4.69	93.82	1230	1.5	174	314	12.9551	3612.06	21.6361	0.784881	5.80436	2.0862	1.02464	176.035	0.136883	62.5107	68.4699	159.581	0.808554	1.6962
class II, III	10.68	61	760	8.6	1578	181	0.470249	4663.47	2.58158	0.856759	4.54297	3.782	1.5026	300.338	1.1392	110.042	86.3684	163.242	0.547091	6.49926
class II, III	9.92	105.13	250	4.7	171	146	5.40138	3245.46	3.46188	0.690732	8.53793	3.36754	0.519382	187.868	1.86408	69.1339	67.474	166.612	3.71235	3.08622
class II, III	8.04	105.6	1080	3.3	193	266	3.00116	4361.08	16.4274	0.829346	6.42711	3.57713	1.47665	267.041	0.347789	99.9653	142.202	210.934	1.45725	4.55408
class II, III	2.44	61.81	7200	2.6	391	212	11.3916	2348.15	0.992565	0.633168	6.13197	3.92896	0.40923	101.599	0.686865	69.2111	98.6562	93.6751	0.835068	3.55232
class II, III	1.91	50.97	1410	2	308	253	14.876	3970.99	18.0784	0.752183	6.24449	5.43749	0.461329	348.08	1.80949	114.672	88.8684	191.917	1.8317	6.85185
class II, III	5.65	60.12	380	5.3	239	194	23.9301	9436.1	14.9892	0.798518	5.65077	3.17807	2.14608	494.165	3.78022	168.375	172.306	397.162	1.09355	5.9382
class II, III	3.45	56.1	570	1.5	156	379	7.40766	3568.24	9.91307	0.602149	4.98278	2.01206	0.850752	254.959	2.58114	110.998	105.881	159.638	1.23105	2.46222
class II, III	2.63	78.3	820	4.7	242	149	10.6443	4072.17	14.2708	0.551949	6.91459	4.30135	1.68132	237.274	0.222117	83.2915	56.3444	192.638	0.830872	5.81323
class II, III	5.15	91.4	390	2.2	212	265	14.0521	5620.21	1.27534	1.04959	6.25367	1.97821	1.05119	364.753	0.168498	128.22	149.589	292.734	0.40354	23.9815
class II, III	8.89	56.58	3140	7	337	282	7.95992	6502.23	2.81262	0.74425	4.00023	2.95456	1.76246	429.061	0.422257	122.986	129.867	204.346	0.747664	6.46274
class II, III	5.18	77.79	2220	4.2	374	290	8.66651	4609.67	2.60785	1.35607	4.84056	2.11002	1.42233	385.927	3.13706	110.159	139.337	193.884	0.977514	6.57912
class II, III	5	70.53	1536	3.7	293.8	246	15.8074	5229.4	6.26316	1.43096	8.25913	3.97581	0.916048	387.913	0.554294	131.581	185.912	211.182	2.35847	9.08777
class II, III	7.39	66	3906	5.4	371	146	12.5777	4809.21	2.32683	0.714231	6.98556	2.29775	0.592414	273.664	0.785606	79.9466	61.7859	4.93761	3.68175	2.49061
class II, III	6	93.7	2734	9.3	658.8	363	14.2815	5429.39	12.4955	1.07307	5.98056	5.5792	1.35389	452.364	0.407787	103.755	118.219	241.689	1.54049	0.165403
class II, III	6.87	47.74	2080	3.7	221	312	16.3211	6133.26	4.26648	0.805298	7.25744	4.37316	0.403214	327.082	0.597116	87.6505	208.601	269.146	0.718745	6.60932
class II, III	3.17	53.04	948	4.3	197	185	13.2783	6600.8	8.89461	1.51389	6.63231	3.6108	1.04553	312.028	0.241078	109.298	124.265	304.766	2.71228	8.48715
class II, III	9.97	144.09	2490	9.6	399	277	10.2777	2894.6	1.29052	0.88756	11.2303	3.20495	0.642439	224.46	1.68932	65.8134	57.1654	93.4525	1.93105	4.28677
class II, III	3.67	49	1014	4.68	200.2	204	13.7417	4023.46	3.71061	0.335388	7.20571	3.00591	0.062919	329.102	1.30512	113.906	138.6	95.6812	0.764276	4.58767
class II, III	5.03	71.6	2642	4.6	307	325	12.0072	3941.5	11.0467	0.506705	7.17903	3.05588	0.832584	204.893	3.22172	94.6173	113.716	156.264	1.26728	4.94836
class II, III	5.64	65.42	6140	4.1	189	247	7.17149	3215.47	2.65959	0.778205	4.63895	4.5653	0.851696	254.977	1.03042	90.4722	142.94	145.14	1.5769	8.02538
class II, III	6.91	92.82	5012	14.2	434	76	15.6193	3838.63	4.43289	0.484997	5.60606	1.63138	2.33017	280.264	1.03729	67.707	77.5856	169.335	1.72753	4.77032
class II, III	3.98	52.16	1088	2.8	153	224	3.20573	5698.22	0.792938	0.942368	3.56089	5.79917	0.612116	381.709	0.50973	104.102	100.404	9.77126	0.769653	6.67896
class II, III	5	88.16	430	4.86	154	285	10.3029	3667.53	19.5861	1.15592	8.75186	4.61784	1.12523	347.469	1.23746	141.53	156.605	179.943	0.776472	3.68553
class II, III	5	90	1746	5.7	246	226	9.2439	3337.47	15.4551	1.11115	10.3854	3.46723	2.44428	322.077	0.25405	144.666	194.17	247.245	1.61234	7.29027
class II, III	3.6	84	310	2.4	313	213	14.832	2385.25	2.50201	1.0995	7.12011	2.6227	0.607255	336.636	2.22501	123.321	100.169	147.412	0.720854	6.99791
class II, III	4.48	73.99	2552	4.4	270	448	7.66553	2936.07	1.64996	1.45902	7.76617	3.61837	1.10352	220.712	0.271726	100.185	114.364	169.85	0.618068	7.02025
class II, III	7.96	81.9	1250	2.9	231	355	14.7033	2423.84	15.176	0.663092	6.503	3.07001	0.754246	155.729	0.591713	96.9939	74.5398	100.172	1.4528	4.94838
class II, III	6.81	69.82	1980	2	184	400	18.2026	3364.52	5.67345	1.68348	7.48313	4.46457	0.320762	403.001	0.504667	113.111	180.944	134.139	1.03789	7.47071
class II, III	4.3	50.5	390	3.2	222	444	12.1966	3597.58	18.4011	0.791892	5.08194	4.0356	1.55447	210.888	0.101466	112.42	142.827	139.685	1.32415	5.84758

## Sheet: Figure 4I-K
# Cohort 1 (Discovery cohort)
Feature	class IV	class IV	class IV	class IV	class IV	class IV	class IV	class IV	class IV	class IV	class IV	class IV	class IV	class IV	class IV	class IV	class IV	class IV	class IV	class IV	class IV	class IV	class IV	class IV	class IV	class IV	class IV	class IV	class IV	class IV	class IV	class IV	class IV	class IV	class IV	class IV	class IV	class IV	class IV	class IV	class IV	class IV	class IV	class IV	class IV	class IV	class IV	class IV	class IV
NYHA	class IV	class IV	class IV	class IV	class IV	class IV	class IV	class IV	class IV	class IV	class IV	class IV	class IV	class IV	class IV	class IV	class IV	class IV	class IV	class IV	class IV	class IV	class IV	class IV	class IV	class IV	class IV	class IV	class IV	class IV	class IV	class IV	class IV	class IV	class IV	class IV	class IV	class IV	class IV	class IV	class IV	class IV	class IV	class IV	class IV	class IV	class IV	class IV	class IV
Pathogen_identified_by_mNGS	S. aureus	S. aureus	S. aureus	S. aureus	S. aureus	S. aureus	S. aureus	S. aureus	CoNS	CoNS	CoNS	CoNS	Streptococcus	Streptococcus	Streptococcus	Streptococcus	Streptococcus	Streptococcus	Streptococcus	Streptococcus	Streptococcus	Streptococcus	Streptococcus	Streptococcus	Streptococcus	Streptococcus	Streptococcus	Streptococcus	Streptococcus	Streptococcus	Streptococcus	Streptococcus	C. burnetii	C. burnetii	C. burnetii	C. burnetii	Bartonella	Fungi	Fungi	Others	Others	Others	Others	Others	Others	Others	Others	Others	Negative
BUN: Blood urea nitrogen (mmol/L)	15.47	27.69	5.89	13.68	8.2	15.66	6.35	10.89	10.16	9.56	2.93	15.94	4.76	8.65	9.546	5.03	18.03	18.77	8.584	8.57	7.31	17.98	14.38	2.71	5.86	2.77	10.75	8.83	7.33	4.34	12.6	2.15	4.788	17.71	7.36	16.49	6.16	4.67	11.57	13.61	7.81	10.65	23.14	8.1	4.33	9.17	8.74	7.64	16.79
D_dimer (ng/L)	3930	4182	5542	520	4120	5518	3400	1850	5240	1880	3730	3456	4222	8590	2500	1370	6158	10686	1500	4808	5910	1530	3370	1100	1260	1030	7400	2580	1010	10260	2730	1900	2632	7204	460	20000	700	10280	19820	2164	5120	2930	3386	2868	1820	840	8440	2950	2036
DBIL: Direct bilirubin (umol/L)	18.8	8.6	3.7	5.5	5.1	7.5	3.7	4.1	6.8	10.2	4.3	2.8	22.8	6.8	6.4	1.5	6.4	6.2	5.2	13.4	6.3	2.7	1.5	3.1	8.1	2.2	11.2	45	2.9	4.3	1.5	1.5	14.3	18.7	3.5	150.5	3.7	13.8	6.3	130.3	5.8	7.3	11.4	16.4	1.8	9	4.9	2.6	1.8
PLT: Platelet (10~9/L)	246	228	110	255	177	69	277	222	181	236	457	167	122	405	187	312	89	64	151	287	197	208	287	238	188	313	55	181	216	261	207	296	123	73	244	27	251	54	251	53	222	162	30	69	221	319	106	284	319
ADIPOQ	13.9843	23.2999	20.2937	10.9593	5.53938	9.56512	16.0127	18.6188	2.86663	21.9352	3.06047	15.6771	2.96028	12.4266	9.09156	4.06655	20.8576	18.1272	11.4982	18.6197	15.8896	17.0342	10.4716	3.11133	8.8158	5.63206	13.4249	21.917	17.0242	16.0531	19.2619	14.9334	13.2105	10.8782	7.11232	19.1644	1.85241	18.9612	21.711	25.6638	12.0774	5.98759	19.6578	8.50916	1.71308	18.1447	1.95853	16.2694	15.7083
APOA1	1697.86	1747.2	4816.12	5862.7	4567.12	1413.75	1669.83	3300.63	2465.34	4985.52	2500.62	2707.58	1246.61	4940.43	1786.69	4742.62	1881.21	1669.87	1213.63	3613.34	3061.89	4923.81	1701.26	1520.09	1823.35	2710.84	2159.01	1440.73	4157.05	2566.92	3573.12	3662.15	2272.84	1357.77	4112.16	1299.27	2875.69	2767.96	3959.46	6628.05	4989.41	2579.16	1197.47	1608.63	3776.68	1596.89	2231.76	5135.08	4563.53
CAMKK2	0.344621	1.93909	1.58077	2.65123	0.948511	0.591004	0.839551	0.731193	0.707539	0.838195	0.828532	3.99851	0.823438	1.03823	0.506204	0.536428	0.765155	1.67048	0.731255	1.6293	0.724993	1.46558	0.527227	1.23506	1.02381	1.3079	1.37062	1.07026	2.35983	0.590014	2.1236	0.468721	1.34778	0.800387	0.893084	3.17121	1.32688	0.746817	1.20686	0.497191	0.692476	0.404955	1.39592	0.927182	0.844464	1.06254	0.50813	1.30501	3.65277
CST3	7.80328	22.3261	16.131	34.3424	5.83014	7.6608	5.82198	5.38081	7.46164	5.80916	6.16605	31.9034	7.90206	3.96303	7.68328	7.07866	7.17133	17.7292	4.08236	4.25528	3.61531	8.57011	5.34651	2.89734	9.25668	4.75867	24.1377	10.5802	8.3827	4.51319	27.725	6.73226	14.445	5.72343	8.63963	25.5896	7.87983	4.2971	10.5072	4.43672	5.27905	6.04877	17.3252	8.8716	8.68346	9.25851	7.10415	13.8511	48.8505
FETUB	1.83996	2.4559	2.72722	1.30901	3.05352	2.47603	1.14897	3.20278	4.50337	2.13037	1.81261	2.68746	0.680443	3.35199	1.88366	3.7285	2.11192	2.69638	3.83726	2.60069	2.3206	2.99341	2.94341	2.48883	2.0557	4.20785	2.70789	0.893169	4.24203	2.95771	1.69045	3.81489	2.2135	1.06585	3.08397	0.955825	3.32478	2.81143	4.56228	4.6817	2.6464	2.29043	2.68983	1.37903	3.3286	1.56975	1.61431	4.29127	3.43532
G3BP1	0.327692	0.828774	0.338771	0.729508	1.63323	1.04819	0.322918	1.11409	0.324112	1.29414	0.226508	0.851763	0.497692	0.580299	0.52058	1.4144	1.80267	0.9449	0.472549	0.240588	0.150926	0.0947411	0.240923	1.02411	0.211486	0.357396	0.994904	0.580761	0.938935	1.09077	0.204435	0.73236	0.364042	0.239379	0.679893	0.341757	0.0764028	0.548267	0.0968527	0.533901	0.281141	0.701365	7.6085	0.0703577	0.383494	0.781371	0.465435	0.456046	1.10273
GC	138.259	139.777	259.631	320.117	384.963	143.567	177.179	158.417	304.284	222.472	165.654	143.715	131.744	299.225	181.532	272.829	139.776	80.7625	86.1328	194.784	235.896	196.198	144.407	69.2244	127.97	203.381	115.673	106.827	307.762	209.703	203.844	249.712	145.66	225.845	361.269	219.572	128.915	124.609	160.784	454.413	345.304	182.623	125.651	123.454	115.539	136.682	180.826	383.32	419.543
ITIH1	53.6042	47.9734	74.9652	88.4195	79.5798	62.748	95.3222	78.6712	81.011	63.2527	63.1828	86.8765	34.8503	86.0468	51.6123	106.531	71.694	68.8302	73.7812	78.7134	93.828	99.9634	68.1425	61.1715	60.8764	89.4768	76.742	26.5822	119.759	95.9902	107.817	98.9524	43.1375	68.8983	126.418	45.3478	91.3163	44.4974	70.0208	136.452	145.989	82.9629	55.3206	35.9256	94.3536	79.9961	67.5028	123.113	160.982
PON1	150.807	150.357	43.6171	130.313	82.8437	75.964	38.9735	62.3418	55.0398	82.7918	125.246	76.3025	74.5787	179.365	67.9921	115.347	103.042	169.148	91.1735	104.449	111.532	95.49	68.863	66.9571	60.7367	76.6732	40.7608	21.7421	153.443	66.7475	72.6369	59.1713	130.873	52.5161	98.161	36.7744	125.876	87.2358	47.2636	169.67	121.672	101.837	47.9977	39.4524	59.648	55.9574	60.8481	103.086	169.303
TLN1	2.88843	0.366414	104.939	8.16736	106.163	44.563	72.0738	0.605288	84.1888	108.043	63.6629	48.2614	0.144137	0.238947	34.5833	0.96264	66.392	49.6138	0.717388	154.924	147.929	1.30979	1.71004	52.2234	0.428482	57.2398	60.1777	1.78214	0.0344776	130.007	80.451	172.239	77.3304	47.4724	0.785076	66.2248	0.362305	1.23798	154.362	184.307	136.895	79.1103	52.1577	0.885098	180.448	56.606	82.9051	183.125	128.689
VPS25	2.26921	4.48913	0.320493	2.99191	2.78392	1.06339	3.1357	1.54505	2.99824	4.18221	1.87556	1.02	3.25937	4.60286	1.98904	3.8793	1.47732	2.67653	1.63111	5.8522	1.55525	0.316262	4.31413	1.80476	2.07389	5.22323	2.1881	0.0708118	5.4419	3.83604	4.5423	4.13901	1.78516	3.13847	3.65569	8.95719	2.88085	2.0711	2.4707	7.56839	5.76193	1.93425	1.09762	1.93347	1.84701	2.59271	0.919009	4.02244	5.95151
# Cohort 3 (External validation cohort)
Feature	class IV	class IV	class IV	class IV	class IV	class IV	class IV	class IV	class IV	class IV	class IV	class IV	class IV	class IV	class IV	class IV	class IV	class IV	class IV	class IV	class IV	class IV	class IV	class IV	class IV	class IV	class IV	class IV	class II, III	class II, III	class II, III	class II, III	class II, III	class II, III	class II, III	class II, III	class II, III	class II, III	class II, III	class II, III	class II, III	class II, III	class II, III	class II, III	class II, III	class II, III	class II, III	class II, III	class II, III
NYHA	class IV	class IV	class IV	class IV	class IV	class IV	class IV	class IV	class IV	class IV	class IV	class IV	class IV	class IV	class IV	class IV	class IV	class IV	class IV	class IV	class IV	class IV	class IV	class IV	class IV	class IV	class IV	class IV	class III	class III	class III	class III	class III	class III	class III	class III	class III	class III	class III	class III	class III	class III	class III	class III	class III	class III	class III	class III	class III
BUN: Blood urea nitrogen (mmol/L)	11.06	9.84	16.75	5.38	3.64	7.96	10.63	23.92	3.3	8.96	9.76	6.02	10.5	15.64	23.44	12.91	3.34	9.8	26.65	15.61	7.27	11.44	10.99	11.48	9.72	6.88	9.12	14.08	12.02	8.32	8.01	6.66	6.5	4.37	8.54	4.73	9.78	4.58	6.82	10.54	5.65	4.74	5.47	9.32	7.64	3.41	4.92	4.23	9.67
D_dimer (ng/L)	2940	1770	9880	2240	2410	2760	2100	1410	890	6140	4490	2400	1690	20000	20000	7470	860	1430	19790	18310	2920	10730	2370	1970	20000	8750	2390	2430	720	20000	1350	1110	220	1100	710	470	840	250	860	220	220	1000	1130	1770	840	1430	900	3106	1890
DBIL: Direct bilirubin (umol/L)	20.3	4.1	9.6	6.6	8.7	9.2	4.4	2	2.1	2.5	5	1.5	8.1	2.9	6.5	3.6	3.9	2.4	3.7	21	10.4	23.8	1.5	1.8	4.8	5.9	6.6	25.5	18.2	6.32	1.5	5.9	8.1	3.4	1.6	2.9	2.8	2.9	2.6	2.8	1.5	1.5	3.5	1.5	3.1	3	1.5	8.58	3.4
PLT: Platelet (10~9/L)	130	373	63	181	77	203	87	189	289	195	97	315	176	18	29	41	111	423	107	117	220	158	193	294	64	218	167	44	131	273	337	143	188	548	75	535	174	217	257	169	92	98	89	267	219	155	282	135	248
ADIPOQ	16.6057	0.751838	9.81928	9.07198	17.7268	4.75294	3.16654	21.5019	14.1274	7.54757	30.5608	4.26081	5.03812	19.5821	19.8416	9.35185	23.6706	11.0594	16.9728	12.0342	6.23221	20.2596	3.85762	5.06748	4.70485	4.74734	39.2791	8.35888	18.925	1.83653	4.2937	4.08487	12.8278	11.3567	4.45556	14.7175	5.67924	24.2212	3.00523	10.0199	20.6182	4.37	4.07877	15.1155	16.2636	11.2038	6.18352	8.48228	0.568629
APOA1	1026.16	2473.6	1395.61	1391.81	3038.02	1596.32	4208.04	3539.75	3254.26	1919.89	2261.89	5415.97	2542.12	4604.54	1931.6	2312.34	4883.24	3063.96	4227.68	2005.62	1794.45	1605.95	2338.73	2214.91	3470.22	4991.28	6283.67	1444.58	4071.87	1635.15	2786.46	3551.9	4691.54	2905.31	5032.69	2381.71	5657.42	3451.96	3196.58	4821.11	7130.68	5454.1	1395.83	3903.72	4672.17	2884.96	2134.35	2323.27	2892.35
CAMKK2	0.692319	0.558123	0.839927	0.945773	0.968513	0.732845	0.469874	1.92299	1.18671	0.647205	1.74913	0.462298	0.862724	1.60654	1.26584	0.276703	0.426026	0.936295	2.25206	1.16907	0.918973	0.808315	0.644346	0.967071	0.797689	0.902765	0.588926	1.40381	0.111786	0.592441	0.465959	0.357566	0.569732	0.137983	0.802967	0.354394	0.958509	0.490589	0.724818	0.528018	0.650076	0.517138	0.934233	0.43498	0.433321	0.599699	0.680341	0.694498	0.615812
CST3	6.62635	7.004	9.24633	7.29092	24.265	4.62295	5.54083	13.9004	4.32965	4.96793	23.692	11.6007	13.1569	14.0413	17.4715	9.16204	6.21009	11.408	19.8029	16.557	8.13788	5.64546	3.20488	6.82429	8.04934	3.12306	6.5045	15.923	11.0593	4.76326	4.0753	6.09725	8.38713	8.63973	5.22496	3.45302	7.20529	3.80506	5.17329	8.82065	5.30644	8.36734	9.72478	6.57522	8.27203	8.18321	3.10208	3.4559	4.43425
FETUB	2.51511	3.2621	2.0717	3.30992	2.61429	2.06019	2.47667	6.70817	3.90066	1.16403	1.41867	5.03598	0.984671	3.17845	1.04082	2.1632	4.0893	4.44784	1.83639	0.984798	3.44733	1.62325	1.91444	2.29722	3.73086	3.53302	4.50095	2.21141	3.13	1.91357	2.66911	2.54502	3.59904	3.16201	4.36147	5.37123	4.75212	5.14345	4.43991	5.64226	5.66409	3.45682	3.99207	4.44024	4.69154	3.36754	3.00284	2.58309	7.17786
G3BP1	0.467786	0.77211	0.612257	0.500418	0.786735	0.455165	0.619726	2.33968	0.400046	0.389621	0.519879	1.03094	0.472567	0.880414	0.427109	0.845352	0.878892	1.08371	0.962025	0.787153	0.391441	0.391686	0.679749	0.582429	0.763462	0.943142	1.04346	0.417641	1.17025	0.315854	1.59951	0.479007	0.385661	0.556297	1.52325	0.825444	1.59804	0.585561	2.60115	1.04702	0.878745	1.44823	0.173659	0.835337	0.955751	0.331709	1.16923	0.908968	0.607251
GC	168.908	257.586	71.6615	140.4	185.589	146.134	257.155	254.342	162.65	183.057	296.952	201.672	273.657	190.679	185.557	189.662	207.075	194.017	31.6697	128.562	295.169	56.8103	175.508	137.289	223.615	265.953	249.063	127.617	253.226	199.613	247.978	180.421	235.84	170.321	225.015	250.166	161.54	196.732	181.923	194.287	333.279	287.213	144.242	189.38	275.317	174.294	165.891	168.707	393.712
ITIH1	46.0918	95.6232	36.9103	67.6633	71.7256	42.8681	89.0252	138.483	103.137	40.9322	45.1932	133.801	101.773	100.081	57.2478	58.8811	139.05	79.7046	108.856	68.0479	40.8393	47.0056	58.993	30.459	70.1518	119.855	121.248	36.555	113.697	59.8916	118.744	90.6452	101.601	80.8347	100.494	99.3801	82.5535	50.1882	71.8338	102.637	152.893	90.4193	63.7237	60.5172	110.997	60.4863	83.3172	84.0674	93.2756
PON1	81.1693	72.5769	72.9525	50.7798	112.81	71.1083	94.4945	90.5974	95.8465	34.2143	48.451	130.316	68.7079	123.666	61.3489	60.3261	87.1295	69.1901	97.1	121.113	52.7469	52.7512	55.6111	28.6598	55.0039	89.2589	100.037	45.0574	111.011	57.5171	99.8973	106.926	95.9838	86.1385	112.963	70.6097	70.437	74.2752	68.9665	94.5526	158.509	67.6502	91.4047	118.767	99.2	90.8281	46.2893	96.7959	87.7231
TLN1	0.377148	5.45027	49.5839	30.3838	93.6541	49.8487	14.4199	59.1489	10.3063	68.4678	74.4244	15.9734	0.753331	0.927726	54.6368	78.7809	15.7637	6.88304	72.6524	64.3957	52.2473	49.5115	0.190278	1.15446	13.1114	20.1537	3.41789	47.1588	0.11197	0.310437	106.855	121.523	158.764	80.9152	240.208	74.7557	202.239	121.832	0.202233	182.901	204.544	0.945668	0.584348	181.511	0.396485	8.57808	0.391055	102.713	79.4101
VPS25	0.535205	2.86521	2.39559	3.27035	2.99581	3.35199	3.52551	2.79944	3.09439	3.48496	1.16268	3.8312	0.619648	0.708092	2.3992	1.56873	3.6968	2.70173	1.87655	0.714771	0.521597	1.96238	2.03513	1.42065	2.55429	4.51326	2.03814	2.22519	2.63503	2.76936	2.72528	4.70622	3.34855	3.64669	4.90949	2.97864	4.30738	3.73909	3.47041	2.89174	4.74777	3.57606	1.61886	0.278437	2.63853	2.38338	2.24398	3.06941	0.0635766
[truncated: 145 more columns]
