# Supplementary material for: Integrated plasma and vegetation proteomic characterization of infective endocarditis for early diagnosis and treatment
Source: Nat Commun. 2025 May 30;16:5052. doi: 10.1038/s41467-025-60184-8 (PMC12125238; doi:10.1038/s41467-025-60184-8)
Supplement: Supplementary file 6 — Source Data [file 41467_2025_60184_MOESM6_ESM.zip › Source Data/Supplementary_Figure4.xlsx]

## Sheet: Figure S4C
# Plasma proteome
# Correlation
Module	Abscess	ACC	Age	Arrhythmia	AVC	BAV	Blood_culture	CABG	CAD	Cerebral_aneurysm	CPB	D30	Diabetes	ECMO	Fever	Gender	Previous_CE	Previous_CH	Previous_hypertension	Previous_cardiac_surgery	IABP	ICU_stay	LVEF	MAC	Mitral_valve_surgery	NYHA	Pathogen_identified_by_mNGS	LCOS	POCE	Reoperation	Tissue_culture	Tricuspid_valve_surgery	Vegetation_detected_by_Echo
MEblack	-0.0617204	-0.0421119	-0.0604071	-0.0291526	0.0662722	-0.0510072	-0.0487453	0.0359354	-0.00811124	-0.0208723	-0.0511582	-0.039394	-0.0122824	-0.0320565	-0.0506111	-0.0882293	-0.0315261	-0.0466767	-0.0288004	-0.0168481	0.00227805	-0.0199695	0.00983277	-0.0588581	-0.0324972	-0.113295	0.0121894	-0.019142	-0.0391196	-0.0257559	-0.0070498	-0.0655908	-0.165523
MEblue	-0.0511658	-0.0719711	0.046779	0.016272	-0.0146167	-0.062125	-0.0307931	0.0622772	-0.0166589	-0.0820056	-0.0908104	-0.0781159	0.00129327	-0.115526	-0.083322	-0.00583598	-0.0460999	-0.0263917	-0.0364789	-0.0570696	-0.049269	-0.0584487	0.0200356	-0.0810878	-0.0915864	-0.0962132	0.0271273	-0.0609661	-0.0310854	-0.0438549	0.117391	0.0028884	-0.232629
MEbrown	0.0749968	0.00109431	-0.0236468	0.0558367	-0.0123726	0.0494467	0.147137	-0.0137324	-0.0426626	-0.0386475	0.00835052	0.00183918	-0.0438203	-0.0118634	-0.0287577	-0.0640769	0.0383718	-0.0121273	-0.0773817	-0.081899	-0.00251964	-0.0553299	-0.091353	-0.0487581	0.0366045	0.0776715	0.166152	-0.0739134	0.0935214	-0.0327603	0.107507	-0.0445049	0.175822
MEcyan	-0.0136153	-0.00773992	0.0320856	-0.051927	0.0144775	0.0041747	0.0366895	-0.00612853	0.197185	0.0452318	0.00712714	-0.0531704	0.0374682	-0.0250585	-0.0635142	-0.0705438	-0.0108657	0.0548731	0.00683598	-0.0068125	0.185783	0.0880592	-0.0584682	-0.0163861	0.0369974	0.0419868	0.00613073	-0.0472244	-0.00156724	0.0203027	-0.03449	-0.0764113	0.0118357
MEgreen	0.0972826	0.0458857	-0.0855028	0.0767415	0.124211	0.0466527	0.0462383	-0.0146749	0.0117032	0.179264	0.0488843	-0.0675782	0.075254	-0.0841114	0.0935031	-0.100363	-0.052128	0.0110585	0.00652205	-0.000497923	0.0791894	-0.0805219	0.0597642	0.115609	0.00247673	-0.153244	-0.114362	-0.0330998	-0.0618457	0.0357014	0.0998679	-0.0284226	-0.0183034
MEgreenyellow	0.0873513	0.0545301	-0.0439999	-0.0681349	-0.0526297	-0.0521054	-0.0493297	0.00319035	0.144515	-0.017443	0.0135576	-0.0189279	-0.00674716	-0.0115728	-0.0804565	-0.0580541	-0.0327331	0.000174744	-0.010744	0.238355	0.186616	0.117882	-0.15182	0.143114	0.0514088	0.0682481	0.0292974	-0.045342	-0.0496963	-0.0347742	-0.0178608	0.0522135	0.0192959
MEgrey	-0.0130483	-0.0485552	0.203014	0.160284	0.000688956	-0.0269275	-0.0813495	0.10502	0.0364998	-0.0777991	-0.0432028	0.00336317	-0.0430603	-0.0276965	-0.147023	0.0489763	0.0287663	-0.03206	-0.0932913	0.0770531	-0.0336001	0.0636694	-0.055034	-0.0135834	-0.0282682	-0.116677	-0.0635565	-0.0672756	0.00343156	0.0386094	0.0390678	0.129073	-0.136503
MEmagenta	-0.0257445	0.0478379	0.106304	0.075465	-0.0236945	-0.0510349	-0.104336	-0.0137051	-0.0204746	-0.0689485	0.0381805	0.134619	-0.0500918	-0.0381734	-0.0613025	-0.0441465	-0.00190899	-0.0253187	0.0368506	0.0466989	0.0742523	0.0565927	0.00456298	-0.0622991	0.0713645	-0.0339502	-0.180479	0.0610631	-0.0720544	-0.106209	0.0291119	0.0141847	-0.136899
MEpink	-0.114692	-0.0565404	0.00202179	0.0929956	-0.112823	-0.0565255	-0.00810196	-0.0115738	-0.0461226	0.00900524	-0.0513721	0.0122903	0.144082	-0.0195781	0.175146	0.0346327	-0.086444	-0.0391202	0.0803789	-0.06407	-0.0470337	-0.0271451	0.0559898	0.00472691	0.0879985	0.0335497	-0.0214382	-0.00757129	0.0418289	0.00218497	0.0506752	0.0846013	0.0474963
MEpurple	0.0834526	-0.0756218	-0.154514	0.0172318	0.0756417	0.0936455	0.069034	-0.0216237	-0.0552989	-0.0116296	-0.0676746	-0.0468079	-0.0547246	-0.0362565	0.0222085	-0.0575725	-0.0530325	0.0179468	-0.0664932	0.0120156	-0.00941183	-0.029764	0.0416679	-0.0458994	-0.0883609	-0.128823	0.051305	-0.0350511	-0.0526071	-0.0186404	0.195705	-0.0644475	0.020382
MEred	-0.0566603	-0.0744377	0.0521756	-0.0429266	-0.010782	-0.0325535	-0.0614313	0.00989865	0.176329	0.0187715	-0.0424446	0.0117798	-0.00101039	-0.0433661	-0.0836161	-0.0696743	-0.0485914	-0.00390069	0.153938	-0.00534682	0.197429	0.416621	-0.02576	-0.00800532	-0.108844	0.0673757	0.0200156	-0.00608307	-0.0296845	-0.00348769	0.0208982	-0.0632341	-0.00216355
MEsalmon	-0.0585516	-0.0566739	-0.0408555	0.166476	0.0668609	0.073941	-0.0107812	-0.0145427	-0.0369241	-0.0462972	-0.0496504	-0.0710087	-0.00690338	-0.0380208	-0.0751	0.158855	-0.0305582	-0.0158348	0.0804632	-0.00363072	-0.0600189	-0.0360412	-0.0528975	-0.0525879	-0.111486	-0.07836	-0.0978266	-0.0670277	-0.0299692	-0.0103647	-0.0442406	-0.0791803	-0.113622
MEtan	-0.0638505	-0.0594997	-0.12527	-0.0464717	-0.0464503	-0.0268111	-0.0694836	-0.0202113	-0.0394506	-0.0245657	-0.0605317	-0.035151	0.0125941	-0.0364139	0.0630663	-0.0365981	-0.017639	-0.00817295	-0.0364698	-0.0280839	-0.0216821	-0.0450387	0.105323	-0.02618	-0.117408	-0.142476	0.0288877	-0.0614468	-0.0357206	-0.0351088	-0.00638765	-0.0759575	0.0259173
MEturquoise	-0.172505	-0.0970648	-0.0780468	-0.0367318	0.0821461	-0.00575456	-0.212816	0.0731337	0.0630432	0.0504601	-0.158428	-0.0831948	-0.016546	-0.0591267	-0.070518	0.0995159	-0.0941792	-0.00661171	0.092311	-0.124342	-0.0650653	0.0376409	0.040521	0.100191	-0.15026	-0.258117	-0.158386	-0.0916703	-0.0903523	0.0792798	-0.105714	-0.157651	-0.145722
MEyellow	-0.0594628	0.0027884	0.0122767	-0.070811	-0.0125752	-0.0133676	-0.0825401	-0.0824151	-0.00604193	-0.0215922	-0.00533582	-0.120859	0.108269	-0.0219781	0.0358975	0.0330447	0.00573847	-0.0270184	0.0178143	-0.0257387	-0.0392642	0.0460804	0.0107894	-0.0242342	-0.0103798	0.0452044	0.0428218	-0.0812556	-0.0165575	0.0367143	-0.00625039	-0.0310087	0.0305655
# Pvalue
Module	Abscess	ACC	Age	Arrhythmia	AVC	BAV	Blood_culture	CABG	CAD	Cerebral_aneurysm	CPB	D30	Diabetes	ECMO	Fever	Gender	Previous_CE	Previous_CH	Previous_hypertension	Previous_cardiac_surgery	IABP	ICU_stay	LVEF	MAC	Mitral_valve_surgery	NYHA	Pathogen_identified_by_mNGS	LCOS	POCE	Reoperation	Tissue_culture	Tricuspid_valve_surgery	Vegetation_detected_by_Echo
MEblack	0.382881	0.551795	0.393106	0.680447	0.348712	0.47096	0.490879	0.611641	0.908787	0.768114	0.469646	0.577776	0.862267	0.650623	0.474415	0.211801	0.656031	0.509482	0.6841	0.811891	0.974331	0.777877	0.88954	0.405374	0.646143	0.108405	0.863299	0.786856	0.580431	0.715971	0.920681	0.353701	0.0185634
MEblue	0.46958	0.308738	0.508555	0.81821	0.836428	0.379764	0.663534	0.378595	0.813965	0.245951	0.198685	0.269145	0.985426	0.101583	0.238426	0.934304	0.514735	0.709272	0.606262	0.419819	0.486227	0.408655	0.777161	0.251294	0.19486	0.173159	0.70155	0.388734	0.660537	0.535438	0.0961446	0.967458	0.00086352
MEbrown	0.288788	0.987668	0.738346	0.429949	0.861266	0.484655	0.0366514	0.846198	0.546601	0.585011	0.906108	0.979275	0.535761	0.866922	0.684543	0.364944	0.587694	0.86399	0.273684	0.246567	0.97161	0.434153	0.196005	0.490765	0.605022	0.271886	0.0181152	0.29583	0.185555	0.643474	0.127786	0.529401	0.0123174
MEcyan	0.847493	0.912946	0.650327	0.462987	0.837964	0.952979	0.604183	0.931019	0.00491117	0.522691	0.919814	0.45233	0.596525	0.723343	0.36918	0.318455	0.878022	0.437963	0.923079	0.923343	0.00811674	0.212686	0.408498	0.816958	0.60115	0.552979	0.930994	0.504521	0.982339	0.774269	0.626047	0.279764	0.867229
MEgreen	0.168409	0.516692	0.226318	0.277685	0.078197	0.509701	0.513472	0.835786	0.868702	0.0106884	0.489642	0.339275	0.287133	0.233992	0.185642	0.155268	0.461256	0.875875	0.926602	0.994389	0.262599	0.254628	0.39817	0.101336	0.972094	0.0294527	0.105097	0.640039	0.381914	0.613964	0.157327	0.688026	0.795984
MEgreenyellow	0.216401	0.440836	0.534089	0.335302	0.456948	0.46145	0.48569	0.964058	0.0401713	0.805379	0.848132	0.789184	0.924076	0.870152	0.255016	0.411831	0.643751	0.998031	0.879378	0.000635481	0.00783136	0.0947501	0.0310136	0.0421663	0.467469	0.334498	0.678949	0.521677	0.48245	0.623203	0.800814	0.460519	0.785183
MEgrey	0.853772	0.492574	0.00375908	0.0226863	0.992236	0.703645	0.249762	0.136891	0.606056	0.271097	0.541529	0.962112	0.542865	0.695595	0.0367992	0.488825	0.684454	0.650587	0.186644	0.275733	0.634988	0.368008	0.436618	0.847847	0.689633	0.0981976	0.36886	0.341447	0.961342	0.585382	0.580933	0.0671378	0.0527315
MEmagenta	0.716091	0.498995	0.13213	0.285779	0.737836	0.470719	0.139481	0.8465	0.772411	0.32955	0.589559	0.0561167	0.478967	0.589628	0.386117	0.532726	0.978489	0.72059	0.602595	0.509282	0.293615	0.423721	0.948612	0.378427	0.312844	0.631464	0.0101606	0.387978	0.308176	0.132477	0.680869	0.841197	0.0520418
MEpink	0.104093	0.424149	0.977218	0.18805	0.109895	0.424272	0.908891	0.870141	0.514527	0.898785	0.467788	0.86218	0.0407786	0.782121	0.0126619	0.624618	0.221229	0.580425	0.255475	0.364997	0.506246	0.701363	0.428683	0.946768	0.213003	0.635496	0.762013	0.914835	0.554473	0.97538	0.473855	0.231269	0.502068
MEpurple	0.237688	0.284777	0.0281183	0.807689	0.28465	0.18497	0.328949	0.760017	0.434411	0.869521	0.338585	0.508292	0.439205	0.60846	0.753732	0.415728	0.453505	0.799875	0.347104	0.86523	0.894241	0.674125	0.556	0.516567	0.211118	0.067674	0.46837	0.620438	0.457142	0.792312	0.00525019	0.362172	0.773412
MEred	0.423166	0.292408	0.460845	0.544119	0.878955	0.645572	0.385118	0.888805	0.0120644	0.790886	0.548655	0.867851	0.988614	0.540001	0.236767	0.324472	0.492251	0.956062	0.0287174	0.9398	0.00485727	6.95e-10	0.715928	0.909973	0.123086	0.340727	0.777378	0.931529	0.674945	0.960711	0.767835	0.371299	0.975621
MEsalmon	0.407829	0.423054	0.563735	0.0178879	0.344438	0.295649	0.878963	0.837245	0.601871	0.512935	0.482854	0.315269	0.922323	0.591117	0.288123	0.0239392	0.665945	0.823013	0.254976	0.959101	0.396159	0.610593	0.454657	0.457306	0.114198	0.267647	0.16603	0.343233	0.672008	0.883605	0.531852	0.262654	0.107383
MEtan	0.366645	0.400266	0.0756703	0.511346	0.511541	0.704866	0.325801	0.775259	0.57723	0.728569	0.392129	0.619441	0.858808	0.606904	0.372572	0.605085	0.803237	0.908096	0.606351	0.691553	0.759388	0.524469	0.135754	0.7115	0.0960953	0.0431012	0.683194	0.384998	0.613772	0.619862	0.92811	0.282638	0.714268
MEturquoise	0.0140894	0.169369	0.26957	0.603766	0.24514	0.935219	0.00235927	0.300967	0.372747	0.475736	0.0243249	0.239146	0.815203	0.403231	0.318633	0.158803	0.182467	0.925595	0.191336	0.0778804	0.357579	0.594833	0.566934	0.15598	0.0328037	0.000208237	0.0243633	0.19445	0.200969	0.262053	0.134302	0.0250413	0.0385169
MEyellow	0.400559	0.968584	0.86233	0.316621	0.859017	0.850235	0.242876	0.243592	0.931991	0.760356	0.939923	0.0866472	0.125089	0.756206	0.612017	0.640595	0.935399	0.702691	0.801321	0.716153	0.579032	0.514913	0.878873	0.73209	0.883437	0.522943	0.545104	0.250311	0.815077	0.603939	0.929651	0.661324	0.665871

## Sheet: Figure S4D
# Vegetation proteome
# Correlation
Module	Abscess	ACC	Age	Arrhythmia	AVC	BAV	Blood_culture	CABG	CAD	Cerebral_aneurysm	CPB	D30	Diabetes	ECMO	Fever	Gender	Previous_CE	Previous_hypertension	Previous_cardiac_surgery	IABP	ICU_stay	LVEF	MAC	Mitral_valve_surgery	NYHA	Pathogen_identified_by_mNGS	LCOS	POCE	Reoperation	Tissue_culture	Tricuspid_valve_surgery	Vegetation_detected_by_Echo
MEblack	-0.0676051	-0.116229	-0.125002	-0.0249835	0.0256762	0.0591464	-0.0564331	-0.0327735	-0.0292108	-0.00689948	-0.131897	0.00828097	-0.0174242	-0.0197193	0.0540506	-0.0115926	0.179861	0.0209504	-0.0331027	-0.00432468	-0.0108533	0.0466168	-0.0632366	-0.0842573	-0.0801629	0.0347313	-0.01257	-0.00658377	-0.0398497	-0.0229176	-0.0309539	0.0514775
MEblue	-0.0805939	-0.153621	0.103251	0.129558	-0.128761	-0.099583	0.0493838	-0.0463725	0.124281	0.00869519	-0.11746	-0.00777412	0.0097181	-0.0404146	-0.128743	0.0446767	-0.0350668	0.171734	-0.0310346	0.148664	0.0257637	-0.00560139	-0.0112279	0.109538	0.120889	-0.00101324	-0.0402562	-0.0213954	-0.0470525	-0.0476474	0.00301902	-0.11767
MEbrown	-0.0854586	-0.11399	0.112786	0.0269906	-0.15814	-0.111325	-0.0269058	-0.0583083	-0.0096648	0.0081568	-0.124514	0.00623397	-0.0136645	-0.0401942	-0.0252763	0.164632	-0.0471358	0.0818639	-0.0400532	0.0263684	-0.0192355	0.000286475	-0.0465031	0.0923119	0.0736001	0.0104408	-0.03383	-0.0216173	-0.0626145	-0.0469482	0.0865386	-0.002067
MEcyan	-0.0963219	-0.0413885	-0.0869178	0.140262	-0.175656	-0.168275	-0.038081	-0.0625689	0.165901	0.00794101	-0.03407	0.0164645	-0.0270965	-0.0522501	-0.0871777	-0.0230103	-0.0551622	0.0213632	-0.0441654	-0.000915669	-0.0398293	0.0254271	-0.0860448	-0.00352523	0.0160924	0.0642608	-0.0312295	-0.020155	-0.0594002	0.00679503	-0.032842	-0.0808302
MEgreen	0.0876274	-0.0618351	-0.0446899	0.104342	-0.249184	-0.179857	0.125273	-0.106108	-0.113879	0.144614	-0.0605375	0.0644548	-0.0128522	-0.0219552	-0.0463043	0.108861	0.0248742	0.0930078	-0.0146816	-0.0358869	-0.0617974	0.130784	-0.0436857	0.0338113	0.139657	0.154805	0.0198788	-0.023398	-0.116225	0.0123885	0.0911227	0.1924
MEgreenyellow	-0.154538	-0.130004	-0.185092	-0.0311176	-0.218118	-0.226945	0.104035	-0.101014	-0.0514447	-0.0376399	-0.1069	0.00120587	0.0376492	0.038413	0.042726	0.149096	0.0698278	-0.0427165	-0.0804313	0.00907078	-0.0231585	-0.0203449	0.0128563	-0.016098	0.0705703	0.0990015	-0.0309322	-0.0199866	-0.0160277	-0.0396462	-0.0188821	0.06297
MEgrey	-0.193793	-0.0704934	0.124808	0.0802737	-0.0458653	-0.171804	0.0153643	0.175569	0.0580129	-0.0482586	-0.095757	0.0443333	-0.00078236	0.0127302	-0.117199	0.0456384	-0.0880055	0.119854	-0.0437853	0.0356179	-0.0364216	-0.0529759	-0.0879027	0.0354947	-0.0218792	-0.143231	-0.0710252	0.0121298	0.0356813	-0.0519976	-0.00873875	-0.0999898
MEmagenta	-0.0723432	-0.107649	0.129167	-0.028847	-0.118087	-0.0973317	-0.0610486	-0.036111	0.168935	-0.00681806	-0.0692665	0.301712	0.0415044	-0.0424691	0.0584842	0.153703	-0.0377131	-0.00204877	-0.0361621	0.183094	-0.079537	0.0545544	0.158129	0.104935	0.123524	0.0304438	0.240601	0.37437	-0.0484071	-0.0211343	0.132359	0.0328822
MEmidnightblue	0.109942	-0.0568766	0.0260499	-0.038739	-0.152735	-0.100487	-0.01668	-0.0702026	-0.0842863	0.0279158	0.0336748	0.0323169	-0.00579631	0.323848	-0.0620871	0.0274819	-0.035818	0.0324449	-0.0324673	0.162913	0.21406	0.0440987	-0.0542894	0.102767	0.159513	-0.150576	0.240083	-0.026059	-0.0595889	-0.0457504	-0.0261578	0.109443
MEpink	-0.0898698	-0.184207	0.149401	0.0533423	-0.191964	-0.154077	-0.119095	-0.0717883	0.0877581	0.00729542	-0.148434	-0.00634541	0.0215259	-0.0586479	-0.147363	0.108095	0.100474	0.0206398	0.00604084	-0.0270031	-0.048274	0.0698757	0.0245908	0.140734	0.152972	0.0418646	-0.0484151	-0.020605	0.0592632	-0.0599459	0.124665	0.0482491
MEpurple	-0.0738999	-0.0887027	-0.0747119	0.171135	-0.0932012	-0.0977666	0.0435693	-0.0101416	0.0020258	-0.0217466	-0.101592	-0.00220391	-0.0157528	-0.0271712	-0.00731397	-0.0083142	-0.0578403	0.048241	-0.036454	0.0240535	0.0142044	-0.0912647	-0.0389974	0.00719542	-0.0686637	-0.00352936	-0.0463176	-0.0179336	0.244587	-0.0509943	0.128491	0.00703784
MEred	0.0538699	-0.0369484	-0.00505445	0.0582619	-0.138506	-0.0743937	0.0256607	-0.0855782	-0.0830718	0.159918	-0.00455906	-0.0411491	0.0864811	-0.0167756	-0.0376155	0.190838	0.166644	0.000856054	0.0172631	-0.0519605	-0.0692598	0.0843116	0.195069	0.0851201	-0.0302016	0.108975	-0.0149644	-0.0483214	-0.0781215	0.0132236	0.0316645	0.129544
MEsalmon	0.081518	-0.0123433	0.0635411	0.0627789	-0.0217449	-0.0856784	-0.0363972	0.183899	0.117428	-0.0604252	-0.0340188	-0.0174404	-0.0157767	-0.0486227	-0.115587	-0.0327822	-0.0770122	0.187378	0.00195626	0.0924485	-0.0166927	-0.027899	-0.134649	-0.087696	-0.00828511	0.0241723	-0.073065	0.0681936	-0.0612747	0.00904941	-0.0485114	-0.165526
MEtan	-0.115979	-0.0104854	0.0977306	0.119811	-0.114564	-0.0746182	0.0972129	-0.0533853	0.157909	-0.0253909	0.0827175	-0.0412879	-0.0260882	-0.0331241	0.0188022	0.0413661	-0.0507767	0.038974	0.142579	0.188288	0.00887246	-0.089271	-0.0542657	0.123163	0.0391568	0.0112268	-0.0603118	-0.0349939	-0.0483424	-0.0736077	-0.0230279	-0.0399503
MEturquoise	0.00775576	-0.0940316	-0.00451416	0.0771743	-0.274461	-0.240603	0.0651252	-0.0776417	-0.076211	0.102306	-0.105611	0.12235	-0.016257	-0.043421	-0.04373	0.0718281	-0.0752501	0.220528	-0.0260376	0.0569755	-0.0356885	0.089805	-0.16318	-0.0143655	0.0942877	0.0675232	0.0710766	0.0196343	-0.125735	0.0803931	-0.000840133	0.170887
MEyellow	-0.061465	-0.138044	0.118917	0.00368498	-0.00293515	0.0168253	-0.0520422	-0.051277	-0.0251408	0.0246344	-0.123801	-0.0277842	0.204511	-0.0260949	-0.132681	0.187879	-0.0383827	0.0270378	-0.0219961	-0.00537265	-0.0138408	-0.183609	0.182507	-0.00537951	0.125184	-0.157572	-0.0375359	-0.0421175	-0.0591698	-0.0626236	-0.00523725	-0.125952
# Pvalue
Module	Abscess	ACC	Age	Arrhythmia	AVC	BAV	Blood_culture	CABG	CAD	Cerebral_aneurysm	CPB	D30	Diabetes	ECMO	Fever	Gender	Previous_CE	Previous_hypertension	Previous_cardiac_surgery	IABP	ICU_stay	LVEF	MAC	Mitral_valve_surgery	NYHA	Pathogen_identified_by_mNGS	LCOS	POCE	Reoperation	Tissue_culture	Tricuspid_valve_surgery	Vegetation_detected_by_Echo
MEblack	0.398669	0.145861	0.117603	0.75535	0.74879	0.460392	0.481257	0.682689	0.715607	0.931437	0.0985373	0.917752	0.827977	0.805741	0.499991	0.885055	0.0237384	0.793877	0.679677	0.956992	0.892339	0.560818	0.429907	0.292542	0.316709	0.664848	0.875438	0.934567	0.619102	0.775016	0.699431	0.520646
MEblue	0.314106	0.0539656	0.196705	0.104712	0.106882	0.21317	0.537768	0.562875	0.119749	0.913654	0.14161	0.92277	0.903542	0.614138	0.106931	0.577257	0.661809	0.0309609	0.698686	0.0622912	0.747963	0.944313	0.888647	0.170665	0.130269	0.989919	0.615528	0.789599	0.557157	0.552177	0.969969	0.140894
MEbrown	0.285691	0.153837	0.15826	0.736393	0.0471995	0.163755	0.73719	0.466783	0.904069	0.918981	0.119053	0.938036	0.864693	0.616072	0.752575	0.0387254	0.556459	0.306516	0.617312	0.742253	0.810416	0.99715	0.561774	0.248667	0.358075	0.896408	0.673039	0.787469	0.434467	0.558032	0.279623	0.979436
MEcyan	0.228615	0.60562	0.277514	0.0787882	0.0272701	0.0345595	0.634757	0.434803	0.0372288	0.921118	0.670854	0.837318	0.735397	0.514399	0.276074	0.77413	0.491203	0.789909	0.581626	0.99089	0.619281	0.751147	0.282386	0.964936	0.840944	0.422459	0.696886	0.801537	0.458466	0.932472	0.682062	0.312685
MEgreen	0.273595	0.440219	0.577144	0.191993	0.00159251	0.023741	0.116801	0.184538	0.15424	0.0698509	0.449892	0.421058	0.872666	0.784228	0.56345	0.173341	0.756387	0.245102	0.854728	0.654403	0.440499	0.101439	0.585739	0.67321	0.0800984	0.0521197	0.804202	0.77043	0.145875	0.877223	0.254841	0.0154398
MEgreenyellow	0.0525322	0.103512	0.0198986	0.697919	0.00590224	0.00413715	0.19331	0.206636	0.520912	0.638687	0.181261	0.988002	0.638604	0.631805	0.594009	0.0615272	0.383308	0.59409	0.315086	0.909939	0.772715	0.799706	0.872625	0.84089	0.378258	0.215868	0.699633	0.803162	0.841576	0.620895	0.813836	0.431858
MEgrey	0.0146964	0.378779	0.118177	0.316038	0.567159	0.0308914	0.848052	0.027348	0.469047	0.547084	0.231368	0.580189	0.992216	0.873864	0.142505	0.56908	0.271522	0.133617	0.584884	0.656828	0.649593	0.508565	0.272085	0.65794	0.784956	0.072597	0.375184	0.879768	0.656256	0.516436	0.913223	0.211297
MEmagenta	0.366365	0.178206	0.105772	0.718999	0.139482	0.22375	0.446068	0.652386	0.0338464	0.932244	0.387153	0.000116907	0.60461	0.596231	0.465437	0.0538363	0.638034	0.979618	0.651926	0.0212969	0.320515	0.495997	0.0472144	0.189464	0.122039	0.704152	0.0023256	1.26e-06	0.54585	0.792108	0.0973542	0.681694
MEmidnightblue	0.169084	0.477812	0.745259	0.628913	0.0553828	0.209025	0.835218	0.380754	0.292376	0.727706	0.674454	0.686877	0.942379	3.31e-05	0.438355	0.731776	0.655024	0.685702	0.685497	0.0408346	0.00691924	0.582197	0.498096	0.198822	0.0452893	0.0589632	0.00237833	0.745173	0.457037	0.568131	0.74424	0.171039
MEpink	0.261459	0.0205077	0.0609914	0.505633	0.0156789	0.0532484	0.136114	0.370062	0.272878	0.927512	0.0627016	0.936931	0.788346	0.464187	0.0646435	0.176405	0.209085	0.796865	0.939952	0.736275	0.546956	0.382981	0.759076	0.0777757	0.0550016	0.601475	0.545784	0.797201	0.459505	0.45434	0.118602	0.547163
MEpurple	0.356115	0.267729	0.350839	0.0315601	0.244118	0.221678	0.586739	0.899361	0.979846	0.786228	0.204035	0.978075	0.844258	0.734694	0.927329	0.917423	0.470373	0.54723	0.649302	0.764184	0.8594	0.254098	0.626625	0.928503	0.391308	0.964895	0.563338	0.82303	0.00195374	0.524572	0.107626	0.930065
MEred	0.501427	0.644867	0.949743	0.467138	0.082645	0.352901	0.748937	0.285014	0.29941	0.0447371	0.954663	0.607709	0.279944	0.834287	0.638905	0.0163117	0.0363752	0.991483	0.829544	0.516736	0.387199	0.29223	0.0140434	0.28761	0.706397	0.172889	0.851961	0.546562	0.32923	0.869018	0.692876	0.10475
MEsalmon	0.308571	0.877667	0.427685	0.43326	0.786244	0.284449	0.649812	0.0207236	0.141719	0.450734	0.67132	0.82782	0.844025	0.544061	0.148114	0.68261	0.336164	0.0183976	0.980538	0.247964	0.835094	0.727864	0.0916498	0.273218	0.917711	0.763054	0.36159	0.394566	0.444382	0.910151	0.544984	0.037666
MEtan	0.146736	0.895968	0.221849	0.133759	0.151761	0.351446	0.224318	0.50529	0.0475272	0.75149	0.301483	0.606497	0.744897	0.679482	0.814609	0.605816	0.526346	0.626832	0.0739205	0.0178277	0.9119	0.264663	0.498284	0.123141	0.625215	0.888657	0.451586	0.662468	0.546387	0.358025	0.773962	0.618217
MEturquoise	0.922952	0.239923	0.955109	0.335145	0.000483394	0.00232537	0.416233	0.332218	0.341231	0.200858	0.186611	0.125655	0.83934	0.588014	0.585358	0.369796	0.347371	0.00536348	0.745375	0.477045	0.656192	0.261804	0.0405007	0.857823	0.238639	0.399242	0.374838	0.806563	0.115449	0.315317	0.991641	0.0318115
MEyellow	0.442966	0.0836831	0.136703	0.963349	0.970803	0.833803	0.516076	0.522273	0.753859	0.758663	0.121199	0.72894	0.0099504	0.744834	0.0965362	0.0180819	0.632075	0.735949	0.783835	0.946584	0.862964	0.0209283	0.0217234	0.946516	0.117065	0.0480081	0.639615	0.599279	0.460214	0.4344	0.947928	0.114818
