# Supplementary material for: Integrated plasma and vegetation proteomic characterization of infective endocarditis for early diagnosis and treatment
Source: Nat Commun. 2025 May 30;16:5052. doi: 10.1038/s41467-025-60184-8 (PMC12125238; doi:10.1038/s41467-025-60184-8)
Supplement: Supplementary file 6 — Source Data [file 41467_2025_60184_MOESM6_ESM.zip › Source Data/IE_Figure3.xlsx]

## Sheet: Figure 3B
Symbol	GS.Cor	GS.pvalue	GS.FDR
CST3	0.341337	6.65e-07	5.9185e-05
B2M	0.279281	5.7e-05	0.00106622
VCAM1	0.24565	0.000425369	0.00436821
VWF	0.236781	0.000691869	0.0057725
PLTP	0.232044	0.000890619	0.00660542
CRP	0.229736	0.00100543	0.00671272
HNRNPL	0.221246	0.00155466	0.00883179
IGKV1-5	0.218615	0.00177372	0.00947165
ISLR	0.218067	0.00182276	0.0095427
IGLL5	0.21525	0.00209489	0.0105535
APOA2	-0.390594	9.09e-09	2.42703e-06
BCHE	-0.348262	3.8e-07	5.073e-05
ITIH1	-0.327093	2.02e-06	0.000134835
FETUB	-0.319619	3.54e-06	0.000189036
INTS4	-0.315723	4.72e-06	0.00021004
TLN1	-0.308463	7.96e-06	0.000303617
APOL1	-0.299394	1.5e-05	0.000500625
APOA1	-0.295505	1.96e-05	0.000581467
GC	-0.289058	3.02e-05	0.00080634
GGT3P	-0.28106	5.08e-05	0.00106622
IGLC7	0.213613	0.0022696	0.0112219
MASP2	0.211794	0.00247915	0.0118202
CAMKK2	0.209249	0.0028018	0.012468
IGLC6	0.20335	0.00370073	0.015937
KLK10	0.201869	0.00396405	0.0168
LRG1	0.201147	0.00409834	0.0170978
EFEMP1	0.200015	0.0043172	0.0176476
FHOD1	0.199788	0.00436232	0.0176476
MYL4	0.199246	0.00447179	0.0178204
PCOLCE	0.196688	0.00502281	0.0194361
IGLL1	0.195747	0.00524026	0.0197063
IGKV6D-41	0.190215	0.00669814	0.021547
DSG2	0.18623	0.0079625	0.0247459
IGKV6D-21	0.185407	0.00824862	0.0247459
IGLV3-25	0.183755	0.00885066	0.0251396
IGLV3-9	0.183159	0.00907705	0.0255113
IGHG1	0.182377	0.00938215	0.02579
IGLC1	0.181148	0.00988002	0.0261185
IGLC2	0.177244	0.0116196	0.0271223
IGLC3	0.17722	0.011631	0.0271223
CTSD	0.171792	0.0144982	0.0308458
IGLV3-21	0.170183	0.0154597	0.0311398
NDUFV2	0.170058	0.0155363	0.0311398
NLN	0.169512	0.0158761	0.0311532
IGLV3-27	0.167096	0.0174598	0.0321501
SEC61A1	0.165132	0.0188467	0.0331183
GNA13	0.164406	0.0193832	0.033389
LYZ	0.164094	0.0196179	0.0335768
GLIPR2	0.162476	0.0208738	0.0347426
IGKV1D-16	0.161641	0.0215489	0.0350826
SIRPB1	0.160654	0.022371	0.0359823
ADIPOQ	0.160353	0.0226267	0.0361248
RCN1	0.159762	0.0231372	0.0365541
CFD	0.158292	0.0244491	0.0370904
NDUFB4	0.157963	0.0247519	0.0371278
AGT	0.156898	0.0257524	0.037982
MMP2	0.156773	0.0258714	0.037982
EEF1A2	0.154962	0.0276601	0.0389899
DNAJB6	0.154022	0.0286296	0.0389899
IGKV3-20	0.153737	0.0289287	0.0390099
SERPINA3	0.152936	0.0297844	0.0397622
CNTN1	0.152098	0.0307033	0.0405746
EFTUD2	0.151413	0.0314729	0.0409372
ITIH4	0.150269	0.0327937	0.0420958
FCGBP	0.149926	0.0331979	0.0424108
RPSA	0.148836	0.0345136	0.0436536
PTGDS	0.148397	0.0350555	0.0438082
PC	0.145368	0.0389967	0.0460493
POSTN	0.145185	0.0392465	0.0460493
POR	0.144059	0.040812	0.0463561
FUT5	0.143944	0.0409739	0.0463561
ACTR3	0.142296	0.0433677	0.0478038
PEBP1	0.141311	0.0448544	0.0484863
APOE	0.141075	0.0452164	0.0486805
ITGB2	0.140535	0.046055	0.0489908
BCL2L13	0.139535	0.0476417	0.0490669
DRG1	0.139324	0.0479811	0.0490669
IGLV1-51	0.138671	0.0490482	0.0494184
VAT1	0.138462	0.0493932	0.0495084
GGT2	-0.279602	5.58e-05	0.00106622
GGT1	-0.279311	5.68e-05	0.00106622
RMC1	-0.278493	5.99e-05	0.00106622
GSN	-0.270558	9.85e-05	0.00164372
ITGA2	-0.266396	0.000127009	0.00199479
PON1	-0.263067	0.000155249	0.00230286
PON3	-0.26196	0.000165864	0.00233083
C3	-0.259846	0.00018806	0.0025106
PLG	-0.258646	0.000201851	0.00256639
IRGQ	-0.255526	0.000242272	0.0029403
PSAP	-0.25423	0.000261179	0.00303195
LGALS4	-0.252128	0.000294802	0.00327967
UGGT2	-0.246263	0.000411036	0.00436821
KRT9	-0.243563	0.000477713	0.00472405
EXOG	-0.242251	0.000513628	0.00489781
AFM	-0.238238	0.000639524	0.00574689
SERPINC1	-0.23806	0.000645718	0.00574689
APOM	-0.237295	0.000672951	0.0057725
CLU	-0.23621	0.000713455	0.0057725
PSMB10	-0.233805	0.000811286	0.00637098
ABHD12	-0.233162	0.000839471	0.00640396
ITIH2	-0.230827	0.000949586	0.00671272
GNL1	-0.230636	0.000959138	0.00671272
SELENOP	-0.228953	0.00104734	0.00671272
RASA4B	-0.228855	0.00105273	0.00671272
RDH11	-0.228797	0.00105593	0.00671272
RASA4	-0.228214	0.00108841	0.00675828
ALDH6A1	-0.227654	0.00112048	0.00679927
RAB39A	-0.226128	0.00121236	0.00719332
ALB	-0.221306	0.0015499	0.00883179
CUL4A	-0.219512	0.00169605	0.00932889
ARHGEF6	-0.219324	0.00171204	0.00932889
VPS25	-0.216887	0.00193253	0.0099228
RERG	-0.212231	0.00242722	0.011783
SRGN	-0.210449	0.00264512	0.0123903
AZGP1	-0.209828	0.00272521	0.012468
GAS6	-0.20949	0.00276969	0.012468
PPP1CB	-0.206289	0.00322469	0.0141146
LGALSL	-0.197371	0.00487007	0.0191222
ARL2	-0.196017	0.00517695	0.0197063
CCDC6	-0.194526	0.00553499	0.0205256
G3BP1	-0.194045	0.00565518	0.020684
HNRNPH3	-0.193429	0.00581238	0.0209717
CPA3	-0.19252	0.00605159	0.0212589
ANXA10	-0.192083	0.00616973	0.0212589
GALE	-0.191816	0.00624295	0.0212589
DPYD	-0.191752	0.0062605	0.0212589
AHCY	-0.191545	0.00631797	0.0212589
SYTL2	-0.191052	0.00645671	0.0212589
PSMC1	-0.191047	0.00645809	0.0212589
AZU1	-0.190799	0.00652894	0.0212589
PLCG2	-0.186815	0.00776467	0.0246806
SLC35B2	-0.185823	0.00810297	0.0247459
WRNIP1	-0.185559	0.00819507	0.0247459
SEZ6L2	-0.185438	0.00823776	0.0247459
RBMX	-0.185021	0.00838603	0.0247786
SEC24B	-0.184758	0.00848053	0.0247786
SRSF3	-0.1846	0.00853793	0.0247786
NNT	-0.183856	0.00881274	0.0251396
PPIE	-0.182239	0.00943695	0.02579
CDK11B	-0.181931	0.00956041	0.02579
TBXAS1	-0.181925	0.00956258	0.02579
PI4KA	-0.181188	0.00986343	0.0261185
RALGAPA2	-0.180474	0.0101627	0.0262086
PGK2	-0.180447	0.0101745	0.0262086
HPX	-0.180061	0.0103395	0.0262086
SF3B2	-0.179933	0.0103949	0.0262086
NFS1	-0.17991	0.0104049	0.0262086
CDK11A	-0.179267	0.010687	0.0266676
SERPINA6	-0.178939	0.0108336	0.0267831
C8B	-0.178041	0.011244	0.0271223
DPEP2	-0.177917	0.011302	0.0271223
RAB5B	-0.177445	0.011524	0.0271223
TF	-0.177298	0.0115938	0.0271223
MAN2A1	-0.177114	0.0116819	0.0271223
MTREX	-0.176127	0.0121644	0.0279991
FDX1	-0.175638	0.0124102	0.0283208
EIF2AK3	-0.173965	0.0132837	0.0299881
SERPINF2	-0.173506	0.0135324	0.0299881
STXBP5	-0.173354	0.0136161	0.0299881
RNASEH2C	-0.173314	0.0136379	0.0299881
MED30	-0.173197	0.0137024	0.0299881
RPL35A	-0.172936	0.0138473	0.0300588
POTEE	-0.172557	0.0140601	0.0302745
HDLBP	-0.171588	0.0146173	0.0308458
B4GALT1	-0.171495	0.014672	0.0308458
RBCK1	-0.170626	0.0151895	0.0311398
HIBADH	-0.170464	0.0152874	0.0311398
SKIV2L	-0.170447	0.0152981	0.0311398
PDE5A	-0.170191	0.0154547	0.0311398
RPL17	-0.169909	0.0156282	0.0311398
PLGLA	-0.169714	0.0157496	0.0311492
PKM	-0.1693	0.01601	0.0311532
IFIT1	-0.169156	0.0161017	0.0311532
TXNDC5	-0.168563	0.0164827	0.0314762
STAM	-0.168422	0.0165746	0.0314762
PANK4	-0.168349	0.0166223	0.0314762
ALAD	-0.168046	0.0168218	0.0316297
CFP	-0.167768	0.0170062	0.0317528
F10	-0.167446	0.0172221	0.0319326
CLASP2	-0.166256	0.0180418	0.0329685
HSP90B1	-0.166101	0.0181512	0.0329685
SCRIB	-0.165803	0.0183628	0.0330211
SUPT5H	-0.165712	0.0184275	0.0330211
FCN3	-0.164991	0.01895	0.0331183
C3orf38	-0.164966	0.0189683	0.0331183
TOLLIP	-0.164953	0.0189779	0.0331183
TUBB1	-0.16463	0.019216	0.0333161
PSMA3	-0.163441	0.0201161	0.0340396
JUP	-0.163406	0.0201433	0.0340396
HGFAC	-0.162297	0.0210171	0.0347426
GTF3C4	-0.16213	0.0211514	0.0347426
ARHGEF1	-0.162095	0.0211798	0.0347426
TAGLN	-0.162057	0.0212099	0.0347426
PHB2	-0.161094	0.0220014	0.0356022
POTEKP	-0.160233	0.0227302	0.0361248
IGHV4-28	-0.15941	0.0234454	0.036823
MFGE8	-0.159247	0.0235902	0.0368339
HRG	-0.159036	0.0237777	0.0369107
RO60	-0.158676	0.0241003	0.0369971
NTM	-0.158665	0.0241104	0.0369971
TFAP2B	-0.158324	0.02442	0.0370904
POTEJ	-0.158113	0.0246135	0.0371278
EPCAM	-0.157073	0.0255854	0.037982
PNP	-0.156754	0.0258903	0.037982
PGM1	-0.156369	0.0262618	0.0383164
EPS8	-0.155953	0.026669	0.0386364
C4B	-0.15585	0.0267705	0.0386364
KRAS	-0.155668	0.0269509	0.0386876
FERMT2	-0.155368	0.0272502	0.0387538
CAMK2D	-0.155331	0.0272873	0.0387538
MYL9	-0.154583	0.0280469	0.0389899
THOC6	-0.15431	0.028329	0.0389899
TPI1	-0.154301	0.0283388	0.0389899
PRDX6	-0.15423	0.0284119	0.0389899
ANO1	-0.154099	0.0285483	0.0389899
CNN3	-0.153915	0.0287417	0.0389899
ACAA2	-0.15389	0.0287678	0.0389899
TFAP2A	-0.15353	0.0291481	0.0391082
CNDP1	-0.151909	0.0309146	0.0405746
TTC37	-0.151876	0.0309512	0.0405746
C4A	-0.151832	0.0310008	0.0405746
CES1	-0.151314	0.0315845	0.0409372
VPS35	-0.150934	0.0320198	0.041301
DYSF	-0.148771	0.034594	0.0436536
PRNP	-0.148716	0.0346613	0.0436536
RAB27B	-0.148352	0.0351122	0.0438082
FLII	-0.147925	0.0356471	0.0442688
TFAP2E	-0.147789	0.0358184	0.0442756
TUBB8B	-0.147453	0.036246	0.0445977
ANK2	-0.147023	0.0367996	0.0450711
S100A7	-0.146496	0.0374873	0.0457037
POTEI	-0.146258	0.0378011	0.0458619
SERPINB10	-0.146128	0.0379745	0.0458619
SERPINA4	-0.145929	0.0382398	0.0458619
VTN	-0.145881	0.0383041	0.0458619
ACTB	-0.145616	0.038661	0.0459199
ACTG1	-0.145589	0.0386966	0.0459199
VPS26B	-0.144953	0.0395642	0.0460493
H3-3A	-0.144892	0.0396479	0.0460493
XPO5	-0.144878	0.0396679	0.0460493
RAB34	-0.14468	0.0399412	0.0460914
DUSP3	-0.144603	0.0400495	0.0460914
RAB2A	-0.144378	0.0403624	0.0461894
RAB5C	-0.144294	0.0404806	0.0461894
SYTL1	-0.142553	0.0429875	0.0478038
HDHD2	-0.142528	0.0430243	0.0478038
DKK3	-0.142475	0.0431031	0.0478038
WDR1	-0.142295	0.0433702	0.0478038
TUBB	-0.142273	0.043402	0.0478038
SERPINF1	-0.142203	0.0435069	0.0478038
AKR1A1	-0.14186	0.0440207	0.0481701
APOBR	-0.141362	0.0447761	0.0484863
KLKB1	-0.141327	0.04483	0.0484863
APOC4	-0.140863	0.0455439	0.0487184
TUBB8	-0.140816	0.0456165	0.0487184
TAGLN3	-0.140263	0.046481	0.0490669
VDAC1	-0.140111	0.0467215	0.0490669
MUC5AC	-0.139846	0.0471431	0.0490669
SERPINA7	-0.139808	0.0472033	0.0490669
ORM2	-0.139737	0.0473164	0.0490669
ARPC1B	-0.139383	0.0478861	0.0490669
TGM3	-0.139371	0.0479051	0.0490669
BAX	-0.139362	0.0479206	0.0490669
PSMC5	-0.139221	0.0481481	0.0490669
CLTCL1	-0.139078	0.048381	0.0491169
INHBC	-0.13892	0.0486392	0.0491919
DCAKD	-0.138393	0.0495084	0.0495084

## Sheet: Figure 3C
Proteins negatively correlated with NYHA	Proteins in pathways enriched in MEturquoise	21 Overlap
APOA2	SERPINA3	APOA2
BCHE	ITIH4	ITIH1
ITIH1	ITIH2	FETUB
FETUB	SERPIND1	APOA1
INTS4	AHSG	GGT1
TLN1	SERPINC1	C3
APOL1	SERPINF2	PLG
APOA1	SERPINA10	SERPINC1
GC	SERPINE1	APOM
GGT3P	SERPINA6	CLU
GGT2	ITIH1	ITIH2
GGT1	SERPINA7	SERPINA6
RMC1	SERPINA4	C8B
GSN	KNG1	SERPINF2
ITGA2	AGT	HRG
PON1	SERPINA5	C4B
PON3	C3	C4A
C3	C4B	SERPINA4
PLG	C4A	VTN
IRGQ	VTN	SERPINA7
PSAP	C5	ORM2
LGALS4	SERPING1
UGGT2	FETUB
KRT9	HRG
EXOG	APOM
AFM	APOA2
SERPINC1	APOC3
APOM	APOA1
CLU	APOA4
PSMB10	APCS
ABHD12	ORM2
ITIH2	CFH
GNL1	PLG
SELENOP	C8B
RASA4B	CLU
RDH11	F5
RASA4	C6
ALDH6A1	C8G
RAB39A	C7
ALB	MASP1
CUL4A	GSTM4
ARHGEF6	GSTM2
VPS25	GSTM1
RERG	GSTO1
SRGN	GPX3
AZGP1	IDH2
GAS6	GGT1
PPP1CB
LGALSL
ARL2
CCDC6
G3BP1
HNRNPH3
CPA3
ANXA10
GALE
DPYD
AHCY
SYTL2
PSMC1
AZU1
PLCG2
SLC35B2
WRNIP1
SEZ6L2
RBMX
SEC24B
SRSF3
NNT
PPIE
CDK11B
TBXAS1
PI4KA
RALGAPA2
PGK2
HPX
SF3B2
NFS1
CDK11A
SERPINA6
C8B
DPEP2
RAB5B
TF
MAN2A1
MTREX
FDX1
EIF2AK3
SERPINF2
STXBP5
RNASEH2C
MED30
RPL35A
POTEE
HDLBP
B4GALT1
RBCK1
HIBADH
SKIV2L
PDE5A
RPL17
PLGLA
PKM
IFIT1
TXNDC5
STAM
PANK4
ALAD
CFP
F10
CLASP2
HSP90B1
SCRIB
SUPT5H
FCN3
C3orf38
TOLLIP
TUBB1
PSMA3
JUP
HGFAC
GTF3C4
ARHGEF1
TAGLN
PHB2
POTEKP
IGHV4-28
MFGE8
HRG
RO60
NTM
TFAP2B
POTEJ
EPCAM
PNP
PGM1
EPS8
C4B
KRAS
FERMT2
CAMK2D
MYL9
THOC6
TPI1
PRDX6
ANO1
CNN3
ACAA2
TFAP2A
CNDP1
TTC37
C4A
CES1
VPS35
DYSF
PRNP
RAB27B
FLII
TFAP2E
TUBB8B
ANK2
S100A7
POTEI
SERPINB10
SERPINA4
VTN
ACTB
ACTG1
VPS26B
H3-3A
XPO5
RAB34
DUSP3
RAB2A
RAB5C
SYTL1
HDHD2
DKK3
WDR1
TUBB
SERPINF1
AKR1A1
APOBR
KLKB1
APOC4
TUBB8
TAGLN3
VDAC1
MUC5AC
SERPINA7
ORM2
ARPC1B
TGM3
BAX
PSMC5
CLTCL1
INHBC
DCAKD

## Sheet: Figure 3D
NYHA	class IV	class IV	class IV	class IV	class IV	class IV	class IV	class IV	class IV	class IV	class IV	class IV	class IV	class IV	class IV	class IV	class IV	class IV	class IV	class IV	class IV	class IV	class IV	class IV	class IV	class IV	class IV	class IV	class IV	class IV	class IV	class IV	class IV	class IV	class IV	class IV	class IV	class IV	class IV	class IV	class IV	class IV	class IV	class IV	class IV	class IV	class IV	class IV	class IV
APOA1	2875.69	3061.89	2707.58	2710.84	1881.21	5135.08	3662.15	1413.75	1440.73	1299.27	2272.84	4798.9	5417.9	4112.16	4985.52	3573.12	1596.89	4157.05	3776.68	1357.77	2778.18	2579.16	1669.87	3613.34	4989.41	2500.62	4540.36	3832.67	2182.56	512.375	1701.26	1246.61	1520.09	3959.46	1608.63	1786.69	4290.52	2793.55	1669.83	3300.63	4923.81	1197.47	4940.43	4816.12	4294.8	2566.92	2465.34	1823.35	5862.7
APOA2	489.967	849.36	638.176	634.366	407.974	1016.4	557.141	156.402	370.521	455.648	523.519	487.845	1163.28	1276.52	481.586	601.613	484.025	885.078	512.841	420.788	562.388	476.924	329.181	641.416	1011.73	399.506	941.672	547.621	705.84	166.12	421.064	195.048	306.775	522.647	267.617	287.431	1218.34	725.852	610.705	673.461	866.765	554.913	1096.06	534.922	752.305	420.647	715.382	572.654	1003.97
APOM	14.0178	22.6412	27.9152	20.1079	16.5411	36.1602	20.7566	16.2177	16.0607	13.2572	11.6954	26.0109	26.8802	36.431	34.2126	28.48	26.6619	36.8112	15.2709	6.69285	10.7207	13.8169	26.1277	17.2887	28.4868	12.8539	24.1985	18.7017	23.1994	6.75041	9.60209	9.96118	10.0352	23.1856	14.3382	11.9618	19.0934	11.2746	15.0234	21.9778	25.0862	26.4255	17.6862	30.9501	20.0422	20.64	17.3748	21.3833	17.4112
C3	228.319	751.819	668.574	756.904	448.624	1124.49	858.35	727.991	341.693	306.885	248.995	713.463	419.049	980.602	547.966	146.301	613.566	845.407	520.134	556.08	336.497	726.652	339.102	707.578	977.643	566.904	544.401	483.19	998.023	455.001	415.368	90.6323	571.955	587.458	352.999	602.17	734.536	553.076	985.605	291.901	131.429	503.835	642.449	454.892	659.157	986.195	883.085	732.068	601.042
C4A	27.3201	199.897	133.717	110.566	81.0218	180.13	146.448	121.225	43.2476	37.6381	38.3662	162.818	73.8409	143.599	84.1998	82.8024	116.617	63.5541	80.777	80.481	34.6951	139.526	87.1465	93.8616	96.7611	85.2479	142.374	92.528	179.39	71.9024	61.7485	10.537	132.784	99.3229	75.5427	74.1259	204.494	150.605	89.4739	152.692	28.9431	79.3168	77.4119	183.233	59.6195	98.6286	83.159	139.167	105.648
C4B	26.0297	189.187	125.831	109.697	76.0112	187.984	151.179	121.098	40.8246	36.999	37.7909	156.608	75.0797	141.913	83.2904	82.6764	113.39	59.3526	80.1006	80.5818	35.5612	133.132	85.8148	86.0223	99.0235	85.7841	138.754	87.4435	177.667	72.5467	62.382	11.8751	125.761	96.2364	70.2936	74.5017	209.52	149.505	87.5112	153.671	27.149	78.2197	74.278	186.283	60.0557	99.6526	78.6422	145.806	104.975
C8B	13.923	30.2073	25.9018	19.0298	18.6676	24.6578	25.495	20.5746	12.2462	12.6049	8.69658	23.7069	25.3728	28.2896	17.7492	17.2085	27.2975	20.9726	16.6623	17.9187	12.3905	20.104	19.4905	17.0707	30.8881	13.3393	21.0694	17.7504	29.771	12.5588	16.9461	7.93013	33.0791	27.6631	15.1592	15.0259	39.0635	21.1184	30.3575	17.7901	16.8024	18.2838	19.8284	17.149	19.7348	25.1627	29.1075	25.4719	30.8152
CLU	233.596	246.831	140.378	242.849	225.268	345.289	353.093	183.943	132.092	153.671	147.892	412.795	152.009	254.867	221.053	191.253	219.083	237.456	216.651	233.502	97.4589	274.522	238.415	185.663	333.296	197.192	199.975	231.123	384.334	162.984	202.212	94.0299	186.302	282.803	164.378	176.132	286.634	245.834	192.874	238.968	195.832	294.68	378.547	229.072	206.134	410.344	269.599	217.745	203.537
FETUB	3.32478	2.3206	2.68746	4.20785	2.11192	4.29127	3.81489	2.47603	0.893169	0.955825	2.2135	2.3406	1.90887	3.08397	2.13037	1.69045	1.56975	4.24203	3.3286	1.06585	1.11909	2.29043	2.69638	2.60069	2.6464	1.81261	3.25296	1.64065	4.18472	1.44046	2.94341	0.680443	2.48883	4.56228	1.37903	1.88366	2.10831	1.3269	1.14897	3.20278	2.99341	2.68983	3.35199	2.72722	2.58193	2.95771	4.50337	2.0557	1.30901
GGT1	1.93825	0.23778	0.283931	1.22081	0.11557	5.40351	3.32265	0.584951	2.23377	2.91269	2.0219	7.08793	4.2222	4.87537	4.13656	4.46596	0.0685717	6.55127	4.41653	4.54034	2.09592	1.59685	3.48171	8.17075	4.67022	2.34573	3.76292	3.09133	2.88414	0.545356	2.68867	4.28886	1.80907	3.85337	1.5574	2.79369	6.16945	1.10059	4.23961	2.22874	7.35096	2.57489	6.24337	1.13808	4.86188	2.91793	3.42275	0.118955	2.80169
HRG	159.965	196.16	132.474	130.037	287.997	165.993	209.477	101.149	102.215	103.472	103.93	214.181	156.559	250.526	119.358	111.123	138.359	200.822	125.661	47.6679	79.9208	368.48	211.779	138.62	251.498	124.881	218.202	138.066	127.724	177.254	136.157	63.8625	70.8951	435.934	119.093	182.97	212.71	85.064	300.645	111.563	159.193	101.802	127.737	170.012	154.555	232.324	159.212	269.58	515.416
ITIH1	91.3163	93.828	86.8765	89.4768	71.694	123.113	98.9524	62.748	26.5822	45.3478	43.1375	85.9366	128.713	126.418	63.2527	107.817	79.9961	119.759	94.3536	68.8983	61.3542	82.9629	68.8302	78.7134	145.989	63.1828	100.666	72.749	103.441	37.3528	68.1425	34.8503	61.1715	70.0208	35.9256	51.6123	130.896	60.632	95.3222	78.6712	99.9634	55.3206	86.0468	74.9652	76.1447	95.9902	81.011	60.8764	88.4195
ITIH2	96.2722	294.532	88.633	85.194	77.3625	138.888	82.5959	62.9941	29.8934	43.8098	54.6241	97.7388	115.526	101.094	68.71	100.87	75.8174	109.678	144.426	47.905	66.3112	96.6318	78.8432	70.1497	143.595	70.7687	125.261	54.1704	88.2326	51.2234	69.1177	38.5451	65.2924	66.5605	36.324	61.1246	94.4287	79.3819	89.7315	85.3154	83.9211	58.6717	76.0511	76.0943	86.4174	90.2777	75.272	76.7962	92.6177
ORM2	151.277	171.73	635.753	264.191	129.569	214.182	324.291	199.235	75.9573	94.7039	144.368	99.1721	429.91	373.119	127.309	301.95	398.016	266.595	35.2968	235.233	317.705	343.334	42.2412	220.74	421.877	171.397	317.302	55.5394	240.935	67.733	310.122	398.062	108.474	275.829	174.243	554.063	471.452	166.122	490.435	165.02	181.803	42.7076	371.398	521.581	385.585	125.37	224.051	315.828	222.987
PLG	32.5395	46.8455	37.8957	42.2244	39.7158	45.7923	45.9521	34.2414	25.1219	24.9206	34.2184	52.2954	34.2352	54.0492	38.4027	41.628	42.4492	38.4414	29.2626	26.2056	17.3643	34.973	34.4038	36.5732	75.7685	30.369	32.0664	30.1737	76.7169	30.0762	37.6679	18.3628	23.2169	37.8336	18.9801	23.5251	38.5769	24.1889	30.3025	41.3709	54.3874	26.3701	50.6364	35.9734	36.6495	54.3203	42.3124	49.3655	49.1088
SERPINA4	24.1071	23.6944	24.7071	21.8639	46.1585	40.0102	18.0266	10.7375	15.9077	21.909	18.9058	27.3238	19.9264	20.5086	27.2804	25.2038	28.425	35.2472	41.8123	12.2551	16.4025	19.8549	35.5529	20.8362	18.1624	15.9765	36.8427	22.1124	33.9188	12.3102	18.7697	12.7554	8.98665	24.7057	13.3151	22.829	23.025	17.7628	28.2197	18.2229	28.3225	19.6075	34.429	17.7395	32.8248	21.814	21.8089	21.6834	26.3949
SERPINA6	35.4342	48.9204	53.1252	37.1442	29.727	54.8174	56.0336	42.0302	28.2199	27.4291	22.2517	43.6643	36.6667	41.636	39.8844	38.7516	34.6507	50.9484	36.9556	27.4591	15.3201	35.7291	31.612	43.274	60.9387	31.8366	42.8965	39.6157	62.4415	28.1882	44.0367	22.9715	32.1548	40.1862	37.8225	39.4309	36.4129	26.2376	36.2915	46.9607	35.8467	43.9288	48.6254	40.8755	49.0533	52.1569	51.4068	36.6868	35.7179
SERPINA7	11.2585	13.9873	21.6188	12.8384	25.5082	29.4483	31.6676	13.5036	5.24403	10.8927	6.29146	16.6064	17.3143	14.0249	10.2062	12.6757	14.5741	21.5133	17.7331	12.4753	22.1637	10.2184	9.75619	13.8122	26.2497	15.925	16.8346	20.5003	41.1697	11.7013	14.2828	9.49871	14.3527	10.2841	9.71113	8.83374	32.6569	11.2086	14.4268	16.5542	14.2148	7.15957	17.9357	33.7087	21.0065	31.0768	26.1958	10.8944	20.4678
SERPINC1	181.302	172.066	190.39	167.34	147.846	311.707	248.539	192.228	107.556	95.5199	115.82	238.513	198.449	203.311	213.893	225.027	199.346	229.919	257.56	159.145	171.259	164.191	174.703	179.706	274.569	113.475	180.296	186.741	258.387	67.2992	192.837	63.2435	160	129.491	147.908	170.004	229.318	166.521	165.342	177.671	198.627	241.418	221.056	183.734	157.337	261.557	196.765	188.623	235.675
SERPINF2	89.5069	148.614	123.023	103.243	76.2051	116.687	119.913	78.6192	70.5567	63.3339	50.1799	90.1782	95.524	101.486	90.303	100.245	95.6061	113.176	132.293	103.508	44.913	58.5984	84.9531	99.4631	120.398	89.0852	89.6201	84.9344	150.447	50.9358	94.0014	45.7547	125.346	96.7153	56.8108	78.4314	111.829	93.2717	88.9556	73.3827	95.4281	149.255	106.041	72.4771	82.818	100.97	95.7579	120.492	99.8898
VTN	355.457	299.065	231.961	203.168	316.498	286.119	540.701	325.7	189.805	95.5827	194.884	467.365	226.556	505.291	492.972	259.501	379.427	501.638	482.558	278.55	47.7548	280.747	433.999	317.536	408.08	365.616	398.985	215.931	791.501	165.934	381.25	127.753	313.429	415.485	108.805	257.51	531.486	280.742	269.071	363.502	554.175	276.768	496.037	271.355	429.394	487.86	742.632	441.728	409.025
[truncated: 150 more columns]

## Sheet: Figure 3E
Category	Description	Log(q-value)
PaGenBase	Tissue-specific: liver	-20
PaGenBase	Cell-specific: HEPG2	-7.9
PaGenBase	Cell-specific: liver cell	-7.2

## Sheet: Figure 3F
NYHA	ALB: Albumin (g/L)	AST: Aspartate transaminase (U/L)	DBIL: Direct bilirubin (umol/L)	D_dimer (ng/L)	LDH: Lactate dehydrogenase (U/L)	PLT: Platelet (10~9/L)
class IV	33.9	21	1.8	2036	266.8	319
class IV	35.9	92	22.8	4222	351	122
class IV	33.7	36.2	14.3	2632	261.4	123
class IV	40.7	26	6.8	5240	386	181
class IV	30.5	24	10.2	1880	278	236
class IV	26.54	23	13.8	10280	477	54
class IV	33.33	75	18.8	3930	1204	246
class IV	39.1	175	6.8	8590	365	405
class IV	30.19	49	18.7	7204	592	73
class IV	40.9	43	130.3	2164	617.2	53
class IV	40	23.2	3.3	966	259.6	205
class IV	43.28	93	13.4	3930	1394	66
class IV	33.8	26	8.6	4182	249	228
class IV	35.14	27	3.7	5542	319.6	110
class IV	35.3	112	313.8	20000	715	46
class IV	25.8	48	6.4	2500	382	187
class IV	41.56	63	5.2	1950	329	190
class IV	30.95	15	1.5	1370	248	312
class IV	40	33	3.5	460	292	244
class IV	37.9	51	5.8	5120	342	222
class IV	37.3	26	7.3	2930	422	162
class IV	37.3	18	5.5	520	265	255
class IV	41.3	28	5.9	2708	458	219
class IV	36.83	45	5.1	4120	339	177
class IV	41.4	154	8.8	18340	790	123
class IV	33.1	11	4.3	3730	212	457
class IV	32.7	27.8	7.5	5518	447	69
class IV	34.6	19	11.4	3386	432	30
class IV	35.21	14	6.4	6158	268	89
class IV	40.27	58	6.2	10686	419	64
class IV	30.5	38	16.4	2868	381	69
class IV	27.83	21	5.2	1500	674	151
class IV	30.14	19	3.7	700	264	251
class IV	43.53	35	13.4	4808	248.2	287
class IV	37.7	9	2.8	3456	262.4	167
class IV	40.6	14	6.3	5910	303	197
class IV	26.08	14	2.7	1530	258	208
class IV	29.68	8	2	3950	194	286
class IV	30.03	45	1.5	3370	284	287
class IV	28.3	71	3.1	1100	236	238
class IV	30.31	18	3.7	3400	325	277
class IV	37.14	39	4.5	6420	284	62
class IV	33.71	25	14.2	1250	167	247
class IV	27	76	4.1	1850	392	222
class IV	32.23	26	1.8	1820	229	221
class IV	32.8	26	10.8	2470	268	194
class IV	33.39	37	9	840	526	319
class IV	27.23	326	4.9	8440	475	106
class IV	31.08	14	8.1	1260	225	188
class IV	37.64	25	2.6	2950	271	284
class IV	30.4	30	2.2	1030	191	313
class IV	25.44	30	11.2	7400	545	55
class IV	24.1	102	45	2580	464	181
class IV	30.92	648	150.5	20000	594	27
class IV	29.5	60	38.6	6540	300	169
class IV	33.33	29	2.9	1010	273	216
class IV	29.31	24	4.3	10260	210	261
class IV	25.48	15	1.5	2730	302	207
class IV	27.84	22	1.5	1900	246	296
class IV	29.1	242	6.3	19820	891	251
class II, III	39.9	21	8.2	3074	185	287
class II, III	40.67	19	8.3	6670	279	284
class II, III	36.5	48	3.4	7594	286.2	153
class II, III	34.5	38.6	3.5	2010	318.8	178
class II, III	38.5	28	4.6	1840	212	482
class II, III	37.7	31.2	6	4036	237.4	241
class II, III	33.65	24	4.2	4610	191	190
class II, III	43.13	23	3.9	5290	286	164
class II, III	39.94	36	7.2	11570	667	155
class II, III	27.4	13	4.2	2450	358.8	211
class II, III	34.1	18	2	1236	237	317
class II, III	34.77	41	13.2	5816	282.2	169
class II, III	31.68	21	2.2	1020	273	221
class II, III	36.7	33	5.6	5892	274	181
class II, III	35.83	20	4	530	278	187
class II, III	31.63	28	2.1	1740	210	340
class II, III	36	19	1.5	230	226	329
class II, III	35.2	21	2.7	980	147	179
class II, III	28.5	30	3	1370	221	195
class II, III	36.3	20	3.9	4190	282	179
class II, III	36.2	34	3.7	6610	320	364
class II, III	39	40	7.2	2120	263	203
class II, III	33.5	68	81.6	3590	367.6	130
class II, III	40.8	17	2	1580	183	284
class II, III	39.6	14	5.9	1780	269.8	97
class II, III	35.33	23	6.16	1120	261.6	325
class II, III	39.1	16	3.3	3490	284	241
class II, III	35.3	47	9.3	2760	265	229
class II, III	33.9	57	6.8	2100	239	248
class II, III	29	27	2.4	2650	197	323
class II, III	38.3	16	2.5	490	202	237
class II, III	29.8	11	3.2	2136	368	315
class II, III	39.41	82	17.7	2520	569	98
class II, III	39.67	15	2.9	880	151	271
class II, III	36.9	89	5.4	230	286	100
class II, III	35.9	22	2.7	4910	211	498
class II, III	34.1	41	4.9	2760	274	452
class II, III	34.6	18	4.7	2710	157	254
class II, III	39.9	46	6	1480	240	271
class II, III	30.7	20	3.4	1814	268	305
class II, III	33.5	26	18.6	6660	244	230
class II, III	35.11	24	5.8	2900	280	146
class II, III	31.78	26	3.9	20000	299	173
class II, III	29	19	2.3	1390	218	388
class II, III	26.5	14	1.5	9900	229	241
class II, III	35.25	20	1.5	330	179	165
class II, III	44.1	31	2.3	240	189	222
class II, III	41.3	32	4	220	163	133
class II, III	40.2	15	3.5	380	230	219
class II, III	26.04	72	5.6	790	252	145
class II, III	31.64	21	1.7	1200	442	236
class II, III	30	31	1.5	1016	248	104
class II, III	34.94	13	2	460	513	231
class II, III	37.34	22	3.2	560	158	305
class II, III	28.07	15	1.5	3260	201	416
class II, III	38.3	18	1.5	1120	225	466
class II, III	33.23	30	2	2740	326	145
class II, III	26.59	25.2	7.8	2998	254.4	286
class II, III	28.7	16	3	830	193	319
class II, III	37.55	29	3.3	3536	239	283
class II, III	30.52	16	3.9	1510	191	224
class II, III	46	26	1.5	480	197	158
class II, III	26.4	19	5.3	930	166	210
class II, III	39.6	40	4.4	990	343	406
class II, III	26.5	35	4.3	1270	193	145
class II, III	35.23	23	4.8	1530	336	328
class II, III	34.89	23	3	730	274	196
class II, III	37.5	22	3.6	1330	258	216
class II, III	33.9	15	2.3	340	174	166
class II, III	35	25	3.9	320	183	199
class II, III	40.02	234	7.9	590	6330	377
class II, III	37.2	60	1.9	1038	412	256
class II, III	32.27	27	6.1	550	225	261
class II, III	42.36	20	3.7	1470	179	230
class II, III	34.24	14	2	300	180	280
class II, III	35	31	3.2	300	204	205
class II, III	39.008	45	7	1260	230	254
class II, III	40.11	22	3.2	280	284	169
class II, III	37.9	17	4.1	350	205	278
class II, III	39.07	24	2.4	220	183	193
class II, III	36.57	37	9.6	1720	250	131
class II, III	31.65	93	17	3750	1687	297
class II, III	31.51	27	2.3	900	279	230
class II, III	29.3	22	3.1	400	281	266
class II, III	32.12	19	3.5	1270	288	303
class II, III	34.5	56	3.4	260	288	203
class II, III	26.2	21	2.7	2720	239	389
class II, III	36.72	19	2.3	540	151	82
class II, III	36.1	17	2.7	230	162	230
class II, III	28	82	3	940	425	328
class II, III	39.27	19	1.7	1600	179	370
class II, III	34.2	32	8.8	1630	264	154
class II, III	37.34	25	2.3	1430	310	222
class II, III	43.52	26.6	1.5	2782	254.4	281
class II, III	40.69	51	4.9	500	400	176
class II, III	37.83	23	2.2	220	220	165
class II, III	40.296	17	3.42	900	126	228
class II, III	36.21	30	2.4	570	274	102
class II, III	41.47	16	6.2	270	142	172
class II, III	23.61	17	1.8	4680	262	223
class II, III	27.14	21	1.5	20000	344	172
class II, III	28.32	33	5.2	8270	330	140
class II, III	40.09	23	3.9	380	240	112
class II, III	31.9	15	2	920	175	117
class II, III	28.75	25	1.5	1230	174	314
class II, III	41.8	63	8.6	760	1578	181
class II, III	36.9	21	4.7	250	171	146
class II, III	36.3	22	3.3	1080	193	266
class II, III	24.81	24	2.6	7200	391	212
class II, III	33.67	27	2	1410	308	253
class II, III	43.86	17	5.3	380	239	194
class II, III	31.2	10	1.5	570	156	379
class II, III	33.73	18	4.7	820	242	149
class II, III	37.4	20	2.2	390	212	265
class II, III	40.4	22	7	3140	337	282
class II, III	43.4	45	4.2	2220	374	290
class II, III	40.01	33.4	3.7	1536	293.8	246
class II, III	33.446	36	5.4	3906	371	146
class II, III	37.96	61	9.3	2734	658.8	363
class II, III	39.7	13	3.7	2080	221	312
class II, III	34.6	30	4.3	948	197	185
class II, III	30.2	29	9.6	2490	399	277
class II, III	40.4	27.6	4.68	1014	200.2	204
class II, III	32.4	31	4.6	2642	307	325
class II, III	46.4	24	4.1	6140	189	247
class II, III	25.9	47	14.2	5012	434	76
class II, III	32.3	14	2.8	1088	153	224
class II, III	34	26	4.86	430	154	285
class II, III	32.36	20	5.7	1746	246	226
class II, III	40.2	14	2.4	310	313	213
class II, III	32.69	18	4.4	2552	270	448
class II, III	31.5	21	2.9	1250	231	355
class II, III	32	14	2	1980	184	400
class II, III	37.5	14	3.2	390	222	444

## Sheet: Figure 3G
NYHA	Age
class IV	36
class IV	26
class IV	51
class IV	49
class IV	58
class IV	56
class IV	18
class IV	31
class IV	57
class IV	69
class IV	62
class IV	69
class IV	34
class IV	56
class IV	52
class IV	58
class IV	65
class IV	68
class IV	53
class IV	72
class IV	69
class IV	63
class IV	55
class IV	52
class IV	48
class IV	58
class IV	58
class IV	47
class IV	66
class IV	64
class IV	71
class IV	69
class IV	56
class IV	65
class IV	57
class IV	65
class IV	44
class IV	53
class IV	30
class IV	52
class IV	22
class IV	83
class IV	38
class IV	63
class IV	54
class IV	72
class IV	33
class IV	56
class IV	47
class IV	54
class IV	57
class IV	73
class IV	63
class IV	56
class IV	64
class IV	64
class IV	41
class IV	68
class IV	69
class IV	64
class III	58
class III	75
class III	53
class III	45
class III	52
class III	67
class III	69
class III	47
class III	70
class III	73
class III	69
class III	67
class III	60
class III	69
class III	71
class III	61
class III	62
class III	56
class III	56
class III	18
class III	62
class III	58
class III	32
class III	27
class III	81
class III	24
class III	50
class III	62
class III	26
class III	29
class III	55
class III	22
class III	56
class III	29
class III	40
class III	50
class III	58
class III	24
class III	79
class III	55
class III	45
class III	55
class III	46
class III	69
class III	53
class III	37
class III	47
class III	65
class III	51
class III	31
class III	54
class III	67
class III	52
class III	40
class III	46
class III	34
class III	68
class III	43
class III	57
class III	26
class III	68
class III	45
class III	64
class III	56
class III	49
class III	42
class III	41
class III	47
class III	55
class III	81
class III	33
class III	44
class III	27
class III	49
class III	54
class III	40
class III	60
class III	50
class II	49
class II	61
class II	29
class II	53
class II	64
class II	56
class II	39
class II	40
class II	44
class II	38
class II	50
class II	44
class II	64
class II	42
class II	20
class II	29
class II	20
class II	45
class II	34
class II	62
class II	64
class II	20
class II	63
class II	54
class II	19
class II	52
class II	67
class II	55
class II	52
class II	59
class II	49
class II	68
class II	51
class II	20
class II	36
class II	56
class II	45
class II	54
class II	50
class II	26
class II	43
class II	41
class II	54
class II	67
class II	25
class II	28
class II	70
class II	65
class II	53
class II	62
class II	38
class II	52
class II	39
class II	44
class II	27
class II	22
class II	71
class II	24
class II	45
class II	66
class II	28

## Sheet: Figure 3H
Symbol	FC (class IV/ class II, III)	log2FC (class IV/ class II, III)	Pvalue	FDR	Regulated
APOA2	0.696249	-0.522324	2.12e-07	3.17745e-05	down-regulated
BCHE	0.692252	-0.530631	3.07e-07	3.17745e-05	down-regulated
FETUB	0.75594	-0.403656	4.2e-06	0.000268272	down-regulated
ITIH1	0.807401	-0.308643	5.78e-06	0.000268272	down-regulated
TLN1	0.548584	-0.866215	6.48e-06	0.000268272	down-regulated
CST3	1.72144	0.78362	1.99e-05	0.00053613	up-regulated
GC	0.778744	-0.360779	2.14e-05	0.00053613	down-regulated
ITIH2	0.854876	-0.226213	2.16e-05	0.00053613	down-regulated
APOA1	0.745463	-0.423792	2.5e-05	0.00053613	down-regulated
KRT9	0.584981	-0.773539	2.59e-05	0.00053613	down-regulated
G3BP1	0.662167	-0.594732	4.54e-05	0.000854345	down-regulated
RMC1	0.74059	-0.433253	0.000105695	0.00180244	down-regulated
CRP	1.78541	0.836254	0.000116683	0.00180244	up-regulated
VCAM1	1.39934	0.484745	0.000121904	0.00180244	up-regulated
VPS25	0.718635	-0.47667	0.000163349	0.00215922	down-regulated
APOL1	0.814104	-0.296715	0.000166896	0.00215922	down-regulated
B2M	1.7846	0.835604	0.000227184	0.0027663	up-regulated
GSN	0.848782	-0.236534	0.000260381	0.00289314	down-regulated
INTS4	0.75657	-0.402454	0.000271477	0.00289314	down-regulated
IFIT1	0.701821	-0.510824	0.000283015	0.00289314	down-regulated
UGGT2	0.746371	-0.422036	0.000301188	0.00289314	down-regulated
SEZ6L2	0.70336	-0.507665	0.000307484	0.00289314	down-regulated
PON3	0.722804	-0.468324	0.00037376	0.00319088	down-regulated
GGT3P	0.695122	-0.524662	0.000377594	0.00319088	down-regulated
GGT1	0.677256	-0.562227	0.000385372	0.00319088	down-regulated
GGT2	0.697424	-0.519893	0.000409615	0.00326117	down-regulated
PLG	0.852832	-0.229666	0.000542772	0.00416125	down-regulated
VWF	1.52962	0.613175	0.000701554	0.00518649	up-regulated
NTAN1	0.818469	-0.289	0.00084381	0.00602306	down-regulated
RHOA	0.721669	-0.470591	0.000946981	0.00653417	down-regulated
SERPINA6	0.880121	-0.184227	0.00100284	0.00654921	down-regulated
KCTD12	0.668075	-0.581917	0.00101244	0.00654921	down-regulated
IGLV5-45	1.51769	0.601877	0.00108206	0.00664756	up-regulated
EXOG	0.861507	-0.215065	0.00113448	0.00664756	down-regulated
PON1	0.813419	-0.297929	0.00114524	0.00664756	down-regulated
IRGQ	0.796641	-0.327999	0.0011561	0.00664756	down-regulated
HRG	0.842139	-0.247869	0.00130614	0.00730732	down-regulated
PSAP	0.352878	-1.50276	0.0013558	0.00738555	down-regulated
CLU	0.882105	-0.180977	0.00139419	0.00739992	down-regulated
PRNP	0.414353	-1.27107	0.00144692	0.00748784	down-regulated
EPS8	0.694079	-0.526828	0.00151543	0.00765108	down-regulated
CTSD	1.20168	0.265058	0.00160158	0.0078935	up-regulated
ANXA10	0.737587	-0.439115	0.00172346	0.00829667	down-regulated
DKK3	0.695831	-0.523191	0.00180391	0.00848658	down-regulated
RDH11	0.806373	-0.31048	0.001905	0.008763	down-regulated
ARHGEF6	0.784021	-0.351035	0.0021809	0.00981404	down-regulated
DPYD	0.506271	-0.98202	0.00230117	0.0101349	down-regulated
GALE	0.414797	-1.26952	0.00242748	0.0103464	down-regulated
CFD	1.83578	0.876396	0.00244914	0.0103464	up-regulated
CPA3	0.701374	-0.511744	0.00287051	0.0117533	down-regulated
SCRIB	0.770947	-0.375297	0.00289575	0.0117533	down-regulated
APOC4	0.676641	-0.563538	0.00313224	0.0122173	down-regulated
ITGA2	0.807151	-0.30909	0.00313224	0.0122173	down-regulated
APOM	0.844614	-0.243637	0.00318712	0.0122173	down-regulated
AFM	0.853189	-0.229063	0.00341555	0.0128549	down-regulated
LYZ	1.49484	0.57999	0.00359654	0.0132944	up-regulated
AHSG	0.815485	-0.29427	0.00388443	0.0141016	down-regulated
C3	0.851856	-0.231318	0.00395118	0.0141016	down-regulated
TFG	0.531505	-0.911846	0.00426463	0.0149624	down-regulated
KRAS	0.696311	-0.522197	0.00448596	0.0154766	down-regulated
MASP2	1.33196	0.413552	0.00471764	0.016009	up-regulated
REG1A	0.756299	-0.402972	0.0050855	0.016979	down-regulated
AZU1	0.741389	-0.431698	0.00521377	0.017131	down-regulated
GSTM1	0.728698	-0.456607	0.0053009	0.0171451	down-regulated
SERPINA3	1.22849	0.296891	0.00543406	0.0173054	up-regulated
STXBP5	0.80346	-0.315702	0.0056163	0.0174952	down-regulated
RAD23B	0.699586	-0.515428	0.00566271	0.0174952	down-regulated
PLTP	1.23771	0.307679	0.00609626	0.0183241	up-regulated
SERPINC1	0.896876	-0.15702	0.00614623	0.0183241	down-regulated
CKM	0.662481	-0.594048	0.00619657	0.0183241	down-regulated
LTF	0.812634	-0.299323	0.00645389	0.0188163	down-regulated
CELA3B	0.829952	-0.2689	0.00734315	0.0211116	down-regulated
PSMB10	0.377874	-1.40402	0.00808065	0.0221735	down-regulated
VAT1	1.44793	0.533987	0.008145	0.0221735	up-regulated
ANO1	0.816118	-0.293151	0.00827509	0.0221735	down-regulated
COMP	1.76413	0.81896	0.00827509	0.0221735	up-regulated
RPL35A	0.853905	-0.227853	0.00827509	0.0221735	down-regulated
HNRNPL	1.64119	0.714742	0.00847371	0.0221735	up-regulated
JUP	0.729939	-0.454152	0.00854085	0.0221735	down-regulated
MAP2K7	0.819769	-0.286711	0.00867657	0.0221735	down-regulated
MDH1	0.720327	-0.473276	0.00867657	0.0221735	down-regulated
PRDX6	0.710591	-0.492909	0.00916691	0.0229461	down-regulated
PCOLCE	1.29994	0.37844	0.00931147	0.0229461	up-regulated
PLGLA	0.84937	-0.235536	0.00931147	0.0229461	down-regulated
DDX18	0.729893	-0.454244	0.00953214	0.0232136	down-regulated
CES1	0.642237	-0.638822	0.00975745	0.0233972	down-regulated
PPP1CB	0.81216	-0.300164	0.00983361	0.0233972	down-regulated
PHB2	0.755749	-0.40402	0.0101435	0.0238604	down-regulated
PNP	0.801765	-0.318748	0.0103017	0.0239602	down-regulated
HADHB	0.66276	-0.593441	0.0106248	0.0240905	down-regulated
ACTR1A	0.84284	-0.24667	0.0106248	0.0240905	down-regulated
C8B	0.876493	-0.190186	0.0107069	0.0240905	down-regulated
ADIPOQ	1.20375	0.267541	0.0109568	0.0243876	up-regulated
CCAR1	0.852658	-0.229962	0.0111262	0.0245013	down-regulated
HSP90B2P	0.860644	-0.216511	0.01156	0.0251732	down-regulated
TF	0.867705	-0.204723	0.0118274	0.0251732	down-regulated
NNT	0.704228	-0.505885	0.0119177	0.0251732	down-regulated
DPEP2	0.8353	-0.259634	0.0119177	0.0251732	down-regulated
RGN	1.22322	0.290686	0.0121925	0.0254305	up-regulated
C3orf38	0.838867	-0.253486	0.0122853	0.0254305	down-regulated
AKR1A1	0.73307	-0.447978	0.0126628	0.0259526	down-regulated
AHCY	0.518888	-0.946506	0.0128555	0.026089	down-regulated
ATP6V0C	0.896451	-0.157704	0.0130506	0.026172	down-regulated
VPS26B	0.815526	-0.294196	0.0131492	0.026172	down-regulated
KLK10	1.99753	0.998218	0.0133483	0.0263153	up-regulated
SAMHD1	1.21884	0.285505	0.013652	0.0266601	up-regulated
IGLV3-27	1.2108	0.275966	0.0139618	0.0267133	up-regulated
RASA4B	0.872734	-0.196387	0.0139618	0.0267133	down-regulated
PITPNA	0.870113	-0.200725	0.0140664	0.0267133	down-regulated
ASPSCR1	0.737327	-0.439623	0.0147089	0.0273759	down-regulated
CDH17	0.73043	-0.453182	0.0148184	0.0273759	down-regulated
AZGP1	0.780961	-0.356678	0.0151514	0.0273759	down-regulated
SERPINA11	0.738629	-0.437079	0.015377	0.0273759	down-regulated
CAMK2D	0.851902	-0.231241	0.0154909	0.0273759	down-regulated
KRT79	0.825517	-0.27663	0.0154909	0.0273759	down-regulated
PKM	0.817218	-0.291206	0.0156056	0.0273759	down-regulated
GFAP	3.38953	1.76109	0.0156056	0.0273759	up-regulated
WRNIP1	0.818664	-0.288656	0.0156056	0.0273759	down-regulated
RASA4	0.873916	-0.194433	0.0158372	0.0275487	down-regulated
SERPINA10	0.820089	-0.286148	0.0163094	0.0277922	down-regulated
TXNDC5	0.739004	-0.436345	0.0164293	0.0277922	down-regulated
PIGR	1.21009	0.275109	0.0165501	0.0277922	up-regulated
HEXB	0.12927	-2.95154	0.0166716	0.0277922	down-regulated
EIF2B1	0.80245	-0.317517	0.0166716	0.0277922	down-regulated
SCARB1	0.894511	-0.160829	0.0167939	0.0277922	down-regulated
RUVBL2	1.45517	0.541185	0.016917	0.0277922	up-regulated
MAN2A1	0.840427	-0.250806	0.0171655	0.0279628	down-regulated
ACAA2	0.596058	-0.746476	0.017291	0.0279628	down-regulated
ARL2	0.734943	-0.444295	0.0175444	0.0281526	down-regulated
CORO1B	0.56017	-0.836063	0.0179305	0.028333	down-regulated
PABPC1	0.714222	-0.485555	0.0179305	0.028333	down-regulated
GSTM4	0.818742	-0.288519	0.0181921	0.0285285	down-regulated
IGHV1-8	0.874517	-0.193442	0.0187252	0.0289144	down-regulated
SYTL1	0.802041	-0.318253	0.0187252	0.0289144	down-regulated
CNDP1	0.817304	-0.291056	0.0189969	0.0289144	down-regulated
EIF2AK3	0.852922	-0.229514	0.0189969	0.0289144	down-regulated
MMP2	1.59281	0.671575	0.0194109	0.0291163	up-regulated
SERPINA7	0.896556	-0.157534	0.0194109	0.0291163	down-regulated
UFD1	0.833556	-0.262649	0.0201183	0.0299604	down-regulated
THOC6	0.822778	-0.281425	0.0205535	0.0303898	down-regulated
SLC35B2	0.817152	-0.291324	0.021601	0.0314888	down-regulated
SRGN	0.634272	-0.656827	0.021601	0.0314888	down-regulated
RAB34	0.87144	-0.198527	0.0230158	0.0333166	down-regulated
C4B	0.855449	-0.225246	0.0231779	0.0333182	down-regulated
RBM39	0.80233	-0.317732	0.0233409	0.0333212	down-regulated
PLCG2	0.859888	-0.217779	0.0240032	0.0338004	down-regulated
USP9X	0.544183	-0.877835	0.0240032	0.0338004	down-regulated
C4A	0.853599	-0.22837	0.0243403	0.0340436	down-regulated
PPP2R5A	0.887662	-0.171918	0.0253766	0.0352547	down-regulated
ALB	0.881628	-0.181759	0.0259089	0.0355284	down-regulated
HDLBP	0.490671	-1.02717	0.0260885	0.0355284	down-regulated
MGLL	0.691222	-0.532779	0.0260885	0.0355284	down-regulated
GSTM2	0.819401	-0.287358	0.0262691	0.0355406	down-regulated
EMC8	0.777461	-0.363157	0.0266336	0.0357998	down-regulated
DCAKD	0.741248	-0.431972	0.0271886	0.0361125	down-regulated
STK39	0.797339	-0.326736	0.0273758	0.0361125	down-regulated
EPCAM	0.886402	-0.173967	0.0275641	0.0361125	down-regulated
PSME1	0.833837	-0.262163	0.0275641	0.0361125	down-regulated
CD109	0.876263	-0.190564	0.0283286	0.0368806	down-regulated
ABLIM1	1.26174	0.335418	0.0289138	0.0371749	up-regulated
RAB13	0.779938	-0.358569	0.0289138	0.0371749	down-regulated
KRT13	0.67338	-0.570508	0.0293098	0.0372467	down-regulated
PTGDS	1.34116	0.423477	0.0295095	0.0372467	up-regulated
INPP5F	1.2507	0.322738	0.0295095	0.0372467	up-regulated
DNAJB1	0.791025	-0.338204	0.0301157	0.0377815	down-regulated
TPM1	0.502167	-0.993762	0.0303201	0.0378088	down-regulated
UBE2N	0.813233	-0.298259	0.0307325	0.0380936	down-regulated
CPB1	1.21838	0.284968	0.0309405	0.0381231	up-regulated
SMC1A	0.639599	-0.644759	0.0317847	0.0389315	down-regulated
AGO3	0.865367	-0.208617	0.0330879	0.0402894	down-regulated
GOT1	1.22018	0.287092	0.0335324	0.0403558	up-regulated
NAP1L1	0.877223	-0.188984	0.0335324	0.0403558	down-regulated
MFGE8	0.858104	-0.220775	0.0337565	0.0403907	down-regulated
MED30	0.846677	-0.240116	0.0339819	0.0404268	down-regulated
GALNT7	0.603252	-0.729166	0.0342086	0.0404639	down-regulated
CD44	1.23522	0.304767	0.0346659	0.0407718	up-regulated
FAM120A	0.412256	-1.27839	0.0348965	0.0408112	down-regulated
RERG	0.843211	-0.246035	0.0367888	0.0425435	down-regulated
SIRT2	0.842623	-0.24704	0.0367888	0.0425435	down-regulated
IQGAP1	0.759242	-0.397367	0.0370314	0.0425861	down-regulated
WDR61	0.544452	-0.877123	0.0375207	0.0426746	down-regulated
DSG2	1.86137	0.896367	0.0375207	0.0426746	up-regulated
ISLR	1.56505	0.646211	0.0377673	0.0427204	up-regulated
DCAF13	0.864033	-0.210841	0.0385157	0.0433301	down-regulated
COL5A2	0.786221	-0.346993	0.0387679	0.0433781	down-regulated
SF3B2	0.49455	-1.01581	0.0390215	0.0434052	down-regulated
TBXAS1	0.76633	-0.383963	0.0392766	0.0434052	down-regulated
CAMKK2	1.33348	0.415195	0.039533	0.0434052	up-regulated
GSTO1	0.858003	-0.220945	0.0397909	0.0434052	down-regulated
ITIH5	0.739311	-0.435747	0.0400502	0.0434052	down-regulated
SYTL2	0.871982	-0.19763	0.0400502	0.0434052	down-regulated
APCS	0.77306	-0.371348	0.0413683	0.0446002	down-regulated
PPP2R5E	0.882453	-0.180408	0.0419057	0.0449455	down-regulated
KRT84	0.852083	-0.230933	0.0421766	0.0450029	down-regulated
TIMM9	0.888823	-0.170032	0.0427229	0.045352	down-regulated
ARHGEF1	0.658478	-0.602793	0.0435536	0.0459979	down-regulated
HSP90B1	0.757181	-0.401289	0.0443978	0.0466515	down-regulated
ICAM1	1.61418	0.6908	0.0449683	0.0470123	up-regulated
DAG1	1.24763	0.319186	0.0458356	0.0473363	up-regulated
COL1A1	2.46632	1.30236	0.0461278	0.0473363	up-regulated
YWHAB	0.757815	-0.400082	0.0461278	0.0473363	down-regulated
PPP2R5C	0.893588	-0.162319	0.0464215	0.0473363	down-regulated
TRIP10	0.686172	-0.543358	0.0464215	0.0473363	down-regulated
PEBP1	1.34854	0.431401	0.0467169	0.0474039	up-regulated
FAM3C	0.729858	-0.454312	0.0470138	0.0474725	down-regulated
ACTR3C	0.71159	-0.490881	0.0482175	0.0484515	down-regulated
FCGBP	1.59783	0.676116	0.0494469	0.0494469	up-regulated

## Sheet: Figure 3I
Pathway	Genes	Pvalue	FDR	Regulated
R-HSA-1474244~Extracellular matrix organization	COL1A1, COMP, VCAM1, VWF, MMP2, DAG1, PCOLCE, CTSD, CD44, ICAM1	1.67379e-07	3.36431e-05	upregulated
R-HSA-6798695~Neutrophil degranulation	CFD, VAT1, CST3, PIGR, SERPINA3, LYZ, CTSD, B2M, CD44	6.98932e-05	0.00468285	upregulated
GO:0007155~cell adhesion	COL1A1, COMP, ISLR, VCAM1, VWF, DSG2, CD44, ICAM1	7.39203e-05	0.0333373	upregulated
GO:0006508~proteolysis	CFD, CPB1, MMP2, MASP2, PCOLCE, CTSD, KLK10	0.000128964	0.0333373	upregulated
GO:0010951~negative regulation of endopeptidase activity	SERPINA11, AHSG, SERPINC1, SERPINA10, FETUB, SERPINA6, HRG, SERPINA7	3.97948e-07	0.000258865	downregulated
hsa04610:Complement and coagulation cascades	C4B, C3, C4A, SERPINC1, PLG, C8B, CLU	0.000485177	0.0600607	downregulated
GO:0051180~vitamin transport	AFM, APOA1, GC	0.000676304	0.0788908	downregulated

## Sheet: Figure 3J
Symbol	FC (class IV/ class II, III)	log2FC (class IV/ class II, III)	Pvalue	FDR	Regulated
VSIG4	2.21249	1.14567	7.78e-05	0.0108348	up-regulated
ARHGEF2	1.78567	0.836468	0.000105898	0.0108348	up-regulated
APOA1	0.633069	-0.659566	0.000123591	0.0108348	down-regulated
MIF4GD	2.98123	1.57591	0.000252821	0.0165823	up-regulated
CD163	1.8604	0.895611	0.000328066	0.0165823	up-regulated
AARS2	1.6845	0.752319	0.000378304	0.0165823	up-regulated
ARHGEF1	1.65899	0.730302	0.000855969	0.0253349	up-regulated
OSTF1	1.59857	0.676778	0.00087931	0.0253349	up-regulated
SERPINC1	0.764132	-0.388106	0.0009277	0.0253349	down-regulated
ANGPTL4	2.02387	1.01712	0.000965077	0.0253349	up-regulated
HNRNPUL2	1.91625	0.938289	0.00105963	0.0253349	up-regulated
TMED5	2.02017	1.01447	0.00146452	0.0317736	up-regulated
CNOT3	2.31935	1.21372	0.00177496	0.0317736	up-regulated
PRKDC	2.15156	1.10538	0.00186133	0.0317736	up-regulated
SNRNP200	1.86493	0.899122	0.00189695	0.0317736	up-regulated
PDS5B	1.95331	0.965919	0.00193299	0.0317736	up-regulated
AGPS	1.90923	0.932993	0.00221903	0.0328534	up-regulated
ASPH	1.60049	0.678513	0.00228994	0.0328534	up-regulated
TF	0.661712	-0.595724	0.00243666	0.0328534	down-regulated
PLBD2	2.64288	1.40211	0.00251222	0.0328534	up-regulated
GMPS	1.92257	0.943033	0.00262328	0.0328534	up-regulated
BAX	2.68267	1.42367	0.00289356	0.0337065	up-regulated
SRSF11	1.82026	0.864143	0.00296577	0.0337065	up-regulated
TNPO2	1.75894	0.814707	0.00307587	0.0337065	up-regulated
UBE2K	1.79867	0.84693	0.00330457	0.0347641	up-regulated
EIF3A	1.86693	0.900665	0.00359773	0.0352539	up-regulated
APOA2	0.470132	-1.08886	0.00381914	0.0352539	down-regulated
SERPINA4	0.7206	-0.472729	0.00429924	0.0352539	down-regulated
FKBP5	1.58096	0.660804	0.00435001	0.0352539	up-regulated
KIAA0196	1.54563	0.628197	0.00437396	0.0352539	up-regulated
IFIT1	2.95991	1.56555	0.00445346	0.0352539	up-regulated
NCKIPSD	1.75289	0.809735	0.0046129	0.0352539	up-regulated
GCN1L1	1.9629	0.972986	0.00469366	0.0352539	up-regulated
MBOAT7	1.81669	0.86131	0.00486128	0.0352539	up-regulated
PGLYRP2	0.829351	-0.269945	0.00489003	0.0352539	down-regulated
UFSP2	1.58048	0.660366	0.00536268	0.0352539	up-regulated
MST4	1.58786	0.667085	0.00542698	0.0352539	up-regulated
PIN1	1.82287	0.866214	0.00561423	0.0352539	up-regulated
TUBG1	1.82574	0.868478	0.00571354	0.0352539	up-regulated
SF3B3	1.79023	0.840145	0.00571413	0.0352539	up-regulated
TOMM40	2.49464	1.31883	0.00605093	0.0352539	up-regulated
UBE2G2	2.25568	1.17357	0.00608229	0.0352539	up-regulated
OSTC	2.33496	1.2234	0.0061552	0.0352539	up-regulated
FAM98B	2.15612	1.10844	0.00622479	0.0352539	up-regulated
USO1	1.50895	0.593545	0.0063684	0.0352539	up-regulated
RNASE1	1.92445	0.944447	0.00639254	0.0352539	up-regulated
RAB21	1.51058	0.595101	0.00644115	0.0352539	up-regulated
AFM	0.66671	-0.584869	0.00658854	0.0352539	down-regulated
NOP56	2.05077	1.03617	0.00665602	0.0352539	up-regulated
SNF8	1.63685	0.710921	0.00673523	0.0352539	up-regulated
PRPF8	1.78037	0.832181	0.00688703	0.0352539	up-regulated
TTR	0.495065	-1.01431	0.00697036	0.0352539	down-regulated
VPS18	1.67969	0.748192	0.00737018	0.035537	up-regulated
ARHGEF6	1.56132	0.64277	0.00749057	0.035537	up-regulated
SNRPD1	1.55638	0.638196	0.00761201	0.035537	up-regulated
PPP5C	1.97268	0.980154	0.00775049	0.035537	up-regulated
ELMO1	1.77444	0.827367	0.00779366	0.035537	up-regulated
CDC37	1.72885	0.78981	0.00783705	0.035537	up-regulated
TIMM8A	2.34861	1.23181	0.00814739	0.0361011	up-regulated
DOCK2	1.74025	0.799292	0.00823599	0.0361011	up-regulated
ITIH1	0.571611	-0.806894	0.00889713	0.0372384	down-regulated
NAPG	1.9212	0.942009	0.00918693	0.0372384	up-regulated
GGACT	0.583318	-0.777645	0.00928215	0.0372384	down-regulated
SEC24D	2.14665	1.10209	0.00939622	0.0372384	up-regulated
PRPF19	1.51608	0.600349	0.00944768	0.0372384	up-regulated
CD163L1	1.6298	0.704691	0.00955047	0.0372384	up-regulated
TRIM28	2.44971	1.29261	0.0095961	0.0372384	up-regulated
STK24	1.70552	0.770209	0.00970785	0.0372384	up-regulated
HMOX2	1.79666	0.84532	0.0102463	0.0372384	up-regulated
TUBGCP2	3.2185	1.68639	0.0104089	0.0372384	up-regulated
HRG	0.793455	-0.33378	0.0104707	0.0372384	down-regulated
IGFBP2	4.14994	2.05309	0.0106906	0.0372384	up-regulated
PTPN6	1.50473	0.589508	0.0106982	0.0372384	up-regulated
CC2D1A	1.67508	0.744232	0.0108592	0.0372384	up-regulated
DYSF	2.10516	1.07393	0.0108681	0.0372384	up-regulated
SMC3	2.27702	1.18715	0.0109298	0.0372384	up-regulated
KIAA1468	0.709493	-0.49514	0.0110334	0.0372384	down-regulated
BCS1L	3.07717	1.6216	0.0110441	0.0372384	up-regulated
PRTN3	1.8901	0.91846	0.0112863	0.0373176	up-regulated
ADD3	2.05714	1.04064	0.0114036	0.0373176	up-regulated
PCCA	3.00278	1.5863	0.0115294	0.0373176	up-regulated
ITIH2	0.655662	-0.608976	0.0116528	0.0373176	down-regulated
CARHSP1	1.58006	0.659983	0.011777	0.0373176	up-regulated
ATP11A	2.81826	1.4948	0.0124174	0.0379797	up-regulated
TBXAS1	2.39098	1.2576	0.0125493	0.0379797	up-regulated
HPX	0.790665	-0.338862	0.0129519	0.0379797	down-regulated
CD93	1.83737	0.877642	0.0130725	0.0379797	up-regulated
RCC1	1.58995	0.668978	0.0131512	0.0379797	up-regulated
EIF4G2	1.67178	0.741381	0.0133617	0.0379797	up-regulated
COG3	3.15884	1.6594	0.0134294	0.0379797	up-regulated
GGH	1.51075	0.595266	0.0135056	0.0379797	up-regulated
BLMH	1.79954	0.847631	0.0135061	0.0379797	up-regulated
CANX	1.75216	0.809136	0.0135064	0.0379797	up-regulated
PTPRF	1.94609	0.960581	0.0136184	0.0379797	up-regulated
RPS28	1.59057	0.669541	0.0137189	0.0379797	up-regulated
NUP133	1.57596	0.656235	0.0139232	0.038015	up-regulated
GCA	0.844163	-0.244406	0.0140818	0.038015	down-regulated
SELT	1.73946	0.798638	0.0141653	0.038015	up-regulated
PSTPIP1	1.8504	0.887839	0.0143747	0.0381874	up-regulated
GPS1	2.37793	1.2497	0.0145246	0.0381997	up-regulated
SDF4	1.61369	0.690365	0.0152931	0.0382367	up-regulated
RALGAPB	1.86254	0.897273	0.0152969	0.0382367	up-regulated
AARS	7.31245	2.87036	0.0156058	0.0382367	up-regulated
ACTL6A	1.7094	0.773489	0.0159209	0.0382367	up-regulated
COPS3	1.79917	0.84733	0.015938	0.0382367	up-regulated
SERPIND1	0.770902	-0.37538	0.0162695	0.0382367	down-regulated
PTK7	1.94119	0.956939	0.0163509	0.0382367	up-regulated
VPS26B	1.96577	0.975094	0.0164292	0.0382367	up-regulated
SERPINA6	0.64315	-0.636773	0.0166049	0.0382367	down-regulated
SKIV2L	1.6649	0.735437	0.0166707	0.0382367	up-regulated
SPON2	1.56786	0.648795	0.0167736	0.0382367	up-regulated
FDPS	1.68709	0.754535	0.0167745	0.0382367	up-regulated
SORT1	1.62091	0.696807	0.0170303	0.0382367	up-regulated
FSTL1	1.54809	0.630493	0.0170334	0.0382367	up-regulated
STAT5A	1.61157	0.688464	0.0171153	0.0382367	up-regulated
ATP6V0C	1.51864	0.602784	0.0171203	0.0382367	up-regulated
COLEC11	2.10937	1.07681	0.0174605	0.0382367	up-regulated
MRI1	2.25602	1.17378	0.0175269	0.0382367	up-regulated
ANGPTL6	2.14506	1.10102	0.0175581	0.0382367	up-regulated
IFI16	0.614038	-0.703601	0.0176474	0.0382367	down-regulated
ESAM	1.74784	0.805575	0.0180932	0.0382367	up-regulated
CYFIP1	1.64068	0.71429	0.0181008	0.0382367	up-regulated
CFI	0.763138	-0.389984	0.0181925	0.0382367	down-regulated
DNAJC5	1.52365	0.607528	0.0183736	0.0382367	up-regulated
RABL6	2.72378	1.44561	0.018934	0.0382367	up-regulated
EPRS	1.91513	0.937445	0.0191286	0.0382367	up-regulated
SUB1	1.82483	0.86776	0.0194167	0.0382367	up-regulated
FARP1	1.66125	0.732269	0.0195119	0.0382367	up-regulated
PFDN1	2.47845	1.30944	0.0195173	0.0382367	up-regulated
PPP2R4	1.70162	0.766905	0.0195988	0.0382367	up-regulated
UQCR10	1.71807	0.780792	0.0197016	0.0382367	up-regulated
SURF4	2.04823	1.03438	0.019713	0.0382367	up-regulated
U2AF2	1.87744	0.908769	0.0199077	0.0382367	up-regulated
LRRC15	2.337	1.22466	0.0199942	0.0382367	up-regulated
COPG1	1.8308	0.872472	0.0203033	0.0382367	up-regulated
KARS	1.82711	0.86956	0.0205127	0.0382367	up-regulated
FGL1	2.12548	1.08779	0.0205147	0.0382367	up-regulated
CNN2	1.56275	0.644087	0.0207194	0.0382367	up-regulated
LSM12	1.5127	0.597127	0.0208166	0.0382367	up-regulated
SLA2	1.5629	0.64423	0.0208222	0.0382367	up-regulated
UNC45A	1.51607	0.600341	0.0210172	0.0382367	up-regulated
BAG3	1.57311	0.65362	0.0212353	0.0382367	up-regulated
RAB3GAP2	4.10953	2.03897	0.0213352	0.0382367	up-regulated
APBB1IP	1.64988	0.72236	0.0214462	0.0382367	up-regulated
GPCPD1	2.10514	1.07392	0.0215383	0.0382367	up-regulated
GC	0.762667	-0.390876	0.0215561	0.0382367	down-regulated
NHLRC2	2.56929	1.36137	0.0216325	0.0382367	up-regulated
PIK3CB	1.86178	0.896683	0.0216619	0.0382367	up-regulated
DEK	2.02817	1.02018	0.0216626	0.0382367	up-regulated
PON1	0.81614	-0.293111	0.0222028	0.0389289	down-regulated
CAB39	2.28843	1.19436	0.0226427	0.0394373	up-regulated
HCCS	1.79718	0.845736	0.0230778	0.0399306	up-regulated
ALG1	1.59231	0.671124	0.023432	0.0401471	up-regulated
RCC2	1.97466	0.981605	0.0235469	0.0401471	up-regulated
NUMB	3.86497	1.95046	0.0236609	0.0401471	up-regulated
RAB5C	1.5169	0.601127	0.0240104	0.0404792	up-regulated
PLAA	1.83492	0.875717	0.0242314	0.0405915	up-regulated
KLKB1	0.840635	-0.250449	0.0244818	0.0406664	down-regulated
ITCH	0.793215	-0.334215	0.0246555	0.0406664	down-regulated
PLCB3	1.67649	0.745441	0.0250755	0.0406664	up-regulated
GSK3B	4.92995	2.30157	0.0251503	0.0406664	up-regulated
NDUFA4	2.11372	1.07978	0.0252034	0.0406664	up-regulated
MYO1F	1.61076	0.687743	0.0252039	0.0406664	up-regulated
GNPTG	0.590557	-0.759852	0.0259246	0.0407658	down-regulated
C4A	0.680683	-0.554945	0.0259444	0.0407658	down-regulated
DOCK4	1.5274	0.611077	0.0264413	0.0407658	up-regulated
QARS	1.70363	0.768608	0.0264441	0.0407658	up-regulated
DNAJC10	2.05756	1.04093	0.0265714	0.0407658	up-regulated
ACADVL	1.63851	0.712384	0.0267035	0.0407658	up-regulated
AHSG	0.460048	-1.12014	0.0267035	0.0407658	down-regulated
XPOT	1.8249	0.867819	0.026946	0.0407658	up-regulated
HTT	1.94954	0.963137	0.0270798	0.0407658	up-regulated
VMA21	1.55164	0.633796	0.0270877	0.0407658	up-regulated
HSD17B10	2.84369	1.50777	0.0272201	0.0407658	up-regulated
SORBS3	0.736428	-0.441383	0.0277305	0.0407658	down-regulated
HOMER3	1.6213	0.697147	0.0277409	0.0407658	up-regulated
ALPL	1.5635	0.644783	0.0277431	0.0407658	up-regulated
CRP	0.625407	-0.677133	0.0277443	0.0407658	down-regulated
ESYT1	1.72137	0.783555	0.0277456	0.0407658	up-regulated
C1QA	1.54645	0.628963	0.0280115	0.0408732	up-regulated
MYD88	2.0421	1.03006	0.028208	0.0408732	up-regulated
GOT2	1.5829	0.662568	0.0285474	0.0408732	up-regulated
GRN	1.91901	0.940363	0.0288117	0.0408732	up-regulated
F10	0.858793	-0.219618	0.0288225	0.0408732	down-regulated
IKBIP	1.69639	0.762466	0.0288225	0.0408732	up-regulated
GSTM2	0.529854	-0.916333	0.0290686	0.0408732	down-regulated
SPCS3	1.83224	0.873611	0.029367	0.0408732	up-regulated
ATP13A1	1.51586	0.600135	0.0293717	0.0408732	up-regulated
SRPR	1.62503	0.70047	0.0293727	0.0408732	up-regulated
EML2	2.5883	1.37201	0.029651	0.0410216	up-regulated
DYNC1LI2	1.57752	0.657662	0.0297913	0.0410216	up-regulated
DDX39B	1.6152	0.691715	0.0302191	0.0412162	up-regulated
ANKRD44	1.88528	0.914778	0.0307911	0.0412162	up-regulated
DDX18	2.25172	1.17102	0.0307923	0.0412162	up-regulated
PLEK	1.63661	0.710708	0.0307936	0.0412162	up-regulated
TCN1	1.57154	0.652176	0.0309388	0.0412162	up-regulated
LRRC47	2.08208	1.05803	0.031077	0.0412162	up-regulated
SLC9A3R1	1.65555	0.727313	0.0310818	0.0412162	up-regulated
RAB23	2.02338	1.01677	0.0313773	0.0412162	up-regulated
PARP1	1.70494	0.769719	0.0316726	0.0412162	up-regulated
LTF	0.816535	-0.292413	0.0316734	0.0412162	down-regulated
DDB1	1.80999	0.855985	0.0319634	0.0412162	up-regulated
LRPPRC	1.58606	0.665452	0.0319685	0.0412162	up-regulated
ISYNA1	0.34449	-1.53747	0.03197	0.0412162	down-regulated
METAP1	1.54178	0.624601	0.0322689	0.0413987	up-regulated
HPR	0.69487	-0.525185	0.0325745	0.0414592	down-regulated
PYCARD	1.98818	0.991452	0.0326314	0.0414592	up-regulated
MACF1	1.55383	0.635825	0.0328786	0.0415557	up-regulated
PPIH	2.00061	1.00044	0.033108	0.0415557	up-regulated
CPNE8	2.8253	1.49841	0.0334804	0.0415557	up-regulated
SMC1A	1.6944	0.760772	0.0334854	0.0415557	up-regulated
HSPH1	1.843	0.882054	0.0334973	0.0415557	up-regulated
RTN1	2.09796	1.06898	0.0347598	0.0429051	up-regulated
VAPA	1.53521	0.618439	0.0349114	0.0429051	up-regulated
STOML2	1.84897	0.886721	0.0370749	0.0445271	up-regulated
MMP9	0.877353	-0.188771	0.0370755	0.0445271	down-regulated
SERPINA7	0.58314	-0.778085	0.0370755	0.0445271	down-regulated
SGCD	0.667067	-0.584096	0.037411	0.0445271	down-regulated
ANKFY1	1.80659	0.853272	0.0374157	0.0445271	up-regulated
UBE2D1	1.84789	0.885878	0.0374162	0.0445271	up-regulated
FLNA	1.50125	0.586165	0.0374163	0.0445271	up-regulated
MARS	1.83415	0.875113	0.0377592	0.0447328	up-regulated
WISP2	3.70068	1.88779	0.0384518	0.0449733	up-regulated
ZZEF1	1.72577	0.787237	0.0386261	0.0449733	up-regulated
LOX	1.85154	0.888728	0.0388063	0.0449733	up-regulated
IMPDH1	1.84772	0.885744	0.0388065	0.0449733	up-regulated
PRKAR2B	2.26374	1.17871	0.0389701	0.0449733	up-regulated
PPIC	1.5174	0.601602	0.0391259	0.0449733	up-regulated
ITGAM	0.773032	-0.371399	0.0391592	0.0449733	down-regulated
RETN	2.81622	1.49376	0.0395172	0.0451871	up-regulated
SOS2	0.898999	-0.153609	0.040502	0.0460094	down-regulated
PTBP3	1.88716	0.916219	0.0405863	0.0460094	up-regulated
ARHGAP4	1.63242	0.707013	0.0412852	0.0466009	up-regulated
CSNK2B	1.60545	0.682978	0.0419008	0.046899	up-regulated
PFDN2	1.50565	0.590391	0.041906	0.046899	up-regulated
API5	2.51378	1.32986	0.0424658	0.0471346	up-regulated
TNPO1	1.68655	0.754073	0.0424749	0.0471346	up-regulated
PAPSS1	1.56409	0.645324	0.0433219	0.0474504	up-regulated
EIF3L	1.64794	0.720666	0.0434366	0.0474504	up-regulated
S100B	0.290746	-1.78217	0.0436313	0.0474504	down-regulated
TM9SF3	2.10206	1.0718	0.0437889	0.0474504	up-regulated
PTK2B	1.63364	0.708087	0.0440083	0.0474504	up-regulated
PNPLA6	1.84254	0.881695	0.0440192	0.0474504	up-regulated
KIAA1033	1.52045	0.604498	0.0440224	0.0474504	up-regulated
EPHX2	2.23418	1.15975	0.0443001	0.0475548	up-regulated
PSPC1	1.8641	0.898481	0.0446088	0.0476916	up-regulated
HSPB6	0.400191	-1.32124	0.0451353	0.0479452	down-regulated
CD74	1.50978	0.594338	0.0452107	0.0479452	up-regulated
DYNC1H1	1.53908	0.62207	0.0458198	0.0483761	up-regulated
UROD	1.91426	0.936786	0.0459849	0.0483761	up-regulated
TMOD1	0.67537	-0.566249	0.046432	0.0486404	down-regulated
GSK3A	1.5858	0.665212	0.0466349	0.0486404	up-regulated
TSKU	2.16006	1.11107	0.046839	0.0486404	up-regulated
MGAM	0.742018	-0.430473	0.0470463	0.0486404	down-regulated
FBL	1.72277	0.784729	0.0471608	0.0486404	up-regulated
TXNDC17	1.94392	0.958966	0.047669	0.0489725	up-regulated
CCNK	1.73966	0.798802	0.0481371	0.0492342	up-regulated
MAN2A2	2.29551	1.19882	0.0483101	0.0492342	up-regulated
EMC1	1.80094	0.848747	0.0484854	0.0492342	up-regulated
SF3B4	1.61989	0.6959	0.0489469	0.0493282	up-regulated
DYNLL1	1.53062	0.614113	0.0489531	0.0493282	up-regulated
TRIP12	2.16138	1.11195	0.0495902	0.0497795	up-regulated
IVD	0.896619	-0.157433	0.0498149	0.0498149	down-regulated

## Sheet: Figure 3K
Pathway	Genes	Pvalue	FDR	Regulated
R-HSA-6798695~Neutrophil degranulation	DYNC1H1, CYFIP1, GRN, RAB5C, CD93, CAB39, SURF4, GGH, ATP11A, RETN, DYNLL1, CNN2, PYCARD, VAPA, TCN1, IMPDH1, DNAJC5, CSNK2B, PTPN6, PRTN3, OSTF1, DOCK2, ATP6V0C, HMOX2	7.84258e-07	0.000642307	upregulated
GO:0006886~intracellular protein transport	CD74, VPS18, RAB5C, USO1, COG3, VPS26B, NAPG, RAB21, XPOT, RAB23, RAB3GAP2, COPG1, ARHGEF2, SEC24D, TMED5	8.18316e-06	0.0118165	upregulated
R-HSA-194315~Signaling by Rho GTPases	CPNE8, CYFIP1, DOCK4, GPS1, ADD3, ARHGAP4, NCKIPSD, PTK2B, FLNA, ANKFY1, HMOX2, FARP1, DYNC1H1, NUP133, RCC2, DYNLL1, DYNC1LI2, DDX39B, CDC37, PIN1, ARHGEF1, ARHGEF2, ESYT1, DOCK2, ARHGEF6	0.000133717	0.0340546	upregulated
R-HSA-68877~Mitotic Prometaphase	DYNC1H1, DYNC1LI2, NUP133, PRKAR2B, TUBGCP2, RCC2, CSNK2B, PDS5B, SMC1A, TUBG1, SMC3, DYNLL1	0.000245763	0.0340546	upregulated
hsa03040:Spliceosome	SF3B4, SF3B3, DDX39B, SNRPD1, U2AF2, PPIH, PRPF19, SNRNP200, PRPF8	0.000919155	0.10892	upregulated
GO:0010951~negative regulation of endopeptidase activity	SERPIND1, AHSG, SERPINC1, SERPINA6, HRG, SERPINA7, SERPINA4	2.49777e-09	9.69135e-07	downregulated
hsa04610:Complement and coagulation cascades	C4A, ITGAM, SERPIND1, F10, SERPINC1, CFI, KLKB1	7.25075e-08	7.32325e-06	downregulated
GO:0051180~vitamin transport	AFM, APOA1, GC	4.7998e-05	0.00634021	downregulated
R-HSA-114608~Platelet degranulation	TF, AHSG, APOA1, HRG, SERPINA4	0.000649256	0.0157292	downregulated

[truncated: 7 more sheets: Figure 3L, Figure 3M, Figure 3N, Figure 3O, Figure 3P, Figure 3Q, Figure 3R]
