# Supplementary material for: Integrated plasma and vegetation proteomic characterization of infective endocarditis for early diagnosis and treatment
Source: Nat Commun. 2025 May 30;16:5052. doi: 10.1038/s41467-025-60184-8 (PMC12125238; doi:10.1038/s41467-025-60184-8)
Supplement: Supplementary file 6 — Source Data [file 41467_2025_60184_MOESM6_ESM.zip › Source Data/Supplementary_Figure3.xlsx]

## Sheet: Figure S3A
Group	IE	IE	IE	IE	IE	IE	IE	IE	IE	IE	IE	IE	IE	IE	IE	IE	IE	IE	IE	IE	IE	IE	IE	IE	IE	IE	IE	IE	IE	IE	IE	IE	IE	IE	IE	IE	IE	IE	IE	IE	IE	IE	IE	IE	IE	IE	IE	IE	IE
Pathogen_identified_by_mNGS	S. aureus	S. aureus	S. aureus	S. aureus	S. aureus	S. aureus	S. aureus	S. aureus	S. aureus	S. aureus	S. aureus	S. aureus	S. aureus	CoNS	CoNS	CoNS	CoNS	CoNS	CoNS	CoNS	CoNS	CoNS	CoNS	Streptococcus	Streptococcus	Streptococcus	Streptococcus	Streptococcus	Streptococcus	Streptococcus	Streptococcus	Streptococcus	Streptococcus	Streptococcus	Streptococcus	Streptococcus	Streptococcus	Streptococcus	Streptococcus	Streptococcus	Streptococcus	Streptococcus	Streptococcus	Streptococcus	Streptococcus	Streptococcus	Streptococcus	Streptococcus	Streptococcus
SAA1	1525.84	1872.88	39.3447	244.438	174.174	1719.68	54.8653	43.0731	2516.83	415.283	661.149	164.956	929.592	98.8179	151.571	917.144	680.768	1244.34	204.78	1007.49	10.0381	3.52909	8.04259	1367.19	295.764	180.569	347.335	22.6088	393.909	66.4285	1043.07	12.7761	837.967	517.719	660.149	3101.62	117.134	230.579	988.14	910.677	1697.42	767.371	1135.29	2899.47	373.061	83.8802	1083.42	856.375	864.252
SAA2	836.606	961.138	56.0263	127.6	85.4818	1091.04	32.5663	21.9554	2125.17	251.918	335.109	66.2701	643.304	45.8695	96.6135	592.854	353.678	510.377	172.023	529.37	5.87464	2.73688	5.06464	870.227	165.252	83.1342	197.07	13.6648	203.666	35.7014	619.236	6.86367	470.392	325.731	374.11	2202.92	66.7668	165.684	652.595	599.817	1217.06	444.158	640.595	2147.52	213.929	37.7333	637.949	578.062	509.728
CRP	285.768	320.799	22.7391	57.2431	74.7807	151.991	14.0265	40.0563	379.398	59.5917	72.7595	19.7995	121.276	24.853	77.8544	119.857	69.1196	221.431	83.8054	96.1537	1.45332	1.30817	4.83774	110.595	43.2754	46.3724	23.083	29.1551	26.0296	17.8271	128.865	9.22533	33.5689	76.1958	303.723	353.876	14.4282	78.2137	94.9818	56.746	185.676	64.7383	186.728	266.977	45.8915	6.64254	59.6457	39.5229	115.476
LRG1	155.352	252.195	76.0423	181.623	176.259	157.138	62.6324	187.588	163.756	168.46	142.793	137.929	183.487	163.514	253.521	125.985	135.885	341.779	122.081	199.243	26.141	86.5688	214.478	263.104	195.07	124.631	209.59	123.668	210.947	113.977	207.792	76.1737	142.357	205.381	247.456	350.781	117.694	236.159	231.439	160.063	213.767	224.599	144.503	244.199	209.034	103.546	158.727	154.25	243.342
ACTB	7.41971	17.8948	14.4604	5.50881	11.5049	10.7383	7.85744	11.5092	8.77651	39.339	19.0166	12.4898	7.9375	8.74255	10.659	6.29787	17.5133	11.6979	15.2188	15.6264	46.0007	11.2647	14.7803	30.6977	19.7556	8.60821	22.0767	25.8759	13.3214	7.06531	10.2188	24.9325	10.4116	16.2202	74.2612	48.6698	32.2884	24.9412	36.3132	62.0577	8.6788	4.74221	3.36883	8.91101	5.30221	19.1146	13.7245	7.19187	19.1069
ACTG1	7.41971	17.8948	14.4604	5.50881	11.5049	10.7383	7.85744	11.5092	8.77651	39.339	19.0166	12.4898	7.9375	8.74255	10.659	6.29787	17.5133	11.6979	15.2188	15.6264	46.0007	11.2647	14.7803	30.6977	19.7556	8.60821	22.0767	25.8759	13.3214	7.06531	10.2188	24.9325	10.4116	16.2202	74.2612	48.6698	32.2884	24.9412	36.3132	62.0577	8.6788	4.74221	3.36883	8.91101	5.30221	19.1146	13.7245	7.19187	19.1069
SOD3	2.54308	1.92592	20.3632	7.73013	6.39032	6.21515	7.11524	9.59213	4.71591	9.59231	2.78003	2.44488	2.01808	7.07454	1.90335	0.513419	3.50049	3.08493	2.02705	1.83636	2.35454	9.66925	10.5036	4.42609	1.47299	1.65218	1.61195	1.6445	1.03486	1.56191	2.6226	7.59589	2.70037	3.98168	2.66594	4.08028	1.16497	1.5812	1.04791	11.7306	1.79403	7.47598	0.962437	0.969607	1.44687	6.5766	1.37067	1.48713	3.88037
APOC1	223.9	290.107	346.352	315.73	434.521	107.431	287.014	270.397	91.495	86.5383	39.7838	144.713	245.85	282.397	199.425	463.684	73.037	204.97	61.4582	241.874	257.138	310.307	37.4788	319.016	223.889	58.9392	168.9	148.775	190.83	184.13	279.423	192.314	173.935	274.393	224.149	186.308	519.631	357.757	150.592	271.425	111.064	234.623	212.912	226.619	354.414	294.537	150.879	260.134	69.9953
APOA2	717.493	270.7	1395.34	481.793	534.922	400.353	1003.97	599.564	156.402	610.705	499.973	673.461	1322.96	481.586	715.382	740.432	399.506	638.176	483.42	588.153	577.917	443.916	1407.55	574.232	753.502	568.675	914.655	370.521	484.569	885.078	798.774	754.12	576.704	723.467	476.051	306.775	850.034	601.613	557.141	583.825	596.603	525.098	195.048	719.054	1096.06	623.59	460.59	869.511	630.995
TOLLIP	4.19284	1.30776	5.05283	0.486187	2.08741	2.14415	3.89295	1.24369	1.95378	2.49056	2.35218	0.212962	5.73714	4.49521	2.71913	5.26223	1.22157	1.74729	1.45942	3.29416	0.65795	2.30718	3.69662	1.7351	1.10767	0.857676	3.29474	0.767514	0.967583	3.24264	3.93069	3.17191	3.28491	3.59166	3.19312	1.42825	1.01041	0.650059	2.52739	1.64587	3.13634	3.69273	2.22025	4.0033	4.66959	0.758268	2.00566	2.65361	2.35728
[truncated: 253 more columns]

## Sheet: Figure S3B
Group	IE	IE	IE	IE	IE	IE	IE	IE	IE	IE	IE	IE	IE	IE	IE	IE	IE	IE	IE	IE	IE	IE	IE	IE	IE	IE	IE	IE	IE	IE	IE	IE	IE	IE	IE	IE	IE	IE	IE	IE	IE	IE	IE	non-IE	non-IE	non-IE	non-IE	non-IE	non-IE
Pathogen_identified_by_mNGS	S. aureus	S. aureus	S. aureus	S. aureus	S. aureus	S. aureus	S. aureus	S. aureus	S. aureus	S. aureus	S. aureus	S. aureus	S. aureus	CoNS	CoNS	CoNS	CoNS	Streptococcus	Streptococcus	Streptococcus	Streptococcus	Streptococcus	Streptococcus	Streptococcus	Streptococcus	Streptococcus	Streptococcus	Streptococcus	Streptococcus	Streptococcus	Enterococcus	Enterococcus	C. burnetii	Bartonella	Fungi	Others	Others	Others	Others	Negative	Negative	Negative	Negative	NA	NA	NA	NA	NA	NA
SAA1	1525.84	1872.88	39.3447	244.438	174.174	1719.68	54.8653	43.0731	2516.83	415.283	164.956	661.149	929.592	1007.49	680.768	1244.34	10.0381	2899.47	83.8802	1083.42	358.112	140.758	13.6279	101.931	1550.86	373.061	53.969	517.719	121.013	3101.62	977.545	2.17554	977.98	113.629	271.111	990.168	14.508	64.033	400.665	3531.57	37.1004	27.62	357.875	12.4788	41.5545	5.80579	10.921	10.7443	7.16714
SAA2	836.606	961.138	56.0263	127.6	85.4818	1091.04	32.5663	21.9554	2125.17	251.918	66.2701	335.109	643.304	529.37	353.678	510.377	5.87464	2147.52	37.7333	637.949	248.825	80.4291	6.72007	30.1928	461.593	213.929	65.7182	325.731	46.8765	2202.92	616.36	5.16639	512.294	41.4264	132.789	519.336	5.67444	29.0622	173.059	1890.17	18.2034	19.4297	207.576	6.24873	48.2285	4.65889	3.95132	3.25071	1.72313
CRP	285.768	320.799	22.7391	57.2431	74.7807	151.991	14.0265	40.0563	379.398	59.5917	19.7995	72.7595	121.276	96.1537	69.1196	221.431	1.45332	266.977	6.64254	59.6457	69.4178	118.072	4.26563	9.11	51.1465	45.8915	61.2863	76.1958	88.3321	353.876	52.9086	6.0217	539.607	32.0538	43.5411	129.009	8.1113	22.3979	344.337	171.231	28.0751	3.10631	43.6886	1.0397	3.53471	5.90119	1.44815	0.140133	2.25869
LRG1	155.352	252.195	76.0423	181.623	176.259	157.138	62.6324	187.588	163.756	168.46	137.929	142.793	183.487	199.243	135.885	341.779	26.141	244.199	103.546	158.727	194.384	284.435	91.535	133.137	158.445	209.034	135.401	205.381	153.766	350.781	267.988	155.4	233.678	154.471	124.241	395.836	124.404	97.3925	254.026	131.39	193.119	131.892	122.367	71.2046	98.6661	59.9937	47.3035	69.5145	141.945
ACTB	7.41971	17.8948	14.4604	5.50881	11.5049	10.7383	7.85744	11.5092	8.77651	39.339	12.4898	19.0166	7.9375	15.6264	17.5133	11.6979	46.0007	8.91101	19.1146	13.7245	20.8428	10.0459	6.45272	16.2198	21.3324	5.30221	12.4161	16.2202	18.6579	48.6698	10.1078	41.005	11.5016	7.22334	10.9764	21.8778	37.4687	38.2276	21.389	8.87043	8.36449	13.7865	67.8301	5.26639	5.04156	6.18742	5.2162	5.94964	7.30816
ACTG1	7.41971	17.8948	14.4604	5.50881	11.5049	10.7383	7.85744	11.5092	8.77651	39.339	12.4898	19.0166	7.9375	15.6264	17.5133	11.6979	46.0007	8.91101	19.1146	13.7245	20.8428	10.0459	6.45272	16.2198	21.3324	5.30221	12.4161	16.2202	18.6579	48.6698	10.1078	41.005	11.5016	7.22334	10.9764	21.8778	37.4687	38.2276	21.389	8.87043	8.36449	13.7865	67.7332	5.26639	5.04156	6.18742	5.2162	5.94964	7.30816
SOD3	2.54308	1.92592	20.3632	7.73013	6.39032	6.21515	7.11524	9.59213	4.71591	9.59231	2.44488	2.78003	2.01808	1.83636	3.50049	3.08493	2.35454	0.969607	6.5766	1.37067	7.37998	5.89454	2.843	8.87425	1.66077	1.44687	2.80818	3.98168	4.59112	4.08028	0.859395	19.2858	3.05813	1.63036	1.45554	0.597958	2.89039	11.8996	4.38064	2.1029	2.06026	1.75362	7.75019	2.26087	9.01781	1.83123	1.12526	11.2522	3.16784
APOC1	223.9	290.107	346.352	315.73	434.521	107.431	287.014	270.397	91.495	86.5383	144.713	39.7838	245.85	241.874	73.037	204.97	257.138	226.619	294.537	150.879	197.428	43.2037	88.6358	136.028	199.73	354.414	148.638	274.393	327.246	186.308	249.958	415.096	65.9574	309.112	163.086	468.064	91.2102	113.376	206.065	394.408	55.3927	426.045	14.9212	432.747	325.473	369.418	307.975	327.646	434.718
APOA2	717.493	270.7	1395.34	481.793	534.922	400.353	1003.97	599.564	156.402	610.705	673.461	499.973	1322.96	588.153	399.506	638.176	577.917	719.054	623.59	460.59	407.974	849.36	791.217	784.853	497.699	1096.06	287.431	723.467	329.181	306.775	450.491	930.658	420.788	489.967	307.35	306.606	1515.25	484.025	351.964	725.852	752.305	1170.04	777.062	1963.85	1021.54	2213.99	1871.37	1290.45	1245.25
TOLLIP	4.19284	1.30776	5.05283	0.486187	2.08741	2.14415	3.89295	1.24369	1.95378	2.49056	0.212962	2.35218	5.73714	3.29416	1.22157	1.74729	0.65795	4.0033	0.758268	2.00566	0.855981	4.01097	5.3516	6.07998	3.9772	4.66959	2.57436	3.59166	2.00976	1.42825	2.70113	4.23476	2.9536	2.92081	0.709137	0.850549	3.14736	4.04315	3.66411	5.97366	3.85789	4.38243	5.75336	5.36537	5.45118	5.46299	5.37942	7.13141	6.37588
[truncated: 37 more columns]

## Sheet: Figure S3C
NYHA	class IV	class IV	class IV	class IV	class IV	class IV	class IV	class IV	class IV	class IV	class IV	class IV	class IV	class IV	class IV	class IV	class IV	class IV	class IV	class IV	class IV	class IV	class IV	class IV	class IV	class IV	class IV	class IV	class IV	class IV	class IV	class IV	class IV	class IV	class IV	class IV	class IV	class IV	class IV	class IV	class IV	class IV	class IV	class IV	class IV	class IV	class IV	class IV	class IV
Pathogen_identified_by_mNGS	S. aureus	S. aureus	S. aureus	S. aureus	S. aureus	S. aureus	S. aureus	S. aureus	CoNS	CoNS	CoNS	CoNS	Streptococcus	Streptococcus	Streptococcus	Streptococcus	Streptococcus	Streptococcus	Streptococcus	Streptococcus	Streptococcus	Streptococcus	Streptococcus	Streptococcus	Streptococcus	Streptococcus	Streptococcus	Streptococcus	Streptococcus	Streptococcus	Streptococcus	Streptococcus	C. burnetii	C. burnetii	C. burnetii	C. burnetii	Bartonella	Fungi	Fungi	Others	Others	Others	Others	Others	Others	Others	Others	Others	Negative
ADIPOQ	13.9843	23.2999	20.2937	10.9593	5.53938	9.56512	16.0127	18.6188	2.86663	21.9352	3.06047	15.6771	2.96028	12.4266	9.09156	4.06655	20.8576	18.1272	11.4982	18.6197	15.8896	17.0342	10.4716	3.11133	8.8158	5.63206	13.4249	21.917	17.0242	16.0531	19.2619	14.9334	13.2105	10.8782	7.11232	19.1644	1.85241	18.9612	21.711	25.6638	12.0774	5.98759	19.6578	8.50916	1.71308	18.1447	1.95853	16.2694	15.7083
CAMKK2	0.344621	1.93909	1.58077	2.65123	0.948511	0.591004	0.839551	0.731193	0.707539	0.838195	0.828532	3.99851	0.823438	1.03823	0.506204	0.536428	0.765155	1.67048	0.731255	1.6293	0.724993	1.46558	0.527227	1.23506	1.02381	1.3079	1.37062	1.07026	2.35983	0.590014	2.1236	0.468721	1.34778	0.800387	0.893084	3.17121	1.32688	0.746817	1.20686	0.497191	0.692476	0.404955	1.39592	0.927182	0.844464	1.06254	0.50813	1.30501	3.65277
CST3	7.80328	22.3261	16.131	34.3424	5.83014	7.6608	5.82198	5.38081	7.46164	5.80916	6.16605	31.9034	7.90206	3.96303	7.68328	7.07866	7.17133	17.7292	4.08236	4.25528	3.61531	8.57011	5.34651	2.89734	9.25668	4.75867	24.1377	10.5802	8.3827	4.51319	27.725	6.73226	14.445	5.72343	8.63963	25.5896	7.87983	4.2971	10.5072	4.43672	5.27905	6.04877	17.3252	8.8716	8.68346	9.25851	7.10415	13.8511	48.8505
APOA1	1697.86	1747.2	4816.12	5862.7	4567.12	1413.75	1669.83	3300.63	2465.34	4985.52	2500.62	2707.58	1246.61	4940.43	1786.69	4742.62	1881.21	1669.87	1213.63	3613.34	3061.89	4923.81	1701.26	1520.09	1823.35	2710.84	2159.01	1440.73	4157.05	2566.92	3573.12	3662.15	2272.84	1357.77	4112.16	1299.27	2875.69	2767.96	3959.46	6628.05	4989.41	2579.16	1197.47	1608.63	3776.68	1596.89	2231.76	5135.08	4563.53
FETUB	1.83996	2.4559	2.72722	1.30901	3.05352	2.47603	1.14897	3.20278	4.50337	2.13037	1.81261	2.68746	0.680443	3.35199	1.88366	3.7285	2.11192	2.69638	3.83726	2.60069	2.3206	2.99341	2.94341	2.48883	2.0557	4.20785	2.70789	0.893169	4.24203	2.95771	1.69045	3.81489	2.2135	1.06585	3.08397	0.955825	3.32478	2.81143	4.56228	4.6817	2.6464	2.29043	2.68983	1.37903	3.3286	1.56975	1.61431	4.29127	3.43532
TLN1	2.88843	0.366414	104.939	8.16736	106.163	44.563	72.0738	0.605288	84.1888	108.043	63.6629	48.2614	0.144137	0.238947	34.5833	0.96264	66.392	49.6138	0.717388	154.924	147.929	1.30979	1.71004	52.2234	0.428482	57.2398	60.1777	1.78214	0.0344776	130.007	80.451	172.239	77.3304	47.4724	0.785076	66.2248	0.362305	1.23798	154.362	184.307	136.895	79.1103	52.1577	0.885098	180.448	56.606	82.9051	183.125	128.689
GC	138.259	139.777	259.631	320.117	384.963	143.567	177.179	158.417	304.284	222.472	165.654	143.715	131.744	299.225	181.532	272.829	139.776	80.7625	86.1328	194.784	235.896	196.198	144.407	69.2244	127.97	203.381	115.673	106.827	307.762	209.703	203.844	249.712	145.66	225.845	361.269	219.572	128.915	124.609	160.784	454.413	345.304	182.623	125.651	123.454	115.539	136.682	180.826	383.32	419.543
PON1	150.807	150.357	43.6171	130.313	82.8437	75.964	38.9735	62.3418	55.0398	82.7918	125.246	76.3025	74.5787	179.365	67.9921	115.347	103.042	169.148	91.1735	104.449	111.532	95.49	68.863	66.9571	60.7367	76.6732	40.7608	21.7421	153.443	66.7475	72.6369	59.1713	130.873	52.5161	98.161	36.7744	125.876	87.2358	47.2636	169.67	121.672	101.837	47.9977	39.4524	59.648	55.9574	60.8481	103.086	169.303
VPS25	2.26921	4.48913	0.320493	2.99191	2.78392	1.06339	3.1357	1.54505	2.99824	4.18221	1.87556	1.02	3.25937	4.60286	1.98904	3.8793	1.47732	2.67653	1.63111	5.8522	1.55525	0.316262	4.31413	1.80476	2.07389	5.22323	2.1881	0.0708118	5.4419	3.83604	4.5423	4.13901	1.78516	3.13847	3.65569	8.95719	2.88085	2.0711	2.4707	7.56839	5.76193	1.93425	1.09762	1.93347	1.84701	2.59271	0.919009	4.02244	5.95151
ITIH1	53.6042	47.9734	74.9652	88.4195	79.5798	62.748	95.3222	78.6712	81.011	63.2527	63.1828	86.8765	34.8503	86.0468	51.6123	106.531	71.694	68.8302	73.7812	78.7134	93.828	99.9634	68.1425	61.1715	60.8764	89.4768	76.742	26.5822	119.759	95.9902	107.817	98.9524	43.1375	68.8983	126.418	45.3478	91.3163	44.4974	70.0208	136.452	145.989	82.9629	55.3206	35.9256	94.3536	79.9961	67.5028	123.113	160.982
G3BP1	0.327692	0.828774	0.338771	0.729508	1.63323	1.04819	0.322918	1.11409	0.324112	1.29414	0.226508	0.851763	0.497692	0.580299	0.52058	1.4144	1.80267	0.9449	0.472549	0.240588	0.150926	0.0947411	0.240923	1.02411	0.211486	0.357396	0.994904	0.580761	0.938935	1.09077	0.204435	0.73236	0.364042	0.239379	0.679893	0.341757	0.0764028	0.548267	0.0968527	0.533901	0.281141	0.701365	7.6085	0.0703577	0.383494	0.781371	0.465435	0.456046	1.10273
[truncated: 145 more columns]

## Sheet: Figure S3D
NYHA	class IV	class IV	class IV	class IV	class IV	class IV	class IV	class IV	class IV	class IV	class IV	class IV	class IV	class IV	class IV	class IV	class IV	class IV	class IV	class IV	class IV	class IV	class IV	class IV	class III	class III	class III	class III	class III	class III	class III	class III	class III	class III	class III	class II	class II	class II	class II	class II	class II	class II	class II
Pathogen_identified_by_mNGS	S. aureus	S. aureus	S. aureus	S. aureus	S. aureus	S. aureus	S. aureus	S. aureus	CoNS	CoNS	Streptococcus	Streptococcus	Streptococcus	Streptococcus	Streptococcus	Streptococcus	Streptococcus	C. burnetii	Bartonella	Fungi	Others	Others	Negative	Negative	S. aureus	CoNS	Streptococcus	Streptococcus	Streptococcus	Streptococcus	Streptococcus	Enterococcus	Enterococcus	Others	Negative	S. aureus	S. aureus	S. aureus	S. aureus	CoNS	Streptococcus	Others	Negative
ADIPOQ	13.9843	23.2999	9.56512	20.2937	5.53938	16.0127	10.9593	18.6188	3.06047	15.6771	20.8576	15.8896	12.4266	9.09156	4.06655	18.1272	3.11133	10.8782	1.85241	18.9612	18.1447	1.95853	7.08036	0.792209	13.2783	3.15008	1.93576	7.48939	10.4701	10.578	8.79375	13.2979	7.91177	4.61132	3.21603	9.1213	12.2118	8.70575	6.90114	0.418467	6.72461	5.86734	7.66553
CAMKK2	0.344621	1.93909	0.591004	1.58077	0.948511	0.839551	2.65123	0.731193	0.828532	3.99851	0.765155	0.724993	1.03823	0.506204	0.536428	1.67048	1.23506	0.800387	1.32688	0.746817	1.06254	0.50813	1.53859	0.876309	1.51389	0.661468	0.476632	0.46149	0.267461	0.736437	0.706772	0.797512	1.01328	1.06399	0.928663	1.23116	0.713979	0.831486	0.781691	0.456498	0.968891	0.974186	1.45902
CST3	7.80328	22.3261	7.6608	16.131	5.83014	5.82198	34.3424	5.38081	6.16605	31.9034	7.17133	3.61531	3.96303	7.68328	7.07866	17.7292	2.89734	5.72343	7.87983	4.2971	9.25851	7.10415	6.63008	7.71515	6.63231	3.80797	2.79649	3.71739	1.92944	3.68987	4.67892	5.95838	8.16506	17.2461	3.65831	11.9857	5.35522	2.41068	5.29483	4.98588	4.9308	8.95432	7.76617
APOA1	1697.86	1747.2	1413.75	4816.12	4567.12	1669.83	5862.7	3300.63	2500.62	2707.58	1881.21	3061.89	4940.43	1786.69	4742.62	1669.87	1520.09	1357.77	2875.69	2767.96	1596.89	2231.76	4294.8	2793.55	6600.8	3289.65	4336.55	4866.25	2036.38	4816.67	3839.93	4584.81	5477.27	3228.23	5375.71	2885.27	5427.39	2029.7	3487.53	3715.9	3961.06	4099.24	2936.07
FETUB	1.83996	2.4559	2.47603	2.72722	3.05352	1.14897	1.30901	3.20278	1.81261	2.68746	2.11192	2.3206	3.35199	1.88366	3.7285	2.69638	2.48883	1.06585	3.32478	2.81143	1.56975	1.61431	2.58193	1.3269	3.6108	2.24798	4.26693	3.87333	2.50601	2.2583	2.67104	4.3201	1.67053	7.49135	3.23248	3.55403	5.03027	3.43812	1.79682	3.13087	2.53713	4.15725	3.61837
GC	138.259	139.777	143.567	259.631	384.963	177.179	320.117	158.417	165.654	143.715	139.776	235.896	299.225	181.532	272.829	80.7625	69.2244	225.845	128.915	124.609	136.682	180.826	282.561	169.271	312.028	327.734	220.271	293.019	146.59	171.141	245.921	189.18	270.404	124.327	177.975	431.27	338.737	196.86	167.777	146.392	169.614	245.585	220.712
TLN1	2.88843	0.366414	44.563	104.939	106.163	72.0738	8.16736	0.605288	63.6629	48.2614	66.392	147.929	0.238947	34.5833	0.96264	49.6138	52.2234	47.4724	0.362305	1.23798	56.606	82.9051	0.46675	73.0834	304.766	5.97695	133.69	125.129	92.3222	187.76	1.65248	0.882896	178.704	110.888	305.417	106.522	6.63984	51.7256	134.784	67.3634	195.983	129.08	169.85
ITIH1	53.6042	47.9734	62.748	74.9652	79.5798	95.3222	88.4195	78.6712	63.1828	86.8765	71.694	93.828	86.0468	51.6123	106.531	68.8302	61.1715	68.8983	91.3163	44.4974	79.9961	67.5028	76.1447	60.632	109.298	93.5244	129.844	92.8191	69.0454	98.7333	92.6446	120.644	90.5932	57.9092	121.139	101.107	115.077	78.5357	87.4746	58.9038	94.6436	115.56	100.185
VPS25	2.26921	4.48913	1.06339	0.320493	2.78392	3.1357	2.99191	1.54505	1.87556	1.02	1.47732	1.55525	4.60286	1.98904	3.8793	2.67653	1.80476	3.13847	2.88085	2.0711	2.59271	0.919009	4.45888	1.7171	8.48715	3.35194	4.43962	3.95999	2.80639	5.10278	4.5782	3.94486	0.676442	1.62837	6.80567	3.28111	4.37352	3.44465	2.06019	2.29023	5.31893	4.76319	7.02025
PON1	150.807	150.357	75.964	43.6171	82.8437	38.9735	130.313	62.3418	125.246	76.3025	103.042	111.532	179.365	67.9921	115.347	169.148	66.9571	52.5161	125.876	87.2358	55.9574	60.8481	91.1498	153.169	124.265	102.446	134.144	87.0639	95.8945	117.653	88.8599	108.481	68.5435	52.9846	251.709	112.493	189.648	146.762	67.9485	77.5352	73.901	140.702	114.364
G3BP1	0.327692	0.828774	1.04819	0.338771	1.63323	0.322918	0.729508	1.11409	0.226508	0.851763	1.80267	0.150926	0.580299	0.52058	1.4144	0.9449	1.02411	0.239379	0.0764028	0.548267	0.781371	0.465435	2.59246	0.384562	1.04553	0.406561	0.771164	1.03233	1.63702	0.588291	6.00619	0.766171	0.854797	1.78258	1.66956	0.145625	2.92769	0.439693	0.398396	1.24703	0.476715	0.582035	1.10352
