# Supplementary material for: Integrated plasma and vegetation proteomic characterization of infective endocarditis for early diagnosis and treatment
Source: Nat Commun. 2025 May 30;16:5052. doi: 10.1038/s41467-025-60184-8 (PMC12125238; doi:10.1038/s41467-025-60184-8)
Supplement: Supplementary file 6 — Source Data [file 41467_2025_60184_MOESM6_ESM.zip › Source Data/Supplementary_Figure2.xlsx]

## Sheet: Figure S2A
Name	QC_01	QC_02	QC_03	QC_04	QC_05	QC_06	QC_07	QC_08	QC_09	QC_10	QC_11	QC_12	QC_13	QC_14	QC_15	QC_16	QC_17	QC_18	QC_19	QC_20
QC_01	1	0.896917	0.919459	0.915316	0.911333	0.898185	0.902694	0.894499	0.899632	0.907132	0.908213	0.903116	0.902649	0.908272	0.907852	0.904944	0.902619	0.906352	0.905797	0.895668
QC_02	0.896917	1	0.906192	0.892709	0.891829	0.902652	0.903011	0.895383	0.904058	0.888903	0.896379	0.898527	0.893286	0.896947	0.903198	0.898068	0.891132	0.891958	0.910718	0.892927
QC_03	0.919459	0.906192	1	0.915779	0.910906	0.913397	0.912448	0.907494	0.903531	0.915808	0.908477	0.908177	0.914583	0.910203	0.908199	0.912193	0.899217	0.904708	0.914556	0.912888
QC_04	0.915316	0.892709	0.915779	1	0.903881	0.898858	0.904412	0.893781	0.900963	0.902694	0.911596	0.903752	0.90824	0.911993	0.91072	0.911198	0.906219	0.908431	0.915144	0.902608
QC_05	0.911333	0.891829	0.910906	0.903881	1	0.899422	0.900013	0.901151	0.896139	0.910806	0.91318	0.892789	0.903353	0.901777	0.911167	0.914138	0.896332	0.90505	0.894472	0.896382
QC_06	0.898185	0.902652	0.913397	0.898858	0.899422	1	0.906451	0.891401	0.902096	0.909108	0.89748	0.90474	0.909085	0.906102	0.901361	0.896011	0.906663	0.899801	0.897328	0.898725
QC_07	0.902694	0.903011	0.912448	0.904412	0.900013	0.906451	1	0.90785	0.917279	0.907642	0.911623	0.914122	0.915172	0.910739	0.921983	0.91056	0.900825	0.913646	0.918553	0.919385
QC_08	0.894499	0.895383	0.907494	0.893781	0.901151	0.891401	0.90785	1	0.91092	0.897855	0.895135	0.894754	0.898336	0.91041	0.918879	0.901553	0.887826	0.897229	0.904808	0.901637
QC_09	0.899632	0.904058	0.903531	0.900963	0.896139	0.902096	0.917279	0.91092	1	0.902757	0.905559	0.906366	0.907471	0.905636	0.922165	0.903549	0.89571	0.906227	0.907708	0.903115
QC_10	0.907132	0.888903	0.915808	0.902694	0.910806	0.909108	0.907642	0.897855	0.902757	1	0.899782	0.889864	0.89982	0.900232	0.910872	0.910849	0.891791	0.90363	0.89957	0.894361
QC_11	0.908213	0.896379	0.908477	0.911596	0.91318	0.89748	0.911623	0.895135	0.905559	0.899782	1	0.898718	0.909257	0.904701	0.912691	0.911302	0.903622	0.904782	0.904442	0.907462
QC_12	0.903116	0.898527	0.908177	0.903752	0.892789	0.90474	0.914122	0.894754	0.906366	0.889864	0.898718	1	0.898802	0.915959	0.908289	0.901601	0.900444	0.891473	0.901804	0.906804
QC_13	0.902649	0.893286	0.914583	0.90824	0.903353	0.909085	0.915172	0.898336	0.907471	0.89982	0.909257	0.898802	1	0.903441	0.911184	0.909901	0.910298	0.912358	0.902537	0.899941
QC_14	0.908272	0.896947	0.910203	0.911993	0.901777	0.906102	0.910739	0.91041	0.905636	0.900232	0.904701	0.915959	0.903441	1	0.914713	0.908028	0.901422	0.905726	0.913024	0.913541
QC_15	0.907852	0.903198	0.908199	0.91072	0.911167	0.901361	0.921983	0.918879	0.922165	0.910872	0.912691	0.908289	0.911184	0.914713	1	0.913238	0.899358	0.908701	0.908571	0.911878
QC_16	0.904944	0.898068	0.912193	0.911198	0.914138	0.896011	0.91056	0.901553	0.903549	0.910849	0.911302	0.901601	0.909901	0.908028	0.913238	1	0.900211	0.919138	0.908324	0.897323
QC_17	0.902619	0.891132	0.899217	0.906219	0.896332	0.906663	0.900825	0.887826	0.89571	0.891791	0.903622	0.900444	0.910298	0.901422	0.899358	0.900211	1	0.901953	0.896499	0.900867
QC_18	0.906352	0.891958	0.904708	0.908431	0.90505	0.899801	0.913646	0.897229	0.906227	0.90363	0.904782	0.891473	0.912358	0.905726	0.908701	0.919138	0.901953	1	0.900356	0.903672
QC_19	0.905797	0.910718	0.914556	0.915144	0.894472	0.897328	0.918553	0.904808	0.907708	0.89957	0.904442	0.901804	0.902537	0.913024	0.908571	0.908324	0.896499	0.900356	1	0.902156
QC_20	0.895668	0.892927	0.912888	0.902608	0.896382	0.898725	0.919385	0.901637	0.903115	0.894361	0.907462	0.906804	0.899941	0.913541	0.911878	0.897323	0.900867	0.903672	0.902156	1
Name	QC_01	QC_02	QC_03	QC_04	QC_05	QC_06	QC_07	QC_08	QC_09	QC_10	QC_11	QC_12	QC_13	QC_14	QC_15
QC_01	1	0.910256	0.913539	0.908301	0.911085	0.907314	0.891711	0.903702	0.887382	0.925472	0.908036	0.911442	0.8909	0.902828	0.896302
QC_02	0.910256	1	0.909755	0.899811	0.912504	0.892418	0.913653	0.898923	0.913392	0.910692	0.90582	0.909766	0.897597	0.900913	0.891753
QC_03	0.913539	0.909755	1	0.907726	0.911013	0.899286	0.90475	0.895185	0.891432	0.910402	0.900079	0.904704	0.895358	0.887406	0.89889
QC_04	0.908301	0.899811	0.907726	1	0.898437	0.904971	0.907353	0.887122	0.872889	0.909765	0.891674	0.917565	0.908903	0.909039	0.89539
QC_05	0.911085	0.912504	0.911013	0.898437	1	0.911386	0.902576	0.892756	0.903509	0.914002	0.905517	0.91247	0.909831	0.903177	0.897326
QC_06	0.907314	0.892418	0.899286	0.904971	0.911386	1	0.910053	0.885473	0.874961	0.91074	0.894622	0.907628	0.904588	0.900662	0.909359
QC_07	0.891711	0.913653	0.90475	0.907353	0.902576	0.910053	1	0.920138	0.906543	0.912734	0.921306	0.903332	0.908195	0.897752	0.897078
QC_08	0.903702	0.898923	0.895185	0.887122	0.892756	0.885473	0.920138	1	0.921382	0.893823	0.900727	0.896827	0.88747	0.888605	0.890209
QC_09	0.887382	0.913392	0.891432	0.872889	0.903509	0.874961	0.906543	0.921382	1	0.902998	0.914802	0.912313	0.890504	0.893268	0.899715
QC_10	0.925472	0.910692	0.910402	0.909765	0.914002	0.91074	0.912734	0.893823	0.902998	1	0.917304	0.927248	0.907992	0.917986	0.90897
QC_11	0.908036	0.90582	0.900079	0.891674	0.905517	0.894622	0.921306	0.900727	0.914802	0.917304	1	0.928903	0.909813	0.916348	0.890736
QC_12	0.911442	0.909766	0.904704	0.917565	0.91247	0.907628	0.903332	0.896827	0.912313	0.927248	0.928903	1	0.930536	0.934092	0.912797
QC_13	0.8909	0.897597	0.895358	0.908903	0.909831	0.904588	0.908195	0.88747	0.890504	0.907992	0.909813	0.930536	1	0.920909	0.911161
QC_14	0.902828	0.900913	0.887406	0.909039	0.903177	0.900662	0.897752	0.888605	0.893268	0.917986	0.916348	0.934092	0.920909	1	0.92674
QC_15	0.896302	0.891753	0.89889	0.89539	0.897326	0.909359	0.897078	0.890209	0.899715	0.90897	0.890736	0.912797	0.911161	0.92674	1

## Sheet: Figure S2B
Name	QC_01	QC_02	QC_03	QC_04	QC_05	QC_06	QC_07	QC_08	QC_09	QC_10	QC_11	QC_12	QC_13	QC_14	QC_15	QC_16	QC_17	QC_18	QC_19	QC_20
QC_01	1	0.920264	0.935479	0.915445	0.907188	0.92512	0.871662	0.951399	0.863926	0.936315	0.9096	0.847041	0.8561	0.854113	0.872066	0.938873	0.944207	0.948809	0.866204	0.908329
QC_02	0.920264	1	0.912389	0.895821	0.89753	0.903031	0.844233	0.917451	0.839412	0.904689	0.893549	0.825909	0.858072	0.827835	0.854946	0.901763	0.924729	0.913811	0.849103	0.907415
QC_03	0.935479	0.912389	1	0.923548	0.931071	0.918864	0.860998	0.933364	0.861334	0.924491	0.913769	0.848503	0.870207	0.848229	0.863395	0.92385	0.948036	0.93673	0.863071	0.92149
QC_04	0.915445	0.895821	0.923548	1	0.903174	0.90823	0.827702	0.912144	0.818984	0.894715	0.94963	0.826021	0.838504	0.828228	0.833664	0.91951	0.91858	0.908298	0.834909	0.904473
QC_05	0.907188	0.89753	0.931071	0.903174	1	0.935982	0.834217	0.908061	0.825276	0.904999	0.901623	0.812555	0.853396	0.807263	0.838812	0.899217	0.917982	0.909485	0.835193	0.936336
QC_06	0.92512	0.903031	0.918864	0.90823	0.935982	1	0.848919	0.925059	0.828546	0.914539	0.905277	0.822623	0.838457	0.817899	0.850595	0.918612	0.92523	0.918868	0.850645	0.91708
QC_07	0.871662	0.844233	0.860998	0.827702	0.834217	0.848919	1	0.875913	0.939257	0.875195	0.828141	0.848232	0.916778	0.867224	0.947481	0.866697	0.868228	0.874015	0.878292	0.827184
QC_08	0.951399	0.917451	0.933364	0.912144	0.908061	0.925059	0.875913	1	0.874348	0.948316	0.907844	0.846742	0.855339	0.856186	0.873825	0.942101	0.947731	0.958026	0.869786	0.90536
QC_09	0.863926	0.839412	0.861334	0.818984	0.825276	0.828546	0.939257	0.874348	1	0.878277	0.817274	0.84607	0.913246	0.871346	0.934999	0.860358	0.873144	0.878596	0.873215	0.81526
QC_10	0.936315	0.904689	0.924491	0.894715	0.904999	0.914539	0.875195	0.948316	0.878277	1	0.896952	0.835181	0.850622	0.853181	0.878927	0.93143	0.935598	0.947593	0.859734	0.89181
QC_11	0.9096	0.893549	0.913769	0.94963	0.901623	0.905277	0.828141	0.907844	0.817274	0.896952	1	0.824625	0.835564	0.82695	0.838309	0.909873	0.915893	0.902466	0.834536	0.897977
QC_12	0.847041	0.825909	0.848503	0.826021	0.812555	0.822623	0.848232	0.846742	0.84607	0.835181	0.824625	1	0.851608	0.840084	0.85378	0.839656	0.840486	0.845316	0.85422	0.813728
QC_13	0.8561	0.858072	0.870207	0.838504	0.853396	0.838457	0.916778	0.855339	0.913246	0.850622	0.835564	0.851608	1	0.852049	0.919869	0.841976	0.864195	0.855672	0.865518	0.85469
QC_14	0.854113	0.827835	0.848229	0.828228	0.807263	0.817899	0.867224	0.856186	0.871346	0.853181	0.82695	0.840084	0.852049	1	0.86978	0.859366	0.852006	0.857528	0.922293	0.813709
QC_15	0.872066	0.854946	0.863395	0.833664	0.838812	0.850595	0.947481	0.873825	0.934999	0.878927	0.838309	0.85378	0.919869	0.86978	1	0.868174	0.869861	0.874594	0.879997	0.834198
QC_16	0.938873	0.901763	0.92385	0.91951	0.899217	0.918612	0.866697	0.942101	0.860358	0.93143	0.909873	0.839656	0.841976	0.859366	0.868174	1	0.932622	0.939515	0.860263	0.895858
QC_17	0.944207	0.924729	0.948036	0.91858	0.917982	0.92523	0.868228	0.947731	0.873144	0.935598	0.915893	0.840486	0.864195	0.852006	0.869861	0.932622	1	0.948792	0.866485	0.91716
QC_18	0.948809	0.913811	0.93673	0.908298	0.909485	0.918868	0.874015	0.958026	0.878596	0.947593	0.902466	0.845316	0.855672	0.857528	0.874594	0.939515	0.948792	1	0.867956	0.903141
QC_19	0.866204	0.849103	0.863071	0.834909	0.835193	0.850645	0.878292	0.869786	0.873215	0.859734	0.834536	0.85422	0.865518	0.922293	0.879997	0.860263	0.866485	0.867956	1	0.838685
QC_20	0.908329	0.907415	0.92149	0.904473	0.936336	0.91708	0.827184	0.90536	0.81526	0.89181	0.897977	0.813728	0.85469	0.813709	0.834198	0.895858	0.91716	0.903141	0.838685	1

## Sheet: Figure S2C
# Plasma proteome			# Vegetation proteome
Group	Count		Group	Protein number
IE (at admission)	2050		IE	5171
IE (at admission)	1985		IE	3560
IE (at admission)	2039		IE	4446
IE (at admission)	1991		IE	4446
IE (at admission)	1982		IE	3860
IE (at admission)	2158		IE	2471
IE (at admission)	2080		IE	2635
IE (at admission)	2109		IE	2034
IE (at admission)	2192		IE	2321
IE (at admission)	1965		IE	2598
IE (at admission)	2119		IE	5937
IE (at admission)	2097		IE	3022
IE (at admission)	2118		IE	5012
IE (at admission)	2139		IE	1747
IE (at admission)	2363		IE	4178
IE (at admission)	2037		IE	2342
IE (at admission)	2251		IE	5075
IE (at admission)	1911		IE	5276
IE (at admission)	2054		IE	4885
IE (at admission)	2063		IE	4029
IE (at admission)	1852		IE	4928
IE (at admission)	2157		IE	3215
IE (at admission)	2069		IE	2805
IE (at admission)	2100		IE	3960
IE (at admission)	2003		IE	3407
IE (at admission)	2034		IE	2362
IE (at admission)	2364		IE	5579
IE (at admission)	2388		IE	3260
IE (at admission)	2453		IE	3712
IE (at admission)	2111		IE	3913
IE (at admission)	1890		IE	3855
IE (at admission)	2125		IE	4094
IE (at admission)	2171		IE	2636
IE (at admission)	2319		IE	2164
IE (at admission)	2200		IE	3782
IE (at admission)	2216		IE	3866
IE (at admission)	2398		IE	3009
IE (at admission)	2115		IE	3270
IE (at admission)	2096		IE	2961
IE (at admission)	2184		IE	3070
IE (at admission)	1931		IE	4613
IE (at admission)	2026		IE	2433
IE (at admission)	2498		IE	3243
IE (at admission)	2196		IE	3603
IE (at admission)	2156		IE	4460
IE (at admission)	2090		IE	2975
IE (at admission)	2070		IE	1678
IE (at admission)	2002		IE	3434
IE (at admission)	2029		IE	3567
IE (at admission)	1895		IE	2407
IE (at admission)	2103		IE	2689
IE (at admission)	2100		IE	3387
IE (at admission)	1993		IE	3777
IE (at admission)	1960		IE	4505
IE (at admission)	2075		IE	2744
IE (at admission)	1918		IE	3942
IE (at admission)	2015		IE	2878
IE (at admission)	2225		IE	3416
IE (at admission)	2000		IE	1640
IE (at admission)	2212		IE	4805
IE (at admission)	2307		IE	2943
IE (at admission)	1997		IE	1175
IE (at admission)	2050		IE	4431
IE (at admission)	2061		IE	2931
IE (at admission)	2038		IE	3995
IE (at admission)	1983		IE	2281
IE (at admission)	1967		IE	2209
IE (at admission)	2143		IE	2689
IE (at admission)	2052		IE	2403
IE (at admission)	2009		IE	3568
IE (at admission)	2154		IE	3375
IE (at admission)	2077		IE	4004
IE (at admission)	2270		IE	4982
IE (at admission)	1969		IE	4347
IE (at admission)	2289		IE	3750
IE (at admission)	2140		IE	3290
IE (at admission)	2115		IE	2275
IE (at admission)	2104		IE	3528
IE (at admission)	2041		IE	2814
IE (at admission)	1985		IE	2998
IE (at admission)	2312		IE	904
IE (at admission)	2260		IE	2970
IE (at admission)	2058		IE	2978
IE (at admission)	2123		IE	1071
IE (at admission)	2002		IE	2770
IE (at admission)	2008		IE	3815
IE (at admission)	1985		IE	3051
IE (at admission)	2043		IE	3662
IE (at admission)	2059		IE	3094
IE (at admission)	2054		IE	2624
IE (at admission)	2231		IE	3513
IE (at admission)	2121		IE	1798
IE (at admission)	2023		IE	1843
IE (at admission)	2173		IE	1720
IE (at admission)	2170		IE	3679
IE (at admission)	2163		IE	3512
IE (at admission)	2017		IE	2278
IE (at admission)	1993		IE	3758
IE (at admission)	2088		IE	2791
IE (at admission)	1937		IE	4573
IE (at admission)	1949		IE	3854
IE (at admission)	2061		IE	2004
IE (at admission)	1933		IE	3092
IE (at admission)	2009		IE	3010
IE (at admission)	1845		IE	3667
IE (at admission)	2103		IE	3143
IE (at admission)	1994		IE	3545
IE (at admission)	2016		IE	2534
IE (at admission)	2021		IE	3974
IE (at admission)	1875		IE	3591
IE (at admission)	2126		IE	4398
IE (at admission)	2122		IE	2855
IE (at admission)	1862		IE	4368
IE (at admission)	1908		IE	4688
IE (at admission)	1952		IE	2017
IE (at admission)	2191		IE	3576
IE (at admission)	2037		IE	4170
IE (at admission)	1813		IE	4894
IE (at admission)	1942		IE	4328
IE (at admission)	1851		IE	3454
IE (at admission)	1897		IE	3651
IE (at admission)	2250		IE	2909
IE (at admission)	2120		IE	3819
IE (at admission)	2074		IE	2916
IE (at admission)	2027		IE	2386
IE (at admission)	2320		IE	3174
IE (at admission)	2113		IE	3368
IE (at admission)	2120		IE	3887
IE (at admission)	2066		IE	1678
IE (at admission)	2227		IE	3092
IE (at admission)	1874		IE	1564
IE (at admission)	1884		IE	3316
IE (at admission)	2020		IE	3394
IE (at admission)	1984		IE	6109
IE (at admission)	2087		IE	3335
IE (at admission)	1851		IE	4930
IE (at admission)	1960		IE	2461
IE (at admission)	1894		IE	2845
IE (at admission)	2064		IE	4854
IE (at admission)	2253		IE	3831
IE (at admission)	1908		IE	5757
IE (at admission)	1915		IE	4682
IE (at admission)	2327		IE	4256
IE (at admission)	2119		IE	4182
IE (at admission)	2051		IE	2126
IE (at admission)	2016		IE	3400
IE (at admission)	2067		IE	1891
IE (at admission)	2133		IE	2571
IE (at admission)	1904		IE	3043
IE (at admission)	2026		IE	4833
IE (at admission)	1954		IE	4280
IE (at admission)	1918		IE	3475
IE (at admission)	1898		IE	4604
IE (at admission)	1851		IE	2125
IE (at admission)	1961		IE	3349
IE (at admission)	1931		IE	3115
IE (at admission)	1951		IE	3305
IE (at admission)	1954		IE	3590
IE (at admission)	1932
IE (at admission)	1712
IE (at admission)	1835
IE (at admission)	1871
IE (at admission)	1920
IE (at admission)	1750
IE (at admission)	1838
IE (at admission)	1901
IE (at admission)	1962
IE (at admission)	1971
IE (at admission)	1817
IE (at admission)	1877
IE (at admission)	1931
IE (at admission)	2391
IE (at admission)	2166
IE (at admission)	2122
IE (at admission)	2220
IE (at admission)	2073
IE (at admission)	1995
IE (at admission)	2012
IE (at admission)	1948
IE (at admission)	2215
IE (at admission)	2245
IE (at admission)	2373
IE (at admission)	1875
IE (at admission)	1943
IE (at admission)	1992
IE (at admission)	1975
IE (at admission)	1880
IE (at admission)	1989
IE (at admission)	1943
IE (at admission)	1987
IE (at admission)	2016
IE (at admission)	1920
IE (at admission)	2230
IE (at admission)	1897
IE (at admission)	1990
IE (at admission)	2003
IE (at admission)	2059
IE (at admission)	2080
IE (at admission)	2424
IE (at admission)	2136
IE (at admission)	1957
IE (at admission)	2090
IE (after operation)	2135
IE (after operation)	2019
IE (after operation)	1936
IE (after operation)	1966
IE (after operation)	2005
IE (after operation)	2439
IE (after operation)	2215
IE (after operation)	2066
IE (after operation)	2115
IE (after operation)	2250
IE (after operation)	2066
IE (after operation)	2012
IE (after operation)	1977
IE (after operation)	1995
IE (after operation)	2116
IE (after operation)	2120
IE (after operation)	2038
IE (after operation)	2136
IE (after operation)	2026
IE (after operation)	2094
IE (after operation)	2084
IE (after operation)	2134
IE (after operation)	2012
non-IE (at admission)	2002
non-IE (at admission)	2009
non-IE (at admission)	1985
non-IE (at admission)	1998
non-IE (at admission)	1976
non-IE (at admission)	2155
non-IE (at admission)	1946
non-IE (at admission)	2041
non-IE (at admission)	1856
non-IE (at admission)	2071
non-IE (at admission)	1953
non-IE (at admission)	1999
non-IE (at admission)	1900
non-IE (at admission)	1984
non-IE (at admission)	2093
non-IE (at admission)	1924
non-IE (at admission)	1980
non-IE (at admission)	1924
non-IE (at admission)	1853
non-IE (at admission)	1954
non-IE (at admission)	1986
non-IE (at admission)	1959
non-IE (at admission)	1976
non-IE (at admission)	2011
non-IE (at admission)	1856
non-IE (at admission)	1994
non-IE (at admission)	1986
non-IE (at admission)	1965
non-IE (at admission)	1952
non-IE (at admission)	1909
non-IE (at admission)	1880
non-IE (at admission)	1935
non-IE (at admission)	1962
non-IE (at admission)	1882
non-IE (at admission)	1983
non-IE (at admission)	1864
non-IE (at admission)	1911
non-IE (at admission)	2182
non-IE (at admission)	1920
non-IE (at admission)	2068
non-IE (at admission)	1925
non-IE (at admission)	2261
non-IE (at admission)	1965
non-IE (at admission)	2033
non-IE (at admission)	1996
non-IE (at admission)	1843
non-IE (at admission)	1932
non-IE (at admission)	1948
non-IE (at admission)	1921
non-IE (at admission)	2217
non-IE (at admission)	1890
non-IE (at admission)	2061
non-IE (at admission)	1974
non-IE (at admission)	1880
non-IE (at admission)	1849
non-IE (at admission)	1909
non-IE (at admission)	1957
non-IE (at admission)	1892
non-IE (at admission)	1917
non-IE (at admission)	1848
non-IE (at admission)	1871
non-IE (at admission)	1918
non-IE (at admission)	1924
non-IE (at admission)	1944
non-IE (at admission)	1885
non-IE (at admission)	1942
non-IE (at admission)	1909
non-IE (at admission)	1934
non-IE (at admission)	1910
non-IE (at admission)	1845
non-IE (at admission)	1802
non-IE (at admission)	1971
non-IE (at admission)	1880
non-IE (at admission)	1767
non-IE (at admission)	1842
non-IE (at admission)	1881
non-IE (at admission)	1896
non-IE (at admission)	1719
non-IE (at admission)	1840
non-IE (at admission)	1935
non-IE (at admission)	1767
non-IE (at admission)	1941
non-IE (at admission)	1894
non-IE (at admission)	1838
non-IE (at admission)	1990
non-IE (at admission)	1947
non-IE (at admission)	1916
non-IE (at admission)	1966
non-IE (at admission)	1944
non-IE (at admission)	1835
non-IE (at admission)	2014
non-IE (at admission)	2005
non-IE (at admission)	1985
non-IE (at admission)	1877
non-IE (at admission)	1992
non-IE (at admission)	1960
non-IE (at admission)	2097
non-IE (at admission)	1941
non-IE (at admission)	2027
non-IE (at admission)	2057

## Sheet: Figure S2D
Symbol	Median (IE)	Label			Symbol	Median (non-IE)	Label
IGKC	1.27148e+10	IGKC			IGKC	11855231395	IGKC
IGHG1	9193526566	IGHG1			ALB	10738201010	ALB
IGHG2	8.40696e+09	IGHG2			IGHG2	8408552552	IGHG2
ALB	6.85402e+09	ALB			IGHG1	7704413632	IGHG1
APOA1	3.62255e+09	APOA1			APOA1	6853258791	APOA1
IGHG3	2670443864	IGHG3			IGHG3	2440805538	IGHG3
SERPINA1	2167832920	SERPINA1			IGHG4	1901667475	IGHG4
FGB	1.85506e+09	FGB			TF	1852680615	TF
IGHG4	1.77415e+09	IGHG4			SERPINA1	1704008204	SERPINA1
IGHA1	1.5708e+09	IGHA1			APOA2	1527505952	APOA2
NT5C3B	1.4288e+09				IGHA1	1477208992
TF	1338659840				FGB	1443590741
HPX	1.25966e+09				NT5C3B	1407095800
IGLL1	1.24501e+09				HPX	1117739655
IGLC6	1226909437				IGLC2	1090792610
IGLC2	1.21331e+09				IGLC3	1090792610
IGLC3	1.21331e+09				IGLC6	1077665349
FGA	1095194966				IGLL1	1013691292
IGLC7	1.07912e+09				IGLC7	9.48475e+08
FGG	9.79345e+08				A2M	844725567
A2M	8.00167e+08				C3	8.0502e+08
HP	7.77757e+08				HP	8.02519e+08
SERPINA3	7.68197e+08				HBB	7.69332e+08
HBB	758749127				FGA	7.44492e+08
APOA2	7.44309e+08				APOC3	7.27135e+08
IGLC1	7.34555e+08				FGG	6.92226e+08
IGHM	707579187				IGLC1	6.639e+08
IGHA2	6.99746e+08				IGHA2	6.55008e+08
C3	6.81394e+08				IGHM	6.22398e+08
IGLL5	592880784				SERPINF1	579116739
APOC3	5.74615e+08				IGLL5	5.39003e+08
HBA1	5.65544e+08				SERPINA3	5.31093e+08
C8A	3.97863e+08				VTN	5.10681e+08
IGKV3-20	3.94173e+08				HBA1	4.93369e+08
IGKV4-1	3.86622e+08				APOC1	4.50861e+08
VTN	3.61796e+08				APOC2	3.77249e+08
APOC2	3.41263e+08				TALDO1	3.55717e+08
CP	3.30917e+08				IGKV3-20	3.36919e+08
IGKV3D-20	3.2383e+08				GC	3.24805e+08
SERPING1	2.90513e+08				SEPTIN2	323528057
TALDO1	2.83585e+08				TMEM256	3.06963e+08
ORM1	2.61955e+08				C8A	3.00189e+08
ORM2	2.59309e+08				CLU	2.97579e+08
CLU	2.48212e+08				IGKV3D-20	2.94411e+08
SERPINF1	2.46417e+08				IGKV4-1	2.67388e+08
HBD	2.39771e+08				HBD	2.62736e+08
A1BG	2.34986e+08				A1BG	262449301
CFB	2.2863e+08				CP	2.6232e+08
GC	2.23853e+08				SERPINC1	2.49409e+08
HPR	2.07369e+08				APOA4	2.45865e+08
TMEM256	2.0495e+08				SERPING1	2.43759e+08
SERPINC1	2.00948e+08				ORM2	2.34506e+08
APOC1	1.97372e+08				HRG	2.3391e+08
APOE	1.96696e+08				CFB	2.33775e+08
IGKV3-11	1.88189e+08				HPR	2.08601e+08
IGKV3D-11	1.88189e+08				APOE	2.08148e+08
HRG	1.77793e+08				TLN1	206173762
IGKV2-30	1.75362e+08				AHSG	1.96866e+08
IGLV1-47	1.73584e+08				ORM1	1.78633e+08
IGKV3-7	171968024				SAA4	1.78458e+08
SAA4	1.71016e+08				IGKV3-11	1.58996e+08
SAA1	1.57526e+08				IGKV3D-11	1.58996e+08
LRG1	1.54732e+08				PON1	1.56062e+08
ITIH4	1.53899e+08				IGKV3-7	1.54447e+08
APOA4	1.47654e+08				IGHV3-7	1.52114e+08
IGKV1-5	1.47237e+08				IGKV2-30	1.46521e+08
SEPTIN2	1.38409e+08				IGLV1-47	1.41221e+08
IGHV5-51	1.35738e+08				ITIH1	1.35809e+08
SGTA	1.30667e+08				ITIH4	1.34718e+08
IGHV3-7	1.2823e+08				FTL	1.30427e+08
AHSG	1.27487e+08				ITIH2	1.26493e+08
MRPS18A	1.27336e+08				SERPINF2	1.25232e+08
IGKV3-15	1.1238e+08				IGKV1-5	1.21068e+08
ZFYVE19	1.11852e+08				IGHV5-51	1.17026e+08
C4B	1.08242e+08				C4B	1.15171e+08
C4A	1.08216e+08				C4A	1.14233e+08
AGT	1.08125e+08				ZFYVE19	1.11961e+08
TLN1	1.06343e+08				SGTA	1.11061e+08
IGKV3D-7	1.03016e+08				AGT	1.10346e+08
PON1	1.02624e+08				AMBP	1.09882e+08
NXF1	1.02145e+08				F2	1.09384e+08
JCHAIN	1.01798e+08				MRPS18A	1.06611e+08
APMAP	1.00454e+08				IGHV3-15	1.00778e+08
SERPINF2	9.93132e+07				KRT14	9.91984e+07
IGHV3-74	9.73089e+07				IGHV3-74	9.7876e+07
ITIH1	9.34866e+07				GSN	9.75305e+07
APOB	9.21634e+07				IGHV3-72	9.75213e+07
F2	9.13025e+07				TFAM	9.65312e+07
ITIH2	9.12087e+07				IGKV3-15	9.49411e+07
IGHV3-15	8.92748e+07				APOB	9.46221e+07
IGHV3-72	8.46042e+07				KNG1	9.06375e+07
C1QB	8.36876e+07				APMAP	9.05271e+07
TFAM	8.31734e+07				ACTR1B	9.0424e+07
CRABP2	8.24559e+07				MED30	8.91519e+07
IGKV3D-15	8.19056e+07				IGKV3D-7	8.85047e+07
KNG1	7.96091e+07				PZP	8.66463e+07
SAA2	7.95631e+07				KRT16	8.51856e+07
AMBP	7.85059e+07				CRABP2	8.48938e+07
PZP	7.61861e+07				NXF1	8.45446e+07
GSN	7.38173e+07				TTR	8.30066e+07
IGKV2-28	7.21925e+07				JCHAIN	7.66034e+07
IGKV2D-28	7.21925e+07				IGFALS	7.47134e+07
FN1	7.00756e+07				FN1	7.09823e+07
IGLV1-51	6.78777e+07				IGKV2-28	7.06621e+07
KRT14	6.67378e+07				IGKV2D-28	7.06621e+07
IGHV3-49	6.51106e+07				IGHV3-73	6.73115e+07
IGKV2-40	6.4778e+07				C1QB	6.68572e+07
IGKV2D-40	6.4778e+07				KRT1	6.64117e+07
C9	6.36896e+07				IGKV2-40	6.46129e+07
IGHV3-73	6.1891e+07				IGKV2D-40	6.46129e+07
HBG1	5.78614e+07				IGKV3D-15	6.18809e+07
HBG2	5.70849e+07				SERPIND1	5.61972e+07
PRSS3	5.69661e+07				LRG1	5.58699e+07
CFH	5.51721e+07				CFH	5.54028e+07
KRT1	5.46275e+07				PLG	5.43651e+07
MED30	5.3923e+07				HBG1	5.17201e+07
HBE1	5.31936e+07				HBG2	5.17201e+07
TTR	5.24479e+07				RPL35A	5.12999e+07
APOH	4.83524e+07				LUM	5.10802e+07
C4BPA	4.77319e+07				SERPINA6	5.09106e+07
ITIH3	4.74157e+07				PRSS3	5.00445e+07
IGKV2-29	4.72477e+07				IGHV3-49	4.93086e+07
KRT16	4.69705e+07				HBE1	4.8549e+07
IGLV3-21	4.65059e+07				THOC6	4.66218e+07
IGFALS	4.60555e+07				AFM	46529649
SERPIND1	4.60144e+07				C4BPA	4.61997e+07
C1QC	4.58989e+07				IGKV2-29	4.61945e+07
LBP	4.53915e+07				APOD	4.57351e+07
IGKV2D-29	4.49993e+07				LAMC1	4.50816e+07
LGALS3BP	4.45994e+07				IGKV2D-29	4.49351e+07
IGHV1-18	4.25626e+07				TMSB4X	4.46909e+07
IGHV4-28	4.2544e+07				C1QC	4.46049e+07
SERPINA6	4.20908e+07				APCS	4.39655e+07
IGLV3-9	4.20846e+07				IGHV3-23	4.38997e+07
TMSB4X	4.18448e+07				IGLV1-51	4.32233e+07
IGHV3-23	4.16773e+07				IGKV2-24	4.31519e+07
IGHV3-53	4.15335e+07				IGKV2D-24	4.31519e+07
PLG	3.98248e+07				LBP	4.31168e+07
KRT10	3.97505e+07				IGHV3-53	4.29097e+07
CRP	3.96925e+07				PPIE	4.2005e+07
IGKV2D-26	3.90534e+07				IGKV2D-30	4.09858e+07
LUM	3.88398e+07				C8G	4.0607e+07
ACTR1B	3.87469e+07				SNRPD1	4.0487e+07
IGLV2-11	3.82981e+07				KRT6A	4.04735e+07
APOD	3.77986e+07				IGKV2D-26	3.99089e+07
APCS	3.7555e+07				ITIH3	3.92865e+07
AFM	3.66895e+07				LGALS3BP	3.90122e+07
CPB2	3.64705e+07				YWHAB	3.89457e+07
C5	3.64366e+07				IGHV3-30	3.86523e+07
LCP1	3.64053e+07				IGHV3-30-3	3.86523e+07
BTD	3.59152e+07				IGHV3-30-5	3.86523e+07
IGHV3-30	3.54886e+07				APOH	3.85091e+07
IGHV3-30-3	3.54886e+07				DSG1	3.84165e+07
IGHV3-30-5	3.54886e+07				IGHV3-33	3.83559e+07
IGHV3-66	3.54458e+07				C7	3.81833e+07
DECR1	3.5438e+07				KRT10	3.81466e+07
IGKV2D-30	3.54321e+07				BTD	3.77518e+07
IGHV3-33	3.51379e+07				KLKB1	3.7615e+07
IGLV2-8	3.51332e+07				IGHV3-66	3.74933e+07
AZGP1	3.51047e+07				IGLV3-21	3.67297e+07
C1S	3.50013e+07				APOM	3.56773e+07
NDUFAF3	3.49322e+07				CD14	3.52752e+07
RPL35A	3.49129e+07				GPX3	3.52398e+07
IGKV2-24	3.37531e+07				RBP4	3.50019e+07
IGKV2D-24	3.37531e+07				NDUFAF3	3.49265e+07
CD14	3.24989e+07				FLNA	3.42397e+07
ELOC	3.22615e+07				C9	3.42378e+07
HBZ	3.20505e+07				C5	3.39921e+07
PPIE	3.18859e+07				IGLV2-11	3.39886e+07
C1QA	3.1551e+07				SERPINA4	3.38744e+07
C8G	3.15192e+07				DECR1	3.38672e+07
S100A8	3.10061e+07				F5	3.35538e+07
IGKV1-27	3.08027e+07				LCP1	3.24969e+07
KRT9	3.06282e+07				IGLV3-9	3.23866e+07
IGLV6-57	3.05719e+07				CPB2	3.22986e+07
IGKV1-8	3.00707e+07				C1S	3.22215e+07
IGLV8-61	2.98042e+07				RMC1	3.20594e+07
KLKB1	2.92063e+07				HBZ	3.19732e+07
VASN	2.83852e+07				IGHV3-64D	3.17252e+07
KRT5	2.80782e+07				AZGP1	3.12094e+07
GPX3	2.80085e+07				IGLV8-61	30862667
FTL	2.77873e+07				S100A8	3.03792e+07
THOC6	2.75411e+07				RAB10	2.93807e+07
IGHV5-10-1	2.72758e+07				APOL1	2.91735e+07
IGKV1-12	2.70664e+07				IGLV2-8	2.88478e+07
IGKV1D-12	2.70664e+07				ELOC	2.8602e+07
C7	2.69566e+07				KRT9	2.85723e+07
IGHV1-46	2.64844e+07				IGHV3-38	2.85434e+07
IGKV1-9	2.6014e+07				ARID1A	2.83136e+07
PRSS2	2.59715e+07				VASN	2.83028e+07
PRSS3P2	2.58494e+07				C1QA	2.79363e+07
IGHV3-64D	2.57905e+07				IGHV1-18	2.77058e+07
IGLV3-16	2.56629e+07				NAP1L1	2.6864e+07
AKR1B1	2.55552e+07				TIMM9	2.65699e+07
PRSS1	2.55263e+07				IGLV6-57	2.65169e+07
IGLV3-25	2.53702e+07				C8B	2.63897e+07
KRT6A	2.52714e+07				CS	2.49855e+07
POSTN	2.52024e+07				S100A9	2.47439e+07
IGLV2-18	2.48881e+07				TIMM44	2.47162e+07
IGHV3-9	24739692				SELENBP1	2.46985e+07
IGKV1-33	2.4119e+07				PLTP	2.45838e+07
IGKV1D-33	2.4119e+07				GSTO1	2.44577e+07
RBP4	2.382e+07				KRT5	2.42879e+07
TIMM9	2.34037e+07				IGHV2-70D	2.4145e+07
SERPINA4	2.33011e+07				IGHV4-28	2.40507e+07
NAP1L1	2.29736e+07				IGKV1-12	2.3603e+07
IGLV1-40	2.29601e+07				IGKV1D-12	2.3603e+07
IGLV1-36	2.28319e+07				PRSS2	2.35422e+07
IGKV1-39	2.26348e+07				PRSS3P2	2.35422e+07
IGKV1D-39	2.26348e+07				RPL6	2.34145e+07
IGLV3-27	2.2566e+07				TAGLN	2.32212e+07
PLTP	2.25068e+07				SBSN	2.27328e+07
SELENBP1	2.24831e+07				POSTN	2.2367e+07
IGHV3-38	2.24721e+07				IGKV1-33	2.22062e+07
CHL1	2.2366e+07				IGKV1D-33	2.22062e+07
LAMC1	2.22444e+07				IDH3G	2.20376e+07
C8B	2.20957e+07				IGKV1-37	2.19274e+07
TIMM44	2.20288e+07				IGKV1D-37	2.19274e+07
IGHV2-70D	2.19855e+07				IGKV1-27	2.16855e+07
APOM	2.18646e+07				AKR1B1	2.16205e+07
IGKV1-37	2.1373e+07				IGHV3-9	2.13802e+07
IGKV1D-37	2.1373e+07				KRT17	21194897
ARID1A	2.1317e+07				FCN3	2.10545e+07
IGHV3-48	2.11997e+07				IGKV1-8	2.08724e+07
S100A9	2.08408e+07				IGLV2-18	2.03693e+07
GSTO1	2.04839e+07				IGHV1-46	2.03223e+07
YWHAB	2.03601e+07				IGHV3-48	2.00595e+07
APOL1	2.03305e+07				PRSS1	2.00048e+07
CFI	2.02086e+07				CPN2	1.99439e+07
HSPD1	2.01646e+07				SUCLG2	1.98663e+07
IGLV1-44	2.00135e+07				APOC4	1.98059e+07
TAGLN	1.98129e+07				EIF2AK3	1.96704e+07
PGRMC1	1.97819e+07				IGLV1-36	1.96619e+07
IGHV3-21	1.96353e+07				HSPD1	1.93622e+07
IGHV4-39	1.9473e+07				CFHR1	1.92739e+07
FCN3	1.9432e+07				KRT6B	1.92481e+07
KRT8	1.9285e+07				TMSB10	1.90743e+07
CFHR1	1.92306e+07				GSPT2	1.90202e+07
EIF2AK3	1.89449e+07				KRT6C	1.89468e+07
IGLV3-10	1.87284e+07				RASA4	1.89288e+07
HES7	1.84706e+07				RASA4B	1.89288e+07
IGHV3-13	1.81169e+07				IGKV1-9	1.85286e+07
SERPINA7	1.80999e+07				PLRG1	1.84204e+07
RBCK1	1.8068e+07				RBCK1	1.82044e+07
IGLV7-43	1.79968e+07				CA1	1.80329e+07
IGLV7-46	1.79968e+07				SERPINA7	1.80145e+07
ANXA2	1.78964e+07				IGKV1-39	1.80022e+07
RAB10	1.77616e+07				IGKV1D-39	1.80022e+07
PLRG1	1.75585e+07				PRAF2	1.77761e+07
RMC1	1.75507e+07				IGHV3-13	1.764e+07
LDHB	1.74639e+07				IGLV3-16	1.76303e+07
MSL1	1.68661e+07				CHL1	1.7496e+07
C1R	1.67653e+07				PGRMC1	1.72217e+07
F5	1.65428e+07				CFI	1.7201e+07
KRT17	1.64263e+07				TMEM198	1.71843e+07
CPN2	1.62303e+07				HES7	1.69202e+07
IGHV3-11	1.61435e+07				OXCT1	1.68471e+07
IGHV3-20	1.61435e+07				PGLYRP2	1.66896e+07
PROS1	1.61024e+07				IGLV3-27	1.65895e+07
CDC37	1.55492e+07				IGHV3-11	1.65515e+07
IGKV1-6	1.55481e+07				IGHV3-20	1.65515e+07
PKM	1.55341e+07				IGHV3-21	1.65515e+07
IGHV3-43	1.50974e+07				PKM	1.62915e+07
IGHV3-43D	1.50974e+07				IGLV3-25	1.60973e+07
SBSN	1.50801e+07				SELENOP	1.60219e+07
CD5L	1.49279e+07				PROS1	1.58068e+07
C6	1.49083e+07				ADSL	1.55632e+07
SUCLG2	1.46644e+07				IGHV1-24	1.556e+07
SLC35B2	1.45274e+07				SEZ6L2	1.5501e+07
IDH3G	1.42188e+07				KRT8	1.5123e+07
PPBP	1.4123e+07				CD5L	15047406
IGHV1-24	1.39156e+07				RALGAPA2	1.50324e+07
ENO1	1.38927e+07				GSPT1	1.48975e+07
PRAF2	1.37271e+07				THBS1	1.48679e+07
IGHV1-2	1.36981e+07				C6	1.47932e+07
IGLV3-19	1.36484e+07				IGHV3-43	1.47e+07
TXNDC5	1.35676e+07				IGHV3-43D	1.47e+07
PSME3	1.34497e+07				SLC35B2	1.46582e+07
ADH1A	1.34262e+07				PEBP1	1.46318e+07
KRT6C	1.33394e+07				BAG2	1.45791e+07
IGHV2-26	1.32712e+07				PLGLA	1.45026e+07
TMSB10	1.32562e+07				IGHV4-39	1.45005e+07
KIT	1.32371e+07				COL5A3	1.434e+07
COL5A3	1.31816e+07				C1R	1.40615e+07
IGHV1-3	1.31695e+07				H3-3A	1.40012e+07
KRT6B	1.31606e+07				UFD1	1.39163e+07
GAPDH	1.31478e+07				IGLV1-44	1.37688e+07
PTPRA	1.3011e+07				ME2	1.35179e+07
C2	1.29828e+07				MSL1	1.34924e+07
CA1	1.29567e+07				SRGN	1.34884e+07
UFD1	1.2907e+07				ENO1	1.34798e+07
ACTB	1.28648e+07				IGLV7-43	1.34649e+07
ACTG1	1.28648e+07				IGLV7-46	1.34649e+07
IGKV1-16	1.27586e+07				IGLV3-10	1.33978e+07
IGLV3-1	1.27579e+07				LDHB	1.33832e+07
PFN1	1.26627e+07				LYVE1	1.33379e+07
CS	1.25468e+07				SERPINA5	1.31645e+07
IGKV1-13	1.24202e+07				KRT18	1.31068e+07
IGKV1D-13	1.24202e+07				IGHV1-2	1.30161e+07
ADH1B	1.2386e+07				PARK7	1.29383e+07
GSPT2	1.23829e+07				IGKV1-6	1.29343e+07
ADH1C	1.19162e+07				IGHV2-26	1.28989e+07
PGLYRP2	1.18822e+07				TTC7B	1.28127e+07
OXCT1	1.18615e+07				MAN2A1	1.26529e+07
ACAN	1.1712e+07				PTPRA	1.24943e+07
IGHV3-64	1.16064e+07				FDX1	1.23758e+07
FLNA	1.14859e+07				TKT	1.20091e+07
RASA4B	1.14735e+07				FBLN1	1.18868e+07
RASA4	1.13821e+07				F13A1	1.1808e+07
KRT2	1.13043e+07				KIT	1.15676e+07
PLGLA	1.12986e+07				STXBP5	1.13456e+07
TKT	1.12552e+07				GAPDH	1.13088e+07
GAA	1.11722e+07				NUDT16	1.1302e+07
SERPINB6	1.11327e+07				C2	1.12899e+07
SNRPD1	1.1048e+07				CDC37	1.12548e+07
MINPP1	1.09703e+07				ENO2	1.12174e+07
PEBP1	1.0957e+07				IGHV5-10-1	1.11535e+07
TTC7B	1.09448e+07				GPLD1	1.1015e+07
F13A1	1.09339e+07				PSME1	1.09524e+07
ADSL	1.08797e+07				IGKV1-16	1.09516e+07
BAG2	1.0828e+07				CNOT3	1.08765e+07
SELENOP	1.08172e+07				CNDP1	1.05572e+07
SMPDL3A	1.0684e+07				CLEC3B	1.05531e+07
IGHV1-8	1.06068e+07				PSME3	1.04359e+07
ADIPOQ	1.0585e+07				ENO3	1.04119e+07
APOC4	1.05369e+07				RERG	1.03296e+07
DSG1	1.05342e+07				IGKV1-13	1.02728e+07
IGLV9-49	1.036e+07				IGKV1D-13	1.02728e+07
NUCB2	1.03501e+07				MINPP1	1.02241e+07
STXBP5	1.01355e+07				ANXA2	1.01435e+07
MAN2A1	1.01225e+07				KRT2	1.01215e+07
CFHR3	1.01071e+07				SERPINB12	1.00945e+07
IGLV2-14	9.92095e+06				IGLV3-1	9.93417e+06
L2HGDH	9.87043e+06				IGHV1-8	9.90991e+06
CD44	9.83808e+06				KRT79	9.76333e+06
SEZ6L2	9.82525e+06				KRT20	9.76197e+06
NUDT16	9.73216e+06				L2HGDH	9.67691e+06
P4HB	9.7297e+06				NOL9	9.56204e+06
ENO2	9.72022e+06				HSP90B1	9.54695e+06
H3-3A	9.68826e+06				NUCB2	9.40228e+06
IGHV1-69D	9.67581e+06				GATM	9.39053e+06
RPS15	9.53434e+06				IGLV2-14	9.35713e+06
HSPG2	9.4907e+06				CFHR3	9.32167e+06
IGHV1-69	9.45945e+06				MIF	9.14838e+06
GATM	9.44329e+06				IGLV1-40	9.12363e+06
KRT18	9.3006e+06				RPS15	9.08437e+06
LYVE1	9.28617e+06				NDUFA10	8.88754e+06
ACTA1	9.25155e+06				GAA	8.85969e+06
RALGAPA2	9.16149e+06				YWHAE	8.74651e+06
IGKV1D-16	9.07272e+06				ACAN	8.74217e+06
GSPT1	9.06733e+06				LTF	8.73967e+06
ENO3	9.06159e+06				MRPL49	8.62443e+06
SERPINA5	8.97865e+06				IGHV3-64	8.39748e+06
ME2	8.92087e+06				LCAT	8.36704e+06
CLEC3B	8.88375e+06				ADH1A	8.32655e+06
ACTC1	8.74908e+06				IGHV1-3	8.2723e+06
IGKV1-17	8.74594e+06				CPN1	8.25372e+06
PRDX2	8.7136e+06				TECR	8.19112e+06
B4GAT1	8.58437e+06				RDX	8.15259e+06
CNOT3	8.55031e+06				SAA1	8.14422e+06
NID2	8.54177e+06				GPI	8.08601e+06
MRPL49	8.46798e+06				IGLV3-19	8.08286e+06
RDX	8.45159e+06				PRDX2	8.07281e+06
CPN1	8.45054e+06				ADH1B	8.05718e+06
CFL1	8.35173e+06				CTSL	7.79302e+06
ACTG2	8.33087e+06				RACK1	7.7551e+06
KRT20	8.09258e+06				MCTS1	7.73908e+06
FBLN1	8.08123e+06				PFN1	7.72405e+06
NIT1	8.05871e+06				F10	7.61631e+06
TRAM1	8.03587e+06				ADH1C	7.57947e+06
ACTA2	8.02721e+06				SERPINA10	7.54157e+06
RACK1	7.98104e+06				SNRPB	7.48312e+06
LTF	7.93937e+06				SNRPN	7.48312e+06
TGFBI	7.92386e+06				ST13P4	7.44988e+06
APOF	7.83203e+06				UBE2A	7.44933e+06
MIF	7.80046e+06				IGHV1-69D	7.32657e+06
WFIKKN2	7.7816e+06				RTN4RL2	7.28514e+06
GGCT	7.77177e+06				SMPDL3A	7.23894e+06
AP2M1	7.70909e+06				IGKV1D-16	7.09099e+06
FDX1	7.62492e+06				ACTB	7.06966e+06
ACTBL2	7.62306e+06				ACTG1	7.06966e+06
MCTS1	7.58575e+06				MRPL15	7.05373e+06
SRGN	7.57333e+06				ECM1	7.00537e+06
IGHV4-38-2	7.56825e+06				IGLV9-49	6.95874e+06
SGCE	7.55296e+06				CA2	6.94686e+06
NOL9	7.45474e+06				SERPINB6	6.91137e+06
IGHV4-30-4	7.40918e+06				PIN1	6.86894e+06
IGHV4-59	7.40918e+06				TGFBI	6.84326e+06
IGHV4-61	7.40918e+06				SYTL1	6.82177e+06
HSP90B1	7.26448e+06				BCL2L15	6.75792e+06
PTGDS	7.20826e+06				SNX27	6.71752e+06
IGHV4-34	7.17759e+06				CALR	6.66826e+06
CTSL	7.08873e+06				GAR1	6.65401e+06
MYL4	7.02229e+06				GGT1	6.60986e+06
GPI	6.94279e+06				MSN	6.60934e+06
ANXA1	6.84663e+06				PDZK1IP1	6.6081e+06
C1RL	6.83647e+06				TRAM1	6.59773e+06
SERPINA2	6.80879e+06				ARL2	6.56818e+06
B2M	6.80236e+06				IGKV1-17	6.56268e+06
CNDP1	6.7878e+06				PPBP	6.5029e+06
PLCG2	6.70159e+06				GGT3P	6.3804e+06
TECR	6.68425e+06				MCAM	6.36397e+06
GPLD1	6.67597e+06				ATXN10	6.35704e+06
THBS1	6.66893e+06				USP5	6.3157e+06
PSME1	6.61661e+06				WFIKKN2	6.3002e+06
RTN4RL2	6.57511e+06				ST13	6.27359e+06
SERPINA10	6.5518e+06				IGHV1-69	6.21791e+06
PDZK1IP1	6.54709e+06				CSN1S1	6.21525e+06
CA2	6.52448e+06				ADIPOQ	6.21332e+06
LYZ	6.51135e+06				SGCE	6.20413e+06
KRT79	6.47789e+06				SAMHD1	6.1893e+06
LCAT	6.45753e+06				TOLLIP	6.18071e+06
CSN3	6.34947e+06				GGT2	6.17682e+06
F10	6.29543e+06				C1RL	6.11684e+06
FCGR3A	6.23183e+06				ANXA1	6.11166e+06
METTL18	6.179e+06				QSOX1	6.04759e+06
NDUFB4	6.16437e+06				SYTL2	6.02512e+06
UBA1	6.09184e+06				HEBP1	5.98513e+06
NLN	6.08212e+06				CFL2	5.93152e+06
CST3	6.05533e+06				PLCG2	5.82974e+06
SAMHD1	6.035e+06				PPP1R1B	5.80295e+06
ARL2	5.99999e+06				ARHGEF2	5.80142e+06
CDC5L	5.9439e+06				NLN	5.76739e+06
BUB1B	5.93339e+06				ST13P5	5.75188e+06
UBE2A	5.90378e+06				VPS25	5.74447e+06
ENPP2	5.88738e+06				GK3P	5.70177e+06
GK3P	5.8639e+06				ANXA10	5.68629e+06
SYTL1	5.8498e+06				INTS4	5.66565e+06
QSOX1	5.84645e+06				BCHE	5.62664e+06
RERG	5.81469e+06				UBB	5.62418e+06
NCL	5.79368e+06				UBC	5.62418e+06
VWF	5.79182e+06				CDC5L	5.61682e+06
ECM1	5.71945e+06				HABP2	5.57007e+06
IGF1	5.71129e+06				PTGDS	5.5389e+06
GK	5.70056e+06				GK	5.52899e+06
PIN1	5.66949e+06				RPL13	5.49282e+06
CHI3L1	5.62643e+06				AP2M1	5.48277e+06
CFL2	5.57579e+06				IQGAP1	5.47732e+06
PPP1R1B	5.56151e+06				CD109	5.46223e+06
MYH9	5.51554e+06				EFNA1	5.45878e+06
CAT	5.50379e+06				NIT1	5.45428e+06
CALR	5.50355e+06				CYFIP1	5.43965e+06
RPL13	5.47048e+06				BUB1B	5.43491e+06
FCGR3B	5.25909e+06				APOF	5.43451e+06
ABHD14B	5.19583e+06				MYL4	5.41627e+06
YWHAZ	5.19e+06				LAMTOR2	5.41411e+06
RPS11	5.12975e+06				TXNDC5	5.40266e+06
CD109	5.12332e+06				EZR	5.38303e+06
GAR1	5.09164e+06				ANO1	5.29521e+06
PPIA	5.08097e+06				PNP	5.25287e+06
NDUFA10	4.97679e+06				CD44	5.21311e+06
UBB	4.96375e+06				NID2	5.17697e+06
UBC	4.96375e+06				HDHD3	5.15395e+06
GDI2	4.89006e+06				SIRPB1	5.10071e+06
IGKV1D-8	4.88247e+06				UBA1	5.06757e+06
IGHV1-69-2	4.87355e+06				GDI2	5.03031e+06
SYTL2	4.83403e+06				UBA52	4.99927e+06
EIF3J	4.81719e+06				DGLUCY	4.95693e+06
PPP1R9B	4.7621e+06				F11	4.93539e+06
MSN	4.75656e+06				HSPG2	4.88973e+06
ATXN10	4.73704e+06				UGGT1	4.8829e+06
ITGB2	4.72272e+06				FCGR3A	4.87492e+06
SERPINB12	4.72006e+06				SHBG	4.84984e+06
IGKV6-21	4.70453e+06				IRGQ	4.83065e+06
SHBG	4.70224e+06				RAC2	4.80107e+06
SLC4A1	4.66418e+06				HSPA5	4.77862e+06
IGLV2-23	4.6413e+06				UGGT2	4.71911e+06
RNPEP	4.62413e+06				PROC	4.70561e+06
MRPL15	4.59162e+06				MAP1A	4.57802e+06
CYFIP1	4.56803e+06				ACTA1	4.577e+06
CEACAM8	4.56659e+06				RDH11	4.5084e+06
HSPA5	4.52445e+06				PSMA7	4.49469e+06
CHMP4A	4.47923e+06				ACTG2	4.49136e+06
MCAM	4.46425e+06				VWA8	4.46792e+06
SNRPB	4.46199e+06				IGHV1-69-2	4.45529e+06
SNRPN	4.46199e+06				ATP5F1D	4.42385e+06
RCN1	4.42906e+06				SCRIB	4.40731e+06
UBA52	4.41222e+06				IGF1	4.38044e+06
ST13P4	4.3597e+06				IGLV2-23	4.36899e+06
RPL6	4.34233e+06				PRB3	4.34448e+06
TMEM198	4.34197e+06				CHMP4A	4.32172e+06
HEBP1	4.33535e+06				ACTC1	4.30438e+06
PRDX6	4.26311e+06				FCGR3B	4.3031e+06
OIT3	4.24979e+06				RPS4X	4.29712e+06
VPS13C	4.23311e+06				ACTA2	4.29609e+06
PSMA7	4.22917e+06				CSN3	4.2924e+06
ATP5PD	4.20276e+06				SAA2	4.27221e+06
IGHV6-1	4.12428e+06				IGHD	4.26206e+06
EEF1A1	4.08147e+06				PSMC5	4.26194e+06
EEF1A1P5	4.08147e+06				IGHV4-30-4	4.2448e+06
HINT2	4.02733e+06				IGHV4-38-2	4.2448e+06
HNRNPM	4.02389e+06				IGHV4-59	4.2448e+06
SOD3	3.99982e+06				IGHV4-61	4.2448e+06
SIRPB1	3.99909e+06				PLEK	4.2407e+06
RPS4X	3.97236e+06				COL6A3	4.22751e+06
BLVRB	3.97103e+06				RAC1	4.21987e+06
LGALSL	3.97083e+06				EXOG	4.21904e+06
PLEK	3.93936e+06				LGALS4	4.21407e+06
ST13	3.93149e+06				CAT	4.19556e+06
PROC	3.92039e+06				MYH9	4.18315e+06
IGHD	3.91409e+06				IGKV6-21	4.17736e+06
ST13P5	3.88294e+06				P4HB	4.16969e+06
ANO1	3.87714e+06				CCNK	4.15571e+06
METAP1	3.87048e+06				CFL1	4.1503e+06
UGGT1	3.86699e+06				MTAP	4.14002e+06
NPM1	3.86623e+06				IGHV4-34	4.1363e+06
IGKV6D-21	3.84833e+06				MAP2K7	4.12466e+06
COL6A3	3.83661e+06				ATP5F1A	4.12205e+06
FAH	3.81083e+06				ENPP2	4.11977e+06
CDC42BPA	3.80125e+06				SERPINE1	4.1167e+06
ANXA10	3.79061e+06				AGR3	4.08125e+06
ATP5F1D	3.78562e+06				CEACAM8	4.0339e+06
CRISP3	3.77051e+06				RPS27A	4.03285e+06
IGLV4-69	3.7522e+06				HDHD2	4.00693e+06
ARHGEF2	3.74815e+06				EEF1A1	3.99671e+06
RPS27A	3.69539e+06				EEF1A1P5	3.99671e+06
PRDX1	3.68821e+06				RPS11	3.98338e+06
PSMA8	3.67826e+06				CRTAC1	3.92431e+06
CNN2	3.65982e+06				OIT3	3.92208e+06
VPS25	3.65447e+06				SLC4A2	3.91433e+06
IGKV6D-41	3.63675e+06				NFS1	3.8946e+06
CELA2A	3.61726e+06				NDUFB4	3.86263e+06
DGLUCY	3.61154e+06				METTL18	3.85667e+06
BCHE	3.60818e+06				CST3	3.84519e+06
F11	3.60511e+06				KRT19	3.82515e+06
GGT3P	3.60052e+06				LGALSL	3.81872e+06
GGT1	3.58488e+06				NCL	3.81079e+06
RPS25	3.51911e+06				ATP5PD	3.80689e+06
CSN1S1	3.49943e+06				EIF4A2	3.79498e+06
RAC2	3.49879e+06				NAXE	3.79478e+06
HNRNPUL2	3.48664e+06				CSTF2	3.7778e+06
IRGQ	3.43801e+06				ALDOA	3.76556e+06
MXRA5	3.42689e+06				PRDX6	3.76199e+06
EFNA1	3.42556e+06				B4GAT1	3.75917e+06
CXADR	3.40023e+06				SERPINA2	3.74061e+06
GGT2	3.39224e+06				NDUFV1	3.73024e+06
LGALS4	3.3615e+06				DHX15	3.72179e+06
ALDOA	3.35329e+06				SNX30	3.71755e+06
SNX27	3.34639e+06				RAB11A	3.69719e+06
HDHD2	3.34272e+06				ACTBL2	3.63417e+06
IGHV2-5	3.32389e+06				GAS6	3.60441e+06
RDH11	3.30462e+06				F12	3.5772e+06
PARK7	3.29317e+06				CXADR	3.57255e+06
CRTAC1	3.29189e+06				IGHV6-1	3.57131e+06
BCL2L15	3.28983e+06				SLC4A1	3.56431e+06
EEF1A2	3.2369e+06				HINT2	3.54898e+06
VPS35L	3.2334e+06				VPS13C	3.49419e+06
MAP1A	3.21826e+06				RAB11B	3.494e+06
ACSL5	3.21692e+06				IFIT1	3.48859e+06
AGR3	3.19289e+06				RABGGTB	3.46778e+06
HSPA8	3.19164e+06				ATRN	3.45803e+06
UGGT2	3.17519e+06				HGFAC	3.44868e+06
MPO	3.1744e+06				CSNK2A1	3.43689e+06
F12	3.16953e+06				METAP1	3.43365e+06
RAB11A	3.15236e+06				IGKV6D-21	3.35424e+06
HDHD3	3.12789e+06				PCMT1	3.34558e+06
RAB11B	3.1186e+06				CDC42BPA	3.34046e+06
NAXE	3.10769e+06				PSMA8	3.33979e+06
PCMT1	3.10362e+06				HNRNPM	3.32543e+06
CRISP2	3.10245e+06				FETUB	3.3192e+06
RBM17	3.10022e+06				IGKV1D-8	3.31893e+06
SKAP2	3.09957e+06				BLVRB	3.31573e+06
WDR7	3.09124e+06				WDR7	3.31491e+06
NFS1	3.08024e+06				ACSL4	3.24633e+06
CLPP	3.07902e+06				IGKV6D-41	3.2268e+06
ACAA2	3.07723e+06				ENOPH1	3.21874e+06
FETUB	3.07699e+06				INA	3.21808e+06
MAP2K7	3.06339e+06				EIF3J	3.21242e+06
LDHA	3.06237e+06				LDHA	3.21043e+06
EIF4A2	3.06206e+06				HADH	3.20589e+06
INTS4	3.03696e+06				CAPG	3.20575e+06
YWHAE	3.0262e+06				VWF	3.18731e+06
SLC4A2	3.0153e+06				SKAP2	3.17321e+06
IFIT1	3.01499e+06				EEF1A2	3.14373e+06
ERAP1	2.96139e+06				MAT2A	3.12425e+06
PNP	2.9525e+06				ITGB2	3.12417e+06
F9	2.95217e+06				RBM17	3.10835e+06
ATRN	2.925e+06				RNPEP	3.09892e+06
CSNK2A1	2.90908e+06				NNMT	3.09775e+06
HABP2	2.88741e+06				MNDA	3.09634e+06
DPEP2	2.86552e+06				SRSF1	3.09499e+06
KRT15	2.86252e+06				RPS25	3.07538e+06
TUBB	2.83223e+06				PAICS	3.06314e+06
IGLV5-45	2.81264e+06				DDX58	3.01933e+06
ARSD	2.80176e+06				NAMPT	3.0186e+06
RAC1	2.79007e+06				CSTF2T	3.00167e+06
MTAP	2.78543e+06				TNC	3.00082e+06
SPP1	2.78457e+06				DPEP2	2.99184e+06
CFD	2.76851e+06				PSMC2	2.98914e+06
MNDA	2.76202e+06				CNN2	2.96235e+06
PAICS	2.72815e+06				ACSL5	2.95684e+06
SNX30	2.67398e+06				SLC3A2	2.95004e+06
EEF1D	2.67192e+06				WDR12	2.89154e+06
CSTF2	2.66601e+06				FCN2	2.89045e+06
LPA	2.64811e+06				ACAA2	2.8852e+06
RABGGTB	2.64767e+06				CELA2A	2.87757e+06
LAMTOR2	2.62823e+06				BASP1	2.87178e+06
TAGLN2	2.6279e+06				ALDOB	2.86423e+06
HADH	2.61844e+06				MPO	2.83823e+06
NPC2	2.61727e+06				PPIA	2.8367e+06
MAT2A	2.61619e+06				CLPP	2.81968e+06
TPD52L2	2.60975e+06				IGLV5-45	2.80902e+06
TUBB4B	2.60098e+06				ADH5	2.80593e+06
USP5	2.60017e+06				CALHM5	2.80494e+06
PRB3	2.59838e+06				WRNIP1	2.79696e+06
LIMA1	2.59789e+06				HNRNPUL2	2.77356e+06
RALY	2.59611e+06				CHI3L1	2.76777e+06
CALHM5	2.58725e+06				LYZ	2.75944e+06
EXOG	2.58528e+06				GDI1	2.75831e+06
CD9	2.58072e+06				NPM1	2.73363e+06
VIM	2.57058e+06				HSPA8	2.72785e+06
ECHS1	2.56821e+06				SPTAN1	2.71334e+06
ALDOB	2.56321e+06				MCCC2	2.70759e+06
CFHR2	2.547e+06				ARSD	2.70598e+06
GDI1	2.54345e+06				CORO1B	2.67446e+06
MBL2	2.53391e+06				HDGFL3	2.67282e+06
CHURC1	2.53235e+06				COMMD9	2.67055e+06
TPI1	2.53215e+06				B2M	2.66885e+06
S100A11	2.521e+06				IGHV2-5	2.66777e+06
SCRIB	2.51868e+06				HNRNPR	2.64602e+06
DDX46	2.51632e+06				ABHD14B	2.6362e+06
PSMC5	2.5124e+06				PCYOX1	2.63509e+06
GAS6	2.50874e+06				CHURC1	2.61242e+06
PSMC2	2.50543e+06				ZG16B	2.60831e+06
AKR7A2	2.50407e+06				CRISP3	2.60625e+06
GSTP1	2.49793e+06				IGFBP2	2.60162e+06
UGP2	2.48645e+06				CD9	2.56253e+06
ALOX5	2.48613e+06				PHB2	2.5583e+06
NDUFV1	2.47528e+06				RPN2	2.55623e+06
GGH	2.45458e+06				PSMB4	2.55537e+06
TBXAS1	2.4521e+06				NEGR1	2.5387e+06
PGM1	2.45096e+06				VIM	2.52975e+06
CCNK	2.44387e+06				GSTP1	2.5286e+06
VWA8	2.43404e+06				CLSTN1	2.52777e+06
ENOPH1	2.42127e+06				TYMP	2.51793e+06
WDR12	2.4122e+06				FUBP3	2.51377e+06
UBE2I	2.39127e+06				LIMA1	2.50419e+06
KRT19	2.38648e+06				EEF1D	2.50113e+06
HAGH	2.37864e+06				ALOX5	2.5004e+06
EFEMP1	2.36781e+06				GET3	2.49633e+06
SERPINB10	2.36154e+06				NPC2	2.49123e+06
TYMP	2.35978e+06				CAPN5	2.48826e+06
SLC3A2	2.35858e+06				RGN	2.47989e+06
TOLLIP	2.35303e+06				ARSA	2.47719e+06
CORO1B	2.34276e+06				FABP5	2.45874e+06
ZG16B	2.34078e+06				WARS1	2.45559e+06
VCL	2.33943e+06				GUSB	2.45514e+06
DCD	2.33107e+06				FARSA	2.44243e+06
EZR	2.32396e+06				TUBB	2.43755e+06
GALE	2.3198e+06				KRT15	2.42925e+06
NDUFB6	2.31968e+06				JUP	2.41661e+06
FUT5	2.30287e+06				IGLV4-69	2.40409e+06
FCN2	2.29784e+06				MSH2	2.39936e+06
PSMB4	2.29285e+06				ECHS1	2.39863e+06
GOSR2	2.29268e+06				SERPINB10	2.3986e+06
DDX58	2.27474e+06				NDUFB6	2.39422e+06
IQGAP1	2.27229e+06				VPS35L	2.38751e+06
NAMPT	2.26952e+06				TBXAS1	2.38699e+06
HLA-DQB1	2.26831e+06				SFXN1	2.37911e+06
NSUN2	2.26255e+06				SSB	2.3728e+06
TUBB4A	2.25904e+06				UBE2I	2.36212e+06
HDGFL3	2.25675e+06				SOD3	2.35442e+06
THUMPD1	2.25189e+06				ITGA2	2.34608e+06
TUBB2B	2.24222e+06				RIDA	2.33269e+06
S100A6	2.23782e+06				KPNA6	2.32872e+06
COMMD9	2.23463e+06				A2ML1	2.32871e+06
SEH1L	2.22748e+06				ABCE1	2.3259e+06
ARSA	2.22142e+06				HAGH	2.32403e+06
TUBB2A	2.22026e+06				SPP1	2.3039e+06
GUSB	2.2188e+06				ARG1	2.29403e+06
POTEKP	2.21703e+06				MXRA5	2.25336e+06
ARHGDIB	2.20757e+06				ERAP1	2.25313e+06
PFKL	2.19908e+06				MX2	2.25296e+06
FCGR2A	2.1964e+06				GGCT	2.24402e+06
SELL	2.19019e+06				BHMT	2.23818e+06
ACSL4	2.13299e+06				CAPS	2.21933e+06
CAPG	2.12387e+06				PPP1R9B	2.2129e+06
KLK10	2.11864e+06				FUT5	2.1995e+06
CAPS	2.11679e+06				HLA-DQB1	2.1992e+06
INA	2.11493e+06				TNXB	2.17721e+06
ATP5F1A	2.09391e+06				CTTN	2.17356e+06
NEGR1	2.08e+06				CRISP2	2.15652e+06
SPTAN1	2.07685e+06				DCD	2.15311e+06
RGN	2.07495e+06				KLK10	2.15289e+06
NDUFV2	2.05117e+06				KPNA5	2.1509e+06
H4C1	2.04049e+06				FCGR2A	2.14645e+06
FUT3	2.03421e+06				GGH	2.13581e+06
OLFML3	2.01243e+06				RPSA	2.12176e+06
CSTF2T	2.00214e+06				PFKM	2.12061e+06
CDH2	1.99641e+06				GALE	2.11705e+06
TUBB3	1.99507e+06				ARHGDIB	2.10782e+06
LCN2	1.98795e+06				CRP	2.08914e+06
TNXB	1.98516e+06				DDX46	2.08867e+06
A2ML1	1.97882e+06				RALY	2.08163e+06
MRPL2	1.97712e+06				BPHL	2.07864e+06
BPHL	1.97268e+06				CAPRIN1	2.07306e+06
MX2	1.9549e+06				RCN1	2.07083e+06
GNA13	1.95066e+06				GALK2	2.06632e+06
CAPN5	1.9471e+06				TUBB1	2.06544e+06
ADH5	1.94327e+06				GOSR2	2.05592e+06
FABP5	1.93891e+06				FUT3	2.0502e+06
FARSA	1.9383e+06				PSMC3	2.04039e+06
TNC	1.93636e+06				SELL	2.03638e+06
BASP1	1.92034e+06				CDH2	2.01771e+06
KRT77	1.91575e+06				NID1	2.01668e+06
TACO1	1.90735e+06				FAH	2.00386e+06
SSBP1	1.89898e+06				PON3	2.00368e+06
HGFAC	1.89712e+06				AHR	1.98632e+06
TFAP2E	1.88584e+06				TTC37	1.9613e+06
ABI3BP	1.86849e+06				MYL6	1.95996e+06
CAPRIN1	1.86376e+06				EFEMP1	1.95236e+06
SFXN1	1.86107e+06				DUSP3	1.95089e+06
SRSF1	1.85467e+06				CAMK2D	1.95066e+06
MME	1.85355e+06				TFAP2E	1.94748e+06
DSP	1.82639e+06				MBL2	1.94386e+06
HNRNPR	1.81893e+06				OLFML3	1.89915e+06
ARG1	1.81594e+06				ABI3BP	1.89726e+06
IGFBP2	1.80678e+06				DSP	1.89649e+06
PSMA6	1.80275e+06				CFD	1.89292e+06
PRMT1	1.80194e+06				ADAR	1.89218e+06
ACTN1	1.7988e+06				GNL1	1.88739e+06
TFAP2A	1.7912e+06				EML4	1.88209e+06
VARS1	1.79077e+06				AKR7A2	1.87732e+06
MSLN	1.78359e+06				SERPINH1	1.87486e+06
IGHV4-4	1.78117e+06				THUMPD1	1.86656e+06
CTTN	1.78112e+06				SOD2	1.86495e+06
MYL6	1.77922e+06				OVCA2	1.86303e+06
ADAR	1.77778e+06				TFAP2A	1.85895e+06
PTER	1.77118e+06				PCNA	1.85069e+06
SERPINE1	1.77016e+06				NSUN2	1.83438e+06
CPS1	1.7698e+06				S100A6	1.83291e+06
OVCA2	1.76684e+06				PLIN3	1.82794e+06
DHX15	1.75723e+06				TPD52L2	1.82791e+06
SEL1L	1.75345e+06				GSR	1.8191e+06
KRAS	1.74833e+06				ILVBL	1.81869e+06
JUP	1.73633e+06				CCT6A	1.79665e+06
VCP	1.73632e+06				SEL1L	1.79456e+06
RIDA	1.73262e+06				TPM3	1.78688e+06
SFPQ	1.72776e+06				VCL	1.78152e+06
TTC37	1.70656e+06				LCN2	1.77752e+06
MTREX	1.70635e+06				PRDX1	1.77441e+06
HNRNPAB	1.70269e+06				MTREX	1.77276e+06
IGHV7-4-1	1.68941e+06				SSBP1	1.75914e+06
CUTA	1.68556e+06				GNA13	1.75891e+06
LIPF	1.68146e+06				ALDOC	1.75465e+06
COL14A1	1.67053e+06				LPA	1.74768e+06
AHR	1.66923e+06				MFGE8	1.74344e+06
ICAM2	1.66233e+06				EIF5	1.7404e+06
SND1	1.66125e+06				STAM	1.73767e+06
TPM3	1.64298e+06				ICAM2	1.73477e+06
GSR	1.64211e+06				ENPEP	1.72323e+06
TARDBP	1.63715e+06				PTER	1.72184e+06
PHB2	1.63436e+06				F9	1.71691e+06
PSMD8	1.62897e+06				PPA1	1.71439e+06
CTSG	1.61447e+06				S100A7	1.71218e+06
WRNIP1	1.61259e+06				MASP1	1.70988e+06
DUSP3	1.60943e+06				COL12A1	1.70972e+06
MCCC2	1.59864e+06				OGN	1.70149e+06
MX1	1.5872e+06				LIPF	1.69873e+06
PGD	1.58696e+06				YWHAZ	1.69436e+06
CDH5	1.58556e+06				GPX1	1.69191e+06
BCS1L	1.58378e+06				KPNA1	1.6784e+06
VPS26C	1.57913e+06				ACTN1	1.67054e+06
TRIP4	1.57816e+06				PGPEP1	1.67005e+06
OPCML	1.57758e+06				HSP90AB1	1.66773e+06
ARF1	1.56968e+06				UGP2	1.66274e+06
ARF3	1.56968e+06				HNRNPAB	1.65043e+06
ETFA	1.56471e+06				TACO1	1.64913e+06
BCAP31	1.56269e+06				NNT	1.64581e+06
HPD	1.55973e+06				MRPL2	1.63269e+06
PPIB	1.5526e+06				COG3	1.62937e+06
TFAP2B	1.53762e+06				H1-5	1.62913e+06
RPSA	1.53607e+06				VARS1	1.6284e+06
ANPEP	1.53441e+06				APEH	1.62352e+06
HCK	1.5292e+06				DBH	1.61763e+06
OGN	1.52822e+06				SEH1L	1.61689e+06
EIF5	1.52683e+06				MME	1.61629e+06
SEPTIN7	1.52509e+06				NDUFV2	1.61459e+06
RNASEH2C	1.50902e+06				CFHR2	1.60607e+06
SSB	1.50626e+06				BCL2L13	1.60405e+06
FUBP3	1.50625e+06				PNKP	1.59717e+06
CSPG4	1.50561e+06				PCYOX1L	1.59427e+06
PSMC3	1.50169e+06				PPIB	1.59314e+06
PCOLCE	1.49933e+06				MDH2	1.59106e+06
PGK1	1.49925e+06				CYCS	1.5862e+06
PGPEP1	1.49178e+06				SFN	1.58448e+06
COL6A1	1.48188e+06				TFAP2B	1.58397e+06
ANXA6	1.47767e+06				CD163	1.58035e+06
TBK1	1.4748e+06				TUBB2A	1.57933e+06
DBH	1.46918e+06				KRAS	1.56745e+06
RPN2	1.46115e+06				BAX	1.56223e+06
BHMT	1.46071e+06				C1QBP	1.56218e+06
C1QBP	1.45556e+06				SEPTIN7	1.56037e+06
LYPLA2	1.45516e+06				TUBB4B	1.55774e+06
F13B	1.44891e+06				COL14A1	1.55738e+06
ALDOC	1.44595e+06				F13B	1.55585e+06
KPNA6	1.44392e+06				CUTA	1.55154e+06
LIMCH1	1.4407e+06				PPM1A	1.55001e+06
GALK2	1.44069e+06				CNN3	1.54901e+06
ENPEP	1.43881e+06				CELA3A	1.54507e+06
CHGA	1.43153e+06				DNAJB11	1.54089e+06
LGALS7	1.43117e+06				CSTA	1.52804e+06
PPA1	1.43105e+06				PSMA1	1.52551e+06
WARS1	1.43091e+06				AKR1A1	1.51789e+06
POF1B	1.42577e+06				PSEN1	1.51693e+06
PCYOX1L	1.42269e+06				HNRNPA2B1	1.51109e+06
MAT2B	1.42163e+06				HPD	1.50756e+06
SERPINH1	1.42085e+06				CALU	1.50589e+06
ACAT1	1.41924e+06				TARDBP	1.50187e+06
C16orf58	1.41676e+06				TUBB2B	1.49851e+06
MSH2	1.41402e+06				LAP3	1.4922e+06
GPX1	1.41296e+06				AMPD3	1.49066e+06
VCAM1	1.41255e+06				TRIP4	1.48738e+06
H1-5	1.40754e+06				RNASEH2C	1.48701e+06
PCNA	1.40699e+06				CTSG	1.48686e+06
PFKM	1.40442e+06				PEA15	1.48626e+06
NCAN	1.40359e+06				CDH5	1.48215e+06
HNRNPDL	1.4032e+06				OPCML	1.48129e+06
BCAN	1.39766e+06				LGALS7	1.48118e+06
PNKP	1.39738e+06				XPO5	1.47972e+06
MFGE8	1.39243e+06				NTAN1	1.47869e+06
CTSD	1.38449e+06				H4C1	1.47649e+06
MYOC	1.38288e+06				PROZ	1.47573e+06
KLK1	1.38183e+06				MYH14	1.47425e+06
COL12A1	1.3684e+06				CADM1	1.46675e+06
ARHGDIA	1.36711e+06				CPS1	1.46051e+06
MASP1	1.36662e+06				PTBP3	1.45862e+06
CAMK2D	1.36571e+06				YWHAQ	1.45562e+06
MASP2	1.36181e+06				CHGA	1.4491e+06
GNL1	1.3487e+06				BCAN	1.4423e+06
KPNA5	1.34859e+06				EFTUD2	1.43483e+06
PPM1A	1.3482e+06				BUB3	1.43302e+06
CPM	1.34488e+06				PRMT1	1.42836e+06
TP53I3	1.33421e+06				KRT77	1.42805e+06
NTAN1	1.32516e+06				ISLR	1.42259e+06
PDHB	1.31949e+06				PSME2	1.41556e+06
S100A7	1.31236e+06				S100A11	1.41543e+06
PAPSS1	1.30479e+06				GSTM1	1.41512e+06
DBI	1.30234e+06				MYOC	1.41373e+06
ILVBL	1.30018e+06				HNRNPDL	1.41262e+06
HSP90AB1	1.29482e+06				DLST	1.40914e+06
NONO	1.28824e+06				CCDC6	1.40553e+06
BAX	1.28255e+06				ESD	1.40547e+06
YWHAG	1.28189e+06				IGHV4-4	1.40521e+06
HNRNPA2B1	1.27684e+06				HSPA1A	1.40486e+06
CADM1	1.2753e+06				HSPA1B	1.40486e+06
PEA15	1.27447e+06				TBK1	1.40035e+06
GET3	1.26993e+06				IGF2R	1.39405e+06
ZC3HAV1	1.26873e+06				GSTM4	1.39305e+06
LASP1	1.26831e+06				IGHV7-4-1	1.38945e+06
CCT6A	1.26822e+06				TP53I3	1.38433e+06
VAMP7	1.26089e+06				PCOLCE	1.37297e+06
TMEM126A	1.25705e+06				C16orf58	1.37219e+06
KHSRP	1.25671e+06				PDHB	1.36782e+06
XPO1	1.25471e+06				ELP1	1.35597e+06
ELP1	1.25434e+06				COL6A1	1.3486e+06
RFC5	1.25242e+06				PRKDC	1.34094e+06
YWHAQ	1.24742e+06				YWHAG	1.34044e+06
TNXA	1.24694e+06				VAMP7	1.33901e+06
ITGA2	1.24338e+06				RCL1	1.33494e+06
MYDGF	1.23995e+06				PSMA6	1.33489e+06
PDIA3	1.23934e+06				NCAN	1.33476e+06
PCYOX1	1.23659e+06				USP7	1.33473e+06
ESD	1.23352e+06				PDIA3	1.33421e+06
PRCP	1.23214e+06				CES1	1.32886e+06
CSTA	1.23105e+06				MBD2	1.3275e+06
NNT	1.23089e+06				SND1	1.32677e+06
KPNA1	1.22879e+06				MSLN	1.32636e+06
DSC1	1.22735e+06				GSTM2	1.32449e+06
RCL1	1.2271e+06				PRPF19	1.32047e+06
AKR1A1	1.22622e+06				COMP	1.31571e+06
BUB3	1.22231e+06				BCAP31	1.31352e+06
PDLIM1	1.22198e+06				ARF1	1.31226e+06
PSME2	1.2218e+06				ARF3	1.31226e+06
SERPINB1	1.21501e+06				ANXA6	1.30649e+06
LRRC47	1.21261e+06				SFPQ	1.30476e+06
EML4	1.21246e+06				HEXB	1.30225e+06
TUBB1	1.2102e+06				ANPEP	1.29915e+06
RAB34	1.20955e+06				TST	1.28517e+06
STX8	1.20839e+06				MYDGF	1.27979e+06
SRRM2	1.19882e+06				RAB34	1.26918e+06
CD163	1.197e+06				ACE2	1.25854e+06
DARS1	1.19465e+06				LMNB2	1.25509e+06
HDGF	1.19233e+06				PSMD8	1.24438e+06
GIT1	1.19004e+06				NECAP2	1.24434e+06
CALU	1.18636e+06				COPB2	1.24059e+06
CNN3	1.18556e+06				TUBB4A	1.2397e+06
TIMP1	1.18382e+06				ASS1	1.23211e+06
EMILIN1	1.17896e+06				IGFBP3	1.23144e+06
ADD1	1.16947e+06				NUP155	1.23131e+06
SH3BGRL3	1.1635e+06				HIBADH	1.22165e+06
JCAD	1.16124e+06				ADD1	1.21596e+06
PRG4	1.16048e+06				LYPLA2	1.20992e+06
MDH2	1.1581e+06				MAT2B	1.20907e+06
TUBA4A	1.15279e+06				ACAT1	1.20225e+06
EPCAM	1.1485e+06				PAPSS1	1.20082e+06
PSMA1	1.147e+06				PIK3IP1	1.19875e+06
STAM	1.14342e+06				ATP6V1F	1.19096e+06
PSMB10	1.13654e+06				MASP2	1.19093e+06
EMC8	1.13216e+06				RAB13	1.18973e+06
WDR1	1.13047e+06				ATG9A	1.17735e+06
TUBA1B	1.12723e+06				C3orf38	1.17545e+06
PPP2R5A	1.11987e+06				NONO	1.17328e+06
CKAP4	1.11984e+06				ETFA	1.17212e+06
NUP155	1.11656e+06				HCK	1.16987e+06
SERPINB5	1.11519e+06				REG1A	1.16831e+06
NID1	1.11156e+06				MANBA	1.16778e+06
PON3	1.10714e+06				POF1B	1.16442e+06
ARPC5	1.10519e+06				HSPB6	1.16186e+06
YES1	1.10386e+06				ACTN4	1.16035e+06
XPO5	1.09682e+06				MARK2	1.16018e+06
TBCD	1.08745e+06				TPI1	1.15801e+06
PLIN3	1.07786e+06				PFKL	1.15485e+06
PTBP1	1.07772e+06				AP1B1	1.15433e+06
NNMT	1.07759e+06				GLO1	1.15324e+06
LMNB2	1.07665e+06				G3BP1	1.14899e+06
HIBADH	1.07464e+06				TNXA	1.14762e+06
IGFBP3	1.07454e+06				VPS26C	1.13865e+06
CTSB	1.07436e+06				RBM39	1.13598e+06
PGRMC2	1.07409e+06				SRRM2	1.13498e+06
DBNL	1.07407e+06				EPCAM	1.13041e+06
PAM	1.07399e+06				MX1	1.13003e+06
MBD2	1.07129e+06				STX8	1.12993e+06
REG1A	1.07076e+06				XPO1	1.12973e+06
CLIC1	1.06824e+06				TXNDC17	1.12962e+06
PSEN1	1.06787e+06				KLK1	1.12501e+06
NSF	1.06693e+06				SRSF3	1.11894e+06
HSPB6	1.06681e+06				HNRNPUL1	1.11748e+06
ARF4	1.06629e+06				RFC5	1.11705e+06
CYCS	1.06519e+06				TPP1	1.11656e+06
LAP3	1.06401e+06				PDLIM1	1.10333e+06
MMP9	1.06028e+06				LASP1	1.0981e+06
MCM2	1.05846e+06				LIMCH1	1.09679e+06
C4BPB	1.05834e+06				CUL2	1.09578e+06
AMPD3	1.05509e+06				EMC8	1.09377e+06
CBR1	1.05348e+06				IGFBP6	1.09245e+06
PROZ	1.0516e+06				SUN2	1.08824e+06
HNF4A	1.05122e+06				AZU1	1.08777e+06
NCAM1	1.05026e+06				GNPDA1	1.086e+06
HNRNPL	1.04833e+06				DBNL	1.08561e+06
CFHR4	1.04652e+06				JCAD	1.08511e+06
AZU1	1.03624e+06				EEF1B2	1.07456e+06
GID8	1.03511e+06				JPT2	1.07409e+06
TFRC	1.0343e+06				EIF3E	1.07297e+06
SRP72	1.03303e+06				CPM	1.07153e+06
C3orf38	1.03005e+06				MYO18A	1.06987e+06
ANXA3	1.02787e+06				PRCP	1.06672e+06
SIRPA	1.02779e+06				WDR1	1.06128e+06
LMNA	1.0264e+06				REG1B	1.0592e+06
CELA3A	1.02606e+06				NSF	1.05772e+06
ACTN4	1.01986e+06				ZC3HAV1	1.05699e+06
TUBA1C	1.01496e+06				ELAVL1	1.056e+06
RPLP0	1.00983e+06				FABP1	1.05401e+06
CPA3	1.0023e+06				FKBP3	1.0523e+06
ACOX3	1.00109e+06				ATP5PO	1.05172e+06
IGF2R	996462				PSMB9	1.04337e+06
SPTA1	995116				HDGF	1.02944e+06
COG3	993615				ARHGEF7	1.02939e+06
CCDC6	993318				H3-5	1.02931e+06
ATP6V1F	992913				ITLN1	1.02628e+06
ATP5F1B	989465				NIF3L1	1.0218e+06
H3-5	988467				RPIA	1.02045e+06
JPT2	987881				SYNPO2	1.01814e+06
APEH	987665				DPYSL2	1.01776e+06
EHD1	986746				PPA2	1.01691e+06
DNAJB6	984446				CHID1	1.01657e+06
ACY1	982057				ATP6V0C	1.01478e+06
ISLR	981355				PSMB1	1.01356e+06
CTSH	978850				PSMB10	1.01069e+06
TUBA1A	978525				CKAP4	1.0095e+06
TXNDC17	977651				ATP5F1B	1.00921e+06
NIPSNAP1	972886				FBN1	1.00721e+06
SRSF3	970491				SRSF5	1.00474e+06
NIF3L1	970182				MRPL50	1.00369e+06
KPNB1	968812				BCS1L	1.0014e+06
MEMO1	967591				SH3BGRL3	998718
PSMB9	964713				ARPC5	996865
ATP5PO	964659				PAM	995242
PIGR	963523				DPEP1	993558
HLA-A	958245				EPPK1	992839
FASN	954339				TMEM126A	992832
EIF3E	954051				KHSRP	991501
COL5A1	953636				CPA3	989985
EIF4A1	953545				MEMO1	987215
H3C1	952903				HNF4A	985775
FKBP3	952575				SMYD5	985153
CHTOP	952398				EHD1	983480
H3C15	952163				PRG4	980469
PRKDC	946287				PPP2R5A	979772
PLS3	940792				BGN	975954
PRDX4	937679				ALDH2	975507
RPLP0P6	936436				IGBP1	974899
H3-4	935621				PGRMC2	974188
GLO1	932428				ARHGEF6	973753
EIF4ENIF1	931060				CYP51A1	970331
RAC3	930787				PGD	968247
HSPA1A	929614				TANGO2	967667
HSPA1B	929614				RPLP0P6	967129
G6PD	929362				RPLP0	966928
BGN	925774				H3C1	966848
ABCE1	925388				G6PD	965491
CRYZ	919046				ASH2L	964119
ASS1	918841				NIPSNAP1	960130
FLNC	917834				VCAM1	957020
AGR2	917291				SIRPA	956605
PRPF19	916320				KCTD12	953056
EXOC1	916269				HPRT1	952260
PTBP3	916085				MAOB	952050
ALDH2	916039				PGK1	951673
TRIP12	915986				DBI	949795
PKP2	913550				ARHGDIA	949285
PPP6C	913225				ACOX3	948932
TST	911756				RBM3	946823
SYNE1	910074				PGM1	946540
S100A4	909728				EIF4ENIF1	946139
FMOD	908638				H3-4	944710
RARRES2	908297				TIMP1	943165
CLSTN1	908007				ARF4	942693
GSTM4	906123				ASL	942531
CTSC	905919				EPHX1	942036
GM2A	905573				CSPG4	940526
CGNL1	902127				CHTOP	939980
REG1B	898615				HLA-A	935666
KRT78	897552				CNTFR	935233
GOT1	894699				SERPINB5	933614
SYNPO2	893099				SYNE1	933232
PPP2R1A	889062				LRRC47	931628
PPA2	887674				GIT1	927107
FKBP1A	885828				TNFRSF21	925191
CYP51A1	885557				EIF4A1	924927
ITGAV	885346				PTPA	923697
COMP	882488				YAP1	921426
SMYD5	880477				CRYZ	920550
CES1	880319				HNRNPL	917055
ANXA5	880029				PXN	917029
POTEI	879558				GALNT7	916956
SRSF5	874621				MED23	916717
TNFRSF21	874103				PANK4	912823
PI16	869537				SWAP70	910654
SNX9	867570				CCAR1	909974
GSTM1	865612				GTF2I	901812
SF3B6	865528				RPL17	900551
EPPK1	857761				AGR2	900473
RBM39	856185				CBR1	896444
GOLM1	853704				SUPT16H	895304
DCTN1	849108				AK2	895122
CPT1A	846479				SERPINB1	894204
IGBP1	845373				UCHL3	892914
AKR1C2	844942				TUBB3	891496
ASL	843558				H3C15	890865
BCAR1	843457				NUP133	888836
UCHL3	843446				THRAP3	888437
PNLIP	842623				UGDH	887992
ARHGEF7	841932				SRP72	887957
KRT73	841165				STT3A	887367
TPP1	836192				UQCRC1	883543
MRPL50	834977				CTSB	881591
GALNT7	833520				CTBP1	880377
RPS19	832713				GID8	880120
BCL2L13	831555				PPP6C	880087
G3BP1	828898				TAGLN2	879114
DPYSL2	827680				GFAP	877944
CAMKK2	827338				SF3B4	877758
ATP6V0C	826961				SF3B6	876460
MMP2	823275				MYO1B	872363
DLST	823198				HSPH1	865433
PIK3IP1	822554				LMNA	863733
PANK4	821112				PRDX4	863300
CUL2	820241				MRPS9	861864
HSPH1	820124				KTN1	861180
GSTM2	819284				CAPNS1	859818
ELAVL1	816928				PGM5	857601
HCLS1	815342				GOLM1	856623
HNRNPUL1	814921				S100A4	856480
RPS3	808867				CTSC	853888
ALDH9A1	808628				C2CD5	852255
FCGBP	808482				RAC3	849064
SUN2	805903				MMP9	848171
RPL23	804219				CLIC1	846674
CCAR1	803488				DARS1	843803
COTL1	802466				MVP	837689
LTA4H	802140				EIF2B1	836872
RBM3	801326				HSP90B2P	835518
MST1	800991				VDAC1	835033
SF3B2	799969				ARPC2	834124
MAOB	799754				TRIP12	829420
TANGO2	799373				ALDH9A1	829300
MAN1A1	797306				EXOC1	827283
VDAC1	795875				ASAH1	824349
HMOX1	795508				FASN	823321
HSP90AA1	794887				LSP1	822267
ASH2L	792257				LGALS3	821684
TWF2	789375				DNAJB6	821317
SWAP70	789111				BSG	819901
YAP1	788775				MTMR3	816381
GLIPR2	788699				ACIN1	813044
PPP6R3	787799				FMOD	812518
CAVIN2	787284				EEF2	810658
HEXB	785174				DRG1	809860
RNASE2	784668				C4BPB	808464
PSMD1	782277				IGFBP7	807103
SOD2	782000				FH	802711
POTEJ	781258				DCAKD	801913
PSMB1	779586				VNN1	800323
PTPA	777940				YES1	798313
FERMT3	774999				TRIM28	797843
CNTFR	774166				CAMKK2	796895
BLMH	772123				TNS2	794621
CBR3	771025				RNH1	792682
PLAA	770142				ACTR1A	790256
STT3A	768187				SYMPK	789870
KTN1	767835				RAB1A	787560
MYH14	767734				TJP1	786830
ACAA1	767620				MMP3	783973
TGM1	766902				WDR11	783719
ABHD11	764908				PGAM1	782345
POTEE	764501				HMOX1	780885
ATG9A	762625				MATR3	779153
PXDN	762312				KRT75	778758
GCA	760718				BLMH	777530
IGFBP6	759911				RPS19	776894
NAXD	759370				AOC3	775596
EEF1B2	757505				TMED10	774302
AP2S1	757471				ACOX1	773154
TNS2	756965				OSTF1	773018
EEF2	756035				AP2A1	771891
FABP1	755611				CAVIN2	771156
OLFM1	754132				CGNL1	770947
PRTN3	753000				CHIT1	767663
CTBP1	751954				AHCY	767018
ADD2	751022				GMPS	766882
MYL12B	745849				SF3B1	765480
ELN	743582				MGAT2	765365
ERLIN2	742164				SGPL1	764160
MYL9	738565				EML2	762107
KCTD12	738304				PI16	761094
TGM3	738161				CBR3	757464
FLNB	737592				PSMD1	756016
LGALS3	735109				NDRG1	755699
FBN1	734760				EIF3G	755582
IGFBP7	734315				DCTN1	755372
SLC27A2	734054				HEXA	753433
RAB32	733480				ERAP2	752929
PLXDC2	732503				RNPS1	752699
EIF2B1	730296				DHRS7B	752504
BSG	729659				HCLS1	752401
MED23	727817				SIN3A	749895
SUPT16H	727689				LEMD2	749567
CPB1	726887				PPP6R3	748132
DRG1	725385				MDH1	745142
DNAJB11	724154				FERMT3	742474
MYL12A	723297				GOT1	741501
ACTR1A	723287				COL5A1	737917
COPB2	722994				RAD23B	737572
PSMB3	720885				MAN2B1	737417
ACE2	720859				ABCD3	736680
MRPS9	720238				GPX2	736424
ARHGAP1	718545				SERPINB3	736329
HSP90B2P	718333				SSR1	734717
PXN	716160				TBCD	734608
SFN	714331				ALYREF	733466
NUP133	713789				RPS3	732934
KRT7	713783				HMGB1	730625
MYO1B	713541				PSMB3	729956
DHRS7B	713534				MRPS15	729691
RPIA	712546				LRPPRC	728733
ARPC4	710025				PCSK9	728436
DCAF13	709002				SF3B2	728372
DPEP1	708646				KRT78	726382
GSTA3	708541				DNAJB1	726306
MYO18A	707367				MAPRE1	725872
PGAM1	707020				ABHD11	723158
NAGLU	706479				ACY1	722817
GNPDA1	706116				EXOSC3	721565
GPX2	705994				DCTN2	721451
GMPS	704790				WDR61	720593
RPL17	703721				TGM1	719891
PSMA4	700324				TGM3	717426
HSPB1	699211				PLS3	715963
GNB4	698953				HADHA	715810
MMP3	697430				ANXA3	715361
CSK	696762				GLIPR2	714778
ABCD3	696493				OLFM1	713865
CTNNA1	695143				CSK	712816
YWHAH	695044				PSAP	712753
WDR61	694594				RNASE2	712691
LSP1	693517				VPS11	712661
RRBP1	692504				PPP2R1A	711797
HPRT1	691755				DOCK7	710487
CLTC	690692				PATL1	710339
GNPTG	690480				KRT73	709772
ARHGEF6	689517				COQ5	709664
NAGK	688873				RANGAP1	709533
THRAP3	688715				RPL23	708868
SF3A3	688516				USP14	708107
GTF2I	688481				PDHA1	707696
SERPINB3	688201				DKK3	706144
PPP2R5E	688130				CFHR4	704889
LRPPRC	687320				CLMN	702639
DDX1	685945				SEC61A1	702413
RTCB	685568				SDCBP	700619
KRT75	685180				DCAF13	700419
LEMD2	683978				GM2A	700297
PDHA1	683891				ITGAV	699534
POTEF	681609				GNB4	699420
RSU1	678751				GSS	699019
RAB13	677030				NPLOC4	698903
PLGLB1	674518				PLAA	698845
SF3B1	674299				GCA	698393
TMED10	673311				SOD1	697128
AP2A1	672649				RAB32	697111
VNN1	671443				MYO1A	696625
USP15	671023				SLC27A2	695000
UQCRC1	670191				GSTA3	694004
ERAP2	669851				SQSTM1	693164
ANK1	665775				RARRES2	690762
FAM3C	665524				CUL4B	690337
CORO1A	665394				ALAD	690160
FBP1	662734				MYL12A	688429
CACNA2D1	662085				CLIC6	688386
CLMN	661833				GNPTG	688133
LARP1	661383				AKAP17A	687811
OMD	659467				CASK	685497
NPLOC4	658981				ERLIN2	683751
GCLC	658637				CCT3	682750
ACIN1	656783				TNS3	682596
SEC61A1	656389				ADD2	681688
STAT1	655091				ATP6V1A	681470
HMGB1	654014				LRBA	680530
EFTUD2	653345				BCAR1	680043
KBTBD11	652587				CTSD	679057
C2CD5	649864				PITHD1	678414
TRIM28	649015				KRT3	678070
OSTF1	648816				EXTL2	677485
GPD1	646849				SET	675734
MANBA	646780				GSTA1	675617
LSAMP	645799				ETHE1	674707
HSP90AB2P	644804				USP15	673219
ILF2	643893				FKBP1A	673189
SSR1	643727				SACM1L	671933
NECAP2	642303				XRCC6	670516
PGM2	641977				PPP2R5E	670134
MVP	637753				ECI2	669666
AP1B1	636880				PSMA3	667161
PEPD	636561				DSC1	666648
RAD23B	636407				ACAA1	666287
CALML5	636187				CSNK2A3	665201
FH	636027				HECTD4	663633
PTPRF	633328				GSDMA	663111
WDR11	632117				VCP	661055
AHCY	630066				SNX9	660565
RNH1	626586				H2AC20	659958
PSMD3	625813				ELN	658377
TTLL12	625724				CAND1	657952
UGDH	624959				LSAMP	657814
VASP	624838				RAB5C	657160
SDCBP	624830				NIT2	655763
CALM1	624347				INPP5K	652620
CALM2	624347				ALDH7A1	652369
CALM3	624347				ACOX2	651850
ACOX1	622962				KPNB1	649658
CSNK2A3	620885				MRPL44	649494
MMP8	619305				DDX1	648418
DPP4	619302				SRSF7	646301
GSDMA	619165				KRT7	646275
ASAH1	616324				PRKAR2B	646084
AK2	616182				PTBP1	645829
KRT87P	615487				CYB5A	645367
RPRD1B	615091				BPGM	644132
MRPL44	614960				ALDH4A1	643799
ECI2	613422				GALK1	643084
USP7	613313				DIABLO	640925
DYNC1H1	611820				LTA4H	640207
RAB1A	611439				PSMB2	639578
ADARB1	611249				STAT1	638706
EPHX1	610923				CPT1A	638449
SCRN1	610195				DYNC1LI1	637751
DDAH1	610092				RHOG	637720
GSTA1	609545				SIRT2	637441
EXOSC3	609513				RPRD1A	637264
PPP2R5C	608436				AKR1C2	637262
CAPN1	605916				CSNK1A1L	636863
ILK	605807				KRT28	635857
BPGM	605105				MMP8	635150
VPS11	604538				PSMC1	635005
DYNC1LI1	602958				COLEC11	634588
HSP90AA2P	602949				ARPC4	633186
COQ5	602889				CTSH	631818
CYB5R3	601600				DPH5	631606
PRPSAP1	600131				SRSF4	631333
H2AC20	599015				CDC42	630852
DNAJB1	598926				C9orf64	630293
RAP1A	598680				RUVBL2	630212
VWA1	598331				RSU1	630019
MGAT2	596111				PGAM4	629879
SQSTM1	595312				AKR1C3	627789
TRIP10	594678				CKB	627576
CPNE1	592648				CPB1	627455
SRSF7	592442				NUP107	624649
FBLN5	592385				RPS6KA3	624303
SYNM	592138				GSTA2	621158
RAB14	591953				PSMA4	620668
UBE2L3	590227				NCAM1	620314
RPRD1A	589381				SCIN	619290
NDRG1	588759				ATP6AP1	618965
GMDS	588482				GPD1	617999
MRPS15	586118				PHGDH	616815
CKB	586020				MST1	616379
EIF3L	584786				PKP2	614653
ARPC2	581331				MAPK1	613893
ICAM1	579589				TWF2	613289
LRBA	578236				RAP1A	613098
CPQ	577281				VWA1	613068
ACOX2	577175				CPNE1	612701
MYO1A	577126				SMC3	612432
DCAKD	577027				HSPB1	611912
RBP1	575920				PTPRC	609789
CDHR2	574994				GLRX3	609258
NARS1	574800				TRAPPC4	608241
HNRNPK	574649				GFPT1	607689
GP1BA	573646				FAM3C	607462
HARS2	573272				OMD	606207
HNRNPD	573173				GMDS	606043
SIRT2	571777				KRT76	605934
ATP6V1A	571393				MCM2	601932
GSTA2	570548				OTUB1	601836
PRKAR2B	568459				PTPN12	601055
DPP3	568376				CPQ	598790
ALDH4A1	568184				ARPC1A	597958
OTUB1	567023				VASP	597908
ETHE1	566357				PRPSAP1	597865
SET	566266				ALDH6A1	596656
PSMB2	564176				EIF5A	595617
AOC3	560942				SLC25A13	593029
ALDH7A1	560932				AP2S1	592172
CAP1	560473				NAGK	591295
COLEC11	559967				RPRD1B	590700
ARPC1A	556765				HNRNPD	589880
IDH2	555066				LMAN1	589020
MARK2	554588				PXDN	588751
GALK1	554205				PGM2	588288
SLC25A13	554110				HK3	588263
DDAH2	553953				HTATIP2	587951
CLIC6	553295				HSP90AB2P	587595
EIF3G	553270				SCRN1	587319
DDB1	552725				LGALS1	586788
POR	552533				ATL3	586787
KRT3	552506				CYB5R3	586584
ALYREF	552409				POR	586237
PTPN1	552048				SPTA1	585083
RHOG	551673				STOM	584266
DCTN2	551491				LARP1	581278
MAN2B1	550404				ASGR2	581162
ITGA3	549654				ABR	580961
MTHFD1	549647				PSMD3	580744
MTMR3	549343				PPP2R5C	579341
NUDT21	549025				UNC45A	579196
PLIN2	547472				MMP2	578779
GLRX3	546415				APRT	577868
GFPT1	545825				NAXD	577672
DPYSL3	544999				KRT80	576595
SRSF4	544497				KBTBD11	575443
TUBB6	543512				KRT84	574896
CDC42	543118				AHCYL1	574328
HEXA	541956				ANXA5	573005
RNPS1	541757				ART3	572958
ABR	537889				ITGA3	572438
PATL1	537009				KRT87P	571562
DPH5	536704				CAPZA1	569914
MDH1	536616				UBAP2L	569549
PGM5	535189				CMTR1	569024
HADHA	535049				TFRC	568835
STOM	534516				PNLIP	568745
TXN	534471				EHBP1	567887
HARS1	533627				AKTIP	567482
LMAN1	532654				KARS1	567442
UBE2N	532642				NBN	564885
ASGR2	532288				DPP3	564415
ILF3	531679				POGZ	564251
AKR1C3	531335				DDAH1	563714
ALDH1A1	529998				DDAH2	563599
PCSK9	529003				TTLL12	562736
ANXA11	528688				FAF2	562543
AKAP17A	528143				MYL12B	562341
TNS3	527922				LAMB2	562312
POGZ	525252				PDS5A	561725
PGAM4	524992				ANXA11	560562
SUPT5H	524324				PLGLB1	560243
OAF	523671				CALML5	559325
GANAB	523512				CORO1A	557720
HTATIP2	523359				EMILIN1	555995
DOCK7	522688				PLIN2	555518
FCN1	521371				ARHGAP1	555491
LAMB3	521007				ILF2	554807
TPM4	519742				FUBP1	554412
NBN	518293				ANK1	550959
FUBP1	517788				CLTC	550214
GIPC1	517666				HK2	549691
ATP6AP1	517583				TUBB6	549034
ACTR3	516966				HKDC1	548790
ADAMTS13	515610				DPYSL3	547710
PSMA3	515186				GNAQ	546733
FKBP4	515006				RAB14	545601
H2AC18	514573				CSNK1A1	545386
NIT2	514127				FCN1	545002
COPG1	514015				RRBP1	544444
ERP44	513920				RTCB	544318
TRAPPC4	513040				PRKACA	544161
CHIT1	512960				ADARB1	544020
PTPN12	512248				CSRP1	543209
PHGDH	512133				PKP1	542913
CHID1	510871				QDPR	542212
RUVBL2	510475				FBP1	540170
FBP2	510024				SHMT1	538853
CAST	509494				MTHFD1	538749
OGDH	509187				KRT13	537818
ANXA4	507116				HNRNPK	537790
TPM2	505975				CEL	537228
ATL3	505969				PRTN3	536618
CCT2	505355				ILK	534932
PHPT1	503796				EIF3L	534071
MAPRE1	503146				ENDOD1	532873
GSS	501944				RPL3	531878
CCT3	500748				H2AJ	531774
DKK3	499978				COTL1	530922
TFG	498251				CCDC22	530671
HK3	496231				HSP90AA1	528653
SCARB2	496046				TFG	528474
H2AJ	495847				DDX18	527438
ITGA1	495000				CUL4A	527238
CALD1	494131				CRYL1	526702
INPP5K	494041				C12orf10	526542
SIN3A	493527				SRC	525850
KARS1	493191				EIF4A3	525396
KRT76	492740				IPO7	525019
CST6	492731				ANXA4	524427
TUBA3C	491874				H2AC7	523733
TUBA3D	491874				HARS2	522888
EIF5A	491198				ADAMTS13	521995
EXTL2	489639				H2AC11	521755
SLC25A10	487403				H2AC12	521755
CYB5A	486762				H2AC14	521755
HIP1R	486266				VPS26B	520122
CANX	486028				TPM2	520013
ABHD12	485568				FLNC	519732
NUP107	485526				SLC25A3	518597
GLOD4	484611				TXN	517814
PTPRE	484246				CCT2	517305
FAF2	483734				SYNM	517143
KRT13	483204				SORBS2	516262
OLFM4	482117				H2AC18	516246
PA2G4	482040				CALD1	514715
PSAP	481721				UBE2L3	514350
USP39	481630				TRIP10	514247
CNDP2	480488				SMARCA4	513328
SYNCRIP	479059				KIF5B	511812
PKP1	478341				IDH2	511346
ITLN1	477498				SUPT5H	511080
ALAD	477072				FLAD1	510902
CUL4B	475508				ASPH	509001
ABAT	474646				SEPTIN11	508702
SYMPK	474457				NIBAN1	507396
CAPNS1	474403				USP39	506200
XRCC6	474268				FLNB	506114
LUC7L	474112				LEPR	505827
CSRP1	472822				ATG5	505741
SLC16A3	472767				PTPN6	504590
SMC3	472057				IL6ST	504042
PYGM	472032				PA2G4	502498
SHMT1	471549				ITGA1	502044
HMGCS2	471435				CAPZA2	500618
LEPR	471205				ILF3	499889
MAP1B	470606				UBA2	499333
PTPRC	470443				SF3A3	499169
EHBP1	469426				MCM6	498713
VPS26B	469349				POLR2B	498031
SEMG2	468563				AP2A2	497971
HPCAL1	467136				GOT2	496156
RAB7A	466756				DLD	493134
C9orf64	466415				CACNA2D1	493008
NIBAN1	464934				TPM4	492561
AKTIP	464905				COL6A2	492382
CPSF6	464213				TPM1	492318
MMS19	463360				NARS1	490990
H2AC7	463356				SCARB2	490967
HKDC1	461209				CKMT1A	490618
CAND1	460144				SEC22B	489511
DCN	460075				NUCB1	488912
SEC22B	459378				OLA1	488730
CARD9	459014				GCLC	487835
H2AC11	458998				DDB1	486720
H2AC12	458998				RBP1	486051
H2AC14	458998				MMS19	485659
USP14	456788				PLXDC2	485627
ALDH6A1	456752				FCGBP	485520
FLAD1	456022				PYGM	485282
ACTR2	454787				RAB7A	483819
CRYL1	454261				NUP93	483122
COL6A2	453174				FKBP4	482944
DLD	452817				FNDC3B	482853
MATR3	452338				UBE2N	482815
SARS2	451773				SARS2	481784
OLA1	451150				SHMT2	480767
DIABLO	450332				LARS1	479454
RPS6KA3	449760				NUDT21	478504
PSPC1	448847				LUC7L	477669
COPS4	447768				HARS1	477613
SF3A1	447135				H2AC4	477032
FER1L4	447053				H2AW	477032
PTGR1	446948				GPD2	476862
AHNAK	446295				PHPT1	476224
HYOU1	446160				TOP2B	475216
UBAP2L	445809				PLBD2	474311
PSMA5	444039				H2AC6	474309
ART3	442479				DPP7	473748
IARS1	442264				PTPN1	472914
RANGAP1	441953				ABHD12	471813
RPL3	441255				GANAB	469558
SPR	440408				TNR	469461
H2AC4	440264				CDSN	468079
H2AW	440264				UQCRC2	467385
GOT2	439908				SLC25A10	467296
SHMT2	439224				TBL1XR1	466965
TBL1XR1	439115				GCN1	466494
CTNNB1	436785				ACTR2	465341
GNAI2	436445				PPP5C	463702
SLC25A3	436207				FLOT2	463238
CUL4A	435726				PTPRF	463109
PRKACA	435533				COMT	462054
MAPK1	435407				MAP1B	460497
COX5A	434900				ALDH1A1	458774
TPM1	434417				ADGRB3	458286
AP2A2	432888				FBLN5	457145
UBE4A	431791				ERP44	456234
H2AC6	431697				CST6	455967
LBR	431236				ALCAM	455701
CCAR2	431092				COX5A	455686
ME1	430797				HPCAL1	455531
PSMC1	429859				ABCF3	455407
ALCAM	429791				TUFM	455038
COMT	429401				PSMA5	454489
RAB5C	428112				FTH1	453931
MST1L	427988				MYL9	453909
NAGA	427647				RAB27B	453360
AKR1C1	427386				AOC1	452877
KIF5B	426555				PTPRE	452280
C12orf10	426055				MYO1C	451067
ZYX	425994				CTNNA1	450233
GFAP	425735				CYRIB	449838
DDX18	425686				MAN1A1	448692
AHCYL1	422867				CPSF6	448068
KRT84	421824				PSIP1	447520
KRT80	421757				SYNCRIP	445628
EIF4A3	421422				HIP1R	445157
FTH1	420028				UBE4A	444531
AOC1	419829				CPA2	443497
PLBD2	418799				CARD9	443105
ADGRB3	418464				CTNNA2	441873
MCM6	417562				PTGR1	440921
SORBS2	417326				HMGCS2	440853
STAT3	417227				SNX5	440089
PVR	416229				GIPC1	437543
WDFY1	415811				ECI1	437065
RAP1B	415779				HERC4	435923
APRT	415668				CNDP2	435512
CSNK1A1L	414692				CANX	435156
HADHB	414449				MVD	433966
LGALS1	413164				TMPO	433790
CAPZB	412771				HK1	433464
IPO7	412691				POTEKP	433462
SACM1L	412006				ME1	433245
TSNAX	411595				DCN	432395
CMTR1	411309				MECP2	431634
RAN	411265				FER1L4	431430
SMARCA4	410999				OAF	430330
LAMB2	410281				OGDH	429795
KRT83	409572				CARS1	429667
SEPTIN11	409434				GNPDA2	429585
CEL	408953				UBA5	428873
TUFM	408121				HYOU1	428600
HSPA12B	407497				PEPD	427745
NUCB1	406987				FUCA1	427540
PYCARD	406238				EIF5B	427368
NSDHL	405628				STIP1	427227
GPD2	404034				TNS1	426324
HECTD4	403848				SEMG1	426315
UNC45A	402575				TUBA1B	425589
GNAQ	401971				CALM1	424500
ENDOD1	401914				CALM2	424500
USO1	401811				CALM3	424500
CPA2	401227				CAP1	424448
MVD	400712				SPR	424326
RPN1	399723				TSNAX	424269
PALLD	399508				CAST	423335
PCCB	398831				RAP1B	422850
SKIV2L	396778				H1-6	421992
SOD1	396701				DYNC1H1	420630
SPTB	396645				B4GALT1	418303
UBA2	396171				VSIG4	417930
PITHD1	395565				RPS6	417534
NUP93	395308				MRPL48	417081
SLC2A1	393355				CCAR2	417001
PRDX5	393178				ARFIP1	416980
CYRIB	392940				KANK2	415801
CASP14	391705				HSD17B4	415649
VSIG4	390895				P4HA2	415515
B4GALT1	390471				AKR1C1	414839
TJP1	389914				COPS4	414131
LONP1	389524				LONP1	411531
PPP5C	388134				RAB6B	410856
EIF5B	388017				PSPC1	408571
PREP	387968				H2AC1	407726
CNP	387090				CAPZB	407288
CCDC22	386822				SKIV2L	406960
PDS5A	385429				USO1	406601
SCIN	384457				RPN1	405523
SNX5	384437				CTNNB1	404935
AKR1C4	383781				SLC25A24	404667
SF3B4	383507				CCT8	404400
LARS1	382676				NTM	404081
PRKACB	382144				IARS1	403891
COL1A2	381731				APOBR	403625
GNPDA2	380296				CDHR2	403331
DGKA	379800				TUBA1C	403264
POLR2B	379721				RO60	402159
RPS6	379035				RAN	402022
CLUH	378842				COPG1	401046
MECP2	378739				ROCK2	400969
NBAS	378092				RAD21	400897
FLOT2	376798				PARP1	400845
NES	376536				DYNC1I2	400679
TNR	375887				GLOD4	400014
KRT85	375323				ABAT	399079
SRC	373910				MYO7B	398962
MRPL48	373857				PRKAR1A	398844
CAPZA2	373822				CELA3B	398691
ECH1	373023				ECH1	397750
CA3	372793				HSPA9	395919
EPX	371426				ATAD3B	395879
HMOX2	370729				TUBA4A	395468
CAPZA1	370709				LMAN2	395319
DHX29	370009				CETP	395153
PSIP1	368693				NAGLU	394655
PRKAR2A	368505				PRKACB	393796
ROCK2	366713				PVR	393378
RAB27B	366524				CLUH	392640
CARS1	364845				SEC23IP	392111
CSNK1A1	364462				DDX3X	391286
SLC25A24	364017				PRKAR2A	390418
CTNNA2	363018				ACLY	390147
CETP	362177				FBP2	390084
OSBP	362140				CAMP	390050
ASPH	361852				ATIC	389000
SEMG1	361606				AEBP1	388090
ABCF3	361167				LAMB3	387773
FUCA1	360932				PLCH1	387002
PYGB	360839				EPX	386649
DDX60	360540				TOM1	386486
PRELP	360299				DDI2	386152
ECI1	359007				PALLD	385945
PCCA	358947				TARS1	384902
STIP1	358197				AHNAK	384059
UQCRC2	358167				SCLY	383638
CDSN	358029				MYLK	383583
HK2	357377				GNAI2	383384
CCT8	357364				HSPA12B	382980
SQOR	357079				PCBP1	382971
EML2	355562				ZYX	382508
QDPR	355505				NAPA	382031
H6PD	355425				PYCARD	381762
GART	354731				ACTR3	381585
FXR1	354166				UBA6	381201
AEBP1	354052				LBR	380447
CTNND2	353664				SF3A1	378712
LUC7L3	353592				SARM1	378050
SGPL1	353302				STAT3	377168
MYO1C	352689				FXR1	376849
DDX3Y	352671				CAPN2	375570
CAPN2	352120				FLOT1	375456
PCYT1A	351968				CA3	374016
PLBD1	351543				SLC16A3	373775
ARFIP1	351271				PPP1CA	373207
AK1	350574				PCYT1A	372682
ADA2	350444				PDIA6	372163
ATG5	350053				CCDC126	371783
H1-4	348032				PREP	371327
HSPA9	345809				CTNND2	371276
ALDH1B1	345261				DTX3L	370208
UBA5	342398				PCBP2	370205
CAMP	342254				OSBP	370157
ACLY	342245				NBAS	370046
CFHR5	340972				GPNMB	369870
DDX3X	340805				CSTF3	368225
MYH11	340299				SIGLEC14	368123
MRPL38	339893				SPTB	367979
CELA3B	339572				STK10	367557
PRPH	338707				DGKA	366433
EIF3F	338355				NCAM2	366153
CDH1	338104				CORO1C	365938
PCBP1	336894				HADHB	365553
PKLR	336822				ARPC1B	365365
SORBS1	336513				EIF3F	363560
IL6ST	336145				SEMG2	363116
GNB2	335326				SORBS1	363014
KRT72	334522				WDFY1	362740
NRP1	334340				H1-1	362733
ITIH5	333665				TUBA1A	362521
FNDC3B	333597				DPP4	362375
CKM	333384				TWF1	362332
PRNP	333144				HSP90AA2P	362233
SCLY	332838				CNP	361992
KANK2	332428				PSMD6	361428
GPNMB	332286				DES	360633
COL1A1	331324				CPA1	360075
SORBS3	331035				HDGFL2	359796
SLC12A2	330684				SMARCA5	357997
TOM1	329105				OAS3	356882
SMARCA5	329093				CRKL	356720
HNRNPF	329081				SP100	356449
ABCC2	328711				SRI	355381
IMMT	327765				LUC7L3	354829
TARS1	327394				CAPN1	353670
CPA1	327318				AKR1C4	353327
RO60	325586				PRDX5	352849
CSE1L	325524				HMOX2	351404
PPP1R7	325368				ITIH5	351380
PTPN6	323780				H1-4	351133
NTM	323627				DDX3Y	350671
ATIC	323167				BLVRA	349272
PLCH1	322885				GNB2	347594
QARS1	322604				ICOSLG	347529
KRT71	322559				GAPVD1	347238
KRT74	322559				BTAF1	346766
SEC24C	321326				PFKP	346276
FLOT1	320886				ABCC2	345608
HDGFL2	320744				RTRAF	345276
ARPC1B	320531				NES	344176
AGO3	319942				PKLR	343686
H1-6	319424				APLP1	343219
TMPO	319330				SQOR	342179
GAPVD1	319321				HNRNPA1	342161
CKMT1A	317960				PCCB	341639
LMAN2	317575				NSDHL	341337
ALDH1A2	317086				DOCK1	340933
CASK	316525				CNTN1	340819
GNS	315792				GART	339723
STOML2	315741				IMMT	339508
TUBA3E	314953				MRPL38	339465
XAB2	314328				GNB1	339330
PCBP2	314291				PPP2CA	338966
DPP7	313455				PPP2CB	338966
DYNC1I2	313308				KRT83	338892
AGO2	312061				ADA2	338000
PPP1CA	311964				PPP1R7	337127
STRAP	311500				H6PD	336842
RPA1	310834				ZNF512B	334339
MYO7B	310809				USP11	333936
PSMD6	310708				PYGB	333890
SEC24B	310706				ITGA5	333232
NAPA	310308				DYSF	332260
BTAF1	310262				SEC24B	331343
GCN1	310113				H2AX	331141
MRC1	309484				PRNP	330805
IARS2	309171				TGM2	330685
VPS26A	308289				XAB2	330637
SEPTIN8	308242				ACSL3	330298
PRKAR1A	308216				NAGA	329382
TAGLN3	308208				EIF3B	329243
MTA2	307744				RPA1	328347
ACSL3	306761				MAN2B2	328300
PLEC	306328				GNAO1	327693
PIEZO1	306134				CORO7	325884
RBM25	306066				PRELP	325104
CSF1R	305727				GRB2	325080
H1-1	305718				ITGA2B	323928
ARHGAP17	305707				OLFM4	323926
TSTA3	305440				NUP98	323562
PLA2G7	305271				APP	323521
DSC3	305089				SLC2A1	323165
HERC4	305022				IARS2	322934
PARP1	304968				H2AZ1	322801
SARM1	304760				H2AZ2	322801
BLVRA	304152				SEC24C	322458
ITGA5	303874				LNPK	321571
TWF1	303268				GDA	321431
P4HA2	303264				TXNRD1	321326
LAMC2	302633				PIGR	321267
STK10	302597				TJP2	321194
SEC23IP	302562				COL6A6	321031
SRI	302273				MAPK3	320402
CORO1C	302104				MAP2K2	319161
AP3D1	300822				KLC4	318886
COPB1	300543				AGO3	318776
ZMPSTE24	300403				VPS26A	318650
MYEF2	300323				MGLL	318611
DSG2	300172				PLBD1	318138
PRKCSH	300027				DHX29	318137
HSD17B4	299297				ESYT1	317262
OAS3	299127				STOML2	317058
HK1	298786				MTTP	316585
MTTP	298584				ITGB4	316525
BAIAP2	298236				PARP14	316063
ANXA2P2	297946				EPS8L3	315110
EEF1G	297741				H1-2	314892
NIPSNAP3A	296293				DNM1L	314706
IDH1	295642				NDUFS3	314680
AMY2A	295573				EMILIN2	314235
EVPL	295559				CUL1	313378
GNB1	295473				SNX2	313199
LAMA3	295117				CASP14	313103
DDI2	294845				VAT1	313035
CNTN1	293467				PCCA	312355
KLC4	292773				AGO2	312151
USP11	292514				SEPTIN8	309886
CSTF3	292507				KIF5A	308581
TJP2	292477				TSTA3	308135
SIGLEC14	292036				PTX3	307763
VAT1	291456				HNRNPH3	307739
UBA7	291044				RAB5B	307267
MAN2B2	291039				RECQL	307102
PPP2CA	290944				NCKAP1	306811
ATAT1	290855				EEA1	306645
LAMA5	290427				FSTL1	305882
NCAM2	290090				PPP1CB	303859
RAB2B	289886				ARHGAP17	303608
PTX3	289336				MRC1	303074
RAB2A	289096				ARF5	302718
DES	288506				ZMPSTE24	302553
SNX2	288446				CLCA1	302124
SPARCL1	288230				PTPRH	301916
TGM2	287360				CDH17	300919
EHD3	284907				SLC12A2	299809
EMILIN2	284198				QARS1	299724
AIFM1	283663				RAB2A	299557
RAB6B	283483				TOR4A	299164
EIF4B	283359				LAMC2	299057
KIF5A	282713				MTA2	298981
RAD21	282579				PRKAA1	298972
CLCA1	282321				AQR	298368
PLXDC1	281985				ITGB1	297876
NT5E	281092				LMAN2L	297868
H1-2	280251				MST1L	297542
CUL1	279802				AIFM1	297309
APOBR	279253				GNS	297281
TXNRD1	278700				MYEF2	296253
PFKP	278146				TAGLN3	296008
RAB5B	278146				SEPTIN6	295988
VDAC3	277291				PRKCSH	295809
EIF3B	276767				ASAP2	295788
PPP1CB	276113				EEF1G	295739
APLP1	275896				EPS8	295361
SP100	274993				RBM25	294714
SART3	274623				ALDH1B1	294048
PPP1R13L	274541				RHOA	293506
H1-3	274062				SIAE	292804
KRT81	273874				RAB2B	292741
HSP90AB3P	273485				NELL2	292093
MAP2K2	273145				TXNDC12	291917
RECQL	272865				SORBS3	291181
RTRAF	272137				PDXDC1	290697
PRKAA1	272043				ACO1	288803
UPF1	271968				RUVBL1	288786
RUVBL1	271207				HELZ2	288655
ITGA2B	270987				RAB1C	288062
SMARCC2	270480				KRT85	287991
ARPC3	270461				AP3D1	287149
UBA6	269907				POTEE	286996
NUP98	268467				ENPP7	286871
LYN	268238				VDAC3	285981
NELL2	268152				EIF4B	285320
ENPP7	268011				ANXA2P2	284325
CACNA2D2	267777				PPP1R13L	283877
EPS8L3	267546				DDX60	283054
GRB2	267381				NAA15	282431
PARP14	267125				ACO2	282370
HNRNPH3	266348				SERPINB9	282315
SEPTIN6	265545				PRPH	282201
RHOT2	264608				SNX1	281471
DYSF	262998				ATAT1	281209
CCDC126	262625				NIPSNAP3A	281176
RARS1	262614				HNRNPF	281135
ATAD3B	262328				PLA2G7	281098
NAA15	261431				EVPL	280823
STT3B	261306				CACNA2D2	280264
NQO2	260755				PPP1CC	278989
AQR	260501				CPE	278360
GDA	260298				IDH1	277333
U2SURP	260017				STX7	276736
SIGLEC5	259582				LMNB1	276163
PDIA6	259499				NQO2	275819
TUBA8	259171				PITRM1	275466
DTX3L	259018				GNAS	275426
NDUFS3	259002				SIGLEC5	274072
TUBB8	257903				ACACA	273738
FSTL1	257264				ICAM1	273602
PRMT5	257076				NRP1	272806
HNRNPH1	257050				RARS1	272430
PKN2	254394				H1-3	272061
TNS1	254223				GP1BA	271748
HNRNPA1	253686				NRCAM	271599
PPP2CB	253648				DSG2	271481
RHOA	253067				ARHGEF1	271410
ACE	252950				UBA7	271215
H2AZ1	252933				EHD3	270061
H2AZ2	252933				TUBA3C	269791
ACO1	252786				TUBA3D	269791
BZW2	252598				IPO5	269276
MGLL	252091				SEC31A	267306
ARF5	251996				CSE1L	266915
COL6A6	251977				SF3B3	265689
IGSF8	251786				CTNND1	265530
RAB1C	251640				HDLBP	265441
TXNDC12	251369				BAIAP2	264162
CEP170	250476				ESYT2	264155
PYGL	250045				RAB1B	263861
XRCC5	248966				EMC1	263255
SIAE	248822				HIBCH	262860
PROCR	248721				U2SURP	262369
TOR4A	248719				SON	261540
RAB1B	248405				COLEC10	260411
KRT86	248343				SEMA4B	259955
CORO7	247749				PKP3	259369
LMAN2L	247637				NRDC	259224
ITGB4	247472				HSPA2	259222
CTBS	247280				IGSF8	258444
APP	247029				MYH10	258271
HDLBP	246938				STRAP	258197
TOP2B	246784				DSC3	258111
ASAP2	246470				ITGA6	258032
TCP1	246379				CDK11A	257639
CYP1B1	246315				XRCC5	257479
RAB6A	244950				NPEPPS	257396
ARHGEF1	244863				UPF1	257347
LMNB1	244358				DDX23	257063
ACACA	243052				COPB1	256894
HELZ2	242807				KRT72	255581
PGAM2	242754				AK1	255465
H2AC1	241961				PDCD6IP	255361
PLOD1	241579				PIEZO1	255027
PTPRH	241089				SART3	254600
ITGA6	240578				IQGAP2	254587
CRKL	239759				NOP58	254551
ITGB1	239562				VCAN	253988
HIBCH	239200				FERMT2	253670
EEA1	238627				ACE	252730
NCKAP1	238539				NT5E	252638
SERPINB9	238434				HSPA4	252212
PITRM1	237830				CKM	251453
CPE	237360				PGK2	251438
H2BC12	237058				LAMA3	250594
H2BC14	237058				ARPC3	250443
H2BC15	237058				PLOD1	250155
H2BC18	237058				KRT81	250110
H2BC4	237058				STK39	250030
H2BC5	237058				KRT71	250012
H2BC9	237058				KRT74	250012
LOC102724334	237058				RAB6A	249871
EIF3D	235987				BTK	249580
HRNR	235933				EIF3A	249293
H2BC13	235723				CFP	249135
MAP4K4	235294				CSF1R	249079
CTNND1	235043				COL15A1	249047
SPTBN1	234841				PTPRS	248976
SF3B3	234311				SMARCC2	248798
LNPK	234029				ADD3	248451
EPB41L2	233912				DHX9	248260
NUMA1	232196				SRP68	248214
COPS3	231447				CDH13	247671
ACO2	231054				COL1A2	247632
FAM135A	230921				STT3B	247378
CDH17	230557				RHOT2	247335
MAPK3	230550				EIF3D	247016
NRDC	230541				PECAM1	246808
PPP1CC	230254				PLEC	246784
STX7	229993				BZW2	246616
SMU1	229764				GLS	245931
GBF1	229600				DDX39B	245479
KRT4	229206				CDK11B	244777
PPP2R2A	228606				PKN2	244511
ATP2A2	228346				AFDN	244319
COLEC10	228004				DLG1	243241
ADD3	227624				EHD2	242978
SNX1	227368				HRNR	242603
MAP4	227240				VIL1	242208
PKP3	226427				CYP1B1	242167
IQGAP2	226281				MEGF8	241422
XPNPEP2	226038				HNRNPH1	241390
SEMA4B	226032				DDX17	240854
HSPA2	225991				EPB41L2	240341
ESYT2	225859				CTBS	240242
PPL	225815				IL1RAP	239947
PDIA4	225746				ALDH1A2	238528
ICOSLG	225473				PRMT5	237385
AFDN	225067				DDX39A	237238
NPEPPS	225045				COPS3	237222
EIF3A	224999				UFL1	237162
AARS2	224968				MAP4K4	236882
DDX39A	224777				CLTCL1	235523
NOP58	224489				HSP90AB3P	235180
[truncated: 315 more rows]

## Sheet: Figure S2E
Symbol	Group	A1BG	A2M	A2ML1	AAAS	AARS1	AARS2	AARSD1	ABAT	ABCC2	ABCC4	ABCE1	ABHD10	ABHD11	ABHD12	ABI3BP	ABR	ACAA1	ACAA2	ACACA	ACACB	ACADVL	ACAN	ACAT1	ACE	ACE2	ACLY	ACO2	ACOX1	ACOX3	ACSL3	ACSL5	ACSS1	ACTA1	ACTA2	ACTB	ACTBL2	ACTC1	ACTG1	ACTG2	ACTN1	ACTN2	ACTN3	ACTN4	ACTR3	ACTR3B	ACY1	ADAMTS13	ADAR
Exp151160	IE (at admission)	286.048	839.625	5.58114	0.0766404	0.0733783	0.115692	0.937512	0.331668	0.31453	0.109783	0.661854	0.240758	0.507433	0.404244	1.01447	0.293761	0.996279	7.23871	0.168746	0.161951	0.0895731	20.7045	0.763926	0.239143	0.876411	0.132101	0.405857	1.29227	0.832674	1.04778	5.36968	0.323369	10.3199	10.2457	14.0671	8.26137	10.3129	14.0671	10.1806	1.18953	0.0781247	0.0363949	0.279336	0.0120172	0.0120172	0.341056	0.311345	0.282752
Exp151161	IE (at admission)	356.632	565.18	2.07905	0.0799867	0.164366	0.152239	0.611153	0.690414	0.163445	0.116107	1.22668	0.187652	0.105622	0.372416	1.14698	0.282071	1.47739	1.06245	0.137337	0.131806	0.162006	2.57009	0.563089	0.378732	1.17676	0.561354	0.165614	0.252855	1.09107	0.330041	3.58346	0.358718	20.0219	21.6736	26.3504	24.6349	22.085	26.3504	22.0419	1.4304	0.210981	0.0357352	0.580679	0.539119	0.091343	0.222925	0.409647	1.9895
Exp151162	IE (at admission)	339.634	540.088	3.25788	0.363349	0.487448	0.167822	0.978131	0.438548	0.54589	0.366187	1.4997	0.139277	0.228364	0.339949	1.12414	0.266583	1.24423	4.09573	0.596078	0.521537	0.0516508	4.58699	0.482623	0.449196	0.392062	4.45936	0.0778499	0.242232	1.17129	0.583925	2.96007	0.184151	13.1831	12.5374	18.6484	12.1168	12.9035	18.6484	12.5762	1.44885	0.110178	0.0633154	1.09023	0.380198	0.0386666	0.309351	0.270077	1.8309
Exp151163	IE (at admission)	356.626	952.063	4.04845	0.089256	0.0415607	0.491195	0.658274	0.453834	0.566778	0.211339	2.9054	0.25014	0.39392	0.10321	1.27653	0.192673	0.471117	7.07761	0.201266	0.193161	0.329667	2.59962	0.517638	0.23113	2.63773	2.11334	0.16281	0.283413	0.429111	0.28736	2.61956	0.0492703	16.7734	17.5834	21.7501	13.4316	16.6039	21.7501	17.8182	0.60722	0.0733227	0.0469508	0.889805	0.909457	0.394621	0.962431	0.303072	2.07022
Exp151164	IE (at admission)	141.216	649	4.08936	0.0412816	0.563364	0.278767	0.513355	0.240345	0.340604	0.0694216	0.889664	0.163367	0.489253	0.0924924	1.84434	0.0745903	0.522921	3.36307	0.132975	0.127621	0.113584	17.7266	2.44872	0.184676	3.53475	0.279004	0.124804	0.46364	0.665277	1.17429	2.86985	0.462867	9.21713	8.89453	11.0316	5.94306	8.96736	11.0316	9.29883	0.974024	0.104038	0.0223714	1.10559	0.0145333	0.0145333	0.854588	0.170149	1.88894
Exp151165	IE (at admission)	312.746	538.756	0.160137	0.113827	0.160283	0.0892923	3.39649	0.783456	0.136475	0.105436	2.7885	0.0968736	0.440984	0.18129	2.61222	0.274476	0.808561	10.7234	0.156403	0.150105	0.0595925	3.66562	0.60433	0.174764	0.311054	1.88475	0.180927	0.277132	0.437249	1.06222	2.34531	0.276475	3.71043	3.83165	8.52962	6.02714	3.85794	8.52962	4.00581	13.1317	0.226146	0.0178641	6.14444	0.172756	0.105812	0.109791	0.287058	1.05393
Exp151166	IE (at admission)	336.937	744.709	3.27688	0.152804	0.195215	0.204789	1.04717	0.255431	0.140681	0.252619	2.58545	0.28528	0.832302	0.0908766	1.61333	0.469608	0.474941	1.76038	0.120251	0.115409	0.409461	10.3228	0.960309	0.235829	1.5224	1.42175	0.0468661	0.276854	1.34276	0.271372	3.66114	0.215018	8.05058	7.60607	13.2231	9.60099	7.67627	13.2231	7.78899	1.48909	0.0405643	0.0226551	1.12835	0.302147	0.183693	28.2067	0.923582	1.35591
Exp151167	IE (at admission)	337.861	918.579	5.49185	0.138633	0.0751347	0.503771	1.09014	0.104008	0.138467	0.163281	1.77973	0.321046	0.155611	0.361559	1.95218	0.196908	0.732832	11.7409	0.170632	0.156813	0.612818	11.0016	1.03944	0.224447	1.11892	5.9044	0.233313	0.357804	1.36526	0.41278	5.33333	0.339584	6.38576	5.5572	7.38234	5.43	5.62731	7.45178	5.8098	0.608979	0.0189264	0.0186307	1.43986	0.450994	0.184403	0.246547	0.506684	2.82924
Exp151168	IE (at admission)	475.011	921.854	3.69291	0.0787408	0.292757	0.322002	0.562065	0.400943	0.197897	0.144244	4.04462	0.801705	1.77021	0.172327	2.37824	0.283274	0.440334	7.35858	0.128491	0.123317	0.164015	6.47848	0.686705	0.154964	0.122653	0.126017	0.0198564	0.274295	0.867248	1.30641	2.22336	0.190544	24.9307	23.9905	32.1045	25.9145	24.47	32.1045	23.1254	2.87317	0.342892	0.107157	0.947433	0.0432001	0.0432001	0.593085	0.307204	1.93205
Exp151169	IE (at admission)	197.7	644.929	2.75091	0.0720388	0.130289	0.235951	0.562334	0.361867	0.173361	0.119533	2.44115	0.201962	0.486329	0.296246	1.54705	1.10002	0.803621	11.1814	0.192595	0.18484	0.323059	2.22365	0.241072	0.170043	1.5156	0.587946	0.0974259	0.478068	0.929229	0.293764	2.61282	0.489947	19.3123	19.0611	24.0254	21.218	19.2928	24.0845	19.2094	2.02091	0.134709	0.0361491	1.89691	0.464288	0.0455325	0.279974	0.43818	3.21811
Exp151170	IE (at admission)	155.449	609.055	5.84871	0.042345	0.227972	0.265524	1.06572	0.358102	0.120369	0.0627276	3.30243	0.140415	0.0527485	0.253849	2.41247	0.0822256	0.489952	11.6072	0.156023	0.14974	0.270753	15.046	0.245771	0.0977233	0.737882	0.058571	0.247512	0.156514	0.400084	0.442001	2.67884	0.298545	6.83671	6.51816	9.09098	7.6278	6.56166	9.09098	6.61796	1.26266	0.0207401	0.0113791	0.58871	0.531953	0.0124786	0.29588	0.303126	2.69362
Exp151171	IE (at admission)	423.061	923.334	4.70091	0.18662	0.288805	0.133871	1.45648	0.152958	0.799902	0.201374	2.20958	0.448592	3.91298	0.187539	1.90633	0.419707	1.23314	2.92231	0.332873	0.254851	0.506517	3.02531	0.751487	0.313934	3.21913	4.48302	0.379433	1.65376	1.46474	0.27516	3.30705	0.250109	47.1636	46.4859	12.4742	10.6981	46.5781	12.4742	48.2206	1.38621	0.0517513	0.0254788	0.618257	0.133043	0.173102	0.125464	0.473701	2.93587
Exp151172	IE (at admission)	312.56	606.458	2.73514	0.0181144	0.0478299	0.075676	0.310319	0.139246	0.309382	0.156384	0.957076	0.211313	1.13052	0.218746	1.39176	1.19642	0.683031	6.28636	0.250371	0.240289	0.868594	15.145	0.382045	0.282331	0.151487	0.650111	0.0503698	0.281975	0.37079	0.896281	2.85333	0.131871	6.51313	4.22147	10.1216	5.30218	4.52975	10.1216	4.41335	0.741407	0.0134006	0.0131912	3.09469	0.152665	0.133382	0.115517	0.554315	0.890404
Exp151173	IE (at admission)	266.505	570.787	0.0559627	0.0295564	0.117502	0.237682	0.369785	0.481139	0.26698	0.0917646	0.748709	0.114865	0.888685	0.0737148	1.68976	0.104412	0.464406	6.97297	0.21253	0.203971	0.294444	11.9477	1.58862	0.239228	0.460593	0.280591	0.291971	0.230588	0.988225	0.0576902	2.82308	0.0653112	4.17417	4.75233	7.86694	3.46585	4.99701	7.86694	4.96835	0.978048	0.00662842	0.00652485	0.431525	0.208303	0.10262	0.276985	0.470844	0.0285016
Exp151174	IE (at admission)	229.013	650.009	2.91045	0.0146087	1.91318	0.239171	3.87176	1.21737	0.188536	0.0821742	1.77708	0.273983	0.609207	0.204198	2.23465	0.328312	0.350443	11.3179	0.140589	0.134927	0.261909	0.0432009	0.493211	0.0730636	0.0785408	1.4061	0.200863	0.265558	0.678928	0.369195	1.46863	0.333982	7.64069	6.2004	12.2904	4.58594	6.76086	12.2904	6.29624	1.49904	0.00997424	0.00981839	0.978024	0.130521	0.0835072	0.41924	0.281275	1.12303
Exp151175	IE (at admission)	298.69	876.98	5.45939	0.0890657	0.0652127	0.0388123	0.192841	0.539206	0.444629	0.083426	3.538	0.506269	5.33428	0.121635	1.27879	0.524652	0.879719	18.7663	0.164935	0.158293	0.825021	3.69727	1.18647	0.149553	1.73193	1.93483	0.341436	0.0735989	0.23227	0.543576	2.17893	0.660528	4.73331	5.42583	6.55838	2.03429	5.77756	6.55838	5.67246	0.282347	0.00690064	0.00679282	0.448325	0.142812	0.287424	0.157287	0.322254	3.04276
Exp151176	IE (at admission)	307.808	816.163	2.96551	0.0905979	0.441227	1.0638	1.05116	0.460279	0.923937	0.213932	0.506109	0.476258	7.41566	1.33252	1.94051	0.193313	0.903528	18.6939	0.18386	0.176456	0.237761	1.46863	1.20005	0.290888	0.512588	0.12773	0.809856	0.499118	0.485627	1.91541	3.35333	0.424432	8.65476	10.0965	13.8746	9.38117	8.37573	13.8746	10.1832	1.86308	0.0432514	0.0227112	1.43609	0.0866206	0.205822	0.774695	0.559294	1.90247
Exp151177	IE (at admission)	146.764	886.924	4.94599	0.0693873	0.114777	1.23236	0.95223	0.100407	0.0876744	0.132058	3.82009	0.263322	1.23821	0.1417	1.77197	0.319421	1.04298	2.43078	0.341333	0.22484	0.295126	10.5054	1.18696	0.310613	0.136963	1.03058	0.627769	0.554842	1.7668	0.482239	4.34076	0.444558	5.29621	4.46658	8.21084	5.31938	5.05288	8.21084	4.66961	1.18887	0.0197483	0.0194397	0.0134411	0.0857971	0.0857971	22.6132	0.66137	4.65661
Exp151178	IE (at admission)	169.235	690.011	0.132031	0.22854	0.169786	0.389033	0.58234	0.392469	0.34422	0.127581	1.99435	0.437362	0.133335	0.172472	1.16976	0.485699	0.37199	2.22752	0.146366	0.140472	0.451913	2.4747	0.510848	0.286908	0.196156	0.174514	0.0450841	0.634214	0.769563	0.332801	3.36813	0.434716	7.16312	6.10937	10.8068	8.38116	6.61166	10.8068	6.38707	2.02671	0.0606626	0.0322919	0.421947	0.155675	0.102944	0.338355	0.307426	3.09541
Exp151179	IE (at admission)	166.505	689.272	3.80298	0.090589	0.205772	0.349201	0.877551	0.0956778	0.207017	0.112809	3.09866	0.4461	0.327866	0.178841	2.08646	0.688285	0.609734	5.87021	0.233047	0.223662	0.233042	0.112849	0.269442	0.203092	0.559407	2.42072	0.404494	0.342401	0.425072	0.302453	2.81156	0.315129	11.7411	10.7456	16.3066	12.4029	11.2239	16.3066	11.0094	1.43786	0.0185892	0.0182987	0.576816	0.0319089	0.0319089	0.267165	0.402501	3.11449
Exp151180	IE (at admission)	238.137	552.105	4.26645	1.36662	0.136898	0.417166	0.17616	0.110269	0.0731398	0.369912	1.35495	0.247684	0.678548	0.0936337	0.861006	0.919767	0.423008	5.57283	0.209125	0.200704	0.190406	6.49387	0.771053	0.124907	0.178862	0.0506875	0.349756	0.350887	0.199702	0.349547	1.97752	0.0347107	7.18473	7.06782	8.53433	6.47171	7.38561	8.53433	7.38908	1.03298	0.235672	0.00919002	0.780005	0.19999	0.84405	0.500376	0.435125	0.723193
Exp151181	IE (at admission)	204.133	890.38	4.86106	0.0839497	0.202683	0.0518099	1.65177	14.3724	0.037487	0.0936068	1.92407	0.155032	0.590014	0.1314	0.978379	0.91988	0.481764	13.0365	0.175446	0.168381	1.84443	8.50788	0.934663	0.53516	0.534059	0.235665	0.0499502	0.200242	0.486058	0.525091	1.64709	0.306389	6.23934	5.44473	14.783	10.2591	5.83198	14.783	5.51598	2.0257	0.0233766	0.0230114	1.0662	0.173993	0.111772	0.146851	0.501413	0.539128
Exp151182	IE (at admission)	716.391	495.617	2.97005	0.293374	0.390049	0.989662	0.764784	1.10712	0.0887717	0.247185	1.07328	1.48814	3.43191	0.590535	3.2847	1.12559	0.376904	13.8164	0.19371	0.112523	0.376382	3.03224	0.74393	0.0700878	1.60806	0.044451	17.2543	0.7047	0.278293	0.0300766	2.50727	0.141503	25.4533	27.9578	35.9788	16.2903	27.6285	35.9788	27.7663	26.8103	0.662095	0.0579229	1.36164	0.14697	0.14697	2.96345	0.729137	0.68768
Exp151183	IE (at admission)	297.591	597.893	4.26748	0.0665953	0.124065	1.05203	1.84763	0.129222	0.274087	0.0847422	0.754941	0.374017	2.59713	0.00870619	2.05084	1.5468	0.722021	31.6915	0.268799	0.147968	0.100049	6.75177	0.502988	0.131955	0.854067	1.34981	0.403211	1.00809	0.469246	0.389685	1.18993	0.215674	5.9689	7.57981	11.2974	4.46829	6.66915	11.2974	7.92434	8.97091	0.0874396	0.0860734	4.59407	0.251217	0.214186	0.278926	1.01729	1.36316
Exp151184	IE (at admission)	248.46	557.799	4.69127	0.0753661	0.144163	0.708379	0.537879	0.235444	0.0794498	0.327057	1.47059	0.246961	3.00155	0.198167	1.30314	0.380158	2.65209	14.7503	0.19806	0.190085	0.19257	3.93857	0.524607	0.225957	0.617522	0.0316942	0.785552	0.544682	0.331848	0.175796	3.87321	0.03359	10.1342	10.5725	15.4998	9.32008	11.0234	15.4998	10.2705	1.27699	0.0453094	0.0094301	0.272698	0.0174005	0.0174005	0.223146	0.23071	1.74905
Exp151185	IE (at admission)	113.411	594.005	4.26135	0.073792	0.175145	0.100557	0.662117	0.736489	0.129484	0.125541	1.44748	0.207496	0.767468	0.195413	0.847297	0.686119	0.498318	10.9366	0.14406	0.138259	0.390708	9.73489	0.991656	0.244701	0.540019	1.26016	0.210631	0.394235	0.196365	0.398655	0.52502	0.201824	12.3888	11.0441	13.9415	12.944	11.1634	13.9415	11.1875	1.5354	0.140142	0.0183251	0.69832	0.00717161	0.166406	0.166053	0.880689	2.71695
Exp151186	IE (at admission)	326.185	602.48	3.14827	0.103783	1.49477	0.725979	0.808254	0.441686	0.328971	0.111888	2.02395	0.378908	4.27192	0.152937	2.53418	1.74315	0.406619	0.704349	0.178205	0.164897	0.28658	0.59383	0.201492	0.086359	0.834779	0.178828	0.193746	0.350471	0.196564	0.347318	1.9677	0.585526	7.58785	7.4406	6.98723	3.4354	7.50668	6.98723	7.6664	1.40523	0.0893604	0.00859737	4.49692	0.139695	0.156175	3.44827	0.510589	2.78727
Exp151187	IE (at admission)	559.861	893.064	4.16675	0.0766755	0.145386	4.90526	1.99718	0.392974	0.640173	0.0681645	2.38032	1.04333	0.661093	0.162481	3.38818	0.307882	0.414389	2.00015	0.5131	0.151964	0.416107	2.51809	0.289872	0.147742	1.07049	0.262406	0.259527	0.196389	0.653366	0.439146	2.91054	0.215513	17.9567	15.3311	29.0541	22.6954	15.7042	29.0541	14.7418	2.98718	0.308119	0.0670449	0.941809	0.418744	0.0385849	0.412425	0.842117	2.64726
Exp151188	IE (at admission)	207.507	1341.89	5.55145	0.117968	0.199373	0.146462	1.40538	0.597514	0.174189	0.215621	3.95508	0.624003	0.46467	0.153907	2.16898	0.248253	0.986593	9.68586	0.716944	0.22348	0.667489	4.28096	2.28123	0.250584	0.343632	0.016139	0.150506	0.963244	1.9557	0.753073	9.97661	0.201735	38.0116	40.0544	47.7182	38.5725	39.5786	47.7182	39.6767	3.76939	0.443073	0.146488	0.919196	1.17474	0.28168	0.254937	0.469709	2.33256
Exp151189	IE (at admission)	142.058	582.285	0.243104	0.0842453	0.339924	0.713986	0.178108	0.339222	0.359226	0.26782	3.89197	0.134325	0.45806	0.36095	1.20386	0.300178	0.60717	1.59664	0.188961	0.181352	0.0876808	9.62979	0.616899	0.225884	0.271059	0.182755	0.550962	1.34692	0.285975	0.20665	1.24152	0.101449	7.85706	8.83166	13.5526	10.1478	8.0918	13.5526	9.2331	6.2147	0.0261715	0.0257625	0.43111	0.0104504	0.0104504	0.220715	0.429798	1.49156
Exp151190	IE (at admission)	283.133	1059.61	3.2997	0.0830438	0.08904	1.4132	0.676166	0.404531	0.183178	0.122463	2.76785	0.0242866	0.798384	0.176522	1.96796	0.821252	0.529073	9.73924	0.155013	0.14877	0.237931	9.02626	1.01245	0.129037	0.645165	6.13563	0.148216	0.12352	0.431911	0.304628	2.21762	0.24755	9.38489	9.88304	12.9824	7.67087	10.2321	12.9824	10.3323	1.18337	0.0140472	0.0138278	1.09933	0.194591	0.0663708	0.590789	0.337077	1.35202
Exp151191	IE (at admission)	133.002	600.674	2.67202	0.0383783	0.063066	0.759459	0.614503	8.03886	0.0873232	0.116178	1.71996	0.376013	0.282578	0.377873	0.988659	0.801867	0.762886	6.0188	0.190675	0.182997	0.657237	12.3951	0.366561	0.252485	0.685358	1.15685	0.135615	0.439603	0.285396	0.361253	2.64085	0.348487	8.22032	7.16447	12.6251	7.85182	7.20116	12.6251	7.26007	4.74796	0.277258	0.0554114	1.01831	2.01317	0.117398	0.0671866	0.563317	1.14449
Exp151192	IE (at admission)	274.119	756.035	3.72059	0.0818364	0.222261	0.326468	0.215215	0.142568	0.557232	0.112576	14.8281	0.436504	1.86122	0.340117	1.34197	0.416551	0.570538	10.1058	0.245714	0.23582	0.8596	0.0142728	0.686407	0.642028	0.430314	0.138407	0.11404	0.901026	0.198345	0.152352	2.89655	0.155595	14.7443	14.7045	19.6908	15.1155	15.8508	19.6908	14.5703	1.33578	0.0584449	0.0379888	0.142647	0.00707037	0.00707037	0.108001	0.691735	3.56067
Exp151193	IE (at admission)	268.278	741.413	7.12489	0.0554331	0.606317	0.493691	2.45596	0.184286	0.0567284	0.0920292	3.22532	0.366714	1.95002	0.125481	2.00843	0.283116	0.403386	8.56038	0.199092	0.191075	0.0402806	0.304862	0.383887	0.264363	0.20499	1.55995	2.06466	1.17986	0.435299	0.309391	1.85342	0.247115	14.9323	13.3441	20.1131	15.1254	13.5702	20.1131	13.9506	11.8588	0.454751	0.0582059	2.98044	0.135196	0.0252468	0.709496	0.76715	1.31149
Exp151194	IE (at admission)	308.684	547.955	5.30521	0.0918547	0.17361	0.717178	1.26068	6.55693	0.403715	0.105282	2.52093	0.290758	2.39598	0.100592	1.81229	0.30898	0.530587	2.69321	0.160128	0.15368	0.33554	12.0966	0.616313	0.126252	1.70307	1.07066	0.607505	0.164784	0.790525	0.298374	4.40109	0.122317	7.7938	6.51207	12.3496	5.79558	6.67433	12.3496	6.80807	10.4013	0.222843	0.0080358	4.54154	0.1286	0.083952	1.85263	0.344309	1.08536
Exp151195	IE (at admission)	223.855	733.611	4.10411	0.0193643	1.14023	0.537642	0.557353	0.629597	0.52692	0.0980916	3.83636	0.19031	0.110647	0.112896	1.5181	0.246323	2.02858	0	0.164941	0.158299	0.415348	2.63787	1.34724	0.19146	2.45898	0.145563	0.669684	0.230184	0.571379	1.33275	2.93697	0.208649	14.175	15.3972	19.5768	16.2344	14.344	19.5768	15.3994	1.73187	0.229819	0.0480879	7.49356	0.130384	0.130384	2.53409	0.128229	2.19212
Exp151196	IE (at admission)	222.687	660.116	3.12223	0.0829937	0.623188	0.443021	0.125816	0.229937	0.230159	0.124735	1.87412	0.351564	3.17348	0.210679	1.40535	0.77102	0.541563	6.89789	0.316144	0.239844	0.278484	2.50431	0.368833	0.376124	1.43334	0.279579	0.0308033	0.167265	0.195696	0.242682	2.12563	0.628029	12.7815	12.9057	16.386	12.6234	11.7071	16.386	12.7006	2.21834	0.701908	0.0557169	0.45987	0.255158	0.0124495	0.581208	0.155466	1.67991
Exp151197	IE (at admission)	287.83	726	0.106574	0.0786325	0.33837	0.2357	0.502684	0.351023	0.169549	0.147962	1.75212	0.209078	0.705104	0.070751	0.635915	0.502034	0.2709	2.59431	0.173286	0.166308	0.269957	2.37617	1.17322	0.236909	0.417723	0.887376	0.0165967	0.343443	0.607434	0.133749	1.72527	0.218415	7.47762	6.7723	10.9139	6.13861	6.84827	10.9139	6.59208	1.42696	0.0762386	0.0271167	0.496906	0.103115	0.338632	0.177333	0.333988	1.43582
Exp151198	IE (at admission)	161.313	565.667	1.7033	0.057959	0.30635	0.315797	0.523305	0.568254	0.416115	0.0743757	3.13219	0.655978	2.05928	0.0874735	1.12383	1.35908	0.43514	6.97803	0.222125	0.21318	0.22545	4.33361	1.89601	0.214321	0.777553	0.201917	1.22279	0.346904	0.490746	1.16213	2.47071	0.50709	8.21178	9.62325	12.4927	6.79755	8.82475	12.4927	10.0607	1.17154	0.0905655	0.0134312	0.740475	0.114704	0.0875263	0.718156	0.224424	3.50718
Exp151199	IE (at admission)	232.224	672.113	3.6548	0.0642093	1.61994	0.5184	0.507618	0.607321	0.182853	0.262869	0.547499	0.355753	1.7292	0.122259	2.02286	0.856591	0.755684	8.47781	0.190978	0.133778	0.300035	5.53556	3.00004	0.127539	0.46899	0.450095	0.125821	0.0980975	0.487234	1.27647	0.748234	0.319169	8.81643	9.37827	11.2519	4.41031	7.73081	10.5294	9.80455	0.62959	0.0370277	0.0255976	1.19101	0.143655	0.304067	0.588805	0.4729	1.92713
Exp151200	IE (at admission)	264.799	756.697	3.63992	0.0741884	0.384618	0.290761	0.520236	0.657933	0.457352	0.0661734	2.15577	0.351756	0.546287	0.127774	1.05948	0.284391	0.255555	7.44587	0.121403	0.116514	0.447489	0.239688	0.479138	0.172386	0.402938	0.53008	1.46372	0.47561	0.541017	0.0926792	2.83722	0.605664	17.8263	18.2561	26.7817	19.4778	18.0132	26.7817	18.2823	1.74877	0.319949	0.0662188	1.257	0.0222778	0.0222778	54.7705	0.22018	2.63129
Exp151201	IE (at admission)	553.343	653.639	3.06632	0.0949059	0.137933	0.0508755	0.922486	0.280663	0.0734791	0.271528	2.63486	0.888298	0.592071	0.06031	2.49782	1.03427	1.59504	26.7007	0.0759202	0.072863	0.0144562	3.90669	0.892954	0.160951	0.151651	0.286176	0.359836	0.255458	0.30167	0.0544867	2.41421	0.480016	18.5407	18.0361	22.2326	14.9811	16.6519	22.2326	17.4807	1.5636	0.224072	0.0594555	0.894342	0.33129	0.069468	0.940632	0.443635	1.10451
Exp151202	IE (at admission)	311.427	760.911	3.12365	0.202722	1.91905	0.408315	1.97725	0.213202	0.642712	0.0870565	2.05898	0.369638	0.241792	0.19693	1.0812	0.341562	0.312116	9.28841	0.155288	0.149034	0.963789	0.165725	0.660074	0.148956	0.664348	0.108045	0.150952	0.184931	0.223919	0.324404	1.49871	0.179319	11.2257	11.3568	16.6558	8.62108	10.7149	16.6558	11.5917	0.74203	0.00817113	0.00804346	0.210799	0.0728586	0.0728586	0.0247106	0.211847	2.12273
Exp151203	IE (at admission)	182.09	785.616	4.22724	0.0923436	0.0623327	1.00172	0.579446	0.550952	0.21218	0.0964842	1.09694	0.2269	2.76123	0.274138	0.66119	0.194159	1.29677	8.87383	0.362786	0.184587	0.344868	2.05296	0.87338	0.212272	1.9167	0.471705	0.343767	0.0660752	0.515863	0.321144	2.41599	0.298122	14.779	15.3213	20.9045	15.7198	15.7369	20.9045	15.3042	1.32236	0.0522256	0.0314897	0.419555	0.571239	1.22463	0.711881	0.478871	1.32276
Exp151204	IE (at admission)	202.186	568.284	2.94223	0.822439	0.116382	0.490325	0.487032	0.4481	0.237318	0.224091	0.960931	0.476501	0.208099	0.136642	1.66037	0.644825	0.662318	12.416	0.137097	0.131576	0.288574	2.95748	0.647453	0.226772	0.973828	0.63151	0.125424	0.319826	0.321823	0.322908	1.61923	0.805588	5.60611	5.66678	8.73194	6.31651	6.06425	8.73194	5.92436	1.09441	0.00562403	0.00553615	0.659739	0.144505	0.278632	0.730579	0.429609	1.25411
Exp151205	IE (at admission)	267.262	640.075	3.42548	0.103817	0.107289	0.629912	1.02476	0.100469	0.0951268	0.0752164	1.26123	0.524279	0.231491	0.134526	1.93973	0.844047	0.468641	3.11203	1.15195	0.27726	0.544584	2.0745	0.293007	0.0776751	0.242722	0.819043	0.25718	0.142945	0.657242	0.318253	1.27891	0.175715	30.436	31.3915	38.6451	30.7024	29.4733	38.6451	30.7411	3.81578	0.363468	0.111964	4.84882	1.20996	0.0727413	0.175391	0.288385	0.543098
Exp151206	IE (at admission)	252.548	744.367	3.58631	0.103208	0.17606	0.476799	0.818211	0.647416	0.665945	0.0965656	1.1686	0.145276	0.271183	0.149192	1.14732	0.438924	0.390706	7.92644	0.142921	0.137166	0.18961	4.15743	0.648949	0.158298	0.506069	0.593572	0.165461	0.221655	0.648711	0.713491	6.04493	0.119661	11.4683	10.3153	15.7059	7.64965	10.5005	15.7059	9.93978	1.21646	0.0363179	0.0102954	0.333503	0.159873	0.0512782	10.3001	0.46985	2.19174
Exp151207	IE (at admission)	219.783	591.066	3.20303	0.0856589	0.0174646	0.421499	0.959051	0.0778706	0.0846041	0.0881503	3.40162	0.203996	1.53425	0.0691725	1.10793	0.283222	0.169927	9.78186	0.192252	0.18451	0.569706	3.10567	0.924293	0.24198	0.878066	0.141271	0.45834	0.654826	0.753704	0.280269	2.45569	0.199883	17.1088	17.0825	24.1225	18.0948	16.931	24.1225	17.2576	1.07275	0.060302	0.0354295	0.450385	0.169881	0.0397181	0.883841	0.342523	1.59944
Exp151208	IE (at admission)	403.163	579.533	4.0204	0.110902	0.222387	0.29215	0.56673	0.611478	0.0505263	0.0812554	1.06118	0.448785	0.0986348	0.109044	1.74578	0.190044	1.31326	9.07504	0.0898774	0.0862581	0.566326	0.105204	0.133076	0.381831	0.381581	0.240828	0.839717	0.249787	0.235487	0.258121	3.52469	0.552665	16.2049	16.9218	21.711	18.4583	16.8541	21.711	16.3057	0.758639	0.0362351	0.0137632	2.19954	0.443264	0.113938	15.0507	0.633817	0.97063
Exp151209	IE (at admission)	256.658	615.881	5.54589	0.149431	0.556877	0.250353	1.02366	0.418565	0.388753	0.193024	2.78736	1.09776	6.03638	0.269254	1.32438	0.372841	0.640579	33.2429	0.183559	0.176168	0.142015	4.25568	1.38585	0.163871	1.7296	9.01347	0.736262	0.3383	0.614723	0.347468	2.76212	0.840339	31.5472	32.178	42.1973	28.54	30.5379	42.1973	29.6103	3.66967	0.637259	0.190646	2.08398	0.0313758	0.0313758	10.8082	0.605558	0.107651
Exp151210	IE (at admission)	224.558	531.312	4.67661	0.0507838	0.155104	0.210584	1.16878	0.604747	0.326838	0.0675505	2.38074	0.361617	4.41387	0.304	0.877559	0.331612	0.161499	5.56807	0.194652	0.186814	0.828767	3.85124	0.420352	0.221022	1.17219	0.0754632	0.369826	0.297624	0.556943	0.322357	2.0588	0.284711	13.8569	13.4555	16.2648	11.5259	14.0315	16.2648	13.3617	1.5014	0.0530959	0.0288797	0.555438	0.00820072	0.00820072	0.187003	0.412068	2.51164
Exp151211	IE (at admission)	226.645	669.584	2.9402	0.132681	0.340217	1.25236	0.574468	0.545022	0.267169	0.0819795	2.06188	0.372513	0.722672	0.281865	1.00328	0.594802	0.871408	6.48213	0.30127	0.169269	0.453502	1.98519	3.12548	0.234501	1.58093	0.161561	1.3472	0.0656455	0.151535	1.33841	1.21663	0.368675	19.3304	18.4527	26.8403	19.7294	18.8044	26.8403	17.9036	1.51867	0.0893177	0.0186769	1.61442	0.158813	0.0103882	0.705376	0.159797	0.662645
Exp151212	IE (at admission)	187.759	596.32	7.17847	0.0688158	0.202273	0.217737	0.787781	0.42638	0.111432	0.13783	1.17072	0.474471	0.364951	1.24275	1.11319	1.30522	0.368683	12.0025	0.186315	0.129592	0.0616696	9.57678	0.27582	0.232839	1.05793	0.0605793	0.172038	0.450004	0.22971	0.161458	2.05486	0.279848	22.2278	23.0354	30.8108	22.048	22.647	30.8108	21.8329	1.91288	0.225618	0.0926828	1.08538	0.130747	0.0143151	9.20603	0.193406	1.21362
Exp151213	IE (at admission)	210.549	768.31	2.88329	0.0642642	0.363927	0.300918	0.67736	0.380235	0.641112	0.190266	1.35203	0.0510805	2.90642	0.243976	2.09541	0.346922	0.500193	5.45475	0.322859	0.213458	0.771002	0.810845	0.76725	0.251099	0.588357	1.49994	0.50002	0.122366	0.493594	0.202079	2.91272	0.173977	8.58896	8.07509	12.0674	6.70685	8.49033	12.0674	8.1096	2.8164	0.306984	0.00512337	0.690724	0.112945	0.129335	0.284198	0.418937	1.42058
Exp151214	IE (at admission)	289.28	956.731	5.63049	0.0734437	0.670665	3.04713	2.22201	1.42215	0.157507	0.0955957	1.61252	0.846136	0.63565	0.196472	1.63047	0.415895	1.15746	16.4658	0.188841	0.136313	1.86561	0.166756	0.315481	0.189076	0.559584	0.265881	19.7961	0.395751	0.366687	0.0489171	2.67776	0.0875621	38.0352	34.2787	51.3866	53.9183	34.9677	51.3866	33.4623	3.24811	0.330562	0.120339	2.21722	1.63631	0.307723	0.238946	0.346283	1.39276
Exp151215	IE (at admission)	198.406	859.806	5.64086	0.115508	0.331474	0.804521	0.448456	0.139797	0.108915	0.153584	2.26674	0.304249	4.39116	0.374547	1.39781	0.483608	0.42553	15.0196	0.303642	0.291415	2.68055	3.58645	0.645268	0.177914	3.70877	0.591239	0.0911866	0.990579	0.316557	1.06816	2.42548	0.335388	4.87794	3.81177	11.4966	6.51837	4.13582	11.4966	3.98503	1.16455	0.0196501	0.0193431	0.561774	0.302862	0.105104	7.42286	0.30164	3.27438
Exp151216	IE (at admission)	220.647	1491.69	3.3089	0.147156	0.752595	0.0246941	1.18874	0.433639	0.0454851	0.0926106	3.82057	0.309143	0.708293	0.476747	1.00364	0.248356	0.426807	8.07719	0.327008	0.31384	0.204325	4.06682	0.682884	0.585957	0.492717	0.139571	0.416844	0.360234	1.14086	0.246646	5.02311	0.254404	14.3973	13.2981	19.2948	13.8688	13.2994	19.2948	13.815	1.60535	0.255318	0.0594813	0.491313	0.0160946	0.0160946	0.149926	0.234302	0.404282
Exp151217	IE (at admission)	151.987	532.366	3.96227	0.104706	0.264216	0.565378	0.876783	0.98168	0.331268	0.0692563	2.25294	0.497891	0.500471	0.326074	1.8526	0.983151	0.464163	5.55335	0.282989	0.194207	0.265775	4.13441	0.50181	0.385301	1.78214	0.481811	0.234979	0.335752	0.483221	0.520249	1.54373	0.831609	23.0862	21.6967	30.8707	24.5753	22.6413	30.8707	22.0523	4.23896	1.06176	0.122202	1.6863	0.23942	0.0734879	0.193197	0.178677	1.9559
Exp151218	IE (at admission)	222.385	736.689	2.5761	0.0475308	0.113505	2.78053	0.575541	10.2358	0.920362	0.0916975	1.42779	0.350155	0.338012	0.0535819	1.1224	0.323757	0.586819	2.39219	0.10403	0.0998411	0.233634	2.41327	0.866923	0.527816	0.557597	0.167342	0.477091	0.506031	0.363099	0.451422	1.60363	0.365718	18.3198	17.0266	22.1711	17.0654	17.647	22.1711	16.441	1.66789	0.225376	0.0850901	1.28091	0.0149167	0.0149167	0.799483	0.24374	1.75433
Exp151219	IE (at admission)	306.471	498.839	3.76061	0.0965514	1.14054	4.6522	2.49862	0.305082	0.0914983	0.316683	2.29538	0.296119	2.6836	0.0692235	2.03994	0.349709	0.496946	17.3746	0.280385	0.20957	1.07728	8.46072	0.515225	0.122458	1.68446	1.10074	0.150642	0.23091	0.151307	0.393295	2.91645	0.291124	7.95599	7.79728	11.0759	6.14125	8.03717	11.0759	8.15171	2.4293	0.240995	0.00617693	6.2992	0.057557	0.140213	14.4737	0.425764	1.18631
Exp151220	IE (at admission)	132.533	831.554	4.41967	0.158939	1.12808	0.453659	0.764239	0.69541	0.0696841	0.118209	1.2764	0.364456	0.331432	0.317881	2.09831	0.530279	0.334544	12.0662	0.144132	0.138328	0.259968	6.97666	0.254146	0.131884	0.817197	0.301159	0.0688707	0.339523	0.574554	0.141674	2.66516	0.225722	17.6421	17.3373	21.4882	17.074	17.1616	21.4882	17.1069	4.19108	1.42357	0.062595	4.91841	0.178934	0.0714387	24.4014	0.394812	0.435779
Exp151221	IE (at admission)	195.136	469.702	4.46089	0.0333294	0.704268	0.566659	0.863563	0.457868	0.17015	0.0933483	2.48183	0.260941	12.7923	0.20861	2.39965	0.197975	0.258248	7.72754	0.165416	0.158755	0.823829	3.6063	0.444422	0.165434	0.131506	0.972136	0.291638	0.789554	1.0452	0.184965	3.23422	0.248934	7.17585	6.44416	14.4507	11.4168	7.2324	14.4507	6.58919	1.87438	0.0202466	0.0199302	0.648395	0.00908981	0.00908981	15.8452	0.316694	0.0221188
Exp151222	IE (at admission)	228.648	982.321	4.84881	0.284989	0.200759	0.0478496	0.409383	1.10162	0.110413	0.139708	1.08273	0.479056	0.855411	0.501921	2.28487	0.512103	0.717702	15.6929	0.127369	0.12224	0.404811	9.36502	0.593442	0.199153	0.908471	1.48041	0.111264	0.303498	0.277602	0.288159	2.40608	0.550231	5.02145	4.7859	7.60228	3.99429	5.18284	7.60228	5.00344	0.659874	0.17964	0.00314692	0.91212	0.884452	0.884452	1.60914	0.315977	4.19485
Exp151223	IE (at admission)	143.853	1572.85	1.43348	0.0502642	0.0820701	0.55889	1.12375	0.599349	0.171495	0.07635	5.13329	0.15156	0.479023	0.130981	1.37342	1.94701	1.0479	30.7217	0.186907	0.17938	0.253389	8.97674	0.549377	0.141813	0.721091	0.0381425	0.00864218	0.134825	0.26523	1.11668	2.25573	0.0505382	2.64394	2.54203	8.74232	3.39033	3.04004	8.74232	2.53573	0.784078	0.252145	0.045866	0.778426	0.226727	0.101501	1.65969	0.323492	2.81998
Exp151224	IE (at admission)	174.854	550.987	4.03658	0.0788719	0.273224	1.39495	0.44023	0.286656	0.384506	0.0733651	2.5846	0.28267	0.153949	0.279211	1.3512	1.06945	0.283087	5.98201	0.150254	0.144204	0.523224	4.79986	0.286355	0.195308	0.555849	0.144418	0.193436	0.352546	0.490458	0.222929	2.23717	0.753706	23.6745	21.4223	24.6038	20.0868	21.2567	24.6038	21.0538	1.55805	0.354734	0.041316	1.3992	0.163741	0.031839	1.43321	0.490657	0.0799458
Exp151225	IE (at admission)	219.282	653.48	2.93246	0.402661	0.183382	0.60403	0.232659	12.4605	0.179455	0.155448	2.1455	0.323532	3.98799	0.245987	1.81028	0.369439	0.544507	16.2643	0.186868	0.179343	0.0763698	4.88326	0.613023	0.108748	1.06069	0.323035	0.84669	0.355764	0.316669	0.284041	1.44671	0.129505	17.5992	16.234	23.0968	22.7095	15.804	23.0968	16.0128	1.70618	0.174853	0.0418325	1.80703	0.00976023	0.00976023	0.134265	0.32767	0.755427
Exp151226	IE (at admission)	302.161	624.363	3.93651	0.0385118	0.664323	0.355924	0.333567	0.368448	0.417367	0.0749684	2.2376	0.353708	0.132716	0.0935758	1.70583	0.262563	0.688463	11.1676	0.310822	0.205493	0.355193	2.89997	0.248603	0.283438	1.41758	0.0219642	0.196	0.388688	0.384094	0.0885277	5.18648	0.295103	48.2646	44.737	60.6855	51.8057	44.087	60.6855	44.1541	5.49684	0.840055	0.131847	3.22904	1.00468	0.26415	0.809967	0.339186	2.86631
Exp151227	IE (at admission)	245.223	697.64	4.22306	0.0532867	0.130603	0.19911	1.40356	0.845928	0.208962	0.0778795	3.95827	0.24918	0.374704	0.102004	1.57409	0.369375	0.367679	28.3344	0.187562	0.180009	0.378248	6.17366	0.797085	0.582473	1.38285	1.50877	0.349236	0.541542	0.455653	0.339719	4.66578	0.411368	14.4756	14.9846	21.2515	11.3781	15.3664	21.2515	14.7594	2.44939	0.269979	0.0183404	0.870186	0.155076	0.11888	0.0700402	0.320627	0.567129
Exp151228	IE (at admission)	230.676	645.383	2.74668	0.236234	0.277256	0.197134	1.02298	0.109697	0.179234	0.213062	0.781273	0.325366	0.368902	0.232151	1.81788	2.3255	0.986985	8.21318	0.165128	0.158478	0.388793	1.94404	0.26075	0.228591	0.819948	0.148541	0.189723	0.249978	1.49475	0.151974	4.80984	0.179569	26.1184	29.0209	38.4209	31.765	28.2722	38.4209	28.5457	3.44173	0.582668	0.12883	1.78398	1.96145	0.214233	0.500805	0.276812	0.790396
Exp151229	IE (at admission)	125.301	437.594	3.13259	0.0767704	0.143213	0.224381	0.496102	0.166952	0.250415	0.176369	1.31003	0.120484	0.28823	0.123106	1.36442	0.372049	1.13619	8.86672	0.615795	0.172664	0.56803	3.90183	0.397843	0.417821	0.810765	0.509508	0.175959	6.28393	0.463961	1.10139	3.37166	0.338353	3.59062	3.07992	5.65622	4.16788	3.09808	5.65622	3.06769	1.83719	0.0177813	0.0175035	0.346581	0.0377045	0.064884	0.295442	0.294555	0.236063
Exp151230	IE (at admission)	196.706	421.507	5.16938	0.270364	0.240179	0.192688	0.370938	0.449761	0.239154	0.139706	5.01027	0.248485	0.706116	0.0570726	0.923763	0.314765	0.157012	14.2445	0.516557	0.169674	0.237622	1.46799	0.212122	0.230065	1.87358	1.36817	0.179703	0.458514	0.445339	0.424391	2.5638	0.597597	17.1334	16.7858	25.753	19.5638	17.4308	25.753	16.589	1.79404	0.195528	0.0565524	1.11854	0.119632	0.119632	19.8011	0.635448	2.72111
Exp151231	IE (at admission)	282.46	620.893	5.01449	0.0506764	0.833095	0.462616	0.999178	0.540947	0.139338	0.140115	1.84356	0.851436	1.08447	0.0964326	2.98677	0.229113	1.18355	11.6076	0.219955	0.211098	0.247191	4.56214	0.51266	0.211012	1.71041	0.116311	0.118331	0.538648	0.396475	0.0733404	3.79965	0.749491	28.9537	26.0122	36.0233	29.3371	26.5947	36.0233	25.1202	3.98546	0.377627	0.100766	0.910337	0.345076	0.101184	0.356663	0.483755	3.14468
Exp151232	IE (at admission)	190.155	680.364	3.34905	0.0391694	0.0821089	0.0963133	0.21685	0.108293	0.34594	0.127809	1.66516	0.458459	4.3639	0.174897	1.44648	0.601284	0.243016	18.2331	0.173273	0.166295	0.322424	5.59406	1.48042	0.115204	0.78481	0.885737	0.0697796	0.429382	0.248311	0.560144	2.70102	0.187423	7.30372	5.70345	11.2831	6.09325	6.14559	11.2831	5.81411	3.21634	0.0549725	0.0312802	1.08239	0.152801	0.137419	0.223605	0.487666	0.567998
Exp151233	IE (at admission)	150.65	788.787	2.9356	0.219228	0.0115328	0.131617	0.271939	13.8626	0.0900658	0.138541	1.31006	0.772821	0.304487	0.151716	1.18978	0.532312	1.02047	10.9765	0.23202	0.222677	0.801736	8.89117	0.758355	0.477757	3.31844	0.170622	0.992831	0.331752	0.482137	1.06059	1.51637	0.732405	14.5667	14.1617	19.6458	15.3342	14.3858	19.6458	13.5322	1.56741	0.0522012	0.025931	0.656505	1.14136	0.0426825	0.146799	0.340218	0.34525
Exp151234	IE (at admission)	437.279	527.962	4.7433	0.0654809	0.14689	0.388607	1.83904	0.287076	0.188664	0.0859741	2.06916	0.135628	3.24321	0.224243	2.63703	0.213459	0.427113	24.1654	0.174365	0.167344	1.45097	0.0411229	2.29331	0.193408	1.12066	2.38503	0.110158	0.383897	0.307137	0.0714729	1.50149	0.0863276	11.1157	9.46146	20.9217	13.6082	10.5046	20.9217	9.76483	2.15153	0.0175247	0.0172508	4.06833	0.100684	0.112582	0.135584	0.583072	1.30208
Exp151235	IE (at admission)	163.737	982.075	7.89558	0.0745853	0.0932581	0.927368	3.08383	16.8969	0.170111	0.0875246	2.60765	0.256995	1.4348	0.147857	1.90261	0.320221	0.564646	3.12592	0.251197	0.241082	0.948758	6.16178	1.24951	0.158782	4.76153	1.99166	0.0557513	0.370561	0.453626	0.295622	3.57934	0.200605	7.36624	6.52378	16.0825	10.5178	6.54814	16.0825	6.82031	0.460561	0.0297287	0.0292642	0.812975	0.230616	0.169743	0.523506	0.558106	0.0615829
Exp151236	IE (at admission)	321.383	1073.61	4.23423	0.0830156	0.0909724	0.316025	1.07574	0.0995318	0.242322	0.0859001	3.51669	0.411583	0.67167	0.257413	2.20508	0.387468	0.738653	17.5972	0.290411	0.278716	0.169488	6.13646	1.01169	0.449443	1.06899	2.09028	0.151628	0.207448	0.575777	1.67983	5.25589	1.09957	9.28669	6.87437	11.858	8.34774	7.31811	11.858	7.07874	0.641485	0.0430992	0.0246784	0.300573	0.279005	0.169905	0.18712	0.350587	5.19297
Exp151237	IE (at admission)	355.563	640.254	2.54694	0.194014	0.132337	0.221454	0.693606	0.396082	0.307371	0.0885763	2.32944	0.205669	1.44282	0.192473	2.23768	1.21533	0.855227	16.445	0.174576	0.167546	0.938707	1.86152	0.578325	0.111376	0.544283	7.4397	0.23325	0.0350135	0.84278	0.176601	3.96999	0.201606	12.2921	11.3423	15.9847	11.0273	11.6016	15.9847	11.6087	1.87954	0.0821857	0.00791674	0.269835	0.0166849	0.0166849	0.168218	0.203752	0.336113
Exp151238	IE (at admission)	213.109	622.177	2.27365	0.082996	0.854651	0.47915	0.921636	0.17448	0.0900047	0.126925	1.6137	0.555606	3.24618	0.207182	1.17625	0.241068	0.43102	23.7167	0.162932	0.156371	0.30452	5.6778	0.623851	0.102974	0.0833927	9.43264	0.105682	0.684324	0.187529	1.04422	1.94615	0.364105	4.84962	4.08077	7.60447	2.47593	4.38023	7.60447	4.26625	1.02217	0.101836	0.00441057	1.01701	0.110438	0.225021	0.177998	0.822437	1.54958
Exp151239	IE (at admission)	232.817	757.125	2.19015	0.223215	0.266076	0.563067	0.34029	0.192614	0.0648367	0.0816698	2.14849	0.408341	0.67708	0.0863864	1.41268	0.240375	0.52521	6.41704	0.225919	0.216821	0.310135	7.12472	0.773388	0.203587	0.27246	0.629638	0.324474	0.518866	1.02122	1.43261	2.33067	0.248394	8.31101	9.10748	12.6843	12.0128	8.81322	12.6843	9.52146	1.0271	0.203598	0.00797102	0.459411	0.0657646	0.0568171	0.927131	0.300654	2.42736
Exp151240	IE (at admission)	237.774	682.248	3.80282	0.104202	0.267434	0.516746	0.590145	0.262739	0.108543	0.0896713	3.4983	0.39239	6.60727	0.192958	1.74224	0.788827	0.621083	8.76744	0.905718	0.157225	0.438177	9.94566	0.424415	0.156306	2.09447	3.03624	8.90943	0.582726	0.390078	0.313454	2.22544	0.717547	13.1509	12.3256	20.4863	13.4304	12.935	20.4863	12.7199	2.25955	0.158945	0.0373761	1.96798	0.0942783	0.412304	0.391084	0.453857	3.32679
Exp151241	IE (at admission)	246.67	925.556	5.1061	0.0703963	0.12398	1.99773	0.764059	0.273372	0.122454	0.100217	3.51033	0.313893	3.77884	0.383769	1.33469	0.243894	0.37668	20.0535	0.220379	0.211504	0.395649	0.502557	0.532339	0.094854	1.04658	0.0807671	0.157797	1.1109	0.722646	0.328011	2.67376	0.216354	8.00951	7.65827	14.9587	10.786	7.71312	14.9587	7.5833	0.620004	0.0524101	0.0227268	0.653835	0.172439	0.0645551	0.326507	0.214634	0.655315
Exp151242	IE (at admission)	284.414	770.396	2.88745	0.211659	0.248703	0.485072	0.95782	0.370327	1.75947	0.241587	2.33975	0.277463	0.424837	0.149544	2.31431	0.312488	1.61061	17.5292	0.25363	0.243417	0.0459704	7.42095	0.811064	0.281872	0.722025	0.0435828	0.356581	1.02611	0.86441	0.44144	3.03408	0.549199	11.6	11.348	16.7466	9.43018	11.4622	16.7466	11.2264	1.39437	0.00790678	0.00778324	0.217381	0.207612	0.238799	0.562524	0.501246	2.24257
Exp151243	IE (at admission)	155.636	716.392	5.36009	0.0782766	0.222269	0.376254	0.451371	0.547586	0.180528	0.141855	2.84189	0.139634	0.343983	0.0953871	1.67048	1.02593	1.04061	15.7468	0.25278	0.242601	0.639019	1.27835	0.235323	0.222871	0.972817	1.12347	0.0931838	0.8015	0.819465	0.920665	2.20774	0.216695	8.78426	7.68574	9.08275	5.18726	7.93129	9.08275	8.03509	1.63921	0.0807545	0.00593969	0.980895	0.22929	0.889896	0.360083	0.326464	2.12875
Exp151244	IE (at admission)	237.09	567.804	2.05894	0.185201	0.0349354	0.219583	0.801637	0.229061	0.206729	0.391788	1.83637	0.208298	0.682588	0.470386	1.98213	0.292274	0.50743	17.45	0.189983	0.182333	0.372084	5.87463	0.48749	0.217052	1.7492	0.0812992	0.354096	0.340555	1.36411	0.0479374	5.75304	0.66469	4.43823	4.0354	10.8369	6.25847	4.22947	10.8369	4.21882	1.54404	0.0421068	0.034445	0.302356	0.255736	0.161106	0.517717	0.488278	1.71795
Exp151245	IE (at admission)	323.367	784.355	4.35485	0.0804407	0.307436	0.690531	0.933579	0.466613	0.818592	0.139452	3.25628	0.262767	2.17469	0.209776	2.14473	0.454181	0.12627	4.87529	0.176599	0.169487	0.295161	2.44884	0.672467	0.130744	0.58529	0.0377947	0.266372	0.543245	1.11166	0.26059	2.75447	0.333271	10.8998	9.92583	14.2417	10.5214	10.0416	14.2417	9.51383	1.79426	0.410509	0.0177948	0.706043	0.181694	0.188777	14.3462	0.389954	3.03613
Exp151246	IE (at admission)	231.59	485.312	3.45882	0.0907131	0.112507	0.0663564	0.352788	0.379709	0.136426	0.0736046	0.825675	0.0509064	0.170475	0.0622384	1.00452	1.17326	0.282034	3.79216	0.163998	0.038603	0.248594	16.7251	0.621324	0.196059	1.12633	0.0626356	0.43177	0.387197	0.671272	0.960861	1.78326	0.0987178	5.25794	5.12163	7.90846	5.85946	5.15071	7.90846	5.15486	2.3044	0.0180332	0.0177514	2.04629	0.101465	0.888272	18.2962	0.343329	0.938801
Exp151247	IE (at admission)	256.982	547.205	5.49693	0.0330092	0.113612	0.972038	1.01541	0.315192	2.83203	0.0974575	3.38805	0.176856	0.264813	0.214381	1.10395	1.31838	1.47912	10.1502	0.157367	0.15103	0.737383	1.7155	0.466837	0.224091	1.63984	0.62724	0.168743	0.412229	1.13567	0.780187	0.780989	0.541265	8.09009	7.69133	10.1707	6.56948	7.74994	10.1707	8.04094	0.612177	0.0292532	0.0133643	0.412202	0.229402	0.234822	0.423172	0.951179	1.29423
Exp151248	IE (at admission)	450.983	960.783	3.93689	0.0901692	0.130252	0.434931	0.61974	0.456743	0.118693	0.146982	2.49738	0.372795	5.54687	0.0897057	2.25303	0.971803	0.424	13.2444	0.356092	0.341753	0.504397	1.03181	0.525366	0.184637	1.24739	0.64602	0.076153	0.767841	0.723474	0.0553332	4.14594	0.156285	11.1746	11.567	21.1955	12.8928	9.93803	21.1955	12.0928	1.92227	0.0371424	0.0714301	0.186211	0.115224	0.102889	0.159837	0.526477	0.0688837
Exp151249	IE (at admission)	204.749	1199.54	3.64608	0.149801	0.206925	0.863788	0.826439	0.565542	0.079009	0.159351	2.93702	0.253136	0.628469	0.30422	1.84704	0.223211	0.125012	8.1819	0.247635	0.237663	0.607441	4.34326	0.528088	0.122501	1.74318	1.68434	0.168303	0.301632	0.528053	0.280298	2.50957	0.292757	11.4031	9.65437	14.8759	8.27712	10.6739	14.8759	10.0932	1.61368	0.164201	0.00615127	1.7869	0.254411	0.143586	0.413988	0.693978	0.731318
Exp151250	IE (at admission)	219.821	411.989	5.01945	0.0384522	0.199954	0.371891	0.894785	0.361048	0.0964654	0.0678048	3.39501	0.34574	8.62563	0.0623569	2.33191	0.151394	0.546162	4.48162	0.108676	0.104299	0.176247	13.9842	1.35422	0.437518	0.480555	0.117996	1.83922	0.232408	0.544696	0.115236	3.00644	0.192644	2.66814	2.53611	4.97523	3.25605	2.54569	4.97523	2.65139	0.641516	0.00503664	0.00495794	0.410663	0.110249	0.0365493	6.64647	0.210877	0.99536
Exp151251	IE (at admission)	182.451	550.722	1.59061	0.146639	0.0286015	0.385519	0.228874	0.381533	0.492465	0.155855	0.722706	0.285814	0.177991	0.0894816	0.461991	0.243524	0.36176	6.08441	0.358093	0.268424	0.0868047	3.70918	0.304981	0.235064	0.483255	0.118697	0.164488	0.859547	0.429206	0.326831	3.49938	0.31414	11.4326	10.9233	12.625	9.80447	11.0651	12.625	10.7828	1.10689	0.00632328	0.00622448	0.929514	0.367465	0.069953	2.81273	0.292645	1.1718
Exp151252	non-IE (at admission)	250.019	608.167	2.88954	0.0998564	0.359292	4.21826	2.04022	0.361669	0.135555	0.060245	2.67572	0.155316	0.307278	0.145883	1.90591	0.348155	0.277325	4.74281	0.325241	0.312144	0.654556	5.67309	0.493963	0.260482	1.41824	1.85819	0.172865	0.272812	0.61919	0.0691705	3.05547	0.24924	2.4105	2.11899	7.41195	0.767568	2.36277	7.41195	2.21531	1.87605	0.241427	0.0629677	0.959928	0.223696	0.266004	0.527283	0.620869	0.893373
Exp151253	non-IE (at admission)	222.842	955.566	3.85635	0.117923	0.24744	0.192715	1.52396	0.500038	0.404819	0.0981831	3.63444	0.0455373	0.800203	0.166156	1.98725	0.140734	0.506909	2.62219	0.258285	0.247884	2.04437	7.53949	0.899117	0.375259	1.15677	1.74004	0.109088	0.363289	0.726785	0.156259	2.98406	0.222114	4.00501	3.78217	5.03253	2.67923	3.79351	5.03253	3.95409	1.70877	0.0783284	0.0282597	2.59619	0.172468	0.0577843	1.14992	0.630225	2.26378
Exp151254	non-IE (at admission)	195.378	750.98	5.60318	0.116195	0.171893	0.191625	1.51718	0.0599737	0.116321	0.0965422	2.50573	0.182927	0.243186	0.212811	1.4884	0.480578	0.486374	2.25798	0.208764	0.200357	0.300819	5.504	0.32331	0.571697	2.90221	3.15667	0.186007	0.276911	0.610623	0.134804	2.84604	0.462493	3.21211	3.02092	5.46301	3.26977	3.37741	5.46301	3.15824	0.978838	0.132051	0.0792589	0.984311	0.0645637	0.417798	0.167766	0.448041	0.048154
Exp151255	non-IE (at admission)	139.65	1088.94	5.33203	0.100928	0.281558	0.679165	1.4618	0.167344	0.121357	0.35552	4.89962	0.483467	0.393663	0.10352	2.20659	0.408896	0.660431	5.22016	0.238538	0.228932	0.439176	4.60106	0.849925	0.217068	2.49636	14.8981	0.448109	0.414836	0.638049	1.14933	3.69774	0.645634	2.77751	2.88683	4.5485	1.32066	3.24455	4.5485	3.01805	0.474011	0.187254	0.0271518	2.00701	0.233243	0.212101	0.208541	0.593091	2.4322
Exp151256	non-IE (at admission)	173.016	1641.98	2.25481	0.0974366	0.273162	0.289373	2.94431	0.415235	0.100928	0.0781877	3.47445	0.24595	1.39775	0.124118	2.05195	0.16643	0.565797	1.12487	0.278563	0.267345	0.212825	6.38697	0.457521	0.339612	0.533456	0.361462	0.311352	0.28512	0.778378	0.212471	1.06767	0.264289	2.88581	3.10038	13.1677	2.85997	3.3373	13.1677	3.24131	1.24527	0.144874	0.0409339	1.48048	0.137247	0.16906	12.7845	0.971623	0.378646
Exp151257	non-IE (at admission)	257.885	523.075	3.50579	0.0808248	0.149558	0.0421511	1.25682	0.291955	0.133973	0.0408206	2.55568	0.333588	0.387888	0.186325	1.72708	0.370654	0.373423	10.2566	0.237556	0.200264	1.10189	4.36127	0.924653	0.171056	1.27076	6.78711	0.0391599	0.371314	0.545576	0.706234	2.07112	0.23605	4.48091	4.36114	5.85152	2.34778	4.36114	5.85152	4.55937	0.72972	0.00774047	0.00761953	1.64921	0.0851045	0.155171	0.0551668	0.448549	2.78965
Exp151258	non-IE (at admission)	187.074	1141.66	4.30086	0.025759	0.310862	0.0900213	1.65089	0.15513	0.231907	0.12319	3.81701	0.280546	0.643886	0.186426	2.13085	0.378048	0.450835	12.1729	0.169667	0.162835	0.45922	6.81707	3.07704	0.693895	0.519422	0.968682	0.213898	0.125546	0.645295	1.28234	0.048962	0.328534	4.22073	4.00672	13.3343	5.30827	4.32631	13.3343	4.18885	1.22052	0.125313	0.0547327	0.46434	0.160899	0.220021	1.22384	0.676056	1.21357
Exp151259	non-IE (at admission)	164.178	857.928	2.12546	0.0893701	0.143071	4.81303	1.45057	0.308184	0.221003	0.0873167	2.44602	0.134796	0.416741	0.139566	3.18179	0.408653	0.818466	24.187	0.160712	0.15424	0.473239	6.17873	0.912475	0.477824	1.9752	1.80876	0.141012	0.406351	0.52332	0.462486	1.86305	0.400371	2.57232	2.526	6.06704	2.07733	2.526	6.06704	2.64082	1.1322	0.0899599	0.0272389	1.98598	0.157593	0.14093	0.467968	1.03601	1.3756
Exp151260	non-IE (at admission)	186.571	636.002	3.33592	0.109308	0.190306	0.224867	1.70897	0.442516	0.180572	0.131818	5.03039	0.170506	0.434745	0.174659	1.77873	0.883496	0.365124	2.15525	0.226729	0.217599	0.42147	8.92974	0.423788	0.178374	1.45342	1.87444	0.264956	0.360614	0.603946	0.325738	3.34118	0.239393	2.30466	2.14341	4.08239	0.942367	2.45445	4.08239	2.24084	2.68068	0.0940162	0.0272927	1.8688	0.17188	0.107168	0.0605094	0.676868	0.869824
Exp151261	non-IE (at admission)	161.716	782.045	0.106472	0.117987	0.206615	0.187256	2.15918	0.212934	0.268032	0.119016	3.06207	0.167023	1.8068	0.187374	1.72992	0.771349	0.559196	2.98345	0.181092	0.173799	0.451505	7.65686	1.47485	0.434755	0.18146	9.65756	0.219738	0.102861	0.856547	0.262338	3.19874	0.341553	1.81452	2.13898	7.4468	3.3515	2.13898	7.4468	2.2362	1.79158	0.14607	0.0238914	4.09547	0.19023	0.175698	11.4452	0.577088	1.08451
Exp151262	non-IE (at admission)	129.736	570.994	4.4558	0.108289	0.301811	0.551646	2.45651	0.355378	0.243346	0.0814556	5.43184	0.0647243	0.905229	0.241226	1.83431	0.290923	0.483662	3.28649	0.234067	0.179156	0.146189	6.16197	0.506065	0.375494	1.31972	1.97495	0.338698	0.324046	0.486592	0.444243	8.75042	0.220709	2.64125	2.91935	7.56889	2.36391	2.91935	7.56889	3.05205	9.2785	0.150185	0.0318045	5.64734	0.0581758	0.0581758	0.175091	0.704815	4.08215
Exp151263	non-IE (at admission)	253.034	465.895	4.06161	0.109171	0.280819	0.175866	1.48406	0.0106794	0.0241115	0.114152	2.47567	0.577807	1.17709	0.257069	1.42671	0.211142	0.156512	5.7868	0.101276	0.0971981	0.0732957	5.92744	0.297095	0.166337	0.688951	1.39622	4.12125	0.383746	0.403838	0.319339	3.81416	0.326619	13.6357	12.9288	17.5987	6.65663	13.3654	17.2561	12.5696	1.16008	0.102674	0.05055	2.01752	0.0638582	0.0638582	0.414077	0.407419	1.19158
Exp151264	non-IE (at admission)	165.217	667.646	4.08484	0.0962758	0.229624	0.210361	1.11625	0.223251	0.229498	0.110754	4.08478	0.169737	0.788221	0.30196	2.21883	0.417588	0.356364	4.9708	0.200848	0.19276	0.124386	6.51334	1.24507	0.679559	2.25624	12.9125	0.164432	0.345762	0.684387	0.170335	3.06153	0.894835	3.13757	3.43048	7.37132	4.05822	3.70067	7.37132	3.58641	1.59181	0.118535	0.0251692	1.76336	0.411002	0.143924	1.68914	0.435568	1.37479
Exp151265	non-IE (at admission)	229.35	1207.34	4.01114	0.125631	0.261351	0.364462	2.0294	0.313592	0.149299	0.124158	2.97215	0.173507	0.330178	0.303974	2.57375	0.247398	0.347037	13.2737	0.246616	0.236685	1.34035	4.71429	1.16297	0.191497	0.479596	15.9455	0.121287	0.417381	0.313909	0.365013	3.16227	0.351314	7.01226	6.46864	8.6668	4.73072	6.46864	8.6668	6.76267	1.61371	0.007791	0.0377171	1.68772	0.265442	0.121346	0.614412	0.516493	0.339303
Exp151266	non-IE (at admission)	229.783	626.524	3.57039	0.0853963	0.158625	0.70804	1.09641	0.643777	0.271239	0.081416	3.20624	0.0719612	0.669689	0.184596	1.33459	0.470051	0.595439	13.6275	0.172542	0.165594	0.0875356	3.78412	0.425847	0.32131	1.61296	8.40252	0.117455	1.2728	0.217268	0.366672	2.1038	0.185614	4.55358	5.10327	6.04399	2.18207	5.12018	6.04399	5.33524	0.992836	0.0612665	0.0447436	1.4258	0.223481	0.150671	0.0781809	0.712283	1.24229
Exp151267	non-IE (at admission)	163.163	1288.19	4.36967	0.113572	0.237901	7.06934	2.80654	0.342106	0.100939	0.100295	2.87222	0.25451	0.579022	0.162847	2.04033	0.427064	0.549238	6.04935	0.230231	0.22096	0.174294	8.1306	1.46949	0.31701	0.874327	1.68283	0.150159	0.35896	0.542286	0.76015	4.86571	0.274793	1.98768	2.40178	4.30155	2.66659	2.52751	4.30155	2.51095	1.72683	0.165439	0.036182	0.676516	0.265679	0.105845	0.494382	0.965196	3.41253
Exp151268	non-IE (at admission)	214.19	600.341	5.11066	0.280262	0.841239	0.666421	1.9398	0.0525946	0.169711	0.12189	2.07655	0.119315	0.564676	0.186052	2.34209	0.523972	0.367902	17.1536	0.189442	0.181813	1.4384	5.82201	0.56502	0.207696	0.130168	9.20528	0.0367165	0.294964	0.546789	0.803629	1.61677	0.273166	6.20286	5.14146	7.49185	4.24288	5.44336	7.49185	5.21624	1.16867	0.113962	0.0521883	1.4429	0.039458	0.399957	0.543533	0.750699	0.341946
Exp151269	non-IE (at admission)	192.611	429.54	5.03159	0.108982	0.209101	0.273336	1.48138	0.69728	0.691843	0.0832764	3.09143	0.196217	1.01342	0.174627	1.94578	0.443807	0.489681	9.15252	0.271461	0.260529	0.272784	5.70039	0.846812	0.177226	1.80962	2.00368	0.208848	1.29409	0.668416	0.186826	3.97618	0.105155	5.70879	5.5818	9.18108	3.77565	5.97561	9.18108	5.83551	0.796059	0.234695	0.0623801	0.879237	0.27364	0.209089	4.22437	0.535271	0.981473
Exp151270	non-IE (at admission)	178.495	637.292	4.16121	0.143331	0.261228	0.176256	1.67367	0.28667	0.370928	0.116228	3.39908	0.0790477	0.2634	0.633154	1.45541	0.27751	1.97511	12.8073	0.293414	0.281599	0.145215	5.57232	0.765507	0.285874	1.69332	9.18669	0.283472	0.0448152	0.407338	0.363818	2.76961	0.232131	5.10849	5.00456	8.33298	3.06755	5.00456	8.33298	5.23204	1.95136	0.0346075	0.0340667	0.755513	0.208284	0.227791	0.0803661	0.480129	1.20521
Exp151271	non-IE (at admission)	188.932	863.249	5.14289	0.0956366	0.112654	0.113169	2.37261	0.292639	0.156125	0.103897	2.56874	0.0865276	0.071916	0.0924176	1.83696	0.341989	0.55556	2.13013	0.24838	0.238378	0.341292	9.3957	0.487389	0.238304	3.32124	0.130542	0.156149	0.353237	0.959364	0.982332	6.14142	0.862709	4.31234	4.25685	9.15287	3.44315	4.27896	9.15287	4.45034	1.38019	0.185785	0.0336583	0.63293	0.143455	0.102597	0.116971	0.778887	0.0432478
Exp151272	non-IE (at admission)	147.954	568.347	4.58726	0.0846415	0.214545	0.288255	1.99374	0.433733	0.249336	0.174344	2.82401	0.192747	0.611911	0.174963	1.3899	0.383735	0.603381	2.34021	0.22126	0.21235	0.235604	8.20596	0.495675	0.223228	1.39217	9.68416	0.132969	0.274494	0.00775828	0.213087	4.09685	0.296874	3.0066	3.80307	4.55516	4.1386	4.04345	4.55516	3.97594	1.56694	0.159216	0.0363761	2.73258	0.204648	0.152963	1.33771	0.429525	0.0711619
Exp151273	non-IE (at admission)	167.549	590.09	3.26213	0.114971	0.152412	0.0489251	2.48062	0.00966479	0.193483	0.112166	2.20673	0.248479	0.586882	0.199693	2.9655	0.452179	0.38003	2.57634	0.228336	0.219142	0.585157	8.30677	1.28602	0.289432	0.763803	0.874528	0.255617	0.542709	0.642771	0.303259	2.79123	0.232908	3.40833	3.58262	9.02076	3.54588	3.85967	9.02076	3.74547	1.09094	0.0134513	0.0132411	0.171529	0.1723	0.10118	0.261694	0.496662	3.0373
Exp151274	non-IE (at admission)	241.399	1593.7	5.38365	0.0722496	0.269976	0.210559	2.46155	0.911967	0.237301	0.104896	3.24986	0.208909	0.382306	0.166244	3.10225	0.363081	0.472706	22.3252	0.281707	0.270363	0.950673	7.82421	1.33588	0.304108	0.19438	1.81499	0.153742	1.33171	0.98286	0.246042	3.42761	0.187741	4.20769	4.45103	7.10639	1.89005	4.73377	7.10639	4.65335	0.513742	0.145038	0.0327322	0.592706	0.256152	0.131233	0.424862	0.620358	2.2721
Exp151275	non-IE (at admission)	173.422	490.684	4.94307	0.197511	0.101574	0.60276	2.06486	0.28833	0.287314	0.086187	3.87933	0.0426326	0.320448	0.146072	2.4847	0.406545	1.62352	11.939	0.191049	0.183356	0.29758	8.05306	0.809114	0.219323	1.73871	10.7044	0.19487	0.272905	0.619699	0.728357	3.48054	0.33258	2.33947	3.02148	5.56017	2.86396	3.02148	5.56017	3.15882	0.882864	0.1062	0.0325729	1.41331	0.13621	0.0621906	1.41978	0.330108	0.37897
Exp151276	non-IE (at admission)	194.094	735.171	4.72912	0.0779442	0.223095	0.25538	1.93355	0.295224	0.530312	0.0356183	3.32013	0.195529	0.766592	0.296366	1.94056	0.430059	0.313614	4.60084	0.178797	0.171597	1.69409	8.56635	0.756697	0.136507	0.133113	0.220616	0.358422	0.388502	0.543672	0.810524	3.68528	0.198161	4.39693	3.09168	5.20037	2.74243	3.82689	5.20037	3.23222	9.43335	0.203401	0.00422566	4.54836	0.171742	0.324654	0.672465	1.03675	1.29991
Exp151277	non-IE (at admission)	172.638	714.323	3.80171	0.0630972	0.458655	0.207083	1.76265	0.332465	0.197424	0.140494	2.67048	0.221121	1.01258	0.166424	2.25607	0.341036	0.263399	1.01876	0.258544	0.240843	0.214231	7.78139	0.620074	0.215639	1.4518	11.2474	0.715039	0.0178495	0.716123	0.0688188	4.80722	0.322623	4.07185	3.94089	6.63972	1.64762	4.35295	6.63972	4.12002	1.63196	0.160035	0.0237068	0.432872	0.172201	0.110089	29.494	0.646887	0.0714637
Exp151278	non-IE (at admission)	146.611	604.022	4.78385	0.139391	0.214208	0.260586	2.18663	5.73894	0.225078	0.118943	2.91088	0.170502	1.17894	0.23145	2.08034	0.318092	0.649348	12.291	0.306695	0.208447	3.49795	6.81365	0.806409	0.327993	1.15148	8.42677	0.06502	0.381074	0.836016	0.992813	3.85504	0.346371	3.23239	3.22228	7.18439	4.50863	3.50264	7.18439	3.36875	10.8594	0.148072	0.0446391	0.500044	0.208774	0.22484	0.232101	0.421105	1.04589
Exp151279	non-IE (at admission)	237.695	941.836	4.02216	0.093103	0.319716	0.304165	1.9819	0.354951	0.347249	0.126514	2.42986	0.255276	0.346866	0.145388	3.90544	0.356619	0.123538	16.8858	0.224518	0.215477	2.43375	7.11574	1.06057	0.323068	0.603355	0.079506	0.361212	0.381	0.847198	0.778384	3.21911	0.337659	4.05945	3.43329	8.03016	2.86164	3.43329	8.03016	3.58935	8.43215	0.157705	0.0521923	1.25335	0.0278495	0.0278495	0.194835	0.615723	0.0955117
Exp151280	non-IE (at admission)	190.001	1531.59	3.72264	0.255665	0.181709	0.173592	2.35874	0.272744	0.72654	0.371061	3.12851	0.261179	0.458395	0.126035	2.54112	0.357202	0.390054	6.53399	0.451388	0.326489	0.394878	6.74204	0.815759	0.188766	0.726992	0.119778	0.168724	0.361267	0.765716	0.582609	2.44436	0.28548	2.92371	3.1616	9.58102	2.2719	3.1616	9.58102	3.3053	0.492004	0.196269	0.0478255	0.758074	0.287523	0.305981	1.81336	0.595876	0.169975
Exp151281	non-IE (at admission)	218.969	1221.85	3.77595	0.213293	0.635122	0.212824	2.02887	0.333791	0.381209	0.142527	3.62396	0.187644	0.399986	0.200512	2.6524	0.810292	0.401945	1.74976	0.224997	0.215937	0.281449	6.91914	0.445648	0.349427	0.669007	0.159118	0.199284	0.263533	0.417408	0.4981	2.25625	0.0312014	3.68466	3.9195	8.54101	4.25447	3.92956	8.54101	4.09766	10.6767	0.00780376	0.00768183	1.76285	0.14793	0.136715	0.532172	0.393232	1.53861
Exp151282	non-IE (at admission)	209.631	569.916	4.49299	0.104862	0.254085	1.58831	3.61832	0.332944	0.282708	0.11855	3.26204	0.0839744	0.819268	0.181121	2.30148	0.186213	0.545498	4.52605	0.249088	0.239057	0.210877	8.50921	0.262034	0.145959	0.989557	0.58068	0.318279	0.204685	0.564561	0.346227	1.87565	0.252703	2.70444	2.54714	6.00783	2.2856	2.94339	6.00783	2.66292	1.69315	0.0728816	0.0584027	7.84892	0.118218	0.143411	0.333678	0.845937	0.196041
Exp151283	non-IE (at admission)	193.425	614.196	4.14075	0.145491	0.287173	6.98594	2.02199	0.127173	0.178653	0.126135	0.297746	0.129232	0.755871	0.171168	2.29792	0.469157	0.520349	11.1177	0.114005	0.109414	0.281391	3.57264	2.59455	0.220016	2.90214	1.43336	0.0360953	0.255565	0.580964	0.536546	3.34025	0.393454	4.02749	4.26181	7.43075	3.32473	4.554	7.43075	4.45553	1.53402	0.138534	0.0421874	1.10777	0.325017	0.0981508	1.4173	0.716245	0.0682948
Exp151284	non-IE (at admission)	250.113	812.536	4.16724	0.0943364	0.778819	0.238687	2.33635	0.540082	0.557025	0.106921	2.81102	0.220118	0.370702	0.0817728	2.42998	0.313753	0.587093	12.3172	0.37526	0.254594	0.456688	5.96458	0.585593	0.617095	0.982853	12.2816	0.794634	1.22288	0.809707	0.320008	3.07384	0.283828	3.50147	3.48653	5.86131	0.769669	3.75334	5.86131	3.64501	2.24925	0.250843	0.0375526	3.33276	0.199588	0.138839	0.27205	0.485048	1.75951
Exp151285	non-IE (at admission)	250.214	977.481	3.79856	0.201232	0.182292	0.407774	3.54881	0.971076	0.285759	0.112176	2.10202	0.0276364	0.774817	0.129311	1.71793	0.357076	0.781581	11.6524	0.393339	0.3775	2.95555	7.57942	0.8919	0.24154	0.394876	9.68014	1.43244	0.453378	0.840086	0.0934097	2.37192	0.0515975	5.10454	4.86264	9.40496	4.97016	5.24984	9.40496	5.08367	13.1468	0.374425	0.0490163	1.65401	0.243218	0.105186	0.329259	0.943523	0.191993
Exp151286	non-IE (at admission)	158.76	734.251	2.65565	0.0567988	0.237946	0.265598	2.00766	0.304325	0.424296	0.131322	1.53207	0.697993	0.681198	0.265159	2.2761	1.07506	0.52231	7.81192	0.405564	0.389233	0.731354	6.78775	0.642721	0.102671	1.21538	0.281507	0.229078	0.800917	0.780506	0.20132	3.77286	0.284259	3.42799	3.27931	9.75316	3.57716	3.64455	9.75316	3.42837	2.32577	0.0769177	0.0355446	3.37199	0.206613	0.166179	0.256864	0.596458	0.0705562
Exp151287	non-IE (at admission)	211.698	844.66	3.02173	0.076935	0.311507	0.338327	1.75619	0.230208	0.221204	0.0936322	3.64926	0.115133	0.24287	0.160573	1.285	0.602988	1.21095	0.976303	0.147283	0.141352	0.133921	7.93491	0.91626	0.443041	1.45824	11.523	0.25014	0.526077	0.929034	0.67454	3.43958	0.203279	3.02076	2.9767	5.25701	0.913596	3.24187	5.25701	3.11201	2.24078	0.482649	0.209698	1.28987	0.166736	0.166727	0.233947	0.734318	0.363672
Exp151288	non-IE (at admission)	203.438	789.452	4.99866	0.108804	0.151833	4.91704	1.16685	0.338831	0.213784	0.183119	2.45375	0.162466	0.089974	0.168148	1.46503	0.171091	0.313647	2.14239	0.225087	0.216023	1.32086	5.89833	0.846421	0.153738	1.40728	0.394238	0.214088	0.690828	0.675562	0.423065	2.99624	0.421142	3.05961	3.18827	5.42205	2.61353	3.60321	5.42205	3.33319	1.39228	0.124493	0.0438541	0.471895	0.205862	0.149158	0.4098	0.279056	1.5052
Exp151289	non-IE (at admission)	216.876	560.526	0.168692	0.0830416	0.209327	0.214942	1.86282	0.258469	0.346813	0.0597396	4.4895	0.113762	1.67913	0.195731	2.28709	0.394716	0.47978	14.1355	0.215812	0.207121	0.267065	4.772	0.690167	0.269035	2.22836	2.02918	0.259584	0.287549	0.756668	0.358028	3.41865	0.256309	3.49214	3.48344	5.69222	3.05239	3.50031	5.69222	3.64178	2.30164	0.0455589	0.044847	1.9702	0.10821	0.10821	0.213951	1.47181	0.361583
Exp151290	non-IE (at admission)	201.882	729.848	5.02462	0.130093	0.601998	4.69032	1.73456	0.366991	0.508149	0.138446	4.64044	0.393995	0.404668	0.114895	1.67608	0.286693	0.438805	14.9186	0.262879	0.252294	0.159791	8.88975	0.476462	0.295526	1.4581	1.81691	0.539077	0.421008	0.766679	0.306705	3.23073	0.330518	3.57407	3.48295	5.30083	2.51102	3.78391	5.30083	3.64127	1.40386	0.00397231	0.00391024	4.82626	0.199269	0.538365	12.8639	0.694288	1.2884
Exp151291	non-IE (at admission)	224.769	1005.53	4.49125	0.074004	0.378968	0.148311	1.80194	0.241909	0.126715	0.0906339	3.50925	0.190569	0.477681	0.176576	1.90492	0.364807	1.12107	16.2848	0.244543	0.234695	0.677913	3.41034	0.666939	0.235509	0.733277	2.62355	0.208873	1.83883	0.965311	0.106902	2.88867	0.39137	2.61843	2.32423	4.19238	3.00637	2.67936	4.19238	2.42987	2.1876	0.109898	0.0665728	1.26273	0.736267	0.147292	0.257111	0.640532	1.94962
Exp151292	non-IE (at admission)	274.319	740.078	4.75454	0.141036	0.211738	1.99091	1.12313	0.278502	0.139205	0.144234	4.69162	0.164967	1.05032	0.206898	1.49142	0.340464	0.401955	14.6928	0.240541	0.230855	0.30921	3.39846	0.0310041	0.102549	0.682799	2.94866	0.659302	0.789352	0.923702	0.835219	4.3273	0.377811	4.80303	4.16923	9.10824	6.56672	4.5176	9.10824	4.35874	1.74604	0.00630289	0.0062044	0.313852	0.224403	0.155935	0.485745	0.44597	2.41592
Exp151293	non-IE (at admission)	202.729	638.459	0.193424	0.0921542	0.33456	5.44063	1.21297	0.367578	0.684514	0.0907428	5.03445	0.17182	1.08628	0.15335	1.53099	0.238276	0.541401	10.2396	0.217824	0.195133	0.243133	4.24919	1.0971	0.266057	2.50545	2.02904	0.0567626	0.441254	0.917118	0.354075	3.08059	0.371514	2.33234	2.26101	4.36274	1.52116	2.55894	4.36274	2.36378	1.30084	0.139518	0.0384478	0.522106	0.286725	0.208384	0.441872	0.619383	1.52388
Exp151294	non-IE (at admission)	146.195	634.145	0.190076	0.125282	0.281391	0.405009	2.05643	0.391641	0.32355	0.182813	5.12005	0.15498	0.483449	0.229825	1.9882	0.317994	0.491628	4.12491	0.215814	0.207124	0.106584	5.41289	0.546034	0.325288	2.85385	0.664882	0.435922	0.236336	0.526616	0.483143	2.26921	0.371542	2.91057	3.45417	8.4363	5.62708	3.68159	8.4363	3.61118	0.745582	0.00355302	0.0034975	0.537742	0.0765406	0.145275	0.397046	1.17661	1.22479
Exp151295	non-IE (at admission)	180.353	404.896	4.79976	0.0252843	0.377321	0.327196	1.18376	0.465994	0.30579	0.0911161	3.5414	0.130517	0.299635	0.18022	1.84578	0.262589	0.633811	2.54526	0.092589	0.0738775	0.312681	2.26731	0.765096	0.220568	1.66316	1.88447	0.0967758	1.90279	1.00693	0.323544	1.80788	0.0805084	3.50449	3.29562	6.40877	2.28725	3.63152	6.40877	3.44542	10.0766	0.0767582	0.0301179	1.39603	0.261401	0.146927	0.589294	0.706147	1.12339
Exp151296	non-IE (at admission)	192.389	762.828	4.46875	0.110128	0.0497117	0.204153	1.46084	2.16798	0.204623	0.0904593	4.29212	0.0687331	0.67284	0.187952	1.94714	0.191423	0.725163	1.35463	0.219553	0.204061	0.359954	4.78973	1.01496	0.721233	0.182753	1.968	0.55851	0.0439981	0.851425	0.882528	2.84148	0.309137	2.82355	2.65259	7.12206	1.82136	2.97429	7.12206	2.77317	1.60709	0.0430456	0.042373	0.71782	0.126818	0.0670488	65.9906	0.675407	1.45255
Exp151297	non-IE (at admission)	138.384	539.336	3.72267	0.139937	0.197914	0.0778867	1.05897	0.311338	0.165639	0.141214	6.13386	0.198145	0.637972	0.166068	1.99886	0.365534	0.368698	2.55294	0.222087	0.213144	0.425828	5.97196	0.832469	0.197204	1.73008	0.931572	0.365024	0.781773	1.04627	0.459737	0.204204	0.545907	2.70464	2.73645	4.31694	1.65359	2.90829	4.31694	2.86083	1.29861	0.104392	0.0192571	0.631142	0.288781	0.397569	0.146892	0.715569	1.35908
Exp151298	non-IE (at admission)	164.079	649.817	4.24764	0.1184	0.166788	0.196683	1.03597	0.773588	0.195704	0.119062	4.99588	0.0873985	1.89041	0.212415	1.28715	0.334152	0.517388	14.6213	0.178947	0.171741	0.647592	4.95685	0.776008	0.537069	1.12512	2.48983	0.272544	0.417856	1.02141	0.766363	2.5276	0.274621	2.69847	2.57662	4.89773	2.3314	2.57662	4.89773	2.69374	2.39363	0.00708185	0.0069712	1.62898	0.0390056	0.0390056	0.216858	0.742848	2.67501
Exp151299	non-IE (at admission)	199.734	857.416	4.90736	0.193996	0.598351	0.291892	1.65403	0.486679	1.37874	0.11134	2.17186	0.304157	0.400672	0.650794	2.88184	0.631096	0.550156	11.9397	0.373151	0.297147	0.37495	4.25725	0.541349	0.292991	1.26296	9.91702	0.188686	0.280578	0.632376	0.103536	2.68355	0.288913	4.01224	4.2147	4.56016	1.93979	4.2147	4.56016	4.40628	0.559578	0.0033411	0.0032889	4.12473	0.179246	0.370708	5.28931	0.569368	1.23031
Exp151300	non-IE (at admission)	129.187	474.617	3.73299	0.135196	0.200864	0.521789	1.3742	0.583334	0.258558	0.0354268	4.3215	0.0722667	0.717095	0.177731	2.25746	0.0796931	0.876538	14.5703	0.206447	0.198133	0.337016	4.88308	1.61	0.518575	2.66616	4.10068	0.145802	2.61581	0.390731	0.405227	3.23589	0.495975	2.93695	2.97925	6.65673	2.97474	3.22615	6.65673	3.11467	0.603082	0.12808	0.071135	0.821074	0.376884	0.0476574	0.727774	1.23437	0.0595624
Exp151301	non-IE (at admission)	153.325	526.73	5.39313	0.116137	0.623197	0.0516973	1.81559	0.643228	0.190847	0.0852179	5.21859	0.144478	0.836228	0.164616	2.06562	0.0727549	0.47392	23.5055	0.247656	0.237684	1.77515	5.43496	0.663363	0.198831	1.24872	7.77369	0.0356832	2.59291	0.64196	0.513763	3.52917	0.414355	2.47334	2.54412	4.97659	1.95808	2.79023	4.97659	2.65976	1.22543	0.151857	0.0315015	1.35955	7.89061	0.102644	1.40816	0.713005	1.29325
Exp151302	non-IE (at admission)	150.006	619.527	2.80693	0.0526524	0.314801	0.269521	0.797858	0.329319	0.746602	0.0850539	5.43906	0.11529	0.73342	0.147183	1.71304	0.215055	0.16895	8.45589	0.234891	0.225433	0.992946	4.71702	0.387124	0.200878	2.30142	0.233756	0.17333	0.417277	0.841866	0.527794	1.8892	0.293068	2.8494	2.72261	6.14701	4.78403	2.90773	6.14701	2.84636	1.51512	0.0297931	0.0293276	0.981705	0.197572	0.198278	31.7527	0.497114	1.32088
Exp151303	non-IE (at admission)	149.033	543.338	5.27843	0.106044	0.0441671	0.289565	1.03405	0.781403	0.380967	0.0928205	2.22332	0.147818	0.179799	0.144706	1.4643	0.155532	0.457689	12.8471	0.196782	0.188858	2.72586	6.31556	0.60888	0.535998	0.323305	2.1795	0.311316	0.375059	0.995627	0.13484	2.95831	0.237733	2.15737	1.93821	5.2001	0.752458	2.29135	5.2001	2.02631	1.39363	0.00902812	0.00888706	0.553574	0.1003	0.103008	0.401643	0.705409	3.11768
Exp151304	non-IE (at admission)	181.287	712.561	4.86143	0.155436	0.251181	0.624624	1.40681	0.217813	0.162531	0.17865	5.19024	0.17469	1.34542	0.165114	3.19211	0.41791	0.42254	1.51122	0.308363	0.204936	0.133715	4.73322	1.01772	0.273166	3.36117	10.8749	0.204438	0.0774024	0.593238	0.453203	3.91465	0.641734	3.74251	3.82622	5.49159	4.54466	4.08381	5.49159	4.00014	1.21001	0.00124069	0.00122131	1.51073	0.211063	0.158978	14.1271	0.940775	0.418984
Exp151305	non-IE (at admission)	129.595	738.525	5.0771	0.130952	0.198977	5.33654	1.39708	0.294558	0.243044	0.0586361	5.43424	0.145874	0.352688	0.409229	1.35609	1.45283	0.253812	1.21898	0.264437	0.195863	0.500169	6.3036	1.02529	0.415672	3.14337	3.24985	0.366717	0.395093	0.65813	0.357972	0.270342	0.284992	2.09634	2.36834	4.12425	1.57259	2.36834	4.12425	2.47599	1.37514	0.038532	0.0379299	0.863478	0.07682	0.155843	0.414165	0.772702	0.698083
Exp151306	non-IE (at admission)	218.691	840.441	4.13076	0.108157	0.528533	0.313957	1.27577	0.20507	0.258488	0.0661376	6.07329	0.204372	0.974469	0.152582	1.29941	0.702154	1.37351	1.81866	0.152378	0.146242	0.448262	6.63614	0.903704	0.422256	1.59712	1.89875	0.86172	0.168628	1.46436	0.385792	3.59653	0.321408	2.90424	3.06182	8.71408	3.40322	3.06182	8.71408	3.20099	1.92278	0.170018	0.0285172	0.928902	0.277765	0.543645	0.709781	0.555562	0.37902
Exp151307	non-IE (at admission)	203.395	1218.14	4.7652	0.110892	0.12549	1.79583	0.74652	0.572122	1.36453	0.0707014	5.51423	0.297966	0.916882	0.216632	3.87851	0.200293	0.261781	2.31636	0.182177	0.174841	0.284568	5.23621	0.307673	0.252118	2.48514	0.592841	0.220228	2.2407	0.525961	0.319097	0.27447	0.408439	2.32433	2.54772	3.24696	2.7022	2.54772	3.24696	2.66353	1.25798	0.159336	0.0342649	2.63782	0.137293	0.0831974	1.29364	0.357385	2.25839
Exp151308	non-IE (at admission)	209.808	636.078	0.104325	0.0657373	0.29283	0.308439	1.75603	0.208258	0.678476	0.0630418	2.69923	0.147043	0.208343	0.261326	1.65388	1.7534	0.432072	7.03075	0.281606	0.270267	0.418826	7.18363	1.54035	0.217278	1.04258	0.715769	0.228871	0.281222	0.907929	0.598392	3.48709	0.339359	8.03467	9.84454	11.7923	3.60065	7.97364	11.7923	10.292	1.65076	0.00636171	0.0062623	1.24573	0.237053	0.186409	0.525073	0.499501	2.49852
Exp151309	non-IE (at admission)	184.908	877.655	5.44406	0.124342	0.459631	0.189893	1.67263	0.421199	0.215965	0.0966123	55.2451	0.207954	0.41644	0.269963	1.80493	0.0972412	0.583936	9.2089	0.177692	0.170536	0.336771	4.47054	0.865112	0.201437	2.18917	11.9008	0.0325124	0.204618	0.530251	0.583144	3.06823	0.260379	3.89333	4.2247	6.40707	2.3896	4.2247	6.40707	4.41673	1.21364	0.238242	0.0331931	2.63379	0.182267	0.0749601	0.572837	0.406952	2.39386
Exp151310	non-IE (at admission)	137.801	615.846	0.232386	0.0966938	0.190611	1.36988	0.7311	0.230577	0.686137	0.160727	2.30079	0.173908	0.641219	0.114604	1.58268	0.654597	0.591741	15.0901	0.18981	0.182167	0.426193	6.90537	0.967739	0.30089	0.837165	1.53099	0.097389	0.335153	1.00417	0.3866	1.80035	0.266965	1.98962	2.06344	4.74846	0.707495	2.06344	4.74846	2.15723	1.08066	0.00307194	0.00302394	1.85317	0.235287	0.100497	0.263489	0.368275	2.3873
Exp151311	non-IE (at admission)	315.577	1130.59	4.39917	0.0871603	0.193491	0.193639	1.80357	0.424216	0.12134	0.215865	3.96722	0.268445	0.644475	0.113343	1.95535	0.344369	0.243298	15.9759	0.160813	0.154337	0.261723	6.49622	0.751956	0.229246	1.12695	1.75177	0.307116	0.392838	0.796707	0.354053	3.4223	0.263606	2.27214	2.4738	6.06804	3.69697	2.4738	6.06804	2.58624	1.16543	0.00348207	0.00342766	1.28003	0.214499	0.131542	1.40252	0.583017	1.27022
Exp151312	non-IE (at admission)	132.031	533.309	4.08527	0.0254575	0.198257	3.83382	1.47944	0.27535	0.584012	0.0690284	3.05634	0.129801	1.21567	0.166169	1.52607	0.215151	0.272365	9.87261	0.199	0.190986	0.338003	5.72387	0.380566	0.297824	1.43692	8.33576	0.0811199	0.425454	0.706018	0.27685	3.62814	0.308815	2.88739	2.67099	5.86381	2.67669	3.14036	5.86381	2.7924	1.83618	0.172239	0.00399849	3.30047	0.232914	0.172637	0.269621	0.28771	0.424164
Exp151313	non-IE (at admission)	124.937	751.645	3.72454	0.163847	0.0897261	1.50493	1.19414	0.403255	0.296235	0.0697687	5.41581	0.139903	0.342571	0.138561	1.31827	1.37477	0.648299	13.4823	0.135088	0.129648	0.386686	5.84239	0.970161	0.146184	4.07402	7.31048	0.135116	0.215663	0.61425	0.488767	4.69897	0.394808	4.08254	3.68439	6.22789	2.19603	4.03083	6.22789	3.85186	1.7179	0.0169149	0.0166506	1.30383	0.172138	0.171232	0.462788	0.426317	0.0604589
Exp151314	non-IE (at admission)	167.655	657.68	3.48954	0.101259	0.226653	0.10746	1.99571	0.24401	0.198664	0.0655165	4.54427	0.173352	0.252062	0.153889	1.95032	0.295934	0.891058	8.80614	0.283101	0.271701	0.39342	5.59985	0.699116	0.165988	2.0382	10.873	0.217073	0.428693	0.569478	0.211698	3.4565	0.0325519	2.00746	1.96666	5.0623	3.84595	2.26889	5.0623	2.05605	1.61031	0.116018	0.0639433	1.48403	0.3338	0.0939149	0.215583	0.663202	1.47245
Exp151315	non-IE (at admission)	163.081	875.565	2.32642	0.0947776	0.19455	0.361348	1.89547	0.489977	0.16708	0.0874303	5.62264	0.120424	0.50155	0.158998	1.62682	0.308073	0.492414	9.88615	0.166412	0.15971	0.328479	3.73075	0.695768	0.305088	1.05228	1.3997	0.185994	0.283269	0.559646	0.612844	2.8535	0.273954	2.38017	2.50733	4.81254	1.08417	2.57963	4.81254	2.6213	2.04812	0.161976	0.070488	4.64039	0.21505	0.135974	2.92118	0.526327	1.38967
Exp151316	non-IE (at admission)	183.638	856.448	0.715046	0.0720071	0.0504502	0.235589	1.36674	0.308665	0.342684	0.0992863	4.38611	0.297225	0.19502	0.131167	1.52908	0.115916	0.334946	8.35866	0.186678	0.179161	1.09877	9.08708	0.541729	0.316584	1.23324	1.12485	0.254804	0.631563	0.699306	1.15187	3.20617	0.28567	3.11525	3.35426	4.82506	2.34434	3.35426	4.82506	3.50673	1.08694	0.117824	0.0475138	0.855841	0.157847	0.0750264	0.410271	0.542776	1.58506
Exp151317	non-IE (at admission)	143.185	553.77	5.67677	0.108134	0.161244	0.112566	2.92009	0.300436	0.113365	0.0890311	2.68751	0.111117	0.0466142	0.107716	2.90994	0.283975	1.28699	2.12335	0.373898	0.358842	0.571076	7.78706	0.866584	0.254398	1.67278	1.70596	0.178977	0.41156	0.887028	0.111449	3.18863	0.258297	5.19049	4.91176	4.92064	2.61078	5.20944	4.92064	5.13503	11.9474	0.145068	0.0614877	1.83819	0.36768	0.130533	0.425698	0.629623	0.443096
Exp151318	non-IE (at admission)	175.031	889.853	4.70105	0.136911	0.334653	0.232723	1.95699	0.224818	0.172984	0.119253	3.30425	0.220613	0.796247	0.177616	2.09755	0.349936	0.464845	1.90377	0.169351	0.162532	0.602477	6.45937	0.622076	0.180995	1.73843	1.76589	0.294404	0.567673	0.440055	0.366298	2.72744	0.315753	2.82938	2.63725	5.45918	1.99529	2.87126	5.45918	2.75712	0.825857	0.255121	0.0488072	0.400705	0.21391	0.180202	14.8883	0.601245	1.72072
Exp151319	non-IE (at admission)	140.051	820.571	4.15318	0.0711485	0.161614	1.52785	1.37738	0.181609	0.825923	0.104112	3.86241	0.246052	1.03224	0.35868	2.09989	0.487333	0.406177	14.0938	0.153664	0.147476	0.407711	7.23517	0.632158	0.278194	3.28293	0.786352	0.264919	0.680695	0.92747	0.379203	3.27151	0.0525308	3.1904	3.32618	7.34864	1.61429	3.49085	7.34864	3.47737	1.14136	0.0186976	0.0184054	1.09442	0.219137	0.201246	0.40761	0.533768	1.07195
Exp151320	non-IE (at admission)	173.643	601.66	4.57738	0.0680847	0.258689	1.05891	2.18312	0.381376	0.702986	0.0998183	3.45453	0.177517	0.77557	0.146948	2.22363	0.261879	0.413226	10.7517	1.39969	0.165853	1.87503	0.887378	1.0071	0.262868	0.891619	8.50144	0.180074	0.457337	0.689499	0.465233	7.44073	0.294778	3.35215	3.25444	6.88306	4.63546	3.41718	6.88306	3.40237	2.92987	0.152868	0.0251791	5.03819	0.197088	0.226248	0.366441	0.66252	2.83364
Exp151321	non-IE (at admission)	281.817	1016.66	4.25059	0.0813576	0.0505621	0.273656	2.51706	0.227872	0.222513	0.092529	5.16922	0.471814	0.479567	0.129836	1.96631	1.06714	0.344681	8.36097	0.273482	0.26247	0.719943	5.23857	0.612268	0.270524	3.21311	16.3802	0.0113646	1.88283	0.549437	0.40722	2.60667	0.423898	2.88485	3.1409	5.96871	1.91732	3.1409	5.96871	3.28367	1.61015	0.165036	0.0420964	5.68978	0.184063	0.233346	1.86532	0.744344	1.64015
Exp151322	non-IE (at admission)	238.589	730.405	2.00866	0.115178	0.168472	0.466476	1.81417	0.226435	0.229866	0.123214	5.1274	0.164839	0.664044	0.17781	1.30794	0.352414	0.408133	9.60244	0.164505	0.157881	0.0919328	5.86911	1.18849	0.594546	1.77846	0.103853	0.116653	0.385639	1.08563	0.360785	2.70887	0.318271	3.79658	3.30575	6.02712	2.63415	3.51852	6.02712	3.45602	1.43976	0.0457274	0.0450129	1.16701	0.617148	0.110702	0.960511	0.339999	1.24401
Exp151323	non-IE (at admission)	144.576	939.188	4.64323	0.0809582	0.0596702	0.179296	1.61598	0.399524	0.358146	0.113141	4.87383	0.256448	1.76318	0.258204	0.641652	0.286204	0.750268	14.2551	0.23128	0.221967	1.93119	4.07807	0.746263	0.308176	2.01729	1.29929	0.0100387	0.464423	0.603653	0.843897	3.16368	0.235986	3.51094	3.46999	8.16985	3.6682	3.72104	8.16985	3.62771	1.73668	0.0331034	0.0325862	2.48253	0.133209	0.0832513	0.588165	1.74682	1.99875
Exp151324	non-IE (at admission)	226.076	534.349	4.41976	0.0780315	0.146399	0.665984	0.64995	0.212274	0.403053	0.134043	5.75359	0.197803	0.601501	0.221878	4.63768	0.275333	0.391073	1.91222	0.251538	0.241409	0.231423	1.59289	4.08094	0.199827	2.67652	2.99418	0.125916	0.471137	0.696059	0.474911	0.214586	0.307378	2.37973	2.65254	6.09355	2.5928	2.65254	6.09355	2.77311	1.73481	0.129082	0.0298254	1.66522	0.260214	0.0866965	30.861	0.654893	2.28681
Exp151325	non-IE (at admission)	169.64	559.988	4.96314	0.170739	0.284875	0.185811	1.32334	0.192415	0.58549	0.085152	3.57365	0.109911	0.603197	0.128252	1.36905	0.1195	0.326113	12.7031	0.164106	0.157498	0.240217	7.69889	1.16249	0.30595	0.362044	3.67381	0.199804	0.603835	0.644753	0.54202	4.36961	0.408768	2.46553	2.87557	6.73626	2.79606	2.87557	6.73626	3.00628	1.0622	0.029001	0.0285479	1.93248	0.239091	0.18568	1.42281	1.54929	2.49372
Exp151326	non-IE (at admission)	464.971	477.901	2.2426	0.182676	0.817819	0.589738	1.8764	0.223881	0.331804	0.438816	0.694997	0.467584	1.01987	0.223706	1.40433	0.789305	1.00631	0.329049	0.0448006	0.0429966	0.562328	3.23412	0.653475	0.177705	0.217396	0.104562	0.0724778	0.265111	0.663834	0.228102	6.51383	0.351832	4.96027	13.678	7.21582	5.31887	12.5177	7.21582	14.2997	1.19202	0.599581	0.184123	1.88888	0.0688821	0.258574	0.365516	0.311381	1.79356
Exp151327	non-IE (at admission)	130.524	588.444	4.32275	0.100293	0.244438	0.627671	2.37093	0.0941464	1.13455	0.50367	2.46604	0.187025	0.524043	0.221168	2.03873	0.128983	0.973543	13.2911	0.194886	0.187039	0.316629	9.98983	0.484136	0.360591	0.0781242	0.47664	0.263671	0.5517	0.463808	0.0442987	2.85614	0.170386	7.74295	6.18757	11.695	4.86884	7.44998	11.695	6.46883	1.51506	0.13475	0.0675874	2.27054	0.113565	0.0883575	0.528186	0.584891	2.53518
Exp151328	non-IE (at admission)	132.916	530.48	3.88836	0.0736128	0.0469915	0.530259	0.677408	0.182397	0.21417	0.147019	3.30409	0.106244	0.549875	0.433112	1.47943	0.209458	0.504296	22.9934	0.193289	0.178232	0.417895	3.76195	0.750711	0.256609	3.25667	0.317441	0.246534	0.843478	0.613284	0.36801	0.100712	0.243855	5.04538	5.06458	7.58906	3.37296	5.06458	7.58906	5.29479	2.01114	0.217457	0.0338788	2.51866	0.172233	0.445227	0.546172	0.697888	1.06522
Exp151329	non-IE (at admission)	261.98	725.257	4.70073	0.11541	0.473321	0.287389	2.2233	0.193105	0.1196	0.0899476	4.60247	0.159994	0.621393	0.061563	3.22651	1.04266	0.417558	16.5239	0.311685	0.299134	0.314505	5.10986	1.13167	0.346401	3.61272	0.415608	0.406629	0.437526	0.683486	0.151911	1.89111	0.338659	6.19612	5.40817	12.584	4.80975	6.11459	12.584	5.654	1.60093	0.149197	0.0547518	1.60355	0.205362	0.203595	1.29762	0.955203	0.286543
Exp151330	non-IE (at admission)	173.812	833.652	2.84471	0.221293	0.0804075	0.715772	2.50056	0.222247	0.331024	0.101509	2.64917	0.215128	0.281417	0.0962549	1.90458	0.26215	0.582491	0.134694	0.122373	0.117445	0.0406199	7.01928	2.12732	0.203634	2.12874	8.16545	0.0841589	1.06186	0.686933	0.258442	0.271071	0.208059	4.45858	4.4425	7.42251	2.64831	4.4425	7.42251	4.64444	2.63971	0.12063	0.0361245	2.37517	0.329349	0.356923	1.15812	0.445526	0.867584
Exp151331	non-IE (at admission)	185.106	738.494	4.2878	0.108994	0.211962	0.676341	2.74943	0.740617	0.309529	0.146211	4.82907	0.134379	0.219568	0.17118	1.9362	0.337829	2.33484	19.1071	0.19448	0.172139	1.37058	5.60994	3.94941	0.381697	1.58585	0.233637	0.197414	1.18864	0.795982	0.321451	2.50613	0.314913	4.82889	4.72912	7.8076	2.7551	4.75607	7.8076	4.94408	1.91472	0.181918	0.010133	1.50312	0.0585913	0.0585913	0.532176	0.590707	0.970433
Exp151332	non-IE (at admission)	181.321	823.619	4.06494	0.203532	0.2435	0.451295	2.36826	0.0804767	0.620596	0.144886	7.53689	0.56821	0.649543	0.675098	1.16858	0.45379	0.365717	9.45628	0.209106	0.200686	0.453489	2.36861	0.880349	0.275463	1.77367	0.58556	0.0454395	0.291575	0.880814	0.442642	2.97915	0.0663033	2.08205	2.29092	4.84186	3.44644	2.29092	4.84186	2.39506	1.09306	0.0954678	0.0236523	2.14262	0.344085	0.338591	0.096461	0.647985	0.0579192
Exp151333	non-IE (at admission)	340.252	766.225	4.15483	0.0880639	0.821225	0.180256	1.5581	0.163298	0.701314	0.115713	3.04355	0.248604	0.695555	0.153267	1.76358	0.384697	0.341644	13.1335	0.243463	0.233659	0.236683	4.29265	0.389596	0.244484	3.65738	1.30389	0.439296	0.28695	0.627649	0.455089	2.72714	0.384216	2.8492	2.89248	5.5938	2.31884	3.10949	5.5938	3.02396	1.47737	0.18218	0.027095	1.85535	0.207843	0.100051	0.653	0.318636	2.82561
Exp151334	non-IE (at admission)	228.215	1097.98	4.48869	0.0964227	0.246121	6.04491	0.796864	0.346342	1.23837	0.0911927	4.87211	0.18711	0.577665	0.23009	4.29251	0.200902	0.571426	10.3573	0.307124	0.294757	0.490892	4.99148	1.37494	0.327809	1.1345	0.871016	0.21326	0.78608	0.908303	0.856198	2.79279	0.310582	3.03802	3.01682	6.46034	0.42095	3.22367	6.46034	3.15395	1.07179	0.00760823	0.00748936	2.39327	0.204883	0.324702	0.218872	0.355252	2.91867
Exp151335	non-IE (at admission)	195.602	892.399	3.91421	0.0942984	0.178878	6.33754	1.33823	0.263799	0.269778	0.215109	6.1719	0.277468	0.407076	0.152367	1.72784	0.355996	0.373481	3.04629	0.272754	0.261771	0.60842	4.55546	0.424599	0.28427	1.73845	1.41972	0.326407	4.23514	0.861987	0.389095	3.45619	0.320635	3.53522	3.49648	6.97119	2.32698	3.72543	6.97119	3.65541	1.02966	0.0506524	0.0624116	0.962579	0.115179	0.105331	0.0951729	0.91713	1.1884
Exp151336	non-IE (at admission)	215.729	823.042	0.210365	0.0589644	0.0308513	5.36525	0.606548	1.36029	0.0569062	0.113298	4.18762	0.15853	2.29331	0.242933	1.85351	0.197684	0.570615	2.00756	0.236928	0.207263	1.50635	3.947	0.672107	0.309347	2.56039	2.15951	0.28403	0.45506	0.958756	0.419726	2.93818	0.359041	1.58351	1.49381	4.00263	1.50594	1.7146	4.00263	1.56171	1.20544	0.288439	0.0198409	1.31933	0.0380158	0.0380158	0.436465	0.498923	1.94492
Exp151337	non-IE (at admission)	140.855	775.286	3.83647	0.145859	0.178011	0.252214	0.727673	0.514319	0.365528	0.0458206	1.98098	0.101278	0.387758	0.450664	1.68397	0.525887	0.49083	3.87722	0.38474	0.251281	0.332509	3.66716	0.545052	0.310137	2.78633	1.0372	0.898222	0.0796065	0.568987	0.363263	3.25618	0.718059	2.66697	2.37804	5.43819	2.03809	2.37804	5.43819	2.48613	3.10204	0.313927	0.0454965	2.17251	0.0992171	0.259156	0.509331	0.867791	0.125791
Exp151338	non-IE (at admission)	142.099	789.751	3.60136	0.101572	0.0841583	0.312402	2.51328	0.289107	0.16091	0.190953	4.31134	0.277173	0.584455	0.993583	2.11195	0.35637	0.499001	13.6625	0.239049	0.229423	0.286911	3.59197	0.557671	0.412717	0.426788	1.44753	0.0767542	0.35282	0.791612	0.312101	6.81706	0.233088	2.70377	2.69441	4.75769	1.89276	2.9277	4.75769	2.81689	2.22537	0.0565852	0.0557011	1.16244	0.162106	0.206451	0.51628	0.465014	1.50333
Exp151339	non-IE (at admission)	217.118	783.284	3.6081	0.0871855	0.0841073	0.174712	0.971537	0.316969	0.155728	0.121841	3.55809	0.0850461	2.60898	0.335442	1.24785	1.24021	0.0898216	8.88345	0.186991	0.179461	1.34137	2.98806	0.537397	0.307705	2.05232	0.870061	0.274058	1.28226	0.889939	0.245837	2.90757	0.43506	1.70725	1.89032	3.58919	1.49544	1.89032	3.58919	1.97624	1.49825	0.159869	0.0458234	0.562924	0.242008	0.184989	1.13753	0.781426	1.41059
Exp151340	non-IE (at admission)	225.524	532.683	5.21013	0.134687	0.0784185	0.591883	0.902125	0.453498	0.16054	0.152813	3.01433	0.179626	0.523979	0.115705	1.83056	0.788994	0.418798	1.37604	0.255372	0.245088	2.64186	5.42515	1.25462	0.174046	1.41018	2.31959	0.167074	4.96714	0.435029	0.466454	8.57981	0.389613	3.87073	4.33801	6.55593	3.75893	4.33801	6.55593	4.53519	0.947565	0.127155	0.0381735	0.817664	0.189886	0.119298	1.5864	0.676175	2.16671
Exp151341	non-IE (at admission)	127.588	870.526	3.50907	0.0921942	0.0383409	0.46967	1.36477	0.215979	0.200464	0.137442	4.74446	0.162678	1.1259	0.448182	2.10718	0.238427	0.194434	10.1073	0.167151	0.16042	0.571527	1.07027	0.371084	0.258004	2.48078	2.12004	0.275171	0.679803	0.431969	0.374269	2.60225	0.212192	2.02921	2.07004	4.01203	1.76805	2.23796	4.01203	2.16413	1.92493	0.155861	0.0175565	2.09541	0.211914	0.0899628	0.609343	0.80135	1.62916
Exp151342	non-IE (at admission)	216.876	722.058	4.02397	0.147616	0.0239302	0.207813	0.685766	0.231147	0.295874	0.135192	3.44726	0.195438	0.482442	0.199548	1.20096	0.16313	0.331393	16.3386	0.226044	0.216942	0.515464	3.30174	0.404608	0.322391	1.83479	12.4065	0.402455	3.1029	1.09513	0.538572	2.61445	0.0323065	4.29717	3.96481	3.40884	0.999031	4.21828	3.40884	4.14503	1.68992	0.0676924	0.0666347	0.937613	0.219714	0.231205	0.0338929	0.240072	2.1946
Exp151343	non-IE (at admission)	180.587	695.515	4.87048	0.125774	0.196126	5.23726	2.43943	0.310068	0.165515	0.164669	4.91294	0.186705	0.443526	0.186875	1.33001	0.250854	0.736782	2.1433	0.183749	0.17635	0.0384886	5.23053	0.660686	0.496706	0.551353	2.14289	0.22826	0.586	0.181049	0.473652	3.10982	0.560887	2.5414	2.47927	4.33166	2.38471	2.71765	4.33166	2.59196	1.76811	0.110722	0.00957584	2.29579	0.123655	0.0346249	0.372738	0.81198	0.218379
[truncated: 2,399 more columns]

## Sheet: Figure S2F
Symbol	Group	A1BG	A2M	A2ML1	AARS1	ABCC4	ABCE1	ABHD11	ABHD12	ABHD14B	ABI3BP	ACAA1	ACAA2	ACACA	ACACB	ACAN	ACAT1	ACE	ACE2	ACLY	ACO2	ACOX1	ACP1	ACSL3	ACSM2B	ACSS1	ACTA1	ACTA2	ACTB	ACTBL2	ACTC1	ACTG1	ACTG2	ACTN1	ACTN2	ACTN3	ACTN4	ACTR1B	ACTR3	ACY1	ADA2	ADAM10	ADAMTS13	ADARB1	ADD1	ADGRB3	ADGRG6	ADGRL2	ADH1A
Exp241236	IE (at admission)	141.329	443.202	2.70682	0.283408	0.150411	1.11505	1.6255	0.0807569	14.4103	1.65172	0.271619	2.76045	0.25489	0.244626	0.157913	4.0743	0.616359	1.38044	0.947742	0.298024	0.0901948	1.69814	2.76749	0.619608	0.7924	8.15142	6.96771	11.1368	9.61864	7.9011	11.1368	7.28442	1.36881	0.640187	0.0519843	1.67844	31.4129	0.281756	1.60207	1.20788	0.0741998	0.285078	0.233824	0.617128	0.673564	0.182243	0.0416522	7.14593
Exp241237	IE (at admission)	173.132	1033.23	2.79719	0.329603	0.18443	3.42178	1.73666	1.92632	1.59777	59.876	0.883926	13.4539	0.203932	0.19572	0.0923343	0.985555	0.806669	3.57464	0.376558	0.256825	2.91944	1.76541	1.59595	0.129319	0.610946	2.89749	2.47791	9.73628	5.97078	2.51098	9.73628	2.59055	1.46744	0.422188	0.0377138	1.9119	45.5414	0.44827	0.281132	0.873444	0.387551	0.394384	0.549427	0.0604575	0.951117	0.278018	0.243583	6.77143
Exp241238	IE (at admission)	142.841	626.738	2.74732	0.327206	0.144286	0.697616	0.676447	0.67561	0.195871	1.15796	0.773089	2.24747	0.221946	0.120878	0.237227	0.854758	0.38905	2.00916	0.304226	2.98683	2.08396	0.63602	0.139471	0.0610926	0.188078	5.86687	5.66296	9.15922	4.89222	5.70656	9.15922	5.92036	1.48871	0.0221034	0.0871638	2.15292	29.7575	0.465647	22.6232	0.183993	0.147998	0.564474	0.408789	1.11327	0.815335	0.228865	0.15829	8.02593
Exp241239	IE (at admission)	148.933	443.337	2.36639	0.122315	0.136672	2.4501	1.89844	0.623694	1.70023	0.979359	0.574255	0.613342	0.178295	0.171116	0.0886592	0.130044	0.569506	0.0998682	0.603258	0.312229	0.599248	0.730117	1.36904	0.145453	0.0672891	3.60556	3.25085	4.86485	3.63685	3.46244	4.86485	3.39862	1.31952	0.118675	0.0817879	0.946195	23.8113	34.6561	0.848637	0.675242	0.11491	0.253744	0.347197	0.638449	0.72569	0.112196	0.276074	3.24141
Exp241240	IE (at admission)	128.279	1008.84	3.09644	0.224384	0.452803	0.0810212	0.507682	0.516695	0.567071	1.06036	0.540805	1.59415	0.210557	0.178161	0.13488	0.81518	0.793418	0.744714	0.298635	0.228624	0.369884	0.910553	0.113633	0.023734	0.763479	6.93537	5.73501	18.8708	10.0302	5.81857	18.8708	5.99569	1.70218	0.0455416	0.0101614	0.922758	24.5623	0.72672	1.02705	0.360485	0.21556	0.252648	1.80805	0.302583	0.714341	0.0658921	0.143602	3.85129
Exp241241	IE (at admission)	181.513	759.099	2.65924	0.835842	0.19743	0.334556	2.37165	1.35899	0.962355	37.8948	0.424781	0.429768	0.309553	0.297087	0.155072	0.852971	0.513796	1.14227	0.258457	0.258712	0.430635	1.1186	0.171169	0.121449	0.680441	2.84035	2.21954	5.52343	2.58567	2.76136	5.52343	2.32043	1.68055	0.0213411	0.0777541	1.11395	31.5153	0.208117	0.434947	3.36687	0.247744	0.451243	0.428371	0.0763443	1.13991	0.074857	0.133902	0.0740769
Exp241242	IE (at admission)	167.701	451.154	3.28645	1.3996	0.256028	0.628486	0.595565	3.65435	1.223	0.256897	0.773332	2.33498	0.39389	0.378028	0.189009	2.03598	1.38868	3.29638	0.269201	0.0908762	0.629594	1.41116	0.22801	0.220792	2.17531	8.15781	5.11907	9.94271	4.82246	7.01626	9.94271	5.35176	0.564368	0.0523003	0.0160712	0.61533	25.6899	4.10484	2.42128	0.251477	0.160901	0.29317	0.441478	1.12294	0.754702	0.260381	11.6863	6.60246
Exp241243	IE (at admission)	148.183	627.512	1.11981	0.201363	0.187559	0.380988	2.21509	3.07318	1.26509	2.3378	1.53699	10.7479	0.143164	0.137399	0.885281	0.516855	0.38198	0.871161	0.237199	1.33234	0.385807	0.336269	0.313473	0.184693	0.39015	2.19848	1.68738	4.02341	1.77955	1.96723	4.02341	1.76408	2.91588	0.144135	0.0697438	2.35296	1.42972	1.46645	1.1383	0.766325	0.933648	0.282153	0.290083	1.6187	0.590523	3.24906	0.708794	2.56685
Exp241244	IE (at admission)	154.437	625.668	3.36598	0.426821	0.106946	2.55532	0.382632	1.86449	1.50287	1.33415	0.841238	9.68463	0.145559	0.139698	0.536148	0.170142	0.654972	0.450285	0.458186	0.453648	1.04208	0.234833	0.122659	0.0957424	0.278607	3.45542	3.59105	5.61804	3.1788	3.63882	5.61804	3.75428	0.876914	0.00894023	0.00880054	1.18043	13.6431	0.374851	1.10184	0.200988	0.114776	0.738778	0.711679	0.227943	0.396875	0.175023	0.188088	1.90197
Exp241245	IE (at admission)	164.388	920.141	3.78133	0.140322	0.139755	2.65424	0.716005	1.87997	1.3935	2.13476	1.36314	2.19126	0.210461	0.201987	0.429805	0.745637	0.714481	1.01064	0.87611	0.161946	2.11473	0.252465	0.168481	0.0567719	0.373305	3.34882	3.56586	6.28955	3.00129	3.85261	6.28955	3.72794	2.07609	0.026984	0.0265624	2.80633	45.5585	0.990681	0.180051	0.653966	0.0602507	0.41613	0.189614	1.43044	1.37138	0.0849661	0.0873404	3.3476
Exp241246	IE (at admission)	90.1876	451.434	2.79546	0.0718918	0.176665	1.41771	0.600387	0.192512	1.49961	0.844821	1.03748	3.00293	0.125458	0.120406	0.378897	1.05967	0.357617	0.527777	0.524731	0.575497	0.610163	0.187308	1.18699	0.125239	0.13448	8.38218	9.20796	12.9896	6.81936	8.67223	12.9896	9.3541	8.55902	0.0770194	0.0261039	1.23824	8.228	0.23484	19.9736	1.14909	0.110289	0.351249	0.93866	0.295777	0.337424	0.190458	0.0643696	2.6184
Exp241247	IE (at admission)	230.408	548.446	2.52598	0.0662795	0.150692	3.61097	0.337664	0.626927	1.81249	2.37643	1.45252	0.715882	0.143043	0.137283	0.257968	2.27194	0.607087	1.03838	0.180472	0.551626	0.849784	0.732154	1.14932	0.226049	0.308743	28.7499	28.4118	34.4528	29.9054	29.2511	34.4528	28.7206	3.28996	0.557428	0.0739068	3.34358	22.7263	2.07078	1.76296	0.266508	0.220889	0.358525	0.239997	1.50375	0.655745	0.731801	0.158243	7.36982
Exp241248	IE (at admission)	109.099	516.867	2.85371	0.0438972	0.196888	3.42523	0.143565	0.237454	1.03391	0.40658	0.525348	5.78734	0.162022	0.0978684	0.509669	0.350443	0.388503	2.89063	0.230205	1.16845	1.23227	0.630844	0.125422	0.0183415	0.0908818	19.4729	18.5488	26.1564	20.3549	18.7534	26.1564	18.7674	1.22966	0.220529	0.0456671	0.53883	20.9469	0.796959	0.391266	0.091891	0.124454	0.461576	0.347227	8.4762	0.501743	0.150025	0.1049	1.6142
Exp241249	IE (at admission)	165.12	490.485	1.45231	1.15809	0.37477	2.05401	5.17407	0.386716	13.9035	2.15567	1.88541	6.02106	0.178533	0.157554	0.693683	0.745544	0.864633	1.01713	0.343732	0.386198	0.176352	0.488026	1.25548	0.104428	0.290416	9.65996	12.0158	14.5417	5.61445	11.1541	14.5417	12.0387	0.967624	0.139485	0.137305	1.14479	26.6412	2.43464	0.548053	1.01496	0.516815	1.59838	0.404058	8.06395	0.876199	1.73886	0.290414	6.21818
Exp241250	IE (at admission)	210.727	854.023	3.60756	1.4216	0.3131	3.76647	2.7228	0.691736	2.16827	1.81559	0.875878	8.34775	0.338909	0.265203	0.314429	1.03076	0.495161	1.23505	0.342588	0.0741187	0.590726	0.348471	0.0776229	0.167253	0.2598	22.6956	22.9427	28.8793	26.3892	23.3557	28.8793	23.1017	3.35788	0.651878	0.0968139	1.59705	28.2285	1.79017	0.267279	0.0332759	0.079939	0.53995	0.43869	7.57123	0.573072	0.162617	0.074519	3.10328
Exp241251	IE (at admission)	142.231	492.273	3.77266	1.31587	0.21498	6.09687	1.08306	0.778947	2.04887	0.64224	0.635973	0.341873	0.160805	0.154329	0.183326	8.87842	0.51478	2.26413	0.834441	0.48454	0.815705	0.783178	0.467321	0.0616822	0.474701	5.7275	5.40703	9.31647	3.45048	5.43943	9.31647	5.6528	1.12853	0.0671044	0.0660558	0.606442	25.0652	0.970829	48.0647	0.132531	0.26008	0.698275	0.173731	0.404332	0.709038	0.201135	0.436466	5.81609
Exp241252	IE (at admission)	113.279	658.788	3.01895	0.826374	0.19566	4.97631	1.80948	0.750678	0.22124	0.908193	0.574926	7.28228	0.10844	0.104073	2.05748	0.335659	0.299045	0.812956	0.886504	0.0490437	2.24025	0.585837	0.336329	0.116201	0.987369	4.80763	3.74533	9.68556	5.10878	3.95936	9.68556	3.91557	0.776412	0.00316715	0.00311766	0.755273	42.3312	0.0987036	6.65928	0.0400494	0.133478	0.292398	0.565446	4.38821	0.448559	0.177718	0.0598239	3.58539
Exp241253	IE (at admission)	137.135	634.335	3.13579	0.232698	0.190519	7.45179	0.910396	0.300802	0.225292	1.06675	1.20253	10.1394	0.118997	0.114205	0.0978057	0.423978	0.454142	2.18373	0.351279	0.293449	0.933555	0.427425	0.0375639	0.0348569	0.271133	3.20848	3.08764	3.822	2.68828	3.34816	3.822	3.22799	0.509848	0.0574931	0.0586146	1.19245	48.3146	2.88693	1.12967	0.139858	0.118148	0.499128	0.2095	0.421971	0.660191	0.142407	0.118873	5.06739
Exp241254	IE (at admission)	212.717	1045.06	3.60911	0.240481	0.477042	1.94077	3.29911	0.625075	1.23858	0.519741	0.76268	0.11145	0.191805	0.184082	0.611659	4.47093	0.673526	1.51221	12.1005	0.315318	4.7013	1.17655	0.462984	0.0714882	0.249006	4.74552	3.86548	8.41229	2.20526	3.89348	8.41229	3.98262	1.14316	0.30893	0.0984208	0.806038	38.4239	0.431758	2.03701	0.294917	0.240173	0.145153	0.244764	0.899106	0.977407	0.0122238	0.146146	2.85839
Exp241255	IE (at admission)	115.473	495.232	2.96336	0.046163	0.23948	2.01948	0.984403	0.635313	0.164058	1.33229	0.790212	0.365032	0.170533	0.163666	6.90831	1.98803	0.443552	1.19648	0.186236	0.692187	0.214976	0.594629	0.0537493	0.0582364	0.244343	7.0275	5.58282	10.8736	4.7475	5.6179	10.8736	5.76515	2.66959	0.107517	0.0943017	1.76313	19.8731	0.0872462	0.2053	0.559958	0.1682	0.430666	0.167438	0.268459	0.920651	0.11953	0.378164	4.89175
Exp241256	IE (at admission)	123.863	915.169	4.70558	0.260063	0.159461	5.65211	0.621926	0.38344	0.588358	2.31181	1.1311	0.625002	0.141942	0.136227	0.36528	0.830814	0.349458	2.03205	1.84529	0.223185	0.315932	0.415277	0.353518	0.143849	0.262723	3.84512	3.18921	6.6528	2.0145	3.49158	6.6528	3.29722	1.97221	0.0478959	0.0584302	0.781809	29.325	73.1335	0.379943	0.0280848	0.166565	0.272615	0.327894	1.68696	0.929549	0.140762	0.124955	2.50227
Exp241257	IE (at admission)	117.277	1248.96	2.26124	0.300185	0.0992915	0.403925	0.321572	1.38583	1.58231	0.808454	0.683801	7.97997	0.184918	0.177471	2.40907	0.440389	1.01886	0.285314	0.0325657	0.524049	0.912665	0.696038	0.296879	0.0526116	0.225407	28.1326	26.8738	40.8552	33.738	27.9317	40.8552	26.7658	4.63994	0.752562	0.129533	2.15075	30.0402	0.184299	0.498238	0.138808	0.122952	0.56657	0.236956	0.830617	0.597621	0.238244	0.154551	3.03934
Exp241258	IE (at admission)	144.912	892.277	13.6944	0.644171	0.176896	2.34553	28.1677	2.92872	0.765996	1.53537	1.01711	0.368151	0.180599	0.173326	0.37322	0.656875	0.363269	1.56407	0.391939	0.254828	2.75559	0.43648	0.188285	0.0801933	0.365886	17.9168	17.8605	24.8973	21.934	19.4749	24.8973	17.8504	2.67332	0.215352	0.0774289	1.0507	33.1616	0.103608	2.20627	0.0794756	0.174925	0.443123	0.368318	0.371953	0.959616	0.266919	0.17103	10.9947
Exp241259	IE (at admission)	215.349	501.092	5.09606	0.203094	0.041816	5.28734	0.84942	0.222176	2.0852	1.85094	0.609759	8.20516	0.632178	0.300772	1.19757	0.584491	0.378444	4.18932	0.148985	0.321061	7.23637	1.2205	0.283193	0.158805	0.464091	6.16049	8.11363	9.12121	5.09455	6.07132	9.12121	8.48243	0.904163	0.0637133	0.0673123	2.79913	49.0878	29.7562	1.50889	0.217961	0.116792	0.641822	0.0940542	0.457432	1.57481	0.209335	0.125883	7.30281
Exp241260	IE (at admission)	124.529	1311.52	2.64535	0.313109	0.153209	0.351328	0.531695	3.12169	13.5547	1.44681	1.42869	9.73453	0.324796	0.311717	15.562	0.500247	3.98773	1.44272	0.60954	1.79408	2.52852	0.836015	0.104722	0.320755	0.21039	22.43	29.0667	37.3562	37.0574	23.894	37.3562	29.6848	1.33287	0.0934252	0.0369778	1.40958	44.2965	0.70315	0.736431	1.11761	0.224569	0.903576	0.7863	0.371855	0.718772	0.265843	0.199672	6.68971
Exp241261	IE (at admission)	169.195	921.767	2.43772	0.428832	0.26735	1.10379	7.678	1.03689	0.131784	1.18602	1.70898	2.09921	0.201965	0.193832	7.11046	1.77577	0.220822	1.04241	1.56252	0.79483	3.76288	1.93711	0.335751	0.0532088	1.26677	51.7835	52.091	59.0326	36.4906	54.4488	59.0326	52.5041	3.88116	0.760223	0.171524	1.99954	33.1713	0.617721	0.790655	0.0526578	0.0481682	0.436465	0.294037	0.950763	1.21883	0.212231	0.211132	3.40945
Exp241262	IE (at admission)	88.3071	447.266	3.06086	0.113521	0.158579	1.46422	0.431024	1.1686	2.6374	0.714285	0.459898	1.51982	0.174216	0.123084	13.2774	0.377032	0.516265	0.546564	0.0516496	0.731625	0.801599	0.26809	0.0738651	0.112228	0.203077	42.8862	40.974	26.1263	20.7948	42.3291	26.1263	42.2212	1.91998	0.0646176	0.0676675	0.746584	6.29416	1.07394	0.487185	0.222368	0.120255	0.581594	0.615273	6.28038	0.424369	0.141687	0.155716	0.179217
Exp241263	IE (at admission)	102.01	583.399	1.85382	0.352803	0.155008	2.91044	0.801085	1.27355	1.99025	1.46224	0.359701	3.54981	0.181309	0.174008	0.181856	1.06629	0.727144	0.644705	0.508161	0.444605	4.97468	0.449882	0.151126	0.400123	0.199458	14.3053	13.6295	21.576	14.9719	14.1831	21.576	13.7283	2.16304	0.0740388	0.0518815	0.804257	24.5898	0.300356	1.22973	0.117483	0.224582	0.445985	0.436323	0.199088	0.896627	0.0963192	0.312338	3.38834
Exp241264	IE (at admission)	159.089	1416.69	3.16508	0.291661	0.0554373	6.27132	0.145708	0.384904	4.56785	1.63439	0.426553	0.497691	0.197976	0.190004	0.422848	2.22567	0.603213	1.56988	0.13482	0.410472	0.657776	0.401503	0.169664	0.122289	0.275138	6.97177	6.04044	11.0171	10.2935	6.30113	11.0171	6.31501	1.61179	0.0234853	0.0126248	1.69025	39.9464	0.471207	0.445059	0.562093	0.180693	0.341133	0.254182	12.5833	0.390469	0.302522	0.204454	3.79962
Exp241265	IE (at admission)	177.14	836.432	1.87348	0.247522	0.256987	5.20588	0.462066	0.351986	1.49284	1.28351	0.284855	19.41	0.10718	0.102864	0.296835	0.474369	0.502663	1.55808	0.170628	0.21679	1.07861	0.798472	0.953532	0.101642	0.337243	14.587	13.8496	19.5696	16.1722	14.1629	19.5696	13.905	2.55061	0.382448	0.0146906	2.85952	28.4965	3.03776	0.781128	0.544718	0.100416	0.559582	0.808251	0.207836	0.596957	0.112854	0.384876	4.82671
Exp241266	IE (at admission)	170.795	571.283	2.93438	0.504883	0.175782	2.37526	1.56587	0.269175	0.725781	1.01415	1.24661	2.13035	0.156946	0.150626	0.330893	0.624274	0.347382	0.982191	0.221518	0.843667	3.09058	0.436486	0.255421	0.184612	0.347661	5.27022	4.29817	8.40508	6.19146	4.63989	8.40508	4.49354	0.717304	0.155673	0.026375	0.932474	46.2686	0.800652	8.86144	0.0701506	0.122205	0.976576	0.145288	0.843506	0.616081	0.136752	0.0529444	3.65704
Exp241267	IE (at admission)	141.597	556.668	3.58879	0.220657	0.0953078	3.86172	1.94261	0.478019	0.829008	1.62611	0.307838	3.51174	0.177635	0.170482	0.299643	0.646506	0.324447	0.687283	0.360981	3.61914	0.85279	0.42731	0.588162	0.0444882	0.975691	1.86559	2.10557	5.38445	3.2346	2.33499	5.38445	2.20128	0.437675	0.0730209	0.0745706	1.75064	40.7524	0.40891	3.24231	0.449923	0.166145	0.596212	0.216787	0.951245	0.915974	0.368089	0.282825	3.57155
Exp241268	IE (at admission)	97.4275	1124.65	3.76334	1.00913	0.228671	0.268334	4.0702	1.54664	4.76845	1.97902	2.234	0.807553	0.344048	0.330193	336.193	1.64231	0.609366	0.0692358	1.40519	1.03354	4.11542	3.66409	0.0841085	0.335614	0.595717	3.59503	4.17018	8.71685	3.21407	4.17018	8.71685	4.12197	2.27852	0.00983649	0.00968279	0.827495	27.8229	0.333626	0.23745	0.932656	1.13791	0.0896599	0.457201	0.285933	0.985674	0.561434	0.14411	6.92621
Exp241269	IE (at admission)	125.323	589.461	4.06535	0.330023	0.128864	1.63979	0.977628	0.41537	1.14838	1.31155	0.627205	8.64614	0.145801	0.13993	0.0634883	0.626751	0.510828	0.835896	2.85518	0.278584	0.571696	0.444603	0.064413	0.106475	0.0907394	4.90071	4.16864	7.41454	4.10823	4.417	7.41454	4.35812	1.39315	0.213965	0.0388467	0.534583	28.5746	1.06034	0.366298	0.877398	0.229794	0.471344	0.101354	1.18913	0.44084	0.22531	0.132131	5.51521
Exp241270	IE (at admission)	222.578	1166.07	2.60123	0.305086	0.307027	4.73089	0.442443	0.638283	0.462623	0.773724	1.13177	28.6618	0.209434	0.201001	0.488565	4.77132	0.681716	1.18055	0.364349	0.861831	0.175253	0.403247	0.0850297	0.145022	0.346186	26.576	25.996	30.3015	27.366	24.9025	30.3015	26.0943	0.374095	0.0174469	0.0340677	1.44478	34.5904	0.515001	0.910147	0.0609235	0.127047	0.848328	0.102811	0.0233888	1.08291	0.0544348	0.251986	3.34599
Exp241271	IE (at admission)	119.194	585.686	3.49537	0.0764959	0.225963	8.40864	0.600179	0.720149	12.2091	0.474589	0.668926	30.208	0.244053	0.234225	0.836728	0.578276	0.464765	0.0429898	0.166607	0.683912	3.26222	1.69515	1.09363	0.196177	1.44474	5.67811	5.16689	7.88165	6.03572	4.65333	7.88165	5.40174	0.409488	0.0831401	0.099322	2.13775	33.769	0.695181	8.54522	0.0739468	0.300423	0.640123	0.124118	0.444445	2.24422	0.48661	0.16838	0.0144638
Exp241272	IE (at admission)	191.269	509.325	3.43371	2.5133	0.332019	2.79389	1.07541	0.618231	9.51152	1.43715	1.48697	10.7583	0.253821	0.174832	1.34804	0.463915	0.737112	0.534713	0.192415	0.388639	0.40286	0.864492	0.218863	0.138085	0.520192	8.0472	7.39304	11.3185	7.32633	7.44895	11.3185	7.51812	1.35562	0.654911	0.0432098	1.55725	10.4223	1.78271	0.169764	0.114789	0.2387	0.0313912	0.112023	8.30639	1.00253	0.107822	0.14397	5.06948
Exp241273	IE (at admission)	119.499	469.087	4.48047	0.105563	0.247145	3.62516	0.490612	0.415224	3.06498	0.648789	0.481453	1.99742	0.213037	0.204459	0.305549	0.877523	0.463954	1.72788	0.14834	0.298376	0.609423	0.448638	0.683624	1.49417	0.483385	3.82258	3.82117	10.0158	6.95005	3.85134	10.0158	3.99486	0.925647	0.0975438	0.133243	0.154552	19.9764	1.03303	1.76918	0.221517	0.264907	0.381041	0.209993	0.640066	0.651329	0.202172	0.185158	2.898
Exp241274	IE (at admission)	201.351	1263.27	2.48808	0.497748	0.345773	4.85134	1.40786	0.414283	2.88711	1.2318	1.57714	0.299708	0.155298	0.149045	0.17105	4.37951	0.635798	0.885954	0.448904	0.639844	0.225304	0.744438	0.0704625	0.639799	0.432045	5.33607	4.81113	9.45093	3.19303	5.11614	9.45093	4.93596	0.29342	0.00375397	0.0916655	0.431919	34.6659	0.116114	0.740771	0.17407	0.193968	0.906283	0.251794	0.436459	1.04006	0.24392	0.202079	6.40246
Exp241275	IE (at admission)	105.383	660.33	2.73369	0.282678	0.179675	3.08476	0.202982	1.11551	0.198326	1.0046	0.362604	6.60194	0.104819	0.100599	0.221965	2.52796	0.563385	0.351759	0.0967551	0.0971984	1.1828	0.329471	0.201724	0.112297	0.610363	6.16143	6.04082	7.70018	5.36331	6.08386	7.70018	6.25738	0.908279	0.0641439	0.0631417	1.47083	16.3244	1.38911	0.958793	0.101192	0.324964	0.395934	0.232876	0.232792	0.400222	0.116363	0.0922679	2.57212
Exp241276	IE (at admission)	106.157	657.938	3.29428	0.41334	0.18629	3.26334	0.321157	0.284268	3.76429	1.54066	0.796844	25.9082	0.156773	0.130192	1.33666	0.320482	0.314104	1.47935	0.572694	0.592146	2.37823	0.258299	0.250158	0.121498	0.823535	3.96279	3.70446	8.68427	4.22661	3.76513	8.68427	3.851	1.03883	0.053626	0.0626496	1.32171	29.0985	1.63755	1.15156	0.220666	0.1722	0.484009	0.193202	0.558424	1.09763	0.0531432	0.571659	2.12354
Exp241277	IE (at admission)	214.562	960.437	4.14371	0.0874367	0.548896	8.16349	0.700683	0.283183	1.99024	1.52927	0.885934	18.7876	0.236711	0.227179	0.123615	0.541072	0.314931	1.43809	0.0967728	0.563296	0.811638	0.17465	0.0593224	0.199532	0.569605	6.57247	5.60062	8.29016	3.99364	4.3629	8.29016	5.85519	1.39609	0.00681025	0.00349945	2.41465	58.6086	1.13233	0.527634	0.420184	0.179336	0.769818	0.297676	0.652425	1.05193	0.368102	0.113888	3.67542
Exp241278	IE (at admission)	89.3078	1428.2	2.81345	1.26129	0.276694	3.70535	10.1522	0.196327	3.02377	2.17087	0.7991	12.2819	0.211235	0.202729	0.444479	0.325395	0.306246	5.2994	0.277819	0.295909	0.321129	0.526312	0.449631	0.0609305	1.11521	18.3983	18.1132	29.5816	22.6327	17.7795	29.5816	18.1417	1.40861	0.112671	0.0570061	1.6033	67.2429	0.636446	0.0972595	0.419737	0.39083	0.501774	0.238051	0.0839719	2.3614	0.15554	0.428799	7.09303
Exp241279	IE (at admission)	74.4427	582.783	3.04471	0.0298243	0.122939	9.40608	0.495852	2.35605	0.778603	0.927916	0.771604	22.1231	0.145776	0.139906	0.933174	0.492579	0.368881	1.6497	0.359389	0.304278	0.988638	0.436127	0.157963	0.264783	0.245047	7.81455	6.86107	10.0166	7.44452	6.9236	10.0166	6.94103	1.18617	0.0140012	0.00653665	0.748167	27.65	0.112017	1.03039	0.193301	0.205084	0.398953	0.180174	1.11014	3.08179	0.438476	0.508579	2.36497
Exp241280	IE (at admission)	153.461	464.461	1.96527	0.291878	0.246052	2.82366	0.249714	0.490699	1.54517	3.53823	1.31787	5.83668	0.15208	0.145956	0.169801	0.118236	1.28526	0.540977	0.322623	0.345727	0.518837	0.500105	0.378953	0.121402	0.234818	12.389	11.3076	19.7294	10.4551	11.4453	19.7294	11.4497	1.12157	0.0531425	0.0137446	1.26998	14.8339	0.590544	0.415242	0.809217	0.145356	0.914677	0.242036	9.28286	0.568017	0.155652	0.0713198	0.0374815
Exp241282	IE (at admission)	164.757	931.346	2.61571	1.31734	0.176254	1.14688	0.591967	0.713959	8.0638	1.74836	0.548617	13.6393	0.276623	0.265484	0.366581	2.21932	0.601122	0.3485	0.348188	0.373415	3.70879	3.87142	0.156762	0.126957	0.744662	3.32581	4.27003	7.73893	4.8774	3.76727	7.73893	4.46412	0.916108	0.0186279	0.0183368	0.232191	12.5144	0.196108	0.442342	0.110303	0.17161	0.6163	0.144589	1.57021	0.882918	0.372776	0.27132	7.10173
Exp241283	IE (at admission)	146.214	892.37	4.68258	0.213422	0.179924	5.88937	1.34485	0.264151	1.81915	0.864525	0.555009	15.8778	0.183644	0.176249	0.0735515	0.369824	0.441119	2.23768	0.0154777	0.308946	0.16127	0.145188	0.154824	0.103714	0.206947	4.58118	3.53011	6.70173	2.79594	3.61879	6.70173	3.69057	1.91819	0.0568274	0.0255188	1.96772	40.7436	1.16087	0.656739	0.546837	0.195883	0.90475	0.177065	0.58658	0.579859	0.229345	0.17621	4.36461
Exp241284	IE (at admission)	137.464	563.103	1.87444	0.14309	0.260854	0.506985	2.55913	0.421107	8.65718	1.05237	0.77392	6.82965	0.428797	0.121069	2.5109	0.336068	0.302164	0.822887	0.104267	0.241819	0.908098	1.18232	0.224667	0.0339359	0.312842	6.31714	7.39878	11.5369	4.47251	7.48635	11.5369	7.7023	1.10274	0.0310329	0.0192728	0.188323	11.1328	0.653218	1.62519	0.1689	0.496569	0.19151	0.613437	0.755164	0.376913	1.99384	0.334064	7.41971
Exp241285	IE (at admission)	130.592	632.315	4.22448	0.169583	0.0628259	2.55196	0.384679	0.263907	0.985726	0.726186	1.07177	1.71166	0.176944	0.169819	0.170024	1.14697	0.372439	0.742158	0.207854	0.680889	0.910475	1.33509	0.091348	0.0300732	0.34433	16.0324	14.6711	20.6385	17.041	15.3048	20.6385	14.2985	2.03705	0.455907	0.0925844	1.34554	18.2571	0.478592	2.37713	0.112116	0.12671	0.278634	0.449148	0.353424	0.570528	0.171136	0.238538	7.52029
Exp241286	IE (at admission)	195.248	586.758	5.29932	0.214068	0.0617229	3.10406	0.992849	0.230323	3.05913	1.91122	1.13658	17.4863	0.261804	0.251262	0.342047	0.927514	0.75334	0.791492	0.302934	0.318016	3.78979	1.35031	0.265004	0.0543607	0.449096	4.98833	4.7849	9.53406	5.90369	4.97245	9.53406	5.0024	1.65475	0.663607	0.0158938	2.35929	31.0687	0.423945	1.63676	0.217254	0.364017	0.429932	0.450522	10.1523	1.21894	0.0113181	0.156325	11.5998
Exp241287	IE (at admission)	203.849	601.965	3.72755	0.152327	0.215424	2.59953	0.33892	0.437096	0.761539	0.976008	0.39384	5.12187	0.256666	0.246331	0.355849	0.42127	0.379419	1.82531	0.213073	0.495377	1.10861	0.379688	0.549021	0.203214	0.136069	7.48737	5.53661	10.1902	9.05795	5.56478	10.1902	5.78827	0.392084	0.00680075	0.00669448	0.927883	27.2707	0.0260498	0.727641	0.0470244	0.306659	0.717557	1.42006	0.433188	0.605844	0.0875618	0.118248	5.69525
Exp241288	IE (at admission)	122.988	405.37	2.42643	0.0461967	0.184695	2.59994	3.04015	0.368262	1.31214	1.19047	0.95814	4.30582	0.338066	0.152851	3.98581	3.47312	0.252489	0.759549	0.0279374	0.439835	2.99212	0.218988	0.173918	0.120139	0.216985	7.58969	6.98004	7.96969	5.11951	7.19307	7.96969	7.29732	1.69053	0.0267246	0.00313591	1.20099	19.1571	0.344369	0.30064	0.0467368	0.133568	0.0424961	0.664053	5.17997	1.24428	0.163271	0.273929	9.88892
Exp241290	IE (at admission)	120.342	385.935	4.23613	0.411214	0.157795	3.18974	4.80444	0.202486	0.556446	2.40371	1.2146	1.05695	0.132752	0.109281	0.442365	0.658223	3.38601	1.94513	0.225179	0.376734	0.716151	0.472884	0.233317	0.299984	0.354485	5.63727	4.93549	9.34202	4.30113	5.24985	9.34202	5.15983	0.886672	0.147429	0.00889793	1.33936	41.6349	0.549321	0.463749	0.100041	0.202857	0.613404	0.232472	12.5339	1.32394	0.172395	0.474641	6.66247
Exp241291	IE (at admission)	136.013	546.95	1.60053	0.190162	0.134538	2.16521	0.853849	0.318231	1.11651	0.546779	0.0526967	15.0879	0.274644	0.169545	0.859127	0.147448	0.504998	1.59899	0.167332	0.0837733	7.4989	0.407799	0.0928436	0.193184	0.254575	4.96922	4.617	6.01042	4.10375	4.4312	6.01042	4.73767	0.785489	0.203705	0.0984932	0.662476	23.5627	0.241858	28.5068	0.399035	0.273268	0.653441	0.327527	0.0514572	0.531876	0.0116152	0.217365	0.126536
Exp241292	IE (at admission)	67.6709	885.716	4.15785	0.180567	0.316287	1.87708	1.77696	0.580666	16.2324	1.33416	0.629177	5.88699	0.384268	0.368794	0.149926	0.370898	0.486743	1.03697	0.280535	2.32838	0.77366	2.58493	0.0724152	0.099908	0.686545	3.00152	3.40785	5.37982	3.36635	3.49743	5.37982	3.44084	1.37321	0.0591982	0.0120974	0.60685	12.7204	0.112619	0.123193	0.123029	0.311568	0.585409	0.300299	0.426023	0.423075	0.195353	0.162633	5.18847
Exp241293	IE (at admission)	78.7573	279.4	11.0569	0.0570909	0.108526	0.51892	0.465777	0.607528	0.995681	0.738934	0.489935	8.03622	0.205318	0.0902196	1.38206	0.318677	0.368976	0.621363	0.128399	0.0521522	0.698041	0.603093	0.0588401	0.598315	0.230002	10.4655	10.1276	15.9165	10.0681	10.287	15.9165	9.7701	1.39206	0.373765	0.0208654	0.829272	19.0376	0.674432	0.215332	0.0427944	0.101262	0.120572	0.629251	0.535309	0.450305	0.170396	0.154643	2.46578
Exp241294	IE (at admission)	99.3212	1436.8	1.6794	0.898621	0.0912278	2.833	4.05066	0.638106	1.78178	1.40222	1.1999	22.4247	0.198728	0.190726	0.767147	1.47703	0.249618	1.6665	0.0533326	0.823878	0.674485	0.33245	0.281666	0.115706	1.08126	6.22488	6.95781	9.65813	4.27199	5.70608	9.65813	7.27407	0.771268	0.218671	0.041033	1.36031	34.3269	0.282007	14.1163	0.312537	0.240429	0.691348	0.306293	0.556435	2.32481	0.138008	0.373336	5.69648
Exp241295	IE (at admission)	133.309	716.467	3.8866	0.049771	0.326959	2.33286	0.180617	0.498144	1.88001	0.682916	1.08488	16.6962	0.138299	0.13273	1.80485	1.45508	0.544993	1.11361	0.232943	0.214044	0.459218	1.41261	0.240028	0.179318	0.224741	6.15766	7.11599	14.4127	4.40945	5.79295	14.4127	7.34719	0.567354	0.112408	0.057419	0.400332	13.1762	0.443472	0.344309	0.63403	0.127084	0.352466	0.714378	0.571077	0.678475	0.103097	0.167913	8.4934
Exp241296	IE (at admission)	91.6921	891.409	4.62711	0.362163	0.115989	4.33202	1.10826	0.288896	1.33052	0.662681	0.465522	4.98358	0.118992	0.1142	0.211833	0.402716	0.394045	1.50188	0.464612	0.35168	6.11563	0.303862	0.655223	0.0614181	0.0887666	0.858252	1.04892	3.61321	2.2974	1.24786	3.61321	1.09659	1.15152	0.0181724	0.0178885	0.579838	55.6169	0.514195	0.490859	0.0342899	0.151885	0.781685	0.42281	0.353565	0.477816	0.0497203	0.23402	0.151094
Exp151377	IE (at admission)	253.216	523.458	2.99009	0.248534	0.195246	3.18947	0.882783	1.39913	1.18123	0.869042	0.806001	5.39722	0.0794616	0.0762618	3.52223	0.544879	0.329102	0.763472	0.296611	0.366596	3.57638	0.317192	0.271457	0.132752	1.01113	7.59284	7.24155	10.5796	4.24057	7.33073	10.5796	7.57071	0.546625	0.0410861	0.00817122	1.63081	26.461	0.843854	0.967183	0.0766141	1.4217	0.750391	0.703743	0.397497	0.389197	0.526267	1.32061	4.13838
Exp241298	IE (at admission)	142.093	720.327	6.17086	0.590835	0.164677	3.90073	0.539646	0.425823	1.53123	2.87598	2.40186	17.9379	0.225906	0.127554	0.380807	0.800847	0.239492	1.61696	0.652052	0.264498	1.62175	10.9524	0.574339	0.181859	0.158671	28.87	28.2017	41.8592	25.0111	27.2955	41.8592	28.7404	1.98899	0.372215	0.128939	5.57892	59.9162	0.641361	0.733766	0.534451	0.0964502	0.349757	0.314343	0.283212	2.81723	0.366279	0.369334	3.19636
Exp241299	IE (at admission)	144.967	662.941	1.91941	0.0972387	0.102712	3.33746	0.402744	0.372114	0.471337	0.659719	0.649404	12.5633	0.182673	0.115687	0.344242	0.208736	0.363524	0.826194	0.25826	0.0634886	0.913783	0.625777	0.192658	0.18676	0.357781	8.37644	7.17599	11.4664	4.86506	6.48147	11.4664	7.43165	0.209779	0.00811592	0.00798911	1.40357	19.6915	1.71473	0.318534	0.488272	0.11455	0.701665	0.461313	0.0882283	0.653859	0.0809592	0.205697	7.11036
Exp241300	IE (at admission)	149.973	703.959	3.07654	0.511749	0.247739	4.2906	1.52014	0.881692	15.2414	1.95604	1.16425	22.3422	0.23434	0.224904	0.628047	0.325741	0.621694	2.02052	0.0447133	0.0789244	1.61328	1.82946	0.134433	0.27733	0.365823	6.95505	6.4918	11.4995	3.99081	6.54497	11.4995	6.61031	1.84192	0.666638	0.0231817	1.46347	24.5981	1.06007	0.0353077	0.222617	0.0695269	15.9424	5.59264	0.0850914	1.36444	0.250153	0.334884	10.4913
Exp241301	IE (at admission)	101.813	411.516	4.40421	0.184223	0.115004	2.34505	0.600906	0.466472	0.543379	1.58915	0.765106	18.6037	0.189174	0.181556	0.309872	1.63718	0.358536	0.207206	0.818833	3.03685	1.0741	0.985752	0.0877346	0.0673722	0.0925851	16.488	16.7846	23.0117	18.9497	16.3315	23.0117	16.3439	2.01011	0.474314	0.0388118	0.956452	21.7152	0.301276	0.244699	0.171297	0.0861643	0.440725	0.382683	0.22565	0.457073	0.142466	0.137771	14.9729
Exp241302	IE (at admission)	132.527	421.835	4.5032	0.220699	0.115887	1.33833	0.490784	0.681255	0.964644	1.2862	0.638247	6.05388	0.109456	0.105048	2.31573	0.470889	0.370086	0.409187	0.187067	0.753031	2.18866	0.958571	0.056271	0.0640874	0.100981	7.47295	7.39136	14.9921	8.70847	7.48243	14.9921	7.3129	0.649509	0.0097667	0.00961409	0.452693	28.7111	0.183488	0.488206	0.403946	0.0835636	0.369426	0.371957	0.158823	0.924138	0.196844	0.124279	13.4778
Exp241303	IE (at admission)	251.01	974.484	2.70838	0.0181735	0.166963	1.59846	0.47884	0.464113	14.5858	1.73878	1.00201	8.42523	0.19709	0.189153	0.0600295	0.0616967	0.735345	0.647107	0.653187	0.504005	0.588287	1.63674	0.578954	0.216415	0.257643	25.9167	27.187	31.1111	29.2555	27.9119	31.1111	26.4724	2.00015	0.717979	0.112804	1.9977	9.69865	0.266376	0.160211	0.385938	0.46313	0.77371	0.504524	7.02711	0.857437	0.188003	0.278616	12.8976
Exp241304	IE (at admission)	177.827	1036.54	3.59239	0.0466175	0.179133	4.23721	0.726011	0.2853	3.05351	0.633301	0.59172	11.6836	0.117322	0.112597	2.22422	2.06301	0.310149	0.850107	1.22747	0.0372864	0.928549	0.671247	0.0940127	0.0982291	1.4326	4.13835	5.90356	6.17747	2.40677	4.3718	6.17747	6.1719	1.74424	1.26189	1.24218	2.80065	26.1556	0.362923	0.437217	0.285893	0.348765	0.748045	0.467262	0.968486	0.652156	0.161826	0.096281	6.37934
Exp241305	IE (at admission)	78.685	577.687	3.8061	0.224064	0.316457	2.11634	0.582743	0.341206	0.962962	0.995081	0.0959248	5.73194	0.0733648	0.0704105	0.434321	0.419034	0.277141	0.862258	1.0939	0.243398	0.367639	0.345756	0.0667201	0.0476131	0.232667	3.11669	2.51294	5.11964	3.38684	2.53157	5.11964	2.62717	0.388379	0.135465	0.0174833	1.06937	14.0853	0.36748	0.648767	0.127011	0.234527	0.273754	0.977143	1.3517	0.635182	0.120001	0.159708	9.35027
Exp241307	IE (at admission)	115.912	546.855	3.53598	0.148714	0.0781146	1.67838	0.511877	0.226454	10.4361	1.12778	0.237068	7.52031	0.114318	0.109715	0.909699	0.652846	0.543924	0.646597	0.155079	0.830521	0.691104	0.362827	0.161241	0.149799	0.571576	2.58171	3.6839	5.55226	3.86432	3.09214	5.55226	3.81566	1.75146	0.0250649	0.0246733	0.289654	26.8129	0.357852	1.1688	0.0834585	0.120636	0.554556	1.44369	1.55928	0.428967	0.174083	0.113458	3.50816
Exp241308	IE (at admission)	197.614	576.87	1.86368	0.235146	0.334042	0.637035	0.325605	1.02028	8.03746	0.826198	1.35673	1.11948	0.147628	0.141684	0.865842	0.611431	0.6925	3.6939	0.0268879	0.810962	0.22735	0.376049	0.115059	0.0404583	0.24596	4.37131	3.78834	5.44906	4.0062	4.09891	5.44906	3.96053	1.41919	0.0319687	0.0547064	2.05136	12.6377	0.468205	0.436394	2.29256	0.15652	0.20806	0.403578	3.01645	0.149764	0.119006	0.416221	4.75253
Exp241309	IE (at admission)	190.161	898.054	5.52742	0.137059	0.273854	2.19477	0.510277	0.602237	0.782701	1.68664	0.69468	31.275	0.179072	0.171861	0.311311	0.325884	0.547324	1.13432	0.0478477	0.504658	0.772092	1.03444	0.332151	0.0854136	0.713234	7.51519	6.9729	11.1025	6.37858	7.00606	11.1025	7.03995	1.22905	0.0807678	0.0505107	1.15443	0.378163	0.628567	0.349023	0.109464	0.186729	0.780083	0.483574	2.52193	0.438844	0.102198	0.104176	8.88766
Exp241310	IE (at admission)	94.2385	305.15	4.27494	0.185187	0.159898	2.49664	0.181469	0.398604	1.01655	1.01569	0.565259	10.8747	0.370008	0.203252	0.0982224	0.448383	0.146634	1.74808	0.41595	0.606911	1.07866	0.314154	0.538458	0.438604	0.200545	25.4447	25.4511	34.7003	35.4101	26.0937	34.7003	25.2587	1.9403	0.509788	0.177985	0.882946	88.4746	0.56242	0.442162	0.433112	0.0671035	0.307946	2.09167	0.549045	1.68512	0.1397	1.09814	0.607072
Exp241311	non-IE (at admission)	213.339	469.959	3.85073	0.430447	0.122679	8.41503	0.479443	0.564812	0.186467	2.51586	2.14307	1.83704	0.218265	0.209476	0.237981	0.397812	0.561385	2.16178	0.0466195	1.3545	1.39506	0.41973	0.256684	0.0589528	0.502906	2.50462	3.49303	6.07375	3.26428	2.51678	6.07375	3.6518	0.581632	0.0406139	0.0459897	3.6372	55.8349	0.233004	0.701905	0.483517	0.122998	0.625121	0.0159509	1.10941	0.76605	0.242037	0.0453789	5.2354
Exp241312	non-IE (at admission)	162.38	637.62	3.7671	0.288454	0.2261	7.95687	0.727382	0.696305	1.25782	3.13784	0.279296	10.1218	0.203205	0.195023	0.206997	0.973946	0.282641	2.46864	0.198531	0.33936	1.67251	0.387756	0.0892217	0.0789871	0.264429	1.59259	2.32203	2.38692	1.05203	1.87587	2.38692	2.42758	1.0437	0.0156216	0.0100885	0.0841826	42.8109	0.198962	0.337645	0.230868	0.101715	0.667623	0.383172	2.59417	1.08001	0.206679	0.0336767	5.3415
Exp241313	non-IE (at admission)	154.181	599.064	3.91287	0.253882	0.199069	3.08071	1.43652	0.250666	1.53814	2.38588	0.481157	1.90665	0.184907	0.177462	4.33186	2.67279	0.24139	2.28952	1.36918	0.540208	2.08318	0.326012	0.312367	0.0388703	0.244058	2.75539	3.62034	5.46953	2.70219	3.03674	5.46953	3.7849	1.36766	0.0109485	0.0107774	0.496767	44.4221	0.438289	10.2675	0.102267	0.108817	0.458042	0.417383	0.310388	0.923186	0.045789	0.175367	3.49316
Exp241314	non-IE (at admission)	192.805	582.701	3.39377	0.0784353	0.508769	3.98682	0.741741	0.404182	1.46257	1.84621	0.664167	6.36111	0.217706	0.20894	0.168519	0.37174	0.4769	7.35367	1.83524	0.239462	0.291111	0.429659	0.448672	0.050004	0.342073	3.35392	4.93467	6.46658	2.462	4.13807	6.46658	5.15898	0.542227	0.166782	0.0698203	0.729345	0.373421	0.339292	0.705399	0.372374	0.192238	0.944384	0.362155	1.23577	0.892786	0.150309	0.242964	3.94447
Exp241315	non-IE (at admission)	136.921	796.945	4.54529	0.261536	0.232603	0.453149	0.0766255	0.836407	2.39066	1.3666	0.796622	5.329	0.329663	0.316388	0.0415732	1.10578	0.261022	5.54361	3.50308	0.442471	8.87068	0.709112	0.17552	0.15842	0.651112	3.78144	4.29259	7.18491	2.57946	4.24067	7.18491	4.48771	1.59289	0.00593423	0.00584151	0.351961	54.7419	0.32513	1.62367	0.265838	0.409722	0.237248	0.246627	1.32005	1.48959	0.358377	0.599028	5.00944
Exp241316	non-IE (at admission)	171.88	565.9	3.86038	2.48394	0.322817	5.19612	1.00968	1.16221	2.72241	1.79779	0.332557	12.1127	0.187763	0.180202	3.97958	0.925505	2.40285	1.09325	0.0217011	0.495657	0.355717	0.624477	0.203741	0.064365	0.0442531	1.53525	1.18838	2.30497	2.2445	1.53525	2.30497	1.24239	3.01637	0.0413733	0.07307	2.99167	34.9787	1.47306	0.74319	0.289405	0.36858	2.04084	0.442023	6.73291	1.62241	0.406735	0.153877	7.17565
Exp241317	non-IE (at admission)	150.335	673.769	3.64564	0.562693	0.138787	4.41262	0.569614	0.237754	1.7435	2.1811	0.481909	2.7429	0.19828	0.190296	0.246943	1.74958	0.682492	4.91317	0.56585	0.45892	1.61567	0.742491	0.172434	0.0276146	0.753142	0.793131	1.11102	2.10547	1.931	1.11102	2.10547	1.16152	1.04784	0.167777	0.0491066	2.43845	45.5405	0.104531	0.356842	0.159644	0.181455	0.51003	0.223623	4.4934	0.802259	0.266621	0.705823	4.32686
Exp241318	non-IE (at admission)	205.322	393.528	4.78339	0.14359	0.190311	4.33098	1.09332	0.557668	1.71016	1.09107	0.508444	0.412945	0.165511	0.158846	1.38867	0.451828	0.402554	3.13824	0.423345	0.226447	0.28365	0.568465	0.114098	0.180601	0.339956	2.6712	2.60076	6.49674	2.20221	2.70979	6.49674	2.71898	1.68206	0.079572	0.0795954	1.01166	43.9691	0.302513	0.903623	0.488072	0.196755	0.267369	0.452424	1.99227	0.922427	0.0892322	0.122746	3.94408
Exp241319	non-IE (at admission)	197.446	589.153	4.26353	0.496015	0.110712	4.20061	0.528492	0.422637	1.3839	2.49696	0.724511	0.29372	0.180289	0.156256	1.63573	0.593245	0.356826	2.63709	0.0315788	0.254451	1.25671	0.2198	0.136803	0.215006	0.690609	1.97422	3.35003	7.12953	2.70771	2.13078	7.12953	3.50231	13.7515	0.225812	0.00593203	4.19807	42.1261	0.949112	1.75053	0.207342	0.290387	0.427734	0.919693	0.100669	1.06783	0.257878	0.149209	4.61139
Exp241320	non-IE (at admission)	188.225	947.98	2.83843	0.324848	0.157711	7.31069	0.421611	0.334275	0.940954	0.9564	0.68814	0.427811	0.206731	0.198406	3.24435	0.0511003	0.345144	2.50401	0.0371044	0.308769	1.98991	0.364329	0.210974	1.53999	0.374492	2.48467	2.95307	5.79952	1.05774	3.12156	5.79952	3.08731	0.937822	0.238757	0.0724566	1.70922	1.02115	0.0966461	3.54385	0.235749	0.166448	0.812108	0.464425	1.71008	0.912649	0.139708	0.212274	2.9233
Exp241321	non-IE (at admission)	176.716	584.785	4.1273	0.223976	0.173359	5.24542	0.604407	0.622487	2.49718	1.30141	0.450497	0.836162	0.443871	0.251368	0.14737	0.924484	0.308071	3.56225	0.238838	0.223011	12.0381	0.239634	0.744247	0.0571934	0.615366	1.35982	2.60599	4.37439	2.37003	1.64412	4.37439	2.72445	0.473875	0.143179	0.0344062	0.304583	55.6997	0.470415	0.259306	0.726996	0.19108	1.05942	0.208247	0.511197	0.854094	0.129947	0.12543	4.05388
Exp241322	non-IE (at admission)	142.699	1360.77	2.66983	1.13576	0.611711	5.21211	0.972367	0.524769	0.464191	2.15733	0.742325	28.0591	0.270142	0.259264	0.150625	1.36831	0.250933	2.49845	0.0379945	0.676431	2.89807	0.337217	0.203761	0.119409	0.883478	1.1503	0.925304	6.01876	1.61381	1.25007	6.01876	0.967363	1.2993	0.106365	0.00467942	0.814138	93.9385	0.315097	0.457551	0.135031	0.113999	0.628074	0.14981	1.20213	2.08684	0.117781	0.298623	4.40345
Exp241323	non-IE (at admission)	124.598	489.247	2.49644	0.478544	0.340266	5.52406	0.192044	0.252366	0.293444	2.14728	1.06091	10.9227	0.165517	0.158852	0.254038	0.768233	0.269211	1.82532	0.518901	0.390349	0.430115	0.437665	0.13535	0.209191	0.330235	1.99768	2.0588	4.23295	1.78019	2.20635	4.23295	2.15238	1.94239	0.0663503	0.0634035	0.247105	1.47381	0.555271	0.56511	3.25809	0.236779	0.803972	0.657847	0.694282	0.80728	0.245558	0.505822	2.64026
Exp241324	non-IE (at admission)	146.794	644.769	3.37305	0.291957	0.228652	11.4192	1.56946	0.293235	1.56248	1.22583	0.995623	3.03831	0.208872	0.200461	0.132587	0.486359	0.345441	3.05802	0.416528	0.316492	0.178689	0.451005	0.060841	0.0609784	0.307362	3.36242	3.59719	6.96822	1.56671	3.82015	6.96822	3.76069	0.609407	0.0675822	0.042753	2.39737	45.6031	0.575507	1.22501	0.437219	0.231292	0.9696	0.655524	2.38456	0.939022	0.224033	0.573148	2.56451
Exp241325	non-IE (at admission)	151.769	438.771	4.48487	0.480202	0.152571	5.24983	2.2126	0.279117	1.92026	1.60122	0.51506	2.19623	0.228162	0.188486	0.218364	0.512271	0.256738	2.25198	0.0496325	1.41905	7.12588	0.403149	0.205348	0.0787237	0.319466	2.81662	3.67427	5.01094	1.97614	3.03731	5.01094	3.84129	1.45624	0.0244691	0.0240867	1.66292	61.557	1.09573	1.71281	0.374162	0.362537	1.21194	0.371595	12.4067	1.32232	0.416298	0.231601	4.53985
Exp241326	non-IE (at admission)	138.159	611.963	3.79487	0.0452346	0.198548	4.67059	0.361824	0.586709	0.880865	1.94218	0.459961	21.3363	0.193273	0.185491	0.947854	0.519768	0.242956	3.72338	1.44218	0.39047	1.167	0.420565	0.661589	0.0455699	0.360894	2.02736	1.92685	9.82345	1.31626	2.1514	9.82345	2.01443	2.08469	0.0557026	0.0630915	1.94082	0.186315	1.19063	3.34306	0.0146474	0.379845	0.358811	0.417044	0.94345	1.21282	0.177627	0.308853	4.33046
Exp241327	non-IE (at admission)	174.673	506.367	5.23784	0.324385	0.216311	5.53026	0.300837	0.371865	1.65414	2.01112	0.14026	1.48172	0.245339	0.23546	0.94992	0.395126	0.673537	2.73059	0.317328	0.260905	0.770815	0.737167	0.518701	0.247007	1.67973	1.52822	1.69509	2.53306	2.83606	1.87124	2.53306	1.77214	0.784826	0.118069	0.116224	1.48913	65.0326	7.14596	2.761	0.4715	0.0350423	1.53116	0.432041	0.745842	0.819404	0.209243	0.700338	6.29085
Exp241328	non-IE (at admission)	170.485	763.385	3.17243	0.470573	0.0442733	5.27592	0.557915	0.771747	5.18612	1.3991	0.432844	3.45307	0.210151	0.201688	0.315603	0.664111	0.586369	3.30502	0.49586	0.164796	6.42853	0.446936	0.847327	0.143538	0.533516	2.72743	3.10058	5.8029	2.44426	3.23331	5.8029	3.24152	0.64201	0.0708211	0.0743769	3.19799	33.761	0.684255	1.71824	0.322555	0.151334	1.10811	0.271746	8.02512	0.578671	0.352191	0.477768	4.96833
Exp241329	non-IE (at admission)	129.569	465.108	4.8186	0.233238	0.0872878	4.35192	0.62558	0.44007	1.02117	2.02226	0.390518	9.32332	0.167298	0.160561	0.140126	0.53997	0.397086	1.76169	0.120032	0.322892	1.64615	0.417296	0.206207	2.8396	0.265032	1.77396	1.79779	4.06625	3.00194	1.92938	4.06625	1.87951	0.686292	0.166856	0.10538	0.285698	38.2509	1.50701	0.691953	0.164421	0.160973	0.772866	0.182847	0.196498	1.0124	0.100438	0.433075	4.90316
Exp241330	non-IE (at admission)	214.094	641.816	3.93743	0.098757	0.284573	5.58892	0.718105	0.206014	1.6483	2.30818	0.506421	12.6202	0.667686	0.177248	1.079	0.192813	0.391997	2.3598	0.163732	0.233515	0.607546	0.460789	0.2667	0.374376	0.159528	2.01951	2.95179	5.08938	1.5236	2.58784	5.08938	3.08597	3.32218	0.0503766	0.0449836	1.90991	59.2658	0.593505	0.353401	0.431365	0.490327	0.822241	0.228256	1.00911	1.02294	0.599553	0.359071	7.83926
Exp241331	non-IE (at admission)	206.069	665.734	0.0458347	0.232948	0.119932	9.7161	0.0833174	0.213574	2.59664	0.657007	0.977312	27.0445	0.219734	0.210886	2.86415	0.542176	0.277697	1.65262	1.76663	0.658692	5.63625	0.28154	0.599404	0.144824	0.152137	3.55291	5.20227	5.90309	2.03765	4.06107	5.90309	5.43874	3.0586	0.0485611	0.0506883	0.844744	0.781613	0.0793118	4.09484	0.560371	0.165225	0.704479	0.083156	1.82126	1.71551	0.0769175	0.172876	1.4996
Exp241332	non-IE (at admission)	166.794	689.793	3.21426	0.279673	0.20811	5.25229	0.530112	0.328748	1.5436	0.939224	0.42252	0.511918	0.180775	0.173496	0.91606	1.34336	0.623688	3.86754	2.0912	1.23612	0.117503	0.443578	0.20203	0.125764	0.223583	5.80145	7.5481	11.5026	4.6141	6.35837	11.5026	7.8912	1.1581	0.20172	0.104469	1.45603	53.6292	0.473699	0.987286	0.434415	0.145323	0.531739	0.337209	1.77927	0.795895	0.120117	0.45876	4.08437
Exp241333	non-IE (at admission)	195.794	412.785	3.1922	0.978156	0.164124	5.09809	0.960903	0.263836	1.43133	2.12149	0.695172	5.16765	0.205488	0.197213	2.93622	0.903741	0.307411	2.33343	0.361733	0.486174	3.5479	0.622641	0.881298	0.0836151	0.824627	3.66887	3.84696	6.53221	1.50418	3.98104	6.53221	4.02182	1.74544	0.117334	0.104418	1.25557	62.4029	0.755457	0.101748	0.316581	0.0948908	0.915426	0.377289	0.0485052	1.36112	0.144286	0.256831	4.17735
Exp241335	non-IE (at admission)	197.271	584.144	5.66379	0.667543	0.195688	8.78039	0.536428	0.437672	1.62123	1.87744	0.676872	12.6244	0.140255	0.134608	0.509291	0.620403	0.2643	1.56913	0.272929	0.273836	1.00549	0.373011	0.089648	0.0707667	0.503117	2.62289	3.93256	5.97316	2.1869	3.06588	5.97316	4.11131	0.511252	0.39438	0.365855	1.57159	48.5577	1.31777	1.7738	0.198361	0.355821	0.446991	0.282161	0.626129	1.57326	0.281503	0.125545	4.86283
Exp241336	non-IE (at admission)	160.09	375.997	2.96797	0.228898	0.276988	8.72	0.586761	0.493073	2.10076	0.941306	0.463723	6.49743	0.451861	0.174233	0.10685	1.40154	0.446051	0.0638366	0.345801	0.490024	1.45749	0.731199	0.53068	0.3019	0.428621	3.37599	3.59322	5.76857	1.49083	3.85724	5.76857	3.75655	1.17213	0.6561	0.0250372	1.06705	45.8248	0.587492	0.70686	0.571531	0.185908	1.01154	0.554965	0.346932	0.787626	0.224172	0.393129	0.332171
Exp241337	non-IE (at admission)	126.73	810.036	2.7015	0.431665	0.193669	3.63342	0.747336	0.366699	1.41818	1.01816	0.353026	7.68422	0.146654	0.140748	0.339029	0.606897	0.247941	0.963846	0.417348	0.310138	0.985974	1.1072	0.22002	0.26992	0.388356	2.33877	2.3526	5.37194	0.503095	2.61589	5.37194	2.45954	0.909937	0.187092	0.0385213	0.894581	56.3846	1.42337	1.4621	1.02437	0.425261	0.728911	0.271775	0.239047	0.72957	0.500412	0.674175	5.48841
Exp241338	non-IE (at admission)	121.799	1025.28	3.01851	0.257654	0.135085	5.60784	0.539286	0.537538	0.398934	3.27265	0.509765	3.87729	0.188623	0.181027	1.31462	2.14794	0.371834	2.17635	0.647262	0.382242	3.91811	0.392071	0.205063	0.119996	0.245678	1.02209	1.11827	2.39075	2.00171	1.27352	2.39075	1.1691	0.748421	0.017236	0.0695748	1.4172	42.5202	0.484457	0.880478	0.353821	0.159999	0.781176	0.79538	17.8754	1.23606	0.114023	0.176832	2.39075
Exp241339	non-IE (at admission)	318.199	464.207	3.43774	1.29905	0.196078	2.65957	1.26058	0.406755	0.430776	3.30543	0.080164	0.464857	0.129113	0.123914	0.755964	0.225842	0.732849	2.33608	0.384033	1.37294	0.473709	0.254002	2.10693	0.0332167	0.183838	1.4093	1.76639	4.63127	0.471515	2.05126	4.63127	1.84668	0.218898	0.0765761	0.0361047	6.04554	29.0776	0.0993786	0.291174	1.39422	0.325956	0.15781	0.207824	1.61146	0.794616	0.398589	0.0733173	6.51715
Exp241340	non-IE (at admission)	166.183	561.502	3.71825	0.358668	0.198928	3.90232	0.54873	0.48518	2.41899	1.46731	1.00731	0.1681	0.28222	0.159527	0.554274	0.402272	0.493756	1.90437	0.390558	0.486375	0.484853	0.421003	0.162904	0.0924842	0.249589	2.79868	3.00267	6.68128	1.50361	3.22087	6.68128	3.13915	1.87592	0.237628	0.0527281	0.803627	48.4771	0.792195	3.31822	2.57304	0.435875	0.691127	0.380608	0.151333	2.06296	0.407422	0.351944	3.94522
Exp241341	non-IE (at admission)	127.921	769.314	4.91482	1.5202	0.295618	3.6307	0.725142	0.401016	0.489264	3.47432	0.803912	10.3038	0.533972	0.51247	0.574036	0.501075	0.398613	1.95692	0.569108	0.47746	4.94519	0.863179	0.143231	0.120068	0.385589	5.26232	5.39998	8.27032	3.69915	5.76512	8.27032	5.64544	5.00112	0.0161853	0.00739515	10.0766	75.7075	33.549	0.843915	0.161392	0.138792	0.570514	0.0584695	1.68363	2.44474	0.109107	0.450418	10.9762
Exp241342	non-IE (at admission)	154.626	510.841	2.46577	0.112018	0.242772	3.57528	0.605275	0.356073	7.27658	1.77408	1.02307	13.55	0.270994	0.200258	0.471506	0.475087	0.52132	1.82879	0.849999	1.7532	2.08489	0.467797	0.188734	0.0609353	0.584429	1.36517	1.58005	4.44473	1.8859	1.78828	4.44473	1.65187	0.346232	0.104621	0.0857112	0.593759	62.4426	0.548989	0.299846	0.611482	0.318651	0.420626	0.451921	0.755244	0.619593	0.541176	0.245334	3.81275
Exp241343	non-IE (at admission)	166.744	550.853	4.13777	0.270459	0.176828	0.501163	0.858069	0.509816	0.398073	1.11029	0.688771	7.83619	0.14387	0.138076	0.526727	0.573214	0.351063	2.1519	0.0482338	0.418952	0.846761	0.161981	0.0786844	0.0721048	0.507109	2.71274	4.04543	5.77819	1.34317	3.21954	5.77819	4.22931	1.55305	0.100729	0.0516152	24.6083	43.7542	0.551422	0.662748	0.268456	0.747307	0.910497	0.217762	0.349937	0.622919	0.282683	0.122187	4.20798
Exp241344	non-IE (at admission)	131.155	612.798	3.99279	0.0263732	0.137184	8.46913	0.77654	0.363263	1.25367	1.01815	0.468311	2.54108	0.170786	0.163908	0.380527	0.560537	0.412619	1.49793	1.10682	0.0807764	3.57342	0.412783	0.310493	0.203398	0.222778	2.51832	2.75464	6.25252	1.51899	3.03204	6.25252	2.87985	1.06778	0.0761856	0.0328161	0.528751	37.7031	43.8859	0.605303	0.17166	0.199724	0.619818	0.587137	11.9444	1.03616	0.0865893	0.221163	2.12835
Exp241345	non-IE (at admission)	139.432	575.802	3.39941	0.338095	0.179575	3.26322	0.753527	0.595359	2.52441	2.01049	0.0962599	2.2834	0.153487	0.147307	0.178898	0.498447	0.442672	4.88684	0.408716	0.402211	1.03721	0.386791	3.53549	0.129997	0.745411	1.37261	1.79774	2.89709	1.87416	2.00796	2.89709	1.8669	0.932093	0.0195336	0.0192284	0.336926	37.0555	0.249943	0.331735	0.180627	0.240274	0.352617	0.313517	16.421	0.872054	0.234979	0.233432	4.85359
Exp241346	non-IE (at admission)	138.501	525.868	3.20785	0.634574	0.404305	3.20271	0.652636	0.484601	1.1512	1.79388	0.583537	10.3595	0.142724	0.136977	0.0764356	0.491547	0.378138	2.14145	0.392282	0.578102	0.0871873	0.387715	0.129771	0.0385927	0.448478	2.72679	3.87723	5.0902	1.94541	3.11799	5.0902	4.05347	1.13233	0.042241	0.0186967	0.443511	88.5791	16.4506	18.4084	0.561722	0.46298	0.0278062	0.536976	0.0655622	1.3542	0.266991	0.126049	5.75306
Exp241347	non-IE (at admission)	95.1457	485.244	3.32377	0.504002	0.665531	5.62235	0.617329	0.0706021	0.146725	1.29631	0.39265	4.15376	0.167178	0.160446	0.791247	0.410512	0.373004	8.37474	0.409121	0.0958596	1.37455	0.509685	0.0651743	0.0881273	0.34429	1.51369	1.34372	2.22554	2.21581	1.51369	2.22554	1.4048	0.287934	0.00609846	0.00600317	2.0262	39.2577	0.740123	1.01794	0.130826	0.239438	0.412015	0.371575	1.43286	0.648981	0.451809	0.23337	3.07123
Exp241348	non-IE (at admission)	151.565	610.112	3.74021	1.01192	0.219706	3.81373	0.623672	0.458398	1.78435	1.62399	0.622593	1.1151	0.223811	0.181909	0.570116	0.700942	0.305769	1.33492	0.19807	0.09921	2.37905	0.653539	0.212179	0.0482039	0.293759	3.81688	3.86961	6.52894	1.37243	4.03559	6.52894	1.34799	1.47731	0.0663716	0.035404	2.2706	78.3999	0.420422	0.249926	0.972123	0.199714	0.309216	0.496583	0.118159	1.10721	0.556172	0.496941	4.99798
Exp241349	non-IE (at admission)	131.712	623.56	3.23827	0.575938	0.222738	3.45607	0.446252	0.645767	1.05844	1.70389	0.379729	10.0006	0.178777	0.171578	0.585827	0.446421	0.344026	2.54176	0.510108	1.57754	2.11544	0.271324	0.510126	0.268157	0.243936	1.21555	2.99904	2.99246	1.63283	1.67407	2.99246	3.13536	0.491508	0.0223666	0.0220172	0.621006	56.6278	0.328747	0.378106	0.321821	0.152055	0.398325	0.233986	1.13057	1.49687	0.137362	0.466187	3.96111
Exp241350	non-IE (at admission)	117.698	699.292	3.01987	0.401065	0.170051	9.48955	1.9558	0.380826	12.2715	2.07408	0.237537	7.79369	0.202125	0.193986	0.140493	0.341149	0.356432	2.79977	0.0751047	0.501139	8.09456	0.536774	0.0695343	0.0668958	0.285593	2.46399	2.66987	6.58943	2.30625	2.893	6.58943	2.79123	0.757579	0.0908553	0.0519947	0.447546	57.2001	0.646439	0.747208	1.2983	0.182271	0.941714	0.281901	0.765624	1.90169	0.171591	0.665369	4.59955
Exp241351	non-IE (at admission)	139.207	614.506	3.01007	0.322063	0.186726	3.31434	0.985071	0.325191	2.41047	1.96476	0.443802	9.88679	0.167425	0.160683	0.150073	0.58392	0.252832	2.88886	0.668542	0.22912	1.30111	0.667704	0.300234	0.0601189	0.111221	1.09	1.23302	3.84258	2.66831	1.54923	3.84258	1.28907	1.76814	0.0117336	0.0624133	4.21346	78.5442	1.37743	1.14584	1.34985	0.171036	0.120608	0.23843	1.37489	0.777057	0.555943	0.182588	5.6364
Exp241352	non-IE (at admission)	147.125	487.818	2.86114	0.190737	0.134471	2.14845	0.707742	0.38062	1.3947	1.79821	0.922311	3.02671	0.176339	0.169238	0.0815861	0.32085	0.304426	2.17916	0.0395104	0.375089	1.7724	0.458479	0.250526	0.0578998	0.0527028	1.917	1.72198	4.97358	1.75398	2.09075	4.97358	1.80025	1.30854	0.168964	0.00792716	3.65833	45.1524	1.81565	18.4168	1.28611	0.28452	0.623832	0.13348	0.573715	1.34793	0.10903	0.484854	6.93998
Exp241353	non-IE (at admission)	134.124	982.59	3.05025	0.201429	0.283236	3.11595	0.678709	0.685154	1.63991	2.67211	0.475775	1.18502	0.151507	0.145406	0.336762	2.96298	0.352931	4.64986	0.872291	0.366063	2.5872	0.367626	0.218763	0.266483	0.286375	2.71396	4.03799	6.18611	1.75206	3.18957	6.18611	4.22154	1.22129	0.0909507	0.0524466	1.29882	63.998	0.31432	0.0774879	0.252149	0.142836	0.80356	0.310207	1.78675	0.842787	0.169625	0.136207	3.52796
Exp241354	non-IE (at admission)	127.409	359.83	2.28002	0.173132	0.161793	5.49081	0.618799	0.672356	0.684153	1.1067	0.635294	1.08854	0.418098	0.118283	5.6597	1.19003	0.367566	2.87924	0.308295	0.229721	1.13858	0.515538	0.0692389	0.0242823	0.616625	6.72415	4.38946	6.5953	5.59094	4.67475	6.5953	4.58898	1.03667	0.170307	0.00720069	0.368084	38.4359	0.842436	0.412955	0.214336	0.101654	0.677713	0.426322	0.128834	1.39318	0.149286	0.116313	4.9478
Exp241355	non-IE (at admission)	131.788	606.608	4.43512	0.798499	0.0849577	7.90801	0.864412	0.528824	0.383	2.68758	0.544251	23.9837	0.214859	0.176421	0.55631	1.01929	0.298307	2.21728	0.0133575	1.00024	0.538511	0.479753	0.975127	0.100611	0.254175	2.51199	2.19033	3.80609	2.22784	3.10113	3.80609	2.28989	0.151182	0.127581	0.0850224	1.87048	81.8509	0.16393	0.41785	0.662328	0.154456	0.497776	0.508595	0.160149	1.32755	0.417819	0.169539	4.15441
Exp241356	non-IE (at admission)	150.509	1006.01	3.00465	0.0307889	0.227368	9.17399	0.873829	0.237539	1.36926	0.902806	0.41395	0.252327	0.218277	0.209487	3.34913	0.867322	0.439749	1.68653	0.108101	0.710011	0.948846	1.65483	0.281104	0.498524	0.42744	5.28517	6.16081	7.37762	2.98399	6.40929	7.37762	6.44085	3.5045	0.137195	0.0688716	0.0967815	92.033	0.632423	0.0850319	0.179906	0.527558	0.551481	0.455984	0.357015	0.679318	1.77522	0.377734	3.27823
Exp241357	non-IE (at admission)	172.02	492.417	4.31625	0.265411	0.143547	8.26808	0.793019	0.837331	0.63568	1.41467	0.717117	7.41097	0.170291	0.163433	0.114361	0.748365	0.337722	1.37012	0.0842431	0.178109	1.28451	0.110474	0.297087	0.117603	0.448163	3.74612	3.87795	7.06764	1.95221	4.25182	7.06764	4.05422	1.32346	0.0387619	0.0381563	0.491989	60.8238	1.84811	0.079669	0.131933	0.13998	0.573578	0.408441	0.712405	0.68841	0.0889941	0.0531442	7.97584
Exp241358	non-IE (at admission)	155.568	660.195	5.10729	0.242212	0.346937	7.25342	0.600575	0.438782	1.02285	1.3854	0.562988	6.90557	0.150836	0.144763	0.178297	0.42271	0.413438	1.40082	0.538672	0.733223	1.31378	0.74253	0.199739	2.87755	0.390862	2.63383	2.62503	6.90077	1.64728	2.89493	6.90077	2.74435	0.322758	0.161991	0.110652	1.4031	47.0719	2.09838	1.17013	0.712734	0.236232	1.33094	0.372794	0.211072	0.909393	0.195889	0.489578	8.083
Exp241359	non-IE (at admission)	171.614	420.941	3.53271	0.629135	0.143941	4.0222	0.405852	0.516837	0.282886	2.46152	0.538676	6.63996	0.194892	0.187044	2.33489	0.683872	0.204018	2.81822	0.625036	0.349898	1.43858	0.543525	0.306669	0.0972989	0.370678	3.36329	3.43893	5.54758	2.30649	3.62748	5.54758	3.59524	0.73289	0.28336	0.0720694	2.62058	43.0944	0.248764	3.44877	1.31959	0.216107	0.968382	0.142229	0.0760784	0.662837	0.356802	0.495566	0.259438
Exp241360	non-IE (at admission)	193.426	315.862	3.17453	1.63278	0.257044	47.9431	0.586016	0.501111	38.6793	5.38	0.60231	18.1677	0.135718	0.130253	0.563657	0.787616	0.304873	5.27546	0.491032	0.121106	5.11886	0.856423	0.186671	0.125215	0.284435	5.50249	6.87749	7.42671	2.1031	5.92995	7.42671	7.13895	6.54193	0.174233	0.17151	0.174233	42.5724	0.862204	0.481765	0.801736	0.816057	0.305997	0.583595	3.61816	0.744044	1.50345	0.146376	21.1346
Exp241361	non-IE (at admission)	197.182	601.278	3.98161	0.280157	0.157157	3.45668	0.478073	0.525068	1.25947	1.80508	0.493456	2.59484	0.169168	0.162356	3.45227	0.682333	0.408229	6.36373	0.994304	0.245502	8.47318	0.548997	0.638746	0.0703919	0.0605197	2.35629	2.64573	6.07409	4.96297	2.64573	6.07409	2.76599	2.27497	0.296535	0.0794374	1.24682	42.4243	3.79009	1.27469	1.62356	0.130383	0.740394	0.350965	0.616314	1.26322	0.158706	0.222228	8.61009
Exp241362	non-IE (at admission)	176.574	454.059	2.44477	0.307043	0.145149	5.76257	1.3397	0.362012	0.0839312	1.46412	0.572654	1.39736	0.204424	0.196192	0.348824	0.638405	0.315363	3.7703	0.452434	0.499244	5.89819	0.739103	0.164959	2.74048	0.594554	1.6541	1.2885	5.60981	1.59914	1.63598	5.60981	1.34707	1.5311	0.0313466	0.0179705	1.84285	37.9476	0.475895	0.285373	0.0985927	0.616539	0.550619	0.238851	18.9363	0.907477	0.306806	0.236695	9.98062
Exp241363	non-IE (at admission)	193.538	618.3	4.21467	0.362841	0.453596	10.0871	0.647806	0.507907	1.36643	2.18047	0.231445	6.36564	0.168187	0.161414	1.25844	6.79878	0.699557	1.42757	0.307344	0.114539	1.05078	0.371132	0.358653	0.275102	0.386393	5.18067	5.01239	4.08598	2.33632	5.35225	4.08598	3.22468	1.58116	0.0075902	0.00747161	2.19708	49.8755	0.544206	0.355516	0.877103	0.145153	1.37422	0.246835	0.987097	0.644447	0.231769	0.117088	7.61123
Exp241364	non-IE (at admission)	146.735	589.204	0.0700457	0.0413718	0.14045	8.85361	0.51567	0.426873	0.652295	1.70595	0.177485	3.19077	0.164489	0.157865	0.41935	0.590571	0.229462	3.31769	0.224608	1.16403	6.72916	0.181266	0.144426	0.102356	0.315351	3.33331	3.14999	5.88127	1.66847	3.50491	5.88127	3.29317	29.4517	0.0737178	0.072566	1.41971	53.3244	0.68983	25.1245	0.200974	0.213814	0.749044	0.378967	0.24518	1.36531	0.35449	0.333019	9.27111
Exp241365	non-IE (at admission)	132.833	483.159	2.86896	0.208869	0.230277	5.51129	0.634584	0.732542	1.94983	1.41297	0.564381	18.6188	0.252101	0.163228	0.0754288	0.225638	0.324724	2.54265	0.417586	0.575663	2.40066	0.471415	0.0886303	0.0593219	0.278201	1.30373	2.13198	2.01228	1.84513	1.34394	2.01228	2.22889	0.657803	0.16992	0.067907	1.50364	41.2535	0.581779	4.81773	0.306521	0.167971	1.41151	0.637416	0.561868	0.544475	0.125347	0.188448	2.75991
Exp241366	non-IE (at admission)	162.233	614.827	5.22099	0.197049	0.157556	5.83106	0.683633	0.340178	2.81014	1.4602	0.620322	8.55166	0.207586	0.199227	0.36854	2.87049	0.350625	1.4259	1.41273	0.427077	2.19906	0.617678	0.168038	0.110346	0.263141	1.89888	3.81707	4.30525	0.806685	2.23126	4.30525	3.99058	0.578578	0.0150604	0.014825	1.28464	68.0832	0.37931	0.11137	0.31505	0.118563	0.752184	0.588169	0.529017	0.790711	0.339218	0.146023	4.62184
Exp241367	non-IE (at admission)	117.205	359.317	2.70689	0.0418234	0.216021	7.24386	0.300219	1.20012	8.33976	1.93173	1.15856	26.4253	0.176914	0.16979	3.67212	0.22847	0.354154	1.502	2.05663	0.3699	0.952938	0.195972	0.229376	0.0722305	0.0822636	1.9259	1.65145	2.16198	1.44598	1.9259	2.16198	1.72652	0.411448	0.105118	0.0664633	1.38327	72.7918	0.510502	1.04846	0.230453	0.451054	1.69795	0.579245	0.867401	0.733585	0.45148	0.321881	8.11913
Exp241368	non-IE (at admission)	140.196	586.643	3.31909	0.241392	0.177077	5.83741	0.519116	0.728677	9.76195	1.38636	0.671224	4.34186	0.160756	0.154282	0.964615	0.348411	0.383897	2.34897	0.0508656	0.267368	0.313931	1.22509	0.837038	0.0906402	0.400674	0.952257	0.581707	1.788	1.44113	1.01314	1.788	0.608149	0.040516	0.0146608	0.0144317	0.95506	44.3486	0.292769	0.588785	0.397532	0.190619	1.24659	0.383252	0.23328	0.950357	0.0105365	0.235656	5.03783
Exp241369	non-IE (at admission)	169.102	631.44	4.45155	1.45708	0.215468	3.09211	2.37851	0.339511	0.962618	2.19522	0.752359	0.561998	0.149782	0.143751	0.186267	0.973131	0.431333	2.44317	0.0626138	0.496528	1.34099	0.209717	0.281375	0.0906878	0.20089	3.42516	4.8735	6.73651	2.6563	3.69904	6.73651	5.09503	0.383984	0.126158	0.0991243	0.552794	39.5387	0.880865	0.302577	0.811713	0.127118	0.4385	0.556142	0.284938	0.905055	0.0335177	0.205611	4.02461
Exp241370	non-IE (at admission)	130.089	579.873	3.5929	0.373256	0.195856	8.26557	1.22478	0.929575	2.31243	2.14359	0.307056	1.10774	0.163874	0.157275	3.87867	1.03771	0.328734	2.03423	0.1386	1.40069	0.570775	0.488579	0.211442	0.0399564	0.789587	2.65919	2.99531	4.58124	2.43689	3.20929	4.58124	3.13146	0.185364	0.0148349	0.0146031	0.0761195	52.7141	0.879959	0.133789	0.123811	0.159234	1.18368	0.557835	0.381784	1.50636	0.161617	0.196474	2.92547
Exp241371	non-IE (at admission)	147.874	701.134	3.44491	0.030905	0.140315	5.21919	0.954151	0.483056	1.46571	1.27311	0.842757	0.242677	0.251359	0.241237	0.268712	0.661661	0.28475	3.24094	0.16669	1.44463	0.8559	0.793868	0.233448	0.214796	0.536972	2.55223	2.69302	6.25875	2.56826	3.03419	6.25875	2.81543	0.851653	0.449141	0.0134498	2.76243	0.0822031	0.657891	1.14563	0.198026	0.198255	0.286701	0.549751	19.674	1.18079	0.127266	0.194832	5.56064
Exp241372	non-IE (at admission)	145.899	362.07	4.40569	0.203072	0.147499	26.4829	0.550856	0.600945	1.17165	0.931395	0.684533	6.37805	0.183619	0.176225	1.37255	0.098984	0.295713	0.865767	1.63942	0.699979	1.09131	0.151759	0.197002	0.161863	0.27322	1.53316	3.84638	9.53101	2.59921	1.91156	9.53101	4.02122	0.32901	0.0461667	0.0799935	1.5389	37.3581	1.55675	0.197758	0.210051	0.114769	1.01264	0.618395	0.669164	0.452717	0.203563	0.523702	5.00615
Exp241373	non-IE (at admission)	132.41	541.468	4.4342	0.203592	0.17224	5.30566	0.65921	0.535567	1.89376	1.81659	0.549704	4.44906	0.134407	0.128995	0.271415	0.620863	0.290452	0.150325	0.315753	0.48086	0.938098	0.277979	0.11029	0.157341	0.625888	0.819508	0.819508	3.20047	2.22308	0.819508	3.20047	0.856758	1.40161	0.083578	0.0822721	1.0785	55.7284	1.02605	1.55393	0.180485	0.176313	0.668794	0.161548	1.39076	1.13504	0.113054	0.0850392	5.09135
Exp241374	non-IE (at admission)	123.061	461.422	2.48096	0.163736	0.182612	5.15631	0.586022	0.271359	0.804658	2.18221	0.717285	20.9686	0.207601	0.199241	0.449752	0.362667	0.41214	1.91625	0.431577	0.39526	3.73449	1.40196	0.0972787	0.127594	0.321818	3.01732	4.05359	5.31131	2.88812	3.17128	5.31131	4.23784	0.746793	0.167579	0.0378859	2.49324	56.5911	0.514934	0.330434	0.93046	0.345012	0.875154	0.242121	0.259625	0.808426	0.0742224	0.475637	4.77418
Exp241375	non-IE (at admission)	197.466	510.629	5.53596	1.7403	0.171612	7.57321	1.35541	0.792919	0.475319	1.01231	0.403777	0.500723	0.199904	0.191855	1.16161	4.39784	0.209464	1.11984	2.34344	0.405433	1.72725	0.468233	0.116809	0.136915	0.468596	2.74556	5.37483	5.81756	3.25717	3.28257	5.81756	5.61915	0.98504	0.263705	0.101295	0.596599	50.279	0.383737	0.445348	0.127836	0.338974	1.02032	0.234982	0.509407	0.506822	0.255287	0.155365	5.26567
Exp241376	non-IE (at admission)	238.776	793.099	0.121984	0.305348	0.28068	10.7167	1.02268	0.862204	8.07634	1.47933	0.699811	0.180168	0.283338	0.168125	1.42357	0.115109	0.212166	4.46758	0.242855	1.02067	1.08547	0.292139	0.7468	0.688937	0.711606	2.21533	1.61984	7.94761	0.734114	2.38804	7.94761	1.69347	0.906086	0.0277843	0.0273502	1.45282	59.4591	13.3488	4.68448	0.536939	0.164013	1.12735	0.667262	0.224155	0.132632	0.103989	0.83882	1.97968
Exp241377	non-IE (at admission)	208.171	620.295	3.93646	0.321212	0.177588	6.97226	0.841973	0.331725	0.715612	1.28167	0.616578	1.8335	0.218805	0.209994	0.708297	0.587792	0.766386	2.68485	0.00902305	0.529689	0.921947	0.483962	0.953247	0.0205626	0.332031	2.10014	3.54739	4.89183	1.93001	2.59378	4.89183	3.70864	0.423973	0.154055	0.0624798	1.29741	54.6155	0.747086	0.547051	0.184536	0.264047	0.726201	0.441891	19.8319	0.707496	0.0146488	0.247175	4.38123
Exp241378	non-IE (at admission)	121.647	378.144	3.75928	0.217257	0.107381	4.79298	0.548649	0.517428	1.3542	1.39018	0.510492	13.6731	0.208918	0.200505	0.332551	5.81346	0.301237	1.49044	0.660865	0.404102	0.231759	0.47559	0.0934861	0.0615623	0.690421	4.10392	4.36834	5.52774	1.93567	4.36834	5.52774	3.30356	0.43204	0.22098	0.0717493	0.978414	0.0349965	0.259179	0.712279	0.319731	0.100556	0.43498	0.315196	0.272662	0.869263	0.00917843	0.267173	4.59289
Exp241379	non-IE (at admission)	152.486	761.048	5.18388	0.0485345	0.173761	3.49495	0.344902	0.463779	17.5955	2.45206	0.465859	10.3959	0.160253	0.1538	0.575876	0.41078	0.343392	1.59733	0.609818	1.66006	2.56118	0.36251	0.257669	0.0688332	0.262441	1.54831	3.56461	5.32115	1.76313	2.05813	5.32115	3.72664	0.607239	0.0389804	0.0232429	0.907809	68.145	0.354654	14.1146	0.261873	0.340851	0.297946	0.709498	0.37952	1.21117	0.320438	0.112172	7.02804
Exp241380	non-IE (at admission)	163.272	619.962	4.29531	0.422998	0.134695	5.39403	0.838741	0.509681	2.21264	1.62809	1.17259	20.0112	0.268402	0.238239	0.399313	0.444044	0.707573	1.20309	0.271184	1.11401	0.284824	0.17666	0.112488	0.0408444	0.681586	7.73956	7.18946	11.4408	3.16462	6.03072	11.4408	7.51626	0.390741	0.0177153	0.0174385	1.06735	58.2418	1.11188	1.29665	0.290063	0.133146	1.76793	0.132433	18.8606	0.949716	0.173259	0.168211	6.6153
Exp241381	non-IE (at admission)	127.212	586.974	5.75489	0.69027	0.190768	6.09286	0.540957	0.254288	0.855501	1.68973	0.456472	3.21494	0.257876	0.247492	0.331551	2.66032	0.39868	1.03354	1.43614	0.526721	0.762363	0.377467	0.175604	0.0915957	0.179392	2.36314	4.12511	5.9285	0.544465	2.87522	5.9285	4.31261	0.409675	0.0878969	0.100414	1.21624	0.314302	1.43839	0.940406	0.335129	0.502453	0.417815	0.260699	1.92606	0.673698	0.340579	0.34152	4.45278
Exp241382	non-IE (at admission)	160.482	523.373	4.07799	1.05477	0.226877	5.11409	0.717157	0.278386	1.87632	2.36114	0.813263	1.50533	0.185351	0.177887	1.21615	0.567435	0.476374	6.71651	0.135959	0.475719	1.4024	0.650785	0.0855446	0.401619	0.192773	1.57614	1.56631	4.08103	1.09862	1.71001	4.08103	1.63751	2.91685	0.142381	0.070709	0.503801	42.8942	1.21639	0.0295829	0.343226	0.178871	0.44415	0.197756	0.697367	1.19003	0.22978	0.0914314	6.86398
Exp241383	non-IE (at admission)	176.818	534.176	4.92112	0.231961	0.175537	3.68345	0.718717	0.638064	0.214332	1.57552	1.00703	0.863538	0.245356	0.235476	0.228635	0.139496	0.500179	2.03055	0.244651	0.0418012	3.14104	0.763262	0.205431	0.0231332	0.43983	3.12852	3.46728	6.10754	1.86927	3.46728	6.10754	3.62488	0.138457	0.1199	0.0531399	1.72525	72.915	1.39248	0.703573	0.317634	0.194137	0.951915	0.287993	0.449349	0.953743	0.164671	0.00863776	7.07803
[truncated: 2,311 more columns]

## Sheet: Figure S2G
Group	IE	IE	IE	IE	IE	IE	IE	IE	IE	IE	IE	IE	IE	IE	IE	IE	IE	IE	IE	IE	IE	IE	IE	IE	IE	IE	IE	IE	IE	IE	IE	IE	IE	IE	IE	IE	IE	IE	IE	IE	IE	IE	IE	IE	IE	IE	IE	IE	IE
SAA1	306.729	318.816	128.505	748.421	1396.21	11.804	358.846	41.6537	223.836	343.942	7.73522	49.2413	338.22	240.789	9.12107	22.7908	91.6	195.518	60.6974	1.42547	394.966	86.728	50.9675	7.84861	2073.71	764.706	13.1003	96.6457	32.5921	3.35212	13.5964	43.0987	86.4647	6.5078	157.619	256.667	355.147	293.512	800.349	154.545	100.546	5.77332	6.64629	64.9987	2.88612	9.16369	33.4112	670.948	730.859
SAA2	210.187	196.516	73.5083	507.243	904.94	6.26103	222.401	25.4009	104.094	227.96	3.54994	24.4345	227.935	164.913	3.24499	5.39938	37.0812	110.137	33.9239	0.907667	200.343	55.346	14.7449	1.38273	1215.94	362.195	3.38137	53.8714	14.0997	1.325	6.21469	18.2579	34.3921	3.31379	96.6919	168.815	164.026	140.955	424.468	63.6888	50.3965	2.46159	5.15256	51.2796	0.880767	3.91776	10.7325	427.318	440.54
CRP	70.1718	125.273	37.8762	45.2384	97.7913	3.24647	25.6199	24.7828	139.78	61.8729	0.658075	84.4914	107.9	81.2049	0.804575	13.7745	18.7499	91.0581	61.6872	0.490011	135.158	13.5883	32.7645	0.484007	321.486	307.06	4.6169	49.1793	5.77168	0.440649	1.75783	4.05355	12.0548	2.24064	9.56594	41.301	125.914	120.027	252.165	31.7495	38.0225	3.14205	4.2657	21.4181	0.27778	0.374027	24.4262	210.279	299.032
LRG1	114.563	272.111	143.424	235.562	127.298	32.7954	123.431	134.187	228.617	162.029	81.792	218.357	135.847	100.088	19.6598	106.055	170.454	206.433	122.078	28.5907	112.862	54.7399	104.299	27.2666	275.996	167.564	49.0195	76.9405	96.0828	159.872	40.5515	109.192	136.21	41.5751	179.446	157.731	146.411	217.496	198.256	134.856	76.5266	59.3457	39.0243	150.648	39.8982	31.7242	107.65	239.513	223.753
ACTB	14.0671	26.3504	18.6484	21.7501	11.0316	8.52962	13.2231	7.38234	32.1045	24.0254	9.09098	12.4742	10.1216	7.86694	12.2904	6.55838	13.8746	8.21084	10.8068	16.3066	8.53433	14.783	35.9788	11.2974	15.4998	13.9415	6.98723	29.0541	47.7182	13.5526	12.9824	12.6251	19.6908	20.1131	12.3496	19.5768	16.386	10.9139	12.4927	11.2519	26.7817	22.2326	16.6558	20.9045	8.73194	38.6451	15.7059	24.1225	21.711
ACTG1	14.0671	26.3504	18.6484	21.7501	11.0316	8.52962	13.2231	7.45178	32.1045	24.0845	9.09098	12.4742	10.1216	7.86694	12.2904	6.55838	13.8746	8.21084	10.8068	16.3066	8.53433	14.783	35.9788	11.2974	15.4998	13.9415	6.98723	29.0541	47.7182	13.5526	12.9824	12.6251	19.6908	20.1131	12.3496	19.5768	16.386	10.9139	12.4927	10.5294	26.7817	22.2326	16.6558	20.9045	8.73194	38.6451	15.7059	24.1225	21.711
SOD3	2.44134	2.09557	1.30965	5.28073	5.65087	7.6777	2.5677	9.55563	30.5256	3.26311	2.76471	5.99932	5.83295	6.36637	7.73758	15.9318	4.80169	9.52071	3.60352	4.53842	13.5262	3.53983	2.73075	3.74286	18.7114	2.85556	7.17879	8.9159	6.24658	3.46373	3.46424	1.54306	3.64273	7.06903	2.52324	5.15525	5.71833	5.40284	17.8794	2.57832	5.95382	7.13027	5.03252	2.93118	8.06721	1.71621	11.9339	9.12508	5.03376
APOC1	68.3824	306.352	254.898	86.9639	41.3408	241.654	113.579	188.794	153.751	121.023	381.043	232.599	135.533	143.041	335.394	375.98	905.596	506.607	268.888	268.857	468.473	384.397	309.661	315.4	179.717	200.655	246.936	207.518	112.604	395.369	207.492	410.57	431.281	210.88	183.203	278.728	234.74	101.535	213.797	453.894	280.095	602.182	265.843	273.98	443.589	297.751	117.178	218.161	220.596
APOA2	544.599	444.517	781.208	1021.18	316.396	1375.89	1036.55	1253.27	466.932	811.226	1168.06	1443.51	369.439	366.566	697.704	682.755	1473.47	829.405	492.645	1429.32	395.044	1244.55	653.821	786.47	424.84	590.629	769.042	548.29	1882.86	956.007	1264.07	764.094	812.686	1098.03	893.926	462.367	342.32	635.008	226.828	859.419	525.762	1108.83	511.251	673.024	948.017	990.835	725.214	690.75	322.727
TOLLIP	0.616679	0.819801	2.39662	0.379062	0.662803	1.99395	1.57417	3.70631	0.65917	1.21851	0.901262	0.693341	0.960289	0.130153	11.2645	1.34937	2.49905	3.32941	0.197393	6.72318	1.3147	1.89658	1.43432	0.999409	1.06629	1.95485	1.83905	3.30735	2.83211	1.56833	1.91172	0.593345	1.61921	21.5934	0.368056	0.95916	0.934891	1.23635	1.13709	4.0168	0.473446	6.22034	0.598737	1.10899	4.81731	0.623788	5.07797	1.30674	2.85612
[truncated: 135 more columns]

## Sheet: Figure S2H
Group	IE	IE	IE	IE	IE	IE	IE	IE	IE	IE	IE	IE	IE	IE	IE	IE	IE	IE	IE	IE	IE	IE	IE	IE	IE	IE	IE	IE	IE	IE	IE	IE	IE	IE	IE	IE	IE	IE	IE	IE	IE	IE	IE	IE	IE	IE	IE	IE	IE
SAA1	1825.26	84.1092	51.3347	538.149	95.6652	452.713	2321.62	348.549	12.8529	37.6323	660.519	1778.85	388.312	357.433	72.9365	19.3435	19.2319	7.96663	589.464	155.834	14.734	27.2566	7.01158	1867.49	141.407	327.477	294.931	30.7681	2.16959	793.77	14.4542	17.1	375.225	59.761	589.805	130.211	1014.92	478.51	87.7548	62.1669	4.9235	2.46404	4.63307	557.898	1260.36	1625.45	53.2082	59.7123	596.463
SAA2	1024.79	40.7005	24.4106	257.661	38.8016	219.528	1222.05	131.591	13.7221	16.852	327.828	908.383	229.211	185.995	43.7878	8.85123	9.67128	5.27942	339.145	103.483	6.39534	15.5638	4.73448	1680.31	99.5122	154.984	130.579	9.151	1.49906	343.146	6.27784	8.28997	281.344	26.8927	335.868	60.4368	470.143	269.65	47.6172	32.099	4.05779	1.97756	1.19885	395.31	866.86	850.004	25.3095	86.1544	351.64
CRP	366.102	18.5595	12.5386	141.959	242.451	59.1393	581.342	44.8522	11.2893	15.6538	231.703	257.69	122.86	44.7255	6.74808	17.3736	10.6841	0.812645	87.1421	54.2129	4.15937	57.3742	21.3974	445.389	47.6845	63.265	174.251	87.3543	0.652757	93.4223	4.69666	2.77097	103.363	49.4854	356.248	219.149	254.391	208.105	24.0738	14.7884	2.07487	0.87185	1.29018	234.773	273.968	288.907	6.32496	20.5015	62.227
LRG1	253.595	131.005	96.1048	88.4949	150.684	147.43	210.297	83.3671	66.9757	135.406	144.449	183.372	81.0334	101.339	69.0357	43.2613	60.7016	65.3079	140.002	115.06	49.813	66.2014	43.4806	222.042	188.321	209.961	166.179	132.425	31.6975	158.87	38.7665	35.1183	125.879	76.257	132.913	144.034	167.882	147.426	100.761	56.6136	30.9363	60.7771	25.8209	67.3714	189.242	169.428	53.5585	74.109	126.007
ACTB	11.1368	9.73628	9.15922	4.86485	18.8708	5.52343	9.94271	4.02341	5.61804	6.28955	12.9896	34.4528	26.1564	14.5417	28.8793	9.31647	9.68556	3.822	8.41229	10.8736	6.6528	40.8552	24.8973	9.12121	37.3562	59.0326	26.1263	21.576	11.0171	19.5696	8.40508	5.38445	8.71685	7.41454	30.3015	7.88165	11.3185	10.0158	9.45093	7.70018	8.68427	8.29016	29.5816	10.0166	19.7294	7.73893	6.70173	11.5369	20.6385
ACTG1	11.1368	9.73628	9.15922	4.86485	18.8708	5.52343	9.94271	4.02341	5.61804	6.28955	12.9896	34.4528	26.1564	14.5417	28.8793	9.31647	9.68556	3.822	8.41229	10.8736	6.6528	40.8552	24.8973	9.12121	37.3562	59.0326	26.1263	21.576	11.0171	19.5696	8.40508	5.38445	8.71685	7.41454	30.3015	7.88165	11.3185	10.0158	9.45093	7.70018	8.68427	8.29016	29.5816	10.0166	19.7294	7.73893	6.70173	11.5369	20.6385
SOD3	5.015	1.84068	1.58814	5.94373	1.18856	0.249337	1.26258	3.78689	15.4947	1.19218	2.90552	0.812495	1.08634	0.844171	13.501	1.59417	4.15855	1.37563	0.659279	3.1475	3.04472	6.96662	13.4487	1.91395	12.5061	1.65849	8.0037	22.4653	3.16448	2.36404	1.72048	1.50047	2.32619	4.28226	2.82332	3.09553	1.328	0.628963	12.1026	2.14678	6.12754	1.66131	0.0399015	4.2256	1.01126	0.894514	2.14702	1.07171	1.88186
APOC1	64.9128	548.014	278.796	118.075	27.6749	289.58	106.907	196.591	248.265	346.231	52.6087	132.533	49.9188	90.344	196.195	244.854	115.538	171.357	157.927	148.499	167.759	70.9635	135.616	106.949	285.241	279.755	108.231	212.768	237.613	82.9241	629.594	288.329	31.5123	282.827	396.256	187.971	107.09	164.165	209.656	198.049	288.033	436.92	402.757	145.888	95.3347	90.2756	324.794	113.618	156.626
APOA2	252.213	508.369	532.165	304.621	177.086	379.673	527.367	271.506	693.958	824.806	107.01	549.752	208.098	291.064	405.342	798.265	489.871	549.187	400.262	474.59	565.063	185.996	781.806	504.58	521.873	502.083	259.274	292.226	502.735	468.448	871.979	517.213	537.531	469.982	705.705	218.396	277.954	250.569	430.897	366.218	538.506	774.709	517.631	144.083	251.722	249.438	510.243	173.682	473.802
TOLLIP	1.71517	1.52131	0.661826	0.721736	0.760076	0.319823	1.26446	0.507424	2.23222	1.76668	0.226805	1.48414	0.527416	1.41217	1.1624	1.10715	0.868474	1.93979	0.796535	0.810274	3.00242	4.0906	0.88109	1.31957	1.90547	1.73113	0.746081	0.906533	1.72259	1.28696	1.79787	0.98262	1.22849	0.644362	3.42594	4.67331	1.6282	2.17879	2.45071	1.37556	1.71505	1.099	2.21228	1.15549	1.28046	0.986461	5.30923	0.696732	0.993067
[truncated: 95 more columns]

## Sheet: Figure S2I
Group	LRG1	NDUFB4
IE (at admission)	114.563	5.17099
IE (at admission)	272.111	8.84553
IE (at admission)	143.424	6.46997
IE (at admission)	235.562	6.04112
IE (at admission)	127.298	6.06915
IE (at admission)	32.7954	2.59501
IE (at admission)	123.431	6.89596
IE (at admission)	134.187	7.02994
IE (at admission)	228.617	11.0739
IE (at admission)	162.029	6.5627
IE (at admission)	81.792	3.71139
IE (at admission)	218.357	7.08316
IE (at admission)	135.847	6.28647
IE (at admission)	100.088	5.70084
IE (at admission)	19.6598	2.23462
IE (at admission)	106.055	7.52539
IE (at admission)	170.454	6.86409
IE (at admission)	206.433	7.86848
IE (at admission)	122.078	7.29306
IE (at admission)	28.5907	4.24462
IE (at admission)	112.862	5.50479
IE (at admission)	54.7399	4.38532
IE (at admission)	104.299	4.66058
IE (at admission)	27.2666	3.95787
IE (at admission)	275.996	5.13406
IE (at admission)	167.564	6.70032
IE (at admission)	49.0195	5.16846
IE (at admission)	76.9405	4.72045
IE (at admission)	96.0828	7.21008
IE (at admission)	159.872	4.67048
IE (at admission)	40.5515	4.52014
IE (at admission)	109.192	5.98665
IE (at admission)	136.21	6.16938
IE (at admission)	41.5751	3.86798
IE (at admission)	179.446	6.02418
IE (at admission)	157.731	5.41718
IE (at admission)	146.411	6.66713
IE (at admission)	217.496	6.76501
IE (at admission)	198.256	5.5934
IE (at admission)	134.856	4.02349
IE (at admission)	76.5266	6.58641
IE (at admission)	59.3457	6.74001
IE (at admission)	39.0243	5.56834
IE (at admission)	150.648	6.19369
IE (at admission)	39.8982	3.1955
IE (at admission)	31.7242	2.99275
IE (at admission)	107.65	5.5698
IE (at admission)	239.513	5.81005
IE (at admission)	223.753	7.07906
IE (at admission)	95.4365	4.24386
IE (at admission)	194.266	8.39632
IE (at admission)	86.0768	5.38974
IE (at admission)	38.5219	0.257308
IE (at admission)	133.34	4.82454
IE (at admission)	142.168	3.76142
IE (at admission)	259.845	6.43657
IE (at admission)	105.624	7.78767
IE (at admission)	96.2281	3.40896
IE (at admission)	83.5236	3.18506
IE (at admission)	70.1878	4.49873
IE (at admission)	56.6207	4.54318
IE (at admission)	118.008	4.66669
IE (at admission)	160.688	9.21709
IE (at admission)	60.0164	0.593317
IE (at admission)	81.9751	4.07971
IE (at admission)	34.869	3.71994
IE (at admission)	94.0682	3.20233
IE (at admission)	28.558	0.273137
IE (at admission)	114.856	6.30586
IE (at admission)	168.356	4.83053
IE (at admission)	40.9147	3.67264
IE (at admission)	139.846	4.57799
IE (at admission)	97.563	3.8122
IE (at admission)	107.543	4.47735
IE (at admission)	83.9806	4.92752
IE (at admission)	54.0227	4.15068
IE (at admission)	109.616	9.10545
IE (at admission)	158.342	4.78451
IE (at admission)	104.181	0.341307
IE (at admission)	130.206	8.84161
IE (at admission)	135.759	7.58915
IE (at admission)	202.542	4.53676
IE (at admission)	236.936	5.098
IE (at admission)	161.355	7.16583
IE (at admission)	190.927	8.51112
IE (at admission)	212.058	4.54638
IE (at admission)	58.2235	5.69245
IE (at admission)	103.102	4.75154
IE (at admission)	97.7749	9.3426
IE (at admission)	199.763	3.44288
IE (at admission)	53.7195	4.22934
IE (at admission)	116.468	7.68345
non-IE (at admission)	30.4946	4.62883
non-IE (at admission)	58.3479	5.70096
non-IE (at admission)	32.9589	2.55069
non-IE (at admission)	207.067	5.19682
non-IE (at admission)	49.3262	7.8454
non-IE (at admission)	40.8106	3.23057
non-IE (at admission)	31.13	2.31383
non-IE (at admission)	201.907	3.94465
non-IE (at admission)	42.419	2.46622
non-IE (at admission)	34.5778	3.29666
non-IE (at admission)	32.7098	3.71345
non-IE (at admission)	95.8787	1.92946
non-IE (at admission)	56.0188	2.8483
non-IE (at admission)	267.531	3.86541
non-IE (at admission)	60.4994	4.60015
non-IE (at admission)	236.187	3.62112
non-IE (at admission)	28.1342	3.58767
non-IE (at admission)	132.083	2.61984
non-IE (at admission)	57.7805	4.49547
non-IE (at admission)	59.9369	3.904
non-IE (at admission)	34.894	4.30416
non-IE (at admission)	30.7751	2.58524
non-IE (at admission)	54.0128	3.83629
non-IE (at admission)	34.3608	3.65517
non-IE (at admission)	29.0002	3.28295
non-IE (at admission)	43.9104	3.59042
non-IE (at admission)	164.58	4.32095
non-IE (at admission)	38.8241	3.22614
non-IE (at admission)	35.1281	5.19141
non-IE (at admission)	58.64	4.93936
non-IE (at admission)	227.072	3.26761
non-IE (at admission)	30.2193	3.72637
non-IE (at admission)	173.284	3.7176
non-IE (at admission)	62.5901	5.03236
non-IE (at admission)	230.952	3.20253
non-IE (at admission)	210.557	4.33616
non-IE (at admission)	38.786	3.33952
non-IE (at admission)	27.7782	2.43555
non-IE (at admission)	234.607	4.6934
non-IE (at admission)	218.752	2.84328
non-IE (at admission)	48.9192	4.48729
non-IE (at admission)	61.7376	3.14555
non-IE (at admission)	281.298	4.18489
non-IE (at admission)	60.8437	3.42534
non-IE (at admission)	44.2783	3.45883
non-IE (at admission)	53.2417	3.61765
non-IE (at admission)	35.2219	2.43561
non-IE (at admission)	256.911	3.39118
non-IE (at admission)	47.5544	3.29929
non-IE (at admission)	50.5308	3.8087
non-IE (at admission)	43.1113	3.81474
non-IE (at admission)	140.254	2.22289
non-IE (at admission)	256.499	3.71773
non-IE (at admission)	24.7303	2.48339
non-IE (at admission)	60.3133	4.75673
non-IE (at admission)	28.366	4.10371
non-IE (at admission)	32.7422	2.81359
non-IE (at admission)	132.628	4.43499
non-IE (at admission)	41.8621	3.98011
non-IE (at admission)	189.506	3.92574
non-IE (at admission)	32.5053	2.62603
non-IE (at admission)	33.9544	2.64094
non-IE (at admission)	289.997	4.10145
non-IE (at admission)	45.0962	2.91736
non-IE (at admission)	34.115	2.72293
non-IE (at admission)	147.349	2.8987
non-IE (at admission)	39.4288	3.08907
non-IE (at admission)	44.1544	4.30858
non-IE (at admission)	40.5896	3.66509
non-IE (at admission)	38.8762	3.39941
non-IE (at admission)	44.8512	3.65965
non-IE (at admission)	37.3281	3.18865
non-IE (at admission)	31.2167	3.00303
non-IE (at admission)	43.4124	3.67537
non-IE (at admission)	256.99	8.28115
non-IE (at admission)	240.559	3.04851
non-IE (at admission)	150.552	1.46557
non-IE (at admission)	159.989	3.1755
non-IE (at admission)	139.122	2.52261
non-IE (at admission)	119.173	4.12978
non-IE (at admission)	48.4276	2.41265
non-IE (at admission)	41.9663	3.5773
non-IE (at admission)	47.1496	4.76132
non-IE (at admission)	77.8705	4.53463
non-IE (at admission)	222.082	3.5778
non-IE (at admission)	263.816	4.81161
non-IE (at admission)	45.4113	4.99244
non-IE (at admission)	224.745	2.5546
non-IE (at admission)	256.721	6.90502
non-IE (at admission)	38.533	3.60459
non-IE (at admission)	215.174	4.29012
non-IE (at admission)	32.54	3.41577

## Sheet: Figure S2J
Group	LRG1	NDUFB4
IE (at admission)	253.595	5.03946
IE (at admission)	131.005	6.71808
IE (at admission)	96.1048	2.61916
IE (at admission)	88.4949	2.70317
IE (at admission)	150.684	4.0676
IE (at admission)	147.43	6.65818
IE (at admission)	210.297	6.33857
IE (at admission)	83.3671	1.4074
IE (at admission)	66.9757	3.23442
IE (at admission)	135.406	5.07092
IE (at admission)	144.449	0.214653
IE (at admission)	183.372	5.9439
IE (at admission)	81.0334	4.44382
IE (at admission)	101.339	5.46229
IE (at admission)	69.0357	9.45016
IE (at admission)	43.2613	5.19675
IE (at admission)	60.7016	4.22754
IE (at admission)	65.3079	3.78184
IE (at admission)	140.002	7.81938
IE (at admission)	115.06	4.12918
IE (at admission)	49.813	3.00161
IE (at admission)	66.2014	0.525084
IE (at admission)	43.4806	4.50633
IE (at admission)	222.042	3.99787
IE (at admission)	188.321	8.46057
IE (at admission)	209.961	1.05519
IE (at admission)	166.179	6.30447
IE (at admission)	132.425	7.9405
IE (at admission)	31.6975	3.44083
IE (at admission)	158.87	5.66625
IE (at admission)	38.7665	3.80455
IE (at admission)	35.1183	2.8119
IE (at admission)	125.879	8.77414
IE (at admission)	76.257	4.90525
IE (at admission)	132.913	7.59195
IE (at admission)	144.034	2.1484
IE (at admission)	167.882	7.5422
IE (at admission)	147.426	5.30762
IE (at admission)	100.761	6.41735
IE (at admission)	56.6136	4.51509
IE (at admission)	30.9363	2.30687
IE (at admission)	60.7771	4.98693
IE (at admission)	25.8209	3.46591
IE (at admission)	67.3714	3.03654
IE (at admission)	189.242	5.2606
IE (at admission)	169.428	8.59024
IE (at admission)	53.5585	5.49004
IE (at admission)	74.109	2.93577
IE (at admission)	126.007	5.76091
IE (at admission)	155.543	6.43102
IE (at admission)	134.507	6.3659
IE (at admission)	191.934	4.02247
IE (at admission)	30.6641	0.862741
IE (at admission)	90.3381	6.23828
IE (at admission)	106.944	10.9429
IE (at admission)	67.0105	4.09259
IE (at admission)	152.894	9.83598
IE (at admission)	174.141	7.28437
IE (at admission)	66.4516	2.10076
IE (at admission)	61.216	3.43189
IE (at admission)	47.6255	5.92286
IE (at admission)	53.6295	4.66015
IE (at admission)	204.858	7.56995
IE (at admission)	104.406	6.47488
IE (at admission)	79.3699	5.00949
IE (at admission)	132.343	8.43721
IE (at admission)	74.1512	5.21555
IE (at admission)	76.9694	2.37992
IE (at admission)	78.9417	6.04784
IE (at admission)	132.883	8.78775
IE (at admission)	112.407	5.79791
IE (at admission)	132.919	4.93253
non-IE (at admission)	103.021	3.40686
non-IE (at admission)	88.4644	4.84617
non-IE (at admission)	64.4191	3.10065
non-IE (at admission)	23.8065	3.26574
non-IE (at admission)	27.3556	4.76828
non-IE (at admission)	36.0032	4.78166
non-IE (at admission)	36.5221	3.16489
non-IE (at admission)	27.7118	3.20189
non-IE (at admission)	31.2227	3.75621
non-IE (at admission)	24.2141	1.86277
non-IE (at admission)	97.5332	3.52202
non-IE (at admission)	24.9767	4.05517
non-IE (at admission)	20.0312	2.99091
non-IE (at admission)	21.2912	3.84505
non-IE (at admission)	53.4421	4.88491
non-IE (at admission)	26.8725	2.68481
non-IE (at admission)	109.549	5.20228
non-IE (at admission)	39.4444	3.89427
non-IE (at admission)	62.5759	3.42457
non-IE (at admission)	44.9153	2.71206
non-IE (at admission)	124.181	3.1265
non-IE (at admission)	196.064	0.222943
non-IE (at admission)	29.7237	4.15007
non-IE (at admission)	36.701	4.30918
non-IE (at admission)	110.366	2.41084
non-IE (at admission)	89.7174	2.81456
non-IE (at admission)	69.8532	2.50707
non-IE (at admission)	133.491	1.9254
non-IE (at admission)	33.3742	3.57056
non-IE (at admission)	123.823	4.83773
non-IE (at admission)	161.036	2.71933
non-IE (at admission)	34.742	3.77539
non-IE (at admission)	154.735	4.46243
non-IE (at admission)	88.5957	3.41065
non-IE (at admission)	215.089	2.86357
non-IE (at admission)	21.9828	3.60885
non-IE (at admission)	109.008	3.51229
non-IE (at admission)	33.0655	3.05999
non-IE (at admission)	117.916	3.37133
non-IE (at admission)	120.053	2.73089
non-IE (at admission)	24.5054	0.711955
non-IE (at admission)	153.759	3.58505
non-IE (at admission)	25.1181	2.23984
non-IE (at admission)	22.4748	3.43257
non-IE (at admission)	21.1228	3.02869
non-IE (at admission)	142.235	2.28106
non-IE (at admission)	25.1676	2.52898
non-IE (at admission)	20.4077	3.10507
non-IE (at admission)	27.6434	3.03218
non-IE (at admission)	45.1438	4.19754
non-IE (at admission)	22.3371	2.91696
non-IE (at admission)	40.0526	3.78309
non-IE (at admission)	20.9648	3.23875
non-IE (at admission)	22.6742	3.68487
non-IE (at admission)	82.0404	2.69528
non-IE (at admission)	233.5	4.38927
non-IE (at admission)	188.06	2.81389
non-IE (at admission)	89.4213	3.20777
non-IE (at admission)	162.105	2.96871
non-IE (at admission)	15.0172	3.74625
non-IE (at admission)	16.659	2.87047
non-IE (at admission)	104.548	2.77841
non-IE (at admission)	15.818	2.81403
non-IE (at admission)	15.2129	2.7957
non-IE (at admission)	39.5762	5.90748
non-IE (at admission)	128.9	3.79553
non-IE (at admission)	19.842	2.39503
non-IE (at admission)	65.0338	3.40889
non-IE (at admission)	63.5056	4.60783
non-IE (at admission)	28.3957	2.88318
non-IE (at admission)	32.9706	4.59053
non-IE (at admission)	38.7081	3.67457
