# Supplementary material for: Integrated plasma and vegetation proteomic characterization of infective endocarditis for early diagnosis and treatment
Source: Nat Commun. 2025 May 30;16:5052. doi: 10.1038/s41467-025-60184-8 (PMC12125238; doi:10.1038/s41467-025-60184-8)
Supplement: Supplementary file 6 — Source Data [file 41467_2025_60184_MOESM6_ESM.zip › Source Data/IE_Figure2.xlsx]

## Sheet: Figure 2A
# Correlation
Module	Abscess	Age	Arrhythmia	Blood_culture	CAD	Cerebral_aneurysm	CPB	Diabetes	Fever	Gender	IABP	ICU_stays	LVEF	MAC	Mitral_valve_surgery	Pathogen_identified_by_mNGS	NYHA	Previous_cardiac_surgery	Previous_of_hypertension	Tissue_culture	Tricuspid_valve_surgery	Vegetation_detected_by_Echo
MEblue	-0.0511658	0.046779	0.016272	-0.0307931	-0.0166589	-0.0820056	-0.0908104	0.00129327	-0.083322	-0.00583598	-0.049269	-0.0584487	0.0200356	-0.0810878	-0.0915864	0.0271273	-0.0962132	-0.0570696	-0.0364789	0.117391	0.0028884	-0.232629
MEbrown	0.0749968	-0.0236468	0.0558367	0.147137	-0.0426626	-0.0386475	0.00835052	-0.0438203	-0.0287577	-0.0640769	-0.00251964	-0.0553299	-0.091353	-0.0487581	0.0366045	0.166152	0.0776715	-0.081899	-0.0773817	0.107507	-0.0445049	0.175822
MEcyan	-0.0136153	0.0320856	-0.051927	0.0366895	0.197185	0.0452318	0.00712714	0.0374682	-0.0635142	-0.0705438	0.185783	0.0880592	-0.0584682	-0.0163861	0.0369974	0.00613073	0.0419868	-0.0068125	0.00683598	-0.03449	-0.0764113	0.0118357
MEgreen	0.0972826	-0.0855028	0.0767415	0.0462383	0.0117032	0.179264	0.0488843	0.075254	0.0935031	-0.100363	0.0791894	-0.0805219	0.0597642	0.115609	0.00247673	-0.114362	-0.153244	-0.000497923	0.00652205	0.0998679	-0.0284226	-0.0183034
MEgreenyellow	0.0873513	-0.0439999	-0.0681349	-0.0493297	0.144515	-0.017443	0.0135576	-0.00674716	-0.0804565	-0.0580541	0.186616	0.117882	-0.15182	0.143114	0.0514088	0.0292974	0.0682481	0.238355	-0.010744	-0.0178608	0.0522135	0.0192959
MEpink	-0.114692	0.00202179	0.0929956	-0.00810196	-0.0461226	0.00900524	-0.0513721	0.144082	0.175146	0.0346327	-0.0470337	-0.0271451	0.0559898	0.00472691	0.0879985	-0.0214382	0.0335497	-0.06407	0.0803789	0.0506752	0.0846013	0.0474963
MEpurple	0.0834526	-0.154514	0.0172318	0.069034	-0.0552989	-0.0116296	-0.0676746	-0.0547246	0.0222085	-0.0575725	-0.00941183	-0.029764	0.0416679	-0.0458994	-0.0883609	0.051305	-0.128823	0.0120156	-0.0664932	0.195705	-0.0644475	0.020382
MEred	-0.0566603	0.0521756	-0.0429266	-0.0614313	0.176329	0.0187715	-0.0424446	-0.00101039	-0.0836161	-0.0696743	0.197429	0.416621	-0.02576	-0.00800532	-0.108844	0.0200156	0.0673757	-0.00534682	0.153938	0.0208982	-0.0632341	-0.00216355
MEsalmon	-0.0585516	-0.0408555	0.166476	-0.0107812	-0.0369241	-0.0462972	-0.0496504	-0.00690338	-0.0751	0.158855	-0.0600189	-0.0360412	-0.0528975	-0.0525879	-0.111486	-0.0978266	-0.07836	-0.00363072	0.0804632	-0.0442406	-0.0791803	-0.113622
MEturquoise	-0.172505	-0.0780468	-0.0367318	-0.212816	0.0630432	0.0504601	-0.158428	-0.016546	-0.070518	0.0995159	-0.0650653	0.0376409	0.040521	0.100191	-0.15026	-0.158386	-0.258117	-0.124342	0.092311	-0.105714	-0.157651	-0.145722
# Pvalue
Module	Abscess	Age	Arrhythmia	Blood_culture	CAD	Cerebral_aneurysm	CPB	Diabetes	Fever	Gender	IABP	ICU_stays	LVEF	MAC	Mitral_valve_surgery	Pathogen_identified_by_mNGS	NYHA	Previous_cardiac_surgery	Previous_of_hypertension	Tissue_culture	Tricuspid_valve_surgery	Vegetation_detected_by_Echo
MEblue	0.46958	0.508555	0.81821	0.663534	0.813965	0.245951	0.198685	0.985426	0.238426	0.934304	0.486227	0.408655	0.777161	0.251294	0.19486	0.70155	0.173159	0.419819	0.606262	0.0961446	0.967458	0.00086352
MEbrown	0.288788	0.738346	0.429949	0.0366514	0.546601	0.585011	0.906108	0.535761	0.684543	0.364944	0.97161	0.434153	0.196005	0.490765	0.605022	0.0181152	0.271886	0.246567	0.273684	0.127786	0.529401	0.0123174
MEcyan	0.847493	0.650327	0.462987	0.604183	0.00491117	0.522691	0.919814	0.596525	0.36918	0.318455	0.00811674	0.212686	0.408498	0.816958	0.60115	0.930994	0.552979	0.923343	0.923079	0.626047	0.279764	0.867229
MEgreen	0.168409	0.226318	0.277685	0.513472	0.868702	0.0106884	0.489642	0.287133	0.185642	0.155268	0.262599	0.254628	0.39817	0.101336	0.972094	0.105097	0.0294527	0.994389	0.926602	0.157327	0.688026	0.795984
MEgreenyellow	0.216401	0.534089	0.335302	0.48569	0.0401713	0.805379	0.848132	0.924076	0.255016	0.411831	0.00783136	0.0947501	0.0310136	0.0421663	0.467469	0.678949	0.334498	0.000635481	0.879378	0.800814	0.460519	0.785183
MEpink	0.104093	0.977218	0.18805	0.908891	0.514527	0.898785	0.467788	0.0407786	0.0126619	0.624618	0.506246	0.701363	0.428683	0.946768	0.213003	0.762013	0.635496	0.364997	0.255475	0.473855	0.231269	0.502068
MEpurple	0.237688	0.0281183	0.807689	0.328949	0.434411	0.869521	0.338585	0.439205	0.753732	0.415728	0.894241	0.674125	0.556	0.516567	0.211118	0.46837	0.067674	0.86523	0.347104	0.00525019	0.362172	0.773412
MEred	0.423166	0.460845	0.544119	0.385118	0.0120644	0.790886	0.548655	0.988614	0.236767	0.324472	0.00485727	6.95e-10	0.715928	0.909973	0.123086	0.777378	0.340727	0.9398	0.0287174	0.767835	0.371299	0.975621
MEsalmon	0.407829	0.563735	0.0178879	0.878963	0.601871	0.512935	0.482854	0.922323	0.288123	0.0239392	0.396159	0.610593	0.454657	0.457306	0.114198	0.16603	0.267647	0.959101	0.254976	0.531852	0.262654	0.107383
MEturquoise	0.0140894	0.26957	0.603766	0.00235927	0.372747	0.475736	0.0243249	0.815203	0.318633	0.158803	0.357579	0.594833	0.566934	0.15598	0.0328037	0.0243633	0.000208237	0.0778804	0.191336	0.134302	0.0250413	0.0385169

## Sheet: Figure 2B
Module	Pathway	q-value
MEred	Focal_adhesion	0.0042282
MEred	Glucose_metabolism	0.00908408
MEred	Antigen_processing_cross_presentation	0.00910977
MEgreenyellow	mRNA__splicing	0.000407818
MEgreenyellow	Monosaccharide_metabolic_process	0.00411956
MEcyan	Post_chaperonin_tubulin_folding_pathway	2.04e-12
MEcyan	Microtubule_cytoskeleton_organization	0.00529921
MEpink	Chromatin_silencing	2.55e-16
MEpink	Necroptosis	6.63e-18
MEgreen	Platelet_degranulation	4.85e-15
MEgreen	Focal_adhesion	5.81e-09
MEgreen	Leukocyte_transendothelial_migration	1.01e-05
MEbrown	Classical_antibody_mediated_complement_activation	2.72e-93
MEpurple	Cell_cycle_mitotic	6.63e-10
MEpurple	Post_chaperonin_tubulin_folding_pathway	9.04e-08
MEpurple	Glycolysis_gluconeogenesis	0.00337333
MEsalmon	Keratinization	0.00112625
MEsalmon	RNA_degradation	0.0169762
MEblue	Autophagy	0.00528705
MEblue	RNA_degradation	0.0123429
MEturquoise	Negative_regulation_of_endopeptidase_activity	2.83e-17
MEturquoise	Complement_and_coagulation_cascades	1.51e-16
MEturquoise	High_density_lipoprotein_particle_remodeling	0.00196731
MEturquoise	Glutathione_metabolism	0.00886433

## Sheet: Figure 2C
# Correlation
Module	Age	Arrhythmia	AVC	BAV	CABG	CAD	Cerebral_aneurysm	D30	Diabetes	ECMO	Gender	IABP	ICU_stays	LCOS	LVEF	MAC	Pathogen_identified_by_mNGS	NYHA	POCE	Previous_CE	Previous_hypertension	Reoperation	Vegetation_detected_by_Echo
MEgreen	-0.0446899	0.104342	-0.249184	-0.179857	-0.106108	-0.113879	0.144614	0.0644548	-0.0128522	-0.0219552	0.108861	-0.0358869	-0.0617974	0.0198788	0.130784	-0.0436857	0.154805	0.139657	-0.023398	0.0248742	0.0930078	-0.116225	0.1924
MEgreenyellow	-0.185092	-0.0311176	-0.218118	-0.226945	-0.101014	-0.0514447	-0.0376399	0.00120587	0.0376492	0.038413	0.149096	0.00907078	-0.0231585	-0.0309322	-0.0203449	0.0128563	0.0990015	0.0705703	-0.0199866	0.0698278	-0.0427165	-0.0160277	0.06297
MEmagenta	0.129167	-0.028847	-0.118087	-0.0973317	-0.036111	0.168935	-0.00681806	0.301712	0.0415044	-0.0424691	0.153703	0.183094	-0.079537	0.240601	0.0545544	0.158129	0.0304438	0.123524	0.37437	-0.0377131	-0.00204877	-0.0484071	0.0328822
MEmidnightblue	0.0260499	-0.038739	-0.152735	-0.100487	-0.0702026	-0.0842863	0.0279158	0.0323169	-0.00579631	0.323848	0.0274819	0.162913	0.21406	0.240083	0.0440987	-0.0542894	-0.150576	0.159513	-0.026059	-0.035818	0.0324449	-0.0595889	0.109443
MEpink	0.149401	0.0533423	-0.191964	-0.154077	-0.0717883	0.0877581	0.00729542	-0.00634541	0.0215259	-0.0586479	0.108095	-0.0270031	-0.048274	-0.0484151	0.0698757	0.0245908	0.0418646	0.152972	-0.020605	0.100474	0.0206398	0.0592632	0.0482491
MEpurple	-0.0747119	0.171135	-0.0932012	-0.0977666	-0.0101416	0.0020258	-0.0217466	-0.00220391	-0.0157528	-0.0271712	-0.0083142	0.0240535	0.0142044	-0.0463176	-0.0912647	-0.0389974	-0.00352936	-0.0686637	-0.0179336	-0.0578403	0.048241	0.244587	0.00703784
MEred	-0.00505445	0.0582619	-0.138506	-0.0743937	-0.0855782	-0.0830718	0.159918	-0.0411491	0.0864811	-0.0167756	0.190838	-0.0519605	-0.0692598	-0.0149644	0.0843116	0.195069	0.108975	-0.0302016	-0.0483214	0.166644	0.000856054	-0.0781215	0.129544
MEsalmon	0.0635411	0.0627789	-0.0217449	-0.0856784	0.183899	0.117428	-0.0604252	-0.0174404	-0.0157767	-0.0486227	-0.0327822	0.0924485	-0.0166927	-0.073065	-0.027899	-0.134649	0.0241723	-0.00828511	0.0681936	-0.0770122	0.187378	-0.0612747	-0.165526
MEturquoise	-0.00451416	0.0771743	-0.274461	-0.240603	-0.0776417	-0.076211	0.102306	0.12235	-0.016257	-0.043421	0.0718281	0.0569755	-0.0356885	0.0710766	0.089805	-0.16318	0.0675232	0.0942877	0.0196343	-0.0752501	0.220528	-0.125735	0.170887
MEyellow	0.118917	0.00368498	-0.00293515	0.0168253	-0.051277	-0.0251408	0.0246344	-0.0277842	0.204511	-0.0260949	0.187879	-0.00537265	-0.0138408	-0.0375359	-0.183609	0.182507	-0.157572	0.125184	-0.0421175	-0.0383827	0.0270378	-0.0591698	-0.125952
# Pvalue
Module	Age	Arrhythmia	AVC	BAV	CABG	CAD	Cerebral_aneurysm	D30	Diabetes	ECMO	Gender	IABP	ICU_stays	LCOS	LVEF	MAC	Pathogen_identified_by_mNGS	NYHA	POCE	Previous_CE	Previous_hypertension	Reoperation	Vegetation_detected_by_Echo
MEgreen	0.577144	0.191993	0.00159251	0.023741	0.184538	0.15424	0.0698509	0.421058	0.872666	0.784228	0.173341	0.654403	0.440499	0.804202	0.101439	0.585739	0.0521197	0.0800984	0.77043	0.756387	0.245102	0.145875	0.0154398
MEgreenyellow	0.0198986	0.697919	0.00590224	0.00413715	0.206636	0.520912	0.638687	0.988002	0.638604	0.631805	0.0615272	0.909939	0.772715	0.699633	0.799706	0.872625	0.215868	0.378258	0.803162	0.383308	0.59409	0.841576	0.431858
MEmagenta	0.105772	0.718999	0.139482	0.22375	0.652386	0.0338464	0.932244	0.000116907	0.60461	0.596231	0.0538363	0.0212969	0.320515	0.0023256	0.495997	0.0472144	0.704152	0.122039	1.26e-06	0.638034	0.979618	0.54585	0.681694
MEmidnightblue	0.745259	0.628913	0.0553828	0.209025	0.380754	0.292376	0.727706	0.686877	0.942379	3.31e-05	0.731776	0.0408346	0.00691924	0.00237833	0.582197	0.498096	0.0589632	0.0452893	0.745173	0.655024	0.685702	0.457037	0.171039
MEpink	0.0609914	0.505633	0.0156789	0.0532484	0.370062	0.272878	0.927512	0.936931	0.788346	0.464187	0.176405	0.736275	0.546956	0.545784	0.382981	0.759076	0.601475	0.0550016	0.797201	0.209085	0.796865	0.459505	0.547163
MEpurple	0.350839	0.0315601	0.244118	0.221678	0.899361	0.979846	0.786228	0.978075	0.844258	0.734694	0.917423	0.764184	0.8594	0.563338	0.254098	0.626625	0.964895	0.391308	0.82303	0.470373	0.54723	0.00195374	0.930065
MEred	0.949743	0.467138	0.082645	0.352901	0.285014	0.29941	0.0447371	0.607709	0.279944	0.834287	0.0163117	0.516736	0.387199	0.851961	0.29223	0.0140434	0.172889	0.706397	0.546562	0.0363752	0.991483	0.32923	0.10475
MEsalmon	0.427685	0.43326	0.786244	0.284449	0.0207236	0.141719	0.450734	0.82782	0.844025	0.544061	0.68261	0.247964	0.835094	0.36159	0.727864	0.0916498	0.763054	0.917711	0.394566	0.336164	0.0183976	0.444382	0.037666
MEturquoise	0.955109	0.335145	0.000483394	0.00232537	0.332218	0.341231	0.200858	0.125655	0.83934	0.588014	0.369796	0.477045	0.656192	0.374838	0.261804	0.0405007	0.399242	0.238639	0.806563	0.347371	0.00536348	0.115449	0.0318115
MEyellow	0.136703	0.963349	0.970803	0.833803	0.522273	0.753859	0.758663	0.72894	0.0099504	0.744834	0.0180819	0.946584	0.862964	0.639615	0.0209283	0.0217234	0.0480081	0.117065	0.599279	0.632075	0.735949	0.460214	0.114818

## Sheet: Figure 2D
Module	Pathway	q-value
MEmagenta	Mitochondrial_tRNA_aminoacylation	0.00865558
MEmagenta	Antigen_processing_and_presentation	0.0216579
MEmidnightblue	Metabolism	1.52e-07
MEmidnightblue	Tyrosine_metabolism	0.000882345
MEred	Phagosome	1.03e-09
MEred	Leukocyte_transendothelial_migration	1.08e-07
MEred	Regulation_of_actin_cytoskeleton	2.34e-05
MEgreenyellow	Platelet_degranulation	9.51e-25
MEgreenyellow	Focal_adhesion	1.58e-12
MEgreen	Vesicle_mediated_transport	5.61e-13
MEgreen	Regulation_of_actin_cytoskeleton	8.22e-08
MEgreen	Platelet_activation	4.9e-05
MEturquoise	Translation	7.68e-23
MEturquoise	Protein_processing_in_endoplasmic_reticulum	1.08e-17
MEturquoise	Ribosome	1.34e-10
MEturquoise	Glycolysis_gluconeogenesis	7.7e-10
MEturquoise	Spliceosome	1.98e-08
MEyellow	Vesicle_mediated_transport	7.45e-05
MEyellow	NOD_like_receptor_signaling_pathway	0.00103199
MEyellow	RNA_transport	0.0284905
MEsalmon	Actin_cytoskeleton_organization	2.34e-11
MEsalmon	Muscle_contraction	4.96e-05
MEpurple	Collagen_formation	2.07e-13
MEpurple	ECM_receptor_interaction	6.45e-08
MEpurple	Focal_adhesion	0.00014175

## Sheet: Figure 2E
Symbol	GS.ICU	p.GS.ICU	MMred	p.MMred
A1BG	-0.0229346	0.745952	0.104935	0.13721
A2M	-0.0593418	0.401519	0.0118872	0.866657
A2ML1	0.227982	0.00110159	0.0964224	0.172222
AARS1	0.134172	0.0569467	-0.00138932	0.984344
AARS2	0.0397874	0.573981	0.189903	0.00679038
ABAT	-0.0529823	0.453933	-0.0242728	0.73168
ABCC2	0.0551411	0.435725	0.00108395	0.987785
ABCC4	-0.0286191	0.685983	0.0587228	0.406457
ABCD3	-0.0812051	0.250606	0.0294632	0.677233
ABCE1	0.02373	0.737458	0.0378134	0.593144
ABCF3	-0.075368	0.286401	-0.0246137	0.728059
ABHD11	-0.0132759	0.851251	-0.00577495	0.93499
ABHD12	-0.129406	0.0664299	0.0346081	0.624864
ABHD14B	-0.0356476	0.614498	0.121522	0.0849214
ABI3BP	0.0513855	0.467672	0.223275	0.00140289
ABLIM1	0.210561	0.00263099	0.210703	0.002613
ABR	0.0785034	0.266769	0.331243	1.47e-06
ACAA1	0.00887887	0.900198	-0.0164764	0.815967
ACAA2	-0.0879053	0.21349	-0.0391548	0.580091
ACACA	-0.00956587	0.89252	-0.0317804	0.653435
ACACB	0.106497	0.131424	-0.0221334	0.754538
ACADVL	0.342434	6.09e-07	0.00154423	0.982598
ACAN	-0.0275805	0.696807	-0.0451882	0.523092
ACAT1	0.0708688	0.316225	0.0286229	0.685944
ACE	0.00312719	0.964769	-0.0561097	0.427693
ACE2	0.0493356	0.485637	0.0493974	0.485091
ACIN1	-0.0067416	0.924138	-0.00472321	0.94681
ACLY	0.0227227	0.748219	0.0451109	0.523805
ACO1	-0.0705419	0.318468	-0.0238513	0.736166
ACO2	0.084385	0.232469	0.152983	0.0297336
ACOX1	-0.0762212	0.280966	-0.0295425	0.676413
ACOX2	0.0123123	0.861935	0.00431794	0.951368
ACOX3	-0.0548549	0.438115	-0.0923263	0.191263
ACR	0.0649452	0.358469	0.0559421	0.429077
ACSL1	0.0380359	0.590969	-0.0134036	0.849837
ACSL3	-0.107792	0.126773	0.0518181	0.463928
ACSL4	-0.0898254	0.203619	-0.0148868	0.833449
ACSL5	-0.0248938	0.725088	0.00671873	0.924395
ACTA1	-0.108367	0.124748	0.0256883	0.716684
ACTA2	-0.0926523	0.189693	0.0384222	0.587203
ACTB	-0.11948	0.0903299	0.0426289	0.546918
ACTBL2	-0.0907474	0.198998	0.0251118	0.72278
ACTC1	-0.111379	0.114546	0.0293379	0.678529
ACTG1	-0.11948	0.090328	0.0426446	0.546771
ACTG2	-0.0918873	0.193391	0.0393069	0.578618
ACTN1	0.0228057	0.747331	0.187014	0.00769836
ACTN2	-0.0343081	0.62787	0.14664	0.0372983
ACTN3	-0.0337303	0.633677	0.0967232	0.170881
ACTN4	0.162136	0.0211467	0.583912	7.45e-20
ACTR1A	-0.0279082	0.693385	-0.0341723	0.629233
ACTR1B	0.153815	0.0288469	0.10187	0.149129
ACTR2	0.0114063	0.872004	0.220311	0.00162951
ACTR3	0.0695763	0.325154	-0.0147703	0.834734
ACTR3B	-0.0959516	0.174336	-0.0111173	0.875221
ACTR3C	-0.0827474	0.24169	-0.00390248	0.956042
ACY1	-0.0530219	0.453596	0.00142941	0.983892
ADA2	0.0355422	0.615545	-0.00378336	0.957383
ADAM10	0.0370051	0.601075	-0.0132387	0.851663
ADAMTS13	0.0579269	0.412858	0.152773	0.0299616
ADAR	-0.0916634	0.194483	0.0461796	0.514007
ADARB1	0.0643311	0.363042	-0.0309492	0.661933
ADD1	0.0655406	0.35407	0.0139609	0.843672
ADD2	-0.167962	0.0168773	0.0114335	0.871701
ADD3	-0.0529186	0.454477	-0.0054867	0.938228
ADGRB3	0.0328465	0.642601	0.100063	0.156512
ADGRG6	-0.0568049	0.421982	0.0250528	0.723404
ADH1A	0.133796	0.0576518	0.439668	5.89e-11
ADH1B	0.144628	0.0400142	0.431152	1.5e-10
ADH1C	0.1328	0.0595542	0.43857	6.65e-11
ADH5	-0.0867073	0.21982	-0.0204331	0.772859
ADIPOQ	0.065815	0.352055	0.0247765	0.726332
ADSL	-0.0147775	0.834655	-0.00198886	0.977589
AEBP1	-0.0598932	0.397151	-0.0333412	0.637599
AFDN	0.0108804	0.877859	0.003674	0.958614
AFG3L2	-0.0159607	0.821629	0.122837	0.0815756
AFM	-0.0367034	0.604047	0.124042	0.0786079
AGL	-0.00810795	0.908824	0.248133	0.000370024
AGO2	0.030677	0.664725	-0.0198221	0.779475
AGO3	-0.000577168	0.993496	-0.027146	0.701354
AGPS	-0.000101695	0.998854	0.0663479	0.348161
AGR2	-0.0188243	0.790311	-0.0222336	0.753462
AGR3	0.00538347	0.939388	0.0118212	0.867391
AGRN	0.073848	0.296258	0.0311661	0.659712
AGT	0.16429	0.01947	0.0464693	0.511368
AHCY	-0.0661521	0.349588	-0.00323795	0.963522
AHCYL1	-0.0168603	0.811757	-0.00574122	0.935368
AHNAK	-0.0963588	0.172507	-0.0384658	0.586779
AHR	0.0575738	0.415717	0.03491	0.621846
AHSG	-0.0917691	0.193967	-0.0170065	0.810155
AIFM1	0.0724664	0.305412	-0.0276254	0.696338
AK1	0.0256074	0.717539	0.0313287	0.658048
AK2	0.0130347	0.853923	-0.0119411	0.866058
AKAP12	0.0406531	0.56567	0.0075439	0.915142
AKAP17A	0.00166637	0.981222	0.140586	0.0459743
AKAP9	0.121329	0.0854201	0.0997106	0.157985
AKR1A1	-0.0395388	0.576378	-0.0348964	0.621982
AKR1B1	-0.134511	0.0563168	-0.0414161	0.558392
AKR1C1	-0.0329766	0.641285	0.049342	0.485581
AKR1C2	-0.0694952	0.32572	-0.0062242	0.929945
AKR1C3	-0.0905837	0.199813	0.0532826	0.451375
AKR1C4	-0.00276594	0.968837	0.0899114	0.203185
AKR7A2	-0.0603277	0.393729	-0.0524149	0.458789
AKTIP	-0.0382242	0.589132	0.0550467	0.436512
ALAD	-0.08256	0.242762	-0.00267992	0.969805
ALB	0.00904753	0.898312	0.0105813	0.881191
ALCAM	-0.0838943	0.235205	-0.0290524	0.681486
ALDH1A1	0.0579052	0.413033	0.0136498	0.847112
ALDH1A2	0.0707624	0.316954	0.0990539	0.160756
ALDH1B1	-0.0298874	0.672851	-0.0293028	0.678892
ALDH2	-0.0122312	0.862835	0.000389853	0.995607
ALDH4A1	-0.0726424	0.304235	0.0367037	0.604043
ALDH6A1	-0.133759	0.057721	0.00622255	0.929963
ALDH7A1	-0.113573	0.107534	0.0304489	0.667069
ALDH9A1	0.0605184	0.392233	0.0117882	0.867757
ALDOA	0.124717	0.0769824	0.291268	2.6e-05
ALDOB	-0.0183827	0.79512	0.00889651	0.9
ALDOC	0.112634	0.110492	0.112088	0.112241
ALOX5	0.0883144	0.211359	-0.0439063	0.53496
ALYREF	-0.0846773	0.230849	-0.0272285	0.70049
AMBP	0.241746	0.000528094	0.425169	2.84e-10
AMPD3	0.0696117	0.324908	0.126673	0.0724266
AMY1A	-0.0773933	0.273612	-0.0204895	0.772249
AMY2A	0.0882764	0.211556	-0.0436992	0.53689
AMY2B	-0.0808079	0.252939	-0.0205909	0.771153
ANGPTL3	-0.00225426	0.974599	-0.0100895	0.886675
ANK1	-0.0229293	0.746009	0.00810162	0.908895
ANK2	0.0167953	0.812469	0.0862211	0.222427
ANKHD1	0.12807	0.0693075	0.0575335	0.416043
ANKRD17	0.203282	0.00371251	0.270454	9.91e-05
ANO1	0.0441516	0.532679	-0.0165204	0.815484
ANPEP	-0.0222241	0.753565	0.0281963	0.690382
ANTXR2	0.0749067	0.289369	0.289829	2.87e-05
ANXA1	-0.0691754	0.327957	-0.0621455	0.379606
ANXA10	-0.0660179	0.350569	-0.0165287	0.815393
ANXA11	-0.0055082	0.937986	-0.0344268	0.62668
ANXA2	0.143989	0.0409108	0.283097	4.46e-05
ANXA2P2	-0.0923237	0.191275	0.0410673	0.561713
ANXA3	0.0355329	0.615638	0.0915957	0.194814
ANXA4	0.105513	0.135049	-0.0396297	0.575501
ANXA5	0.033461	0.636391	-0.0125926	0.858824
ANXA6	-0.0563986	0.425314	0.00281365	0.968299
AOC1	0.266182	0.000128669	0.284746	4e-05
AOC3	0.0380592	0.590742	-0.0706271	0.317883
AP1B1	-0.000201137	0.997733	-0.00685837	0.922828
AP2A1	-0.0617434	0.382704	-0.0217613	0.758536
AP2A2	-0.0191436	0.786838	-0.0134962	0.848812
AP2B1	0.0622875	0.378516	0.121272	0.0855679
AP2M1	0.232026	0.000891497	0.46226	4.35e-12
AP2S1	0.185682	0.00815205	0.203387	0.00369446
AP3D1	-0.0194803	0.783182	0.00609512	0.931394
APCS	0.144569	0.0400958	0.0507594	0.473119
APEH	0.13481	0.0557667	-0.0314936	0.656362
APLP1	-0.037452	0.596683	0.0108066	0.878681
APLP2	-0.0114144	0.871915	-0.0112268	0.874002
APMAP	-0.0240583	0.733962	-0.065093	0.357374
APOA1	0.0631142	0.372208	0.116737	0.098024
APOA2	-0.0211498	0.765121	0.108516	0.124225
APOA4	0.00758911	0.914635	0.0651702	0.356802
APOA5	0.0526255	0.456984	0.0510368	0.470701
APOB	-0.0752112	0.287407	0.00583917	0.934268
APOBR	0.0275242	0.697396	0.0679861	0.336361
APOC1	0.173545	0.0135113	0.0239974	0.73461
APOC2	0.161285	0.0218424	0.266902	0.000123167
APOC3	0.0796139	0.260041	0.028023	0.692188
APOC4	-0.0936797	0.184808	0.00552072	0.937846
APOD	-0.0426082	0.547113	-0.0257906	0.715605
APOE	0.280432	5.29e-05	-0.0192456	0.78573
APOF	-0.0741712	0.294144	-0.0234284	0.740675
APOH	0.0462798	0.513093	0.158169	0.024562
APOL1	-0.0921489	0.192121	0.0179149	0.800223
APOM	-0.0766141	0.278486	0.00717116	0.91932
APP	0.00597386	0.932756	0.116504	0.0987011
APRT	-0.0264538	0.708619	0.0114113	0.871949
AQR	0.129624	0.065969	0.0660359	0.350437
ARAP1	0.287597	3.32e-05	0.225148	0.00127496
ARF1	-0.0509987	0.471034	0.0234938	0.739977
ARF3	-0.0509987	0.471034	0.0234938	0.739977
ARF4	-0.0374046	0.597149	0.00761575	0.914337
ARF5	0.140694	0.0458061	0.0918789	0.193432
ARFGEF1	-0.0472524	0.504269	0.0204017	0.773198
ARFIP1	0.112593	0.110626	0.13569	0.0541711
ARG1	-0.0779152	0.27038	0.062102	0.37994
ARHGAP1	-0.113948	0.106371	0.0116505	0.869288
ARHGAP17	0.00264041	0.97025	0.229914	0.000996125
ARHGDIA	-0.0667631	0.345146	-0.0121231	0.864036
ARHGDIB	0.00422246	0.952442	-0.0802048	0.25651
ARHGEF1	-0.0884822	0.210489	-0.00370765	0.958235
ARHGEF2	-0.136101	0.0534394	-0.03697	0.601419
ARHGEF6	0.0625126	0.376792	0.104471	0.138967
ARHGEF7	0.101556	0.150392	0.0316761	0.654499
ARID1A	-0.0762563	0.280743	0.0493019	0.485936
ARL2	-0.0812373	0.250418	0.0614747	0.384781
ARPC1A	-0.0545046	0.44105	0.0508687	0.472166
ARPC1B	0.0544172	0.441784	0.276595	6.75e-05
ARPC2	-0.00518797	0.941585	0.000450744	0.99492
ARPC3	-0.0916238	0.194677	-0.033625	0.634737
ARPC4	-0.0275951	0.696655	0.0202552	0.774784
ARPC5	-0.00546865	0.938431	0.0684084	0.333361
ARSA	-0.0461803	0.514001	-0.0946961	0.180068
ARSD	0.0393869	0.577845	-0.0208138	0.768746
ART3	-0.0482749	0.495078	-0.00221117	0.975085
ASAH1	-0.0060718	0.931656	-0.0435403	0.538373
ASAP2	0.09586	0.17475	0.336372	9.86e-07
ASGR2	0.0657581	0.352472	0.00395276	0.955477
ASH2L	-0.0611538	0.387272	-0.00333018	0.962484
ASL	-0.115705	0.101051	0.000649593	0.992679
ASPH	-0.0567066	0.422787	-0.00322186	0.963703
ASPSCR1	0.0134239	0.849611	0.140025	0.0468581
ASS1	-0.0468541	0.507873	0.0531851	0.452205
ATAD3A	0.25117	0.000311421	0.00776762	0.912635
ATAD3B	0.117909	0.0946745	0.0146936	0.83558
ATAT1	-0.00782925	0.911945	-0.0108861	0.877795
ATG5	-0.0416252	0.556405	0.049475	0.484404
ATG9A	0.107218	0.128817	0.108079	0.125759
ATIC	-0.0907971	0.198751	-0.026279	0.710458
ATL3	0.0170668	0.809495	-0.00158969	0.982086
ATP12A	0.0577321	0.414434	-0.00248095	0.972046
ATP1A1	0.168713	0.0163854	0.255773	0.000238814
ATP1A2	0.059028	0.404018	0.0317221	0.65403
ATP1A3	0.0585639	0.40773	0.0282587	0.689732
ATP1A4	0.0545891	0.440341	-0.00604909	0.931911
ATP2A1	-0.0178566	0.80086	-0.0255837	0.717789
ATP2A2	0.0512529	0.468822	0.243911	0.000468589
ATP5F1A	0.186304	0.0079374	0.14236	0.0432731
ATP5F1B	-0.0346866	0.624079	0.0695397	0.32541
ATP5F1D	0.043872	0.535279	0.0187993	0.790583
ATP5PD	0.037101	0.600131	-0.00868996	0.90231
ATP5PO	-0.0592196	0.402491	0.0240345	0.734216
ATP6AP1	0.0269626	0.703276	-0.0423859	0.549208
ATP6V0C	-0.092722	0.189359	0.0279202	0.693259
ATP6V1A	-0.103702	0.141916	0.00411791	0.953618
ATP6V1B2	-0.0317233	0.654018	0.00432243	0.951317
ATP6V1F	0.0131026	0.85317	-0.014451	0.838257
ATRN	0.00884992	0.900521	0.0429574	0.543831
ATXN10	0.00842492	0.905276	0.18322	0.00905372
AURKB	0.00969329	0.891097	0.113111	0.108985
AZGP1	-0.0192838	0.785315	0.0574765	0.416507
AZU1	-0.159328	0.0235186	0.0358442	0.612546
B2M	0.254795	0.000252775	0.281052	5.09e-05
B3GNT8	0.0970211	0.169561	0.018086	0.798356
B4GALT1	0.0493349	0.485644	0.0468766	0.507669
B4GALT5	0.0345819	0.625127	0.0198575	0.779091
B4GAT1	0.00408171	0.954026	0.0795565	0.260387
BAG2	0.015754	0.8239	-0.0814744	0.249034
BAIAP2	0.0602409	0.394412	0.0867992	0.21933
BASP1	0.00461359	0.948043	0.0558125	0.430149
BAX	-0.0504657	0.475687	0.00732054	0.917645
BCAN	-0.0985937	0.162718	-0.0613559	0.385703
BCAP31	0.150611	0.032394	0.00349188	0.960663
BCAR1	-0.0424105	0.548976	0.0151422	0.830634
BCHE	-0.0805396	0.254524	0.0452521	0.522504
BCL2L13	0.0357242	0.613737	-0.0239544	0.735068
BCL2L15	0.0351286	0.619665	-0.045426	0.520906
BCS1L	0.0311891	0.659476	0.278472	6e-05
BGN	-0.0173972	0.80588	0.0111895	0.874416
BHMT	-0.110803	0.116444	0.0733994	0.29921
BLMH	0.234574	0.000778764	-0.0105656	0.881366
BLVRA	0.00980028	0.889903	0.093985	0.183375
BLVRB	-0.0806481	0.253882	0.013839	0.845019
BMS1	0.234728	0.000772366	0.521978	1.63e-15
BPGM	-0.0294495	0.677375	0.00183986	0.979268
BPHL	-0.0469257	0.507224	0.0121634	0.863589
BSG	0.00988872	0.888916	0.0619549	0.381072
BST1	-0.0365899	0.605166	0.0192371	0.785822
BTAF1	0.0669751	0.343612	0.137591	0.0508554
BTD	-0.0137779	0.845695	-0.0113266	0.872891
BTK	-0.00687083	0.922688	0.00505994	0.943024
BUB1B	-0.0264577	0.708579	0.0525234	0.457859
BUB3	0.102975	0.144747	0.0200585	0.776913
BZW2	0.012971	0.854629	0.0114018	0.872054
C12orf10	0.126207	0.0734909	0.105351	0.135652
C16orf58	-0.1112	0.115135	0.0132952	0.851037
C1QA	0.155705	0.0269144	0.0701009	0.321511
C1QB	0.0543371	0.442458	0.111779	0.113242
C1QBP	-0.121645	0.0846017	-0.0482108	0.495651
C1QC	0.0631187	0.372174	0.000912715	0.989714
C1R	0.190947	0.00648653	0.214743	0.00214769
C1RL	-0.00792121	0.910915	-0.0108661	0.878018
C1S	0.158707	0.0240722	0.221865	0.0015068
C2	-0.0666146	0.346222	0.015528	0.826387
C2CD5	0.0477914	0.499412	0.116504	0.098702
C3	-0.0219283	0.756742	0.0563106	0.426039
C3orf38	-0.0326307	0.644788	-0.00832908	0.906348
C4A	0.101864	0.149152	0.0394539	0.577198
C4B	0.0959458	0.174362	0.0459875	0.515761
C4BPA	-0.0219454	0.756557	0.0507233	0.473435
C4BPB	-0.11015	0.118626	0.0342786	0.628166
C5	-0.0206288	0.770744	0.136288	0.0531089
C6	0.00558601	0.937112	-0.0170191	0.810017
C7	0.0869598	0.218475	-0.0272248	0.700529
C8A	-0.146778	0.037118	-0.0750591	0.288386
C8B	-0.0273414	0.699308	0.11953	0.0901938
C8G	-0.00215897	0.975673	0.0468745	0.507688
C9	-0.089289	0.206343	-0.00171526	0.980671
C9orf64	0.00546142	0.938512	-0.00954986	0.892699
CA1	0.0608644	0.389527	0.0645631	0.361309
CA2	-0.0327294	0.643788	0.0216235	0.760018
CA3	-0.015507	0.826618	-0.054294	0.44282
CACNA2D1	0.0837425	0.236057	-0.0230825	0.74437
CACNA2D2	0.00274713	0.969048	0.00466344	0.947482
CAD	-0.00094175	0.989387	0.0277975	0.69454
CADM1	0.0793512	0.261623	0.000695158	0.992166
CALD1	-0.0210351	0.766358	-0.0177951	0.801531
CALHM5	-0.0499838	0.479916	-0.0269811	0.703083
CALM1	0.0149961	0.832244	0.0777874	0.271169
CALM2	0.0149961	0.832244	0.0777874	0.271169
CALM3	0.0149961	0.832244	0.0777874	0.271169
CALML5	-0.0674492	0.3402	-0.0300076	0.671612
CALR	-0.00471523	0.9469	0.29199	2.48e-05
CALU	0.0198532	0.779137	0.163601	0.0199932
CAMK2D	-0.0889682	0.207984	0.035592	0.61505
CAMKK2	0.1323	0.0605288	0.273998	7.95e-05
CAMP	-0.0175821	0.803858	-0.0367604	0.603484
CAND1	0.0393822	0.57789	-0.0364772	0.606279
CANX	0.109328	0.121419	0.189988	0.00676523
CAP1	-0.092165	0.192043	0.050171	0.478272
CAPG	-0.0221433	0.754432	0.00677484	0.923765
CAPN1	0.102716	0.145763	0.00688074	0.922577
CAPN2	-0.0391865	0.579784	-0.0389181	0.582384
CAPN5	-0.0318916	0.652302	-0.0206395	0.770628
CAPNS1	-0.028189	0.690458	0.0281919	0.690427
CAPRIN1	-0.0979347	0.16556	-0.045053	0.524337
CAPS	0.208286	0.00293344	0.396105	5.37e-09
CAPZA1	0.0191702	0.78655	-0.0152815	0.8291
CAPZA2	0.0708646	0.316254	0.00738011	0.916978
CAPZB	0.0948904	0.179172	0.0267577	0.705426
CARD9	0.080366	0.255552	-0.004086	0.953977
CARS1	0.0744686	0.292207	0.0103698	0.883549
CASK	-0.034443	0.626518	0.0205903	0.77116
CASP14	-0.0651514	0.356942	-0.00872164	0.901956
CAST	0.140155	0.0466521	0.420181	4.8e-10
CAT	0.0129154	0.855245	-0.0293933	0.677955
CAVIN2	-0.0453699	0.521421	0.05986	0.397413
CBL	-0.0185709	0.793069	0.0477401	0.499874
CBR1	0.0185503	0.793294	0.0248576	0.725473
CBR3	0.00586225	0.934009	-0.0252966	0.720823
CCAR1	-0.132387	0.0603578	0.0193438	0.784664
CCAR2	-0.0239803	0.734792	-0.0258505	0.714973
CCDC126	0.0522699	0.460035	0.00947283	0.893559
CCDC22	0.139636	0.0474781	0.14808	0.0354522
CCDC6	-0.0772454	0.274533	0.0430228	0.543216
CCNK	0.0799874	0.257805	0.0861381	0.222874
CCT2	0.0572068	0.4187	-0.0433654	0.540008
CCT3	-0.0315306	0.655985	-0.0358038	0.612946
CCT6A	-0.0591911	0.402718	-0.0215604	0.760698
CCT8	0.0792724	0.262098	0.0106537	0.880385
CD109	-0.0480966	0.496674	-0.061487	0.384686
CD14	0.0144484	0.838286	-0.00469962	0.947075
CD163	0.109322	0.121438	-0.0726118	0.30444
CD44	-0.0514228	0.467348	0.0432005	0.541551
CD5L	-0.0627285	0.375143	-0.101143	0.152067
CD9	-0.0809449	0.252133	-0.0538811	0.446302
CD93	-0.0501083	0.478823	-0.0123979	0.860985
CDC37	0.0534669	0.449809	0.057682	0.41484
CDC42	-0.0828564	0.241069	-0.0202729	0.774593
CDC42BPA	-0.150122	0.0329666	-0.0545745	0.440463
CDC5L	-0.0302819	0.668787	-0.0681823	0.334965
CDH1	-0.0775504	0.272637	0.0624761	0.377071
CDH13	-0.0794949	0.260757	0.0213158	0.763331
CDH17	-0.0572705	0.418182	-0.00780403	0.912227
CDH2	-0.0538565	0.446509	-0.0605292	0.392148
CDH5	0.0153316	0.828549	0.05809	0.411542
CDH6	-0.0647676	0.359787	-0.0423258	0.549775
CDHR2	-0.011188	0.874434	-0.0174114	0.805724
CDK11A	0.0435999	0.537817	0.207356	0.00306594
CDK11B	0.0389485	0.582089	0.205541	0.00334029
CDSN	0.128453	0.0684715	-8.63e-05	0.999027
CEACAM8	-0.066627	0.346132	0.0665991	0.346335
CEL	-0.0168183	0.812218	0.00706264	0.920537
CELA2A	-0.00348386	0.960754	-0.00430396	0.951525
CELA3A	-0.0624755	0.377076	0.0474689	0.502315
CELA3B	-0.080314	0.255861	-0.0129947	0.854365
CEP170	-0.00284967	0.967894	0.00934977	0.894934
CES1	-0.143879	0.0410662	-0.0175922	0.803748
CETP	-0.044434	0.530059	0.0208604	0.768243
CFB	0.0539778	0.445485	0.199763	0.00436731
CFD	0.0692138	0.327687	0.189123	0.00702558
CFH	-0.0355075	0.615891	0.0202965	0.774337
CFHR1	0.0257526	0.716005	0.0900725	0.202373
CFHR2	0.0295399	0.676439	0.103846	0.14136
CFHR3	-0.0802567	0.256201	0.00491976	0.9446
CFHR4	-0.0780956	0.269269	-0.0115078	0.870875
CFHR5	-0.0210477	0.766222	0.0426999	0.54625
CFI	-0.0840571	0.234295	0.0572474	0.418369
CFL1	-0.021054	0.766154	0.0230793	0.744405
CFL2	0.118995	0.0916531	0.0580962	0.411491
CFP	-0.00760716	0.914433	-0.00844269	0.905077
CGNL1	-0.140523	0.0460737	0.00757294	0.914817
CGREF1	0.0236521	0.738289	0.000637434	0.992816
CHD4	-0.0152682	0.829247	-0.0395971	0.575815
CHGA	-0.00881743	0.900885	-0.0396733	0.57508
CHI3L1	-0.0252989	0.720799	-0.0437162	0.536731
CHID1	-0.0172719	0.80725	0.0115114	0.870836
CHIT1	0.0652135	0.356483	-0.0123416	0.86161
CHL1	-0.0875848	0.215171	0.0348788	0.622158
CHMP4A	-0.131799	0.0615174	0.0376281	0.594958
CHTOP	-0.0196521	0.781318	0.0778073	0.271046
CHURC1	0.0800985	0.257143	0.295491	1.96e-05
CKAP4	-0.00458532	0.948361	-0.0281998	0.690345
CKB	0.0158292	0.823074	-0.0245996	0.728209
CKM	-0.0402945	0.569105	0.00237056	0.973289
CKMT1A	-0.054476	0.44129	0.00397309	0.955248
CLASP1	-0.0100653	0.886945	-0.0285248	0.686963
CLASP2	-0.0772787	0.274325	0.0132457	0.851585
CLCA1	-0.0216602	0.759624	-0.0461241	0.514514
CLEC3B	0.0509874	0.471131	0.123386	0.0802135
CLIC1	-0.0526693	0.456609	-0.000501757	0.994345
CLIC6	-0.068374	0.333605	-0.032416	0.646968
CLMN	-0.0520275	0.462121	0.227239	0.00114482
CLPP	0.117023	0.0971973	0.357206	1.8e-07
CLSTN1	0.0343095	0.627856	-0.0355534	0.615434
CLTC	-0.0707315	0.317166	0.040656	0.565641
CLTCL1	0.0179492	0.799849	0.183411	0.00898083
CLU	-0.0351124	0.619826	0.017923	0.800135
CLUH	-0.00865249	0.902729	0.0927151	0.189392
CMTR1	-0.0171992	0.808046	0.0427789	0.545507
CNDP1	-0.0360927	0.610082	-0.0474962	0.502069
CNDP2	-0.0431776	0.541765	-0.029022	0.681801
CNN2	-0.0563673	0.425572	0.0313442	0.65789
CNN3	0.0184069	0.794856	0.0788459	0.264682
CNOT1	-0.021579	0.760497	-0.0123012	0.862059
CNOT3	-0.0195392	0.782543	-0.0591318	0.40319
CNP	-0.067611	0.33904	-0.0193974	0.784082
CNTFR	0.0761562	0.281377	0.0318695	0.652527
CNTN1	0.0388009	0.583521	0.132017	0.0610865
COG1	0.137444	0.051105	0.190457	0.00662758
COG3	0.0705429	0.318461	0.236631	0.000697457
COL12A1	-0.0783075	0.267968	-0.0107542	0.879264
COL14A1	0.0995083	0.158835	-0.022956	0.745723
COL15A1	-0.069401	0.326377	-0.00187122	0.978914
COL18A1	0.0632868	0.370899	0.0978183	0.166066
COL1A1	0.298166	1.63e-05	0.732093	3.47e-35
COL1A2	0.287608	3.32e-05	0.712349	1.39e-32
COL3A1	-0.0576206	0.415337	0.0232668	0.742401
COL4A2	0.111378	0.114551	0.315548	4.78e-06
COL5A1	-0.00133654	0.984938	-0.0128771	0.85567
COL5A2	0.0114887	0.871087	0.0355627	0.615342
COL5A3	-0.00293883	0.96689	0.0408035	0.564231
COL6A1	-0.0187567	0.791046	-0.0230916	0.744272
COL6A2	-0.0985281	0.163	-0.0119534	0.865921
COL6A3	0.024245	0.731976	-0.0450859	0.524035
COL6A6	-0.0630595	0.372623	0.0101641	0.885843
COL8A1	-0.0241063	0.733452	0.107129	0.129139
COLEC10	0.137209	0.0515087	0.0832257	0.238971
COLEC11	0.111227	0.115046	-0.00907631	0.89799
COMMD9	-0.0654493	0.354742	0.00693385	0.921981
COMP	0.253985	0.00026491	-0.0161893	0.819118
COMT	-0.0145163	0.837537	-0.015018	0.832004
COPA	-0.0122516	0.862609	0.00600782	0.932374
COPB1	0.12695	0.0717994	-0.0118622	0.866935
COPB2	0.0422078	0.550889	-0.0228255	0.74712
COPG1	-0.0592316	0.402396	-0.0304314	0.667249
COPS3	0.042968	0.543731	0.0589191	0.404887
COPS4	-0.0332542	0.638478	-0.0145177	0.837521
COQ5	-0.0275527	0.697098	0.0165382	0.815288
COQ6	-0.0623377	0.378131	-0.0201316	0.776122
CORO1A	0.00444329	0.949958	0.135672	0.054204
CORO1B	-0.00688065	0.922578	-0.0156492	0.825054
CORO1C	-0.0653103	0.355768	0.0779057	0.270439
CORO7	0.0641945	0.364063	-0.0348427	0.622518
COTL1	0.0270077	0.702804	-0.00945046	0.893809
COX5A	-0.054452	0.441491	-0.00880933	0.900975
CP	0.00756271	0.914931	-0.010778	0.878999
CPA1	0.216857	0.00193546	-0.015143	0.830626
CPA2	0.0230874	0.744318	0.0628597	0.374144
CPA3	-0.145669	0.0385894	-0.0021042	0.97629
CPB1	0.0514437	0.467167	0.20165	0.0040043
CPB2	-0.0748572	0.289689	0.00251072	0.971711
CPE	0.0212187	0.764378	-0.0102799	0.884551
CPM	-0.00938215	0.894572	0.108791	0.123271
CPN1	0.0537086	0.44776	-0.0214985	0.761364
CPN2	0.146452	0.0375458	0.166321	0.017996
CPNE1	0.0232837	0.74222	0.178025	0.0112517
CPQ	-0.103408	0.143054	-0.0298958	0.672765
CPS1	0.0828734	0.240972	-0.0401665	0.570334
CPSF1	0.0461769	0.514032	0.00299371	0.966272
CPSF6	-0.0857158	0.225159	0.0350102	0.620846
CPT1A	-0.037899	0.592307	0.130308	0.0645415
CPT2	0.0125909	0.858844	0.161939	0.0213061
CRABP2	-0.0763588	0.280095	-0.102076	0.148306
CRISP2	-0.0702333	0.320595	-0.0320258	0.650935
CRISP3	-0.0963636	0.172485	-0.0405197	0.566947
CRKL	-0.047835	0.499021	-0.0227498	0.74793
CRP	0.110173	0.11855	-0.0371709	0.599444
CRTAC1	-0.015576	0.825858	-0.0459859	0.515776
CRYL1	0.0331675	0.639354	0.0422983	0.550034
CRYZ	-0.0894753	0.205394	-0.0343768	0.627182
CS	0.136358	0.052987	0.123458	0.0800351
CSDE1	-0.0501871	0.47813	0.12167	0.0845384
CSE1L	-0.0378662	0.592628	0.033962	0.631346
CSF1R	-0.00148637	0.98325	-0.0367939	0.603153
CSK	-0.0119806	0.865619	-0.00296608	0.966583
CSN1S1	0.073581	0.298013	-0.0483683	0.494243
CSN3	0.0511971	0.469308	-0.0479353	0.49812
CSNK1A1	-0.0307909	0.663557	0.0337855	0.633121
CSNK1A1L	-0.0638537	0.366621	-0.0018738	0.978885
CSNK2A1	0.0813049	0.250023	0.0932385	0.186895
CSNK2A3	-0.0289152	0.682908	-0.0540297	0.445047
CSPG4	-0.0275521	0.697104	0.152173	0.0306204
CSRP1	-0.0528871	0.454746	0.0139498	0.843794
CST3	0.298913	1.55e-05	0.358324	1.64e-07
CST6	-0.0422765	0.55024	0.0321484	0.649687
CSTA	-0.073068	0.301403	-0.0160696	0.820432
CSTF2	0.00911916	0.897511	0.0980227	0.165179
CSTF2T	0.00903892	0.898408	0.11945	0.0904097
CSTF3	0.0244613	0.729678	-0.0442229	0.532017
CTBP1	0.00253484	0.971439	0.133612	0.0579995
CTBS	0.0512991	0.468422	0.134371	0.056575
CTNNA1	-0.0485258	0.492836	-0.0031369	0.96466
CTNNA2	-0.0787552	0.265233	0.0244393	0.729911
CTNNB1	-0.0524544	0.458451	0.000655611	0.992612
CTNND1	-0.0239811	0.734784	0.10981	0.119776
CTNND2	-0.0257728	0.715792	-0.0388483	0.583061
CTSB	-0.085455	0.226578	-0.00195206	0.978004
CTSC	-0.0295651	0.676179	-0.0150897	0.831213
CTSD	0.0951624	0.177923	0.033662	0.634364
CTSG	-0.100782	0.153542	-0.0326016	0.645084
CTSH	0.0333395	0.637617	0.0293343	0.678566
CTSL	-0.078071	0.269421	0.0598169	0.397754
CTTN	-0.0601366	0.395232	0.010334	0.883948
CUL1	-0.00355001	0.960009	0.0244719	0.729565
CUL2	-0.0187034	0.791627	-0.0256831	0.716739
CUL4A	-0.0134598	0.849214	0.00883329	0.900707
CUL4B	-0.0667924	0.344934	-0.0129351	0.855026
CUTA	-0.0791723	0.262703	-0.0139415	0.843886
CXADR	-0.0373358	0.597824	0.0222786	0.75298
CYB5A	-0.0269238	0.703683	0.0465738	0.510417
CYB5R3	-0.0409775	0.56257	0.0346579	0.624366
CYCS	-0.0951705	0.177886	0.0200738	0.776747
CYFIP1	0.0859882	0.223683	0.0553579	0.43392
CYP1B1	0.0110733	0.87571	0.103284	0.143536
CYP51A1	-0.0557734	0.430472	0.0645445	0.361448
CYRIB	-0.0361891	0.609127	0.0600716	0.395744
DAG1	0.0134441	0.849388	0.0641624	0.364303
DARS1	0.144798	0.0397784	0.416403	7.11e-10
DBH	-0.0824543	0.243367	-0.0313483	0.657848
DBI	0.122043	0.0835818	0.0464132	0.511879
DBNL	-0.0149301	0.832972	0.00161118	0.981844
DCAF13	-0.0673249	0.341092	0.0178918	0.800475
DCAKD	-0.0543458	0.442384	-0.0409457	0.562873
DCD	0.035821	0.612776	0.157893	0.0248167
DCN	-0.0274125	0.698563	-0.0132679	0.851339
DCPS	0.0456722	0.518647	0.0580475	0.411885
DCTN1	0.140046	0.0468249	0.280261	5.35e-05
DCTN2	-0.0645944	0.361076	-0.0190241	0.788137
DDAH1	0.222739	0.00144162	-0.00741595	0.916576
DDAH2	-0.0730693	0.301395	-0.00914169	0.897259
DDB1	0.064818	0.359413	0.0523382	0.459447
DDI2	0.174488	0.0130047	0.180209	0.0102758
DDX1	-0.0207703	0.769216	0.0570052	0.420345
DDX17	0.0727599	0.303451	-0.0158369	0.822989
DDX18	0.00326608	0.963205	0.113193	0.108724
DDX23	-0.0245162	0.729094	0.0603038	0.393917
DDX39A	-0.0331316	0.639717	-0.0298062	0.673689
DDX39B	0.0200748	0.776736	0.0126911	0.857732
DDX3X	-0.0552322	0.434966	-0.00615908	0.930676
DDX3Y	-0.0514471	0.467138	0.0146065	0.83654
DDX42	-0.0341761	0.629195	0.0050252	0.943415
DDX46	0.102361	0.147167	0.109138	0.12207
DDX5	0.000516686	0.994177	0.0152376	0.829584
DDX58	-0.0499385	0.480315	-0.0297295	0.67448
DDX60	-0.00582752	0.934399	0.0589464	0.404669
DECR1	0.0882576	0.211654	-0.0751374	0.287882
DES	0.0204796	0.772357	0.0507486	0.473214
DGKA	-0.0399844	0.572084	0.142243	0.0434477
DGLUCY	-0.0142345	0.840648	-0.0205766	0.771308
DHRS7B	-0.047396	0.502972	0.0335391	0.635603
DHX15	0.00515138	0.941996	0.0278498	0.693995
DHX29	0.0238804	0.735856	0.0366354	0.604717
DHX38	0.0247985	0.726099	0.0838522	0.235441
DHX9	-0.0112397	0.873859	-0.00450401	0.949275
DIABLO	-0.0170905	0.809236	0.00568206	0.936033
DIAPH1	0.157492	0.0251897	0.489761	1.39e-13
DKK3	-0.0919417	0.193126	-0.00298628	0.966355
DLD	0.0395886	0.575897	0.0550814	0.436223
DLG1	-0.0278576	0.693913	-0.0128156	0.856351
DLST	-0.00441609	0.950264	-0.0463369	0.512573
DNAJB1	-0.0711425	0.314355	-0.00589814	0.933606
DNAJB11	0.136183	0.0532945	-0.00520309	0.941415
DNAJB6	-0.11262	0.110538	-0.0362656	0.60837
DNAJC13	0.03205	0.650689	0.240591	0.000562628
DNM1L	0.00279769	0.968479	0.0547981	0.43859
DNM2	0.112732	0.110182	0.334457	1.15e-06
DOCK1	0.0567447	0.422474	0.0253387	0.720379
DOCK10	-0.0422965	0.550051	-0.0263701	0.7095
DOCK2	0.113824	0.106754	0.182776	0.00922533
DOCK7	-0.0261875	0.711421	0.00496242	0.94412
DPEP1	0.0221767	0.754073	0.172828	0.0139074
DPEP2	-0.0724328	0.305636	0.0131735	0.852384
DPH5	0.0362583	0.608443	0.0248862	0.725169
DPP3	-0.0183127	0.795883	0.104557	0.138641
DPP4	-0.0859931	0.223656	-0.0390697	0.580914
DPP7	-0.0284035	0.688225	0.0111174	0.87522
DPYD	-0.0400856	0.571112	-0.0112603	0.873628
DPYSL2	0.0118991	0.866525	0.0387094	0.58441
DPYSL3	-0.0165089	0.81561	-0.0155656	0.825973
DRG1	0.0950558	0.178411	0.206595	0.00317834
DSC1	0.000188246	0.997879	-0.00633138	0.928742
DSC2	-0.00477734	0.946201	0.0364984	0.606069
DSC3	0.0316264	0.655007	0.0479087	0.498359
DSG1	0.0241137	0.733373	-0.0497987	0.481547
DSG2	0.0116915	0.868832	-0.0322829	0.648319
DSP	0.013337	0.850574	0.0844247	0.232248
DST	0.104038	0.140619	0.0379925	0.591394
DTX3L	0.144353	0.0403976	0.168029	0.0168326
DUSP3	-0.026577	0.707324	0.0880507	0.212731
DYNC1H1	-0.0275053	0.697594	0.120383	0.0879031
DYNC1I2	0.102369	0.147136	0.0438771	0.535232
DYNC1LI1	0.00523776	0.941025	-0.0161347	0.819717
DYSF	-0.0918337	0.193652	0.0497209	0.482233
ECH1	0.0138826	0.844537	-0.0255178	0.718485
ECHS1	0.221004	0.00157372	-0.0100689	0.886905
ECI1	-0.0460652	0.515051	0.0162528	0.81842
ECI2	-0.0884985	0.210405	-0.0483884	0.494063
ECM1	-0.0285822	0.686367	-0.00957716	0.892394
ECPAS	0.0820595	0.245639	0.177101	0.0116881
EEA1	0.124259	0.0780807	0.279464	5.63e-05
EEF1A1	0.0631676	0.371803	-0.012945	0.854916
EEF1A1P5	0.0635701	0.368757	-0.0130073	0.854226
EEF1A2	0.0758746	0.283165	-0.0253475	0.720286
EEF1B2	0.00360411	0.9594	0.0651788	0.356739
EEF1D	-0.0376212	0.595025	-0.00663621	0.92532
EEF1G	0.10794	0.126249	0.0284672	0.687562
EEF2	-0.0276404	0.696181	-0.0425723	0.547452
EFEMP1	0.182419	0.00936546	0.218723	0.0017642
EFL1	0.102556	0.146395	0.121235	0.0856632
EFNA1	-0.0051963	0.941491	0.0339361	0.631606
EFTUD2	0.0596156	0.399347	-0.0386117	0.585359
EHBP1	-0.0192212	0.785995	0.0234451	0.740497
EHD1	-0.0379545	0.591765	-0.000578067	0.993485
EHD2	0.0196613	0.781218	0.0967342	0.170833
EHD3	0.0409863	0.562486	-0.00834678	0.90615
EHD4	-0.0129958	0.854353	0.0148084	0.834314
EIF2AK3	-0.0206266	0.770768	0.0286555	0.685605
EIF2B1	-0.133836	0.0575756	-0.0257082	0.716474
EIF3A	0.0289403	0.682648	-0.0104015	0.883196
EIF3B	0.364338	9.8e-08	-0.0187571	0.791042
EIF3D	-0.00751246	0.915494	0.00425528	0.952073
EIF3E	-0.113807	0.106808	-0.000342372	0.996142
EIF3F	-0.031276	0.658587	-0.0337636	0.633341
EIF3G	-0.0561208	0.427602	-0.0286753	0.685399
EIF3H	0.0364136	0.606907	0.310418	6.92e-06
EIF3I	-0.0395357	0.576407	0.0739336	0.295698
EIF3J	0.0318324	0.652905	-0.0306153	0.665359
EIF3L	-0.0554152	0.433443	-0.020115	0.776301
EIF4A1	0.128682	0.0679776	0.0977752	0.166254
EIF4A2	0.1882	0.00731329	0.29666	1.81e-05
EIF4A3	0.0221332	0.75454	0.0482562	0.495245
EIF4B	-0.0343362	0.627588	0.0359669	0.611329
EIF4ENIF1	-0.111712	0.113459	0.0251604	0.722265
EIF4G1	0.0465213	0.510895	-0.0537469	0.447436
EIF4G2	-0.0246673	0.727491	0.0188266	0.790286
EIF5	-0.00851697	0.904246	-0.00107438	0.987892
EIF5A	-0.0130261	0.854017	0.0430424	0.543033
EIF5B	0.0288996	0.683071	-0.00164179	0.981499
ELAVL1	-0.0381991	0.589377	-0.00192841	0.97827
ELN	-0.106129	0.13277	-0.0054108	0.939081
ELOC	0.0220055	0.755912	0.0613424	0.385807
ELP1	0.0650874	0.357416	0.0679888	0.336342
EMC1	0.107084	0.129301	0.207865	0.00299285
EMC8	-0.0529398	0.454297	-0.0296067	0.675749
EMILIN1	-0.0583008	0.409843	-0.00629651	0.929133
EMILIN2	-0.0245257	0.728994	0.098839	0.16167
EML2	0.105969	0.133358	-0.00030413	0.996573
EML4	-0.083629	0.236694	-0.00399916	0.954954
ENDOD1	0.0309554	0.66187	-0.00398794	0.955081
ENO1	-0.0814991	0.248889	0.0362387	0.608637
ENO2	-0.107992	0.126064	0.0342788	0.628164
ENO3	-0.123584	0.079725	0.0293036	0.678884
ENOPH1	0.07309	0.301258	-0.0241618	0.732861
ENPEP	-0.0563054	0.426081	-0.016992	0.810314
ENPP2	-0.0367359	0.603726	-0.0135465	0.848254
ENPP7	0.00494653	0.944299	0.0243889	0.730446
EPB41L2	-0.0261855	0.711442	0.00696068	0.921681
EPCAM	-0.195048	0.00540714	0.0208321	0.768548
EPHX1	0.0459795	0.515835	-0.0184637	0.794237
EPPK1	0.0323616	0.64752	0.0419096	0.553709
EPRS1	-0.0334057	0.636949	0.127122	0.071412
EPS8	-0.119785	0.0895047	0.0100838	0.886738
EPS8L3	-0.0417071	0.555629	0.0268083	0.704895
EPX	0.02242	0.751463	-0.0434767	0.538967
ERAP1	-0.0359326	0.611669	-0.0245258	0.728992
ERAP2	-0.0753877	0.286275	0.0513169	0.468267
ERLIN2	-0.115638	0.10125	0.0499772	0.479975
ERP44	-0.101888	0.149057	0.00308764	0.965214
ESAM	0.0777845	0.271187	-0.02795	0.692949
ESD	-0.0118416	0.867164	-0.0688258	0.330413
ESYT1	0.0926658	0.189628	0.0091932	0.896684
ESYT2	-0.0742584	0.293575	-0.0606705	0.391042
ETFA	-0.0643594	0.36283	-0.0469013	0.507445
ETHE1	-0.0651261	0.357129	-0.0320706	0.650479
EVPL	-0.0028637	0.967736	0.0266929	0.706107
EXOC1	-0.0247896	0.726193	-0.0136788	0.846791
EXOG	-0.0674532	0.340171	0.064232	0.363783
EXOSC3	0.0188734	0.789777	0.0267035	0.705996
EXTL2	-0.0334722	0.636278	0.0011086	0.987507
EZR	0.0213065	0.763432	-0.00196254	0.977886
F10	-0.131642	0.0618303	-0.0142354	0.840638
F11	0.0173886	0.805974	-0.0148509	0.833846
F12	-0.0476662	0.500538	-0.0165753	0.814881
F13A1	-0.0445296	0.529173	0.241569	0.000533254
F13B	0.0118977	0.86654	0.148068	0.0354673
F2	0.151298	0.0316038	0.385698	1.44e-08
F5	-0.00655718	0.926207	-0.0509378	0.471564
F7	-0.0738426	0.296294	0.0189842	0.788572
F9	0.0232721	0.742344	-0.0572718	0.418171
FABP1	-0.0414959	0.557634	-0.00681135	0.923355
FABP5	0.0200471	0.777037	0.00557271	0.937262
FAF2	0.065136	0.357056	-0.034959	0.621357
FAH	-0.0126659	0.858011	-0.0423048	0.549973
FAM120A	-0.0317037	0.654218	-0.00506648	0.942951
FAM135A	0.00948546	0.893418	0.124938	0.0764569
FAM3C	0.153129	0.0295765	0.358383	1.63e-07
FAM91A1	0.0571675	0.41902	-0.0170354	0.809839
FARSA	0.0271541	0.701269	0.0474249	0.502712
FASN	-0.0139335	0.843974	0.029879	0.672938
FBLN1	0.207058	0.00310956	0.000162902	0.998164
FBLN5	-0.0459142	0.516432	-0.00130984	0.985239
FBN1	-0.0584789	0.408412	0.0533648	0.450677
FBN2	0.0369208	0.601904	0.0694529	0.326015
FBP1	0.133084	0.0590063	-0.0194587	0.783417
FBP2	0.132444	0.0602461	-0.0272386	0.700384
FBXO4	0.331025	1.49e-06	0.862459	4.64e-61
FCGBP	0.0634086	0.369978	0.170788	0.0150915
FCGR2A	-0.0412843	0.559645	0.113376	0.10815
FCGR3A	0.0855711	0.225946	0.1072	0.128882
FCGR3B	0.0335421	0.635572	0.11226	0.111689
FCN1	-0.00534434	0.939828	-0.0053681	0.939561
FCN2	-0.0365905	0.605159	-0.0102143	0.885283
FCN3	-0.0595289	0.400034	-0.00761385	0.914358
FDX1	0.106786	0.130376	0.0185284	0.793533
FER1L4	-0.0225509	0.75006	-0.0747296	0.290514
FERMT2	-0.0767429	0.277676	0.0203382	0.773886
FERMT3	0.291394	2.58e-05	0.744922	5.27e-37
FETUB	-0.167117	0.0174457	-0.109064	0.122327
FGA	0.0805648	0.254374	0.301389	1.31e-05
FGB	0.0815154	0.248794	0.278144	6.12e-05
FGG	0.0584169	0.40891	0.271717	9.16e-05
FH	-0.0488039	0.490357	0.043175	0.54179
FHOD1	0.0622765	0.3786	0.122019	0.0836443
FKBP1A	-0.0173476	0.806423	-0.00710143	0.920102
FKBP3	0.0046016	0.948178	-0.0124556	0.860344
FKBP4	-0.0109676	0.876888	-0.0165139	0.815554
FLAD1	0.0551664	0.435514	-0.00229352	0.974157
FLG2	0.0520549	0.461885	0.041327	0.55924
FLII	0.0140572	0.842607	0.0828447	0.241135
FLNA	-0.0925526	0.190172	-0.0792523	0.262219
FLNB	0.0844417	0.232154	0.106854	0.130129
FLNC	-0.0058546	0.934095	0.104207	0.139974
FLOT1	0.0332414	0.638607	0.0364966	0.606087
FLOT2	-0.0633955	0.370077	-0.00824696	0.907267
FMOD	0.00114207	0.98713	0.0295705	0.676123
FN1	0.0160354	0.820807	0.0770267	0.275898
FNDC3B	-0.0349092	0.621854	0.0261521	0.711795
FOLH1	-0.0113595	0.872525	0.060226	0.394529
FOLH1B	-0.02066	0.770407	0.0261813	0.711486
FRYL	0.015299	0.828908	0.0277659	0.694871
FSCN1	0.0331741	0.639287	0.000118665	0.998663
FSTL1	-0.0474061	0.502882	-0.000703513	0.992072
FTH1	0.159613	0.0232677	-0.0177318	0.802222
FTL	0.205536	0.00334101	0.0364566	0.606483
FUBP1	-0.0240711	0.733825	-0.00613976	0.930893
FUBP3	0.00322788	0.963635	0.147594	0.0360665
FUCA1	-0.0323151	0.647992	-0.0124389	0.86053
FUCA2	0.0309069	0.662367	0.00170297	0.98081
FUT3	0.0961425	0.173477	0.00486332	0.945235
FUT5	0.0941798	0.182464	0.00074287	0.991628
FXR1	0.0517032	0.46492	0.109744	0.12
G3BP1	-0.0508463	0.472361	-0.0157979	0.823418
G6PD	0.0182788	0.796253	0.0675071	0.339785
GAA	0.114265	0.105395	-0.0257454	0.716082
GALE	-0.128236	0.0689443	0.00910899	0.897625
GALK1	0.0222758	0.75301	-0.0516862	0.465067
GALK2	0.0326778	0.644311	-0.0208063	0.768827
GALNT7	-0.0695012	0.325678	-0.0275855	0.696755
GANAB	-0.0292638	0.679296	0.0110202	0.876302
GAPDH	-0.0206536	0.770476	0.125687	0.0746942
GAPVD1	-0.00553706	0.937662	0.0803515	0.255638
GAR1	0.0524058	0.458868	0.19074	0.00654579
GARS1	-0.0709777	0.31548	-0.00492502	0.944541
GART	0.0273405	0.699317	-0.00824821	0.907253
GAS6	-0.0679188	0.336841	0.0455056	0.520175
GATM	-0.0311041	0.660346	0.0831119	0.239616
GBE1	0.0286717	0.685436	0.0801658	0.256742
GBF1	-0.0772938	0.274231	0.0244064	0.730261
GC	0.00673427	0.92422	0.0878018	0.214032
GCA	-0.0365449	0.60561	-0.00844035	0.905103
GCLC	0.0593327	0.401591	-0.00523585	0.941047
GCN1	-0.025268	0.721126	-0.00447116	0.949645
GDA	-0.0133437	0.8505	-0.00492925	0.944493
GDI1	-0.0486633	0.491609	-0.0641955	0.364056
GDI2	0.0133893	0.849995	0.247229	0.000389342
GET3	0.119527	0.0902015	-0.017113	0.80899
GFAP	0.0605253	0.392179	0.00429024	0.95168
GFPT1	-0.0673584	0.340852	-0.0106097	0.880875
GGCT	-0.0197273	0.780502	-0.0460892	0.514832
GGH	0.111975	0.112606	0.118361	0.0934073
GGT1	-0.00154091	0.982636	0.0152731	0.829193
GGT2	-0.0104375	0.882794	0.0242614	0.731802
GGT3P	-0.00292248	0.967074	0.0253839	0.7199
GID8	0.299693	1.47e-05	0.00319168	0.964043
GIPC1	-0.0662051	0.349202	-0.00441379	0.95029
GIT1	-0.072411	0.305782	0.0416852	0.555836
GK	-0.0590334	0.403975	-0.101154	0.152022
GK3P	-0.0601169	0.395387	-0.0999321	0.157059
GLIPR2	-0.0745612	0.291606	0.0256117	0.717493
GLO1	0.0792831	0.262034	0.00447599	0.94959
GLOD4	-0.0415636	0.55699	-0.0203361	0.773908
GLRX3	0.0343144	0.627807	-0.00885172	0.900501
GLS	0.00690221	0.922336	-0.0338396	0.632576
GLUD1	-0.0174615	0.805177	0.0527808	0.455655
GLUD2	-0.0209482	0.767295	0.066652	0.345951
GM2A	-0.0418529	0.554246	0.0298553	0.673183
GMDS	0.0939978	0.183315	0.0280699	0.691699
GMPS	-0.0266878	0.70616	-0.0287808	0.684303
GNA13	-0.00939289	0.894452	-0.040475	0.567374
GNAI1	0.0871021	0.217719	-0.0461689	0.514105
GNAI2	-0.0273221	0.69951	-0.0379541	0.591768
GNAI3	-0.0331773	0.639255	-0.0310642	0.660755
GNAL	0.00198103	0.977677	-0.0235813	0.739044
GNAO1	0.277073	6.55e-05	-0.0278832	0.693646
GNAQ	0.0014035	0.984184	-0.0136082	0.847572
GNAS	-0.0510747	0.470371	0.0237658	0.737077
GNAT1	0.00283512	0.968058	-0.0244837	0.729439
GNAT2	0.00266768	0.969943	-0.0238529	0.736149
GNAT3	-0.0202952	0.774351	-0.000472993	0.99467
GNB1	-0.0583273	0.40963	-0.0246021	0.728182
GNB2	-0.0413124	0.559378	-0.0100715	0.886876
GNB4	0.139757	0.0472849	0.00736414	0.917157
GNL1	-0.0740175	0.295148	0.0374489	0.596715
GNPDA1	-0.00645484	0.927356	0.0161691	0.819339
GNPDA2	0.0142718	0.840236	-0.0219814	0.756171
GNPTG	-0.0341707	0.629249	-0.0106858	0.880027
GNS	0.0432955	0.540661	0.225828	0.00123124
GOLGA3	0.0216178	0.76008	-0.0356337	0.614636
GOLGB1	0.0560868	0.427883	0.0883627	0.211108
GOLM1	-0.0949513	0.178891	0.0258229	0.715264
GOSR2	0.0182545	0.796518	0.0145726	0.836915
GOT1	5.75e-05	0.999352	0.0208004	0.76889
GOT2	-0.0591631	0.402941	0.0501394	0.478549
GP1BA	0.050779	0.472948	-0.00823593	0.907391
GPD1	0.026814	0.704835	0.0443812	0.530548
GPD2	-0.016492	0.815796	-0.00248252	0.972028
GPI	0.0408096	0.564173	-0.0170559	0.809615
GPLD1	-0.0136375	0.847248	0.0744333	0.292436
GPNMB	0.224408	0.00132414	0.107152	0.129055
GPX1	0.108555	0.124091	0.0290231	0.681789
GPX2	0.155338	0.0272802	0.0567879	0.422121
GPX3	-0.0404413	0.567698	-0.0633021	0.370784
GRB2	0.016669	0.813854	0.0672921	0.341328
GSDMA	0.074466	0.292224	0.0159484	0.821764
GSN	-0.0605937	0.391643	0.0507094	0.473556
GSPT1	0.0993729	0.159405	-0.0304089	0.66748
GSPT2	0.109563	0.120616	0.00581035	0.934592
GSR	0.0127377	0.857215	-0.0593902	0.401135
GSS	0.0391919	0.579731	0.0437956	0.535991
GSTA1	0.0240195	0.734375	-0.0633332	0.370548
GSTA2	0.0216119	0.760144	-0.0655306	0.354144
GSTA3	0.0363214	0.607819	-0.0679937	0.336307
GSTM1	-0.0434281	0.539421	-0.0128665	0.855787
GSTM2	-0.024194	0.732518	-0.0263104	0.710127
GSTM4	-0.0296167	0.675646	-0.0174007	0.805841
GSTO1	-0.0949059	0.179101	0.0210545	0.766149
GSTP1	0.14026	0.0464868	0.0725109	0.305114
GTF2I	0.0706269	0.317884	-0.0269126	0.703801
GTF3C4	-0.0507441	0.473253	0.064112	0.364682
GUSB	-0.115528	0.101575	-0.0878916	0.213562
GZMM	0.0694652	0.325929	0.0875581	0.215311
H1-1	-0.0575869	0.41561	0.0107297	0.879537
H1-2	-0.0539581	0.445651	0.135606	0.0543213
H1-3	0.0183735	0.79522	0.296482	1.83e-05
H1-4	-0.0610439	0.388128	0.129985	0.0652124
H1-5	-0.0560482	0.428201	-0.00489432	0.944886
H1-6	-0.0520488	0.461937	0.012	0.865404
H2AC1	-0.0834147	0.237902	0.0150973	0.831129
H2AC11	-0.0212375	0.764175	-0.0442679	0.531599
H2AC12	-0.0212375	0.764175	-0.0442679	0.531599
H2AC14	-0.0212375	0.764175	-0.0442679	0.531599
H2AC18	-0.0480082	0.497466	-0.0368138	0.602958
H2AC20	-0.0499593	0.480132	-0.0361879	0.609139
H2AC21	0.016753	0.812933	0.0505184	0.475226
H2AC4	-0.0168944	0.811383	-0.0383403	0.588001
H2AC6	-0.0249483	0.724511	-0.0394508	0.577228
H2AC7	-0.0148766	0.833562	-0.0439577	0.534482
H2AJ	-0.0317856	0.653383	-0.0415317	0.557293
H2AW	-0.0168944	0.811383	-0.0383403	0.588001
H2AX	-0.0752209	0.287345	0.0139047	0.844293
H2AZ1	0.0232688	0.742379	-0.0437937	0.536009
H2AZ2	0.0232688	0.742379	-0.0437937	0.536009
H2BC1	0.00123654	0.986065	-0.0387191	0.584315
H2BC11	-0.00470282	0.947039	0.00849791	0.904459
H2BC12	0.0219663	0.756333	-0.0183219	0.795783
H2BC13	0.0218506	0.757577	-0.0175669	0.804024
H2BC14	0.0219663	0.756333	-0.0183219	0.795783
H2BC15	0.0219663	0.756333	-0.0183219	0.795783
H2BC17	-0.00470282	0.947039	0.00849791	0.904459
H2BC18	0.0219663	0.756333	-0.0183219	0.795783
H2BC21	-0.00470282	0.947039	0.00849791	0.904459
H2BC3	-0.00470282	0.947039	0.00849791	0.904459
H2BC4	0.0219663	0.756333	-0.0183219	0.795783
H2BC5	0.0219663	0.756333	-0.0183219	0.795783
H2BC9	0.0219663	0.756333	-0.0183219	0.795783
H2BU1	-0.00492075	0.944589	0.00972397	0.890755
H3-3A	-0.0843058	0.232909	-0.0194227	0.783807
H3-4	0.00166285	0.981262	0.0413123	0.55938
H3-5	-0.00562193	0.936709	0.0395952	0.575833
H3C1	-0.0101452	0.886054	0.0352515	0.61844
H3C15	0.00697334	0.921539	0.0401889	0.570119
H4C1	-0.0294428	0.677443	0.110243	0.118316
H6PD	-0.0279658	0.692785	-0.0172517	0.807471
HABP2	-0.0253464	0.720297	0.0272647	0.700111
HADH	0.0304926	0.66662	-0.0379105	0.592195
HADHA	0.0734175	0.299091	0.018133	0.797842
HADHB	-0.13558	0.0543683	-0.0666994	0.345607
HAGH	-0.0584968	0.408268	0.0224966	0.750642
HARS1	0.222019	0.00149509	0.696146	1.31e-30
HARS2	0.0473259	0.503605	0.00471742	0.946875
HBA1	0.0537261	0.447612	0.0284356	0.687891
HBB	0.0837305	0.236124	0.0110595	0.875864
HBD	0.101871	0.149124	0.0109192	0.877426
HBE1	0.0738883	0.295994	0.0160165	0.821016
HBG1	0.0765616	0.278817	0.0214444	0.761946
HBG2	0.0770461	0.275776	0.0217905	0.758223
HBZ	0.0345528	0.625419	0.0206984	0.769992
HCK	-0.0344655	0.626293	0.00950935	0.893151
HCLS1	0.0402163	0.569856	0.271011	9.57e-05
HDGF	0.0602387	0.394429	-0.014793	0.834483
HDGFL2	-0.0750367	0.28853	-0.0143503	0.839369
HDGFL3	0.0104857	0.882257	0.0250891	0.723019
HDHD2	-0.123707	0.0794227	0.000817376	0.990789
HDHD3	-0.0140973	0.842164	0.0975159	0.167385
HDLBP	0.0159192	0.822085	0.0333744	0.637264
HEBP1	0.0680522	0.33589	0.0592965	0.401879
HECTD1	0.17514	0.0126646	0.147331	0.0364026
HECTD4	0.0819663	0.246178	0.0172536	0.80745
HELZ2	0.0961484	0.17345	0.0186573	0.792129
HERC4	-0.00971667	0.890836	0.0426905	0.546339
HES7	-0.136834	0.0521545	-0.0760906	0.281793
HEXA	-0.0196172	0.781696	0.0225747	0.749806
HEXB	-0.0431311	0.542202	0.00846228	0.904858
HGFAC	0.0316698	0.654563	0.097845	0.16595
HIBADH	-0.0843677	0.232564	-0.0161754	0.81927
HIBCH	0.0618057	0.382223	0.194747	0.0054805
HINT2	0.0675075	0.339781	0.0272582	0.700179
HIP1R	-0.126537	0.0727342	-0.0258767	0.714697
HK1	-0.120139	0.0885535	-0.009174	0.896898
HK2	-0.125634	0.0748189	-0.0120751	0.864569
HK3	-0.11249	0.110953	-0.0420305	0.552565
HKDC1	-0.0699612	0.322478	0.0622804	0.378571
HLA-A	0.24635	0.00040903	0.358524	1.61e-07
HLA-B	0.256144	0.000233716	0.625774	2.35e-23
HLA-C	0.0200396	0.777118	0.00547381	0.938373
HLA-DQB1	-0.0839654	0.234807	-0.0190811	0.787518
HLA-E	0.0230636	0.744572	0.00620831	0.930123
HLA-G	0.0411941	0.560505	0.0247021	0.727121
HLA-H	0.0497561	0.481922	0.00489342	0.944896
HMGB1	-0.0624612	0.377186	0.0164132	0.81666
HMGCS2	-0.0838401	0.235509	0.00137683	0.984485
HMOX1	-0.0949867	0.178729	-0.0428572	0.544771
HMOX2	-0.0643462	0.362928	-0.00703023	0.9209
HNF4A	0.127489	0.0705907	0.143494	0.0416175
HNRNPA1	-0.00235689	0.973443	0.0514069	0.467486
HNRNPA2B1	-0.0483121	0.494745	0.175658	0.0124003
HNRNPAB	0.12022	0.0883393	0.450841	1.66e-11
HNRNPD	-0.0458488	0.51703	0.0227623	0.747796
HNRNPDL	-0.0718217	0.309746	-0.0233192	0.741842
HNRNPF	-0.0931298	0.187411	0.0755453	0.285266
HNRNPH1	0.0320862	0.650321	0.0301635	0.670006
HNRNPH2	0.0275631	0.696989	0.00100008	0.98873
HNRNPH3	-0.0379561	0.591749	0.00461532	0.948023
HNRNPK	0.163093	0.0203871	0.286645	3.54e-05
HNRNPL	0.133839	0.0575693	0.0161173	0.819908
HNRNPM	-0.02551	0.718568	0.0881087	0.212429
HNRNPR	-0.118926	0.0918433	-0.0610775	0.387866
HNRNPU	-0.00285841	0.967795	-0.0229835	0.745429
HNRNPUL1	-0.0187623	0.790985	-0.0260225	0.713159
HNRNPUL2	-0.0231402	0.743754	-0.0473473	0.503412
HP	-0.0453434	0.521665	0.0554937	0.432791
HPCAL1	0.376803	3.25e-08	0.885125	2.29e-68
HPD	0.0192942	0.785202	0.14221	0.0434963
HPR	-0.0460632	0.51507	0.0463059	0.512856
HPRT1	-0.0849223	0.229498	-0.0219679	0.756315
HPX	-0.188679	0.00716275	-0.0588053	0.405797
HRG	0.0502685	0.477415	0.273676	8.11e-05
HRNR	0.226522	0.001188	0.328389	1.83e-06
HSD17B4	0.0220384	0.755558	0.0587314	0.406388
HSP90AA1	-0.0234604	0.740334	-0.0458203	0.517291
HSP90AA2P	-0.028919	0.682869	0.027953	0.692918
HSP90AA5P	-0.0178614	0.800807	0.0253269	0.720503
HSP90AB1	-0.0495146	0.484054	-0.0697587	0.323884
HSP90AB2P	-0.0557709	0.430493	0.113356	0.108215
HSP90AB3P	-0.0121177	0.864096	-0.0249615	0.724371
HSP90AB4P	-0.00765968	0.913845	0.0361863	0.609156
HSP90B1	-0.161706	0.0214954	-0.0108388	0.878321
HSP90B2P	-0.0276965	0.695595	0.00196192	0.977893
HSPA12B	-0.0296423	0.675381	-0.0100582	0.887024
HSPA1A	-0.0178335	0.801111	-0.00232552	0.973797
HSPA1B	-0.0178335	0.801111	-0.00232552	0.973797
HSPA1L	-0.0164029	0.816772	0.002097	0.976371
HSPA2	-0.0268701	0.704246	0.0274698	0.697965
HSPA4	0.0674082	0.340494	0.227023	0.00115764
HSPA5	-0.0334072	0.636933	0.0659129	0.351337
HSPA6	-0.00543294	0.938832	0.0384911	0.586533
HSPA7	0.00419677	0.952731	0.0607133	0.390708
HSPA8	0.108633	0.123819	0.10954	0.120694
HSPA9	-0.00056645	0.993616	-0.0114806	0.871177
HSPB1	-0.0868486	0.219067	-0.025364	0.720111
HSPB6	0.0613957	0.385394	0.065343	0.355527
HSPD1	-0.0507865	0.472883	-0.00896897	0.89919
HSPG2	-0.0994194	0.159209	-0.0947291	0.179916
HSPH1	-0.034867	0.622276	-0.0281213	0.691163
HTATIP2	0.000697706	0.992137	-0.00909687	0.89776
HTT	0.0890367	0.207633	0.134178	0.0569349
HUWE1	0.0188095	0.790472	-0.0395828	0.575953
HYAL1	-0.0731621	0.300779	0.0327053	0.644032
HYOU1	0.0369672	0.601448	-0.0240636	0.733906
IARS1	-0.0762694	0.280661	0.0240066	0.734512
IARS2	-0.040789	0.56437	0.0331213	0.639821
ICAM1	0.134072	0.0571322	-0.0810305	0.25163
ICAM2	-0.0202115	0.775256	-0.0403826	0.568261
ICOSLG	0.0155643	0.825988	0.0759223	0.282861
IDH1	0.0197371	0.780396	-0.00609429	0.931403
IDH2	0.108435	0.124509	0.107971	0.126139
IDH3G	0.0546294	0.440003	0.0300949	0.670712
IFI16	0.0367305	0.603779	0.00722813	0.918681
IFIT1	-0.0342342	0.628611	-0.0863212	0.221888
IGBP1	-0.058024	0.412074	0.0518279	0.463843
IGF1	-0.0563573	0.425654	0.0216038	0.760231
IGF2R	-0.0480061	0.497485	0.0269469	0.703441
IGFALS	-0.0424002	0.549073	0.0941634	0.182541
IGFBP2	0.1031	0.144253	-0.0453453	0.521648
IGFBP3	-0.096109	0.173627	0.000732272	0.991748
IGFBP6	0.101046	0.152462	-0.0167301	0.813184
IGFBP7	-0.103621	0.142226	-0.0380938	0.590405
IGHA1	0.0298998	0.672723	0.0201861	0.775531
IGHA2	0.0391048	0.580574	0.0146374	0.8362
IGHD	-0.0221317	0.754557	-0.0211958	0.764625
IGHE	0.0432775	0.54083	-0.00222019	0.974983
IGHG1	-0.06012	0.395362	-0.1645	0.0193132
IGHG2	-0.046004	0.515611	-0.198337	0.00466112
IGHG3	0.013156	0.852578	-0.147401	0.0363125
IGHG4	-0.0214925	0.761429	-0.0881856	0.212028
IGHM	-0.118464	0.0931206	-0.0905041	0.20021
IGHV1-18	-0.133285	0.0586213	-0.0694087	0.326324
IGHV1-2	-0.00450437	0.949271	0.0116446	0.869354
IGHV1-24	-0.0224404	0.751244	-0.0386619	0.584871
IGHV1-3	-0.0952052	0.177727	-0.112661	0.110409
IGHV1-46	-0.0735585	0.298161	-0.0648548	0.35914
IGHV1-69	-0.03674	0.603685	-0.081051	0.25151
IGHV1-69-2	-0.0603954	0.393198	-0.026521	0.707913
IGHV1-69D	-0.0978344	0.165996	-0.00683738	0.923064
IGHV1-8	-0.0679779	0.336419	0.0231145	0.744028
IGHV2-26	-0.0608976	0.389268	-0.109015	0.122494
IGHV2-5	0.0326507	0.644585	-0.0184704	0.794165
IGHV2-70D	0.0837105	0.236236	0.0603891	0.393247
IGHV3-11	-0.0663654	0.348033	-0.0882447	0.211721
IGHV3-13	-0.0619688	0.380965	-0.0842895	0.232999
IGHV3-15	0.0107317	0.879515	-0.130912	0.0633013
IGHV3-20	-0.0663654	0.348033	-0.0882447	0.211721
IGHV3-21	-0.0863882	0.221528	-0.0752926	0.286885
IGHV3-23	-0.00582475	0.93443	-0.131196	0.0627272
IGHV3-30	-0.00872703	0.901896	-0.161309	0.0218222
IGHV3-30-3	-0.00872703	0.901896	-0.161309	0.0218222
IGHV3-30-5	-0.00872703	0.901896	-0.161309	0.0218222
IGHV3-33	-0.00626424	0.929495	-0.16657	0.0178223
IGHV3-38	0.0654062	0.35506	-0.103099	0.144258
IGHV3-43	-0.0619688	0.380965	-0.0842895	0.232999
IGHV3-43D	-0.0618349	0.381997	-0.084288	0.233008
IGHV3-48	-0.0806338	0.253966	-0.0924512	0.19066
IGHV3-49	0.0240081	0.734497	-0.0237252	0.73751
IGHV3-53	-0.0376826	0.594424	-0.171761	0.0145163
IGHV3-64	-0.113325	0.108309	-0.0501708	0.478273
IGHV3-64D	-0.00951438	0.893095	-0.097937	0.16555
IGHV3-66	-0.00465222	0.947608	-0.166985	0.0175356
IGHV3-7	-0.0932486	0.186847	-0.108183	0.125394
IGHV3-72	0.0450262	0.524585	-0.0545438	0.440721
IGHV3-73	0.00414615	0.953301	-0.0757228	0.284132
IGHV3-74	-0.0493897	0.485159	-0.155175	0.0274441
IGHV3-9	-0.0693252	0.326908	-0.108201	0.125329
IGHV4-28	-0.05146	0.467026	0.0180303	0.798963
IGHV4-30-4	-0.0104219	0.882968	-0.0263141	0.710088
IGHV4-34	-0.0499809	0.479943	-0.0493496	0.485514
IGHV4-38-2	-0.00669792	0.924628	-0.0277833	0.694688
IGHV4-39	0.00620072	0.930208	-0.113353	0.108222
IGHV4-4	-0.000871842	0.990175	-0.0617485	0.382664
IGHV4-59	-0.0104219	0.882968	-0.0263141	0.710088
IGHV4-61	-0.0104219	0.882968	-0.0263141	0.710088
IGHV5-10-1	-0.0318623	0.652601	0.00194631	0.978068
IGHV5-51	-0.0603525	0.393534	-0.0656215	0.353475
IGHV6-1	-0.0136747	0.846836	-0.00617869	0.930456
IGHV7-4-1	0.038968	0.5819	0.0299724	0.671975
IGKC	-0.0093162	0.895309	-0.088095	0.2125
IGKV1-12	0.0551702	0.435482	-0.0184756	0.794107
IGKV1-13	-0.0218785	0.757277	-0.0396912	0.574908
IGKV1-16	-0.105233	0.136093	-0.0587725	0.406059
IGKV1-17	-0.058385	0.409166	-0.0688496	0.330246
IGKV1-27	0.00387035	0.956404	-0.0773586	0.273828
IGKV1-33	-0.0449892	0.524926	-0.0768242	0.277166
IGKV1-37	-0.00885749	0.900437	-0.0582105	0.41057
IGKV1-39	0.0728039	0.303159	-0.0506694	0.473906
IGKV1-5	-0.0552892	0.434492	-0.0637062	0.367731
IGKV1-6	0.105841	0.133832	-0.0234753	0.740175
IGKV1-8	0.0197419	0.780343	-0.0619966	0.380751
IGKV1-9	0.0392488	0.57918	-0.0582365	0.410361
IGKV1D-12	0.0551702	0.435482	-0.0184756	0.794107
IGKV1D-13	-0.0218785	0.757277	-0.0396912	0.574908
IGKV1D-16	-0.00201517	0.977293	-0.107447	0.127999
IGKV1D-33	-0.0449892	0.524926	-0.0768242	0.277166
IGKV1D-37	-0.00885749	0.900437	-0.0582105	0.41057
IGKV1D-39	0.0728039	0.303159	-0.0506694	0.473906
IGKV1D-8	-0.0420404	0.552471	-0.0786945	0.265603
IGKV2-24	0.00155342	0.982495	-0.0457873	0.517592
IGKV2-28	0.0212154	0.764414	-0.0367441	0.603645
IGKV2-29	-0.0193827	0.784241	-0.016416	0.816629
IGKV2-30	0.0115563	0.870335	-0.0500614	0.479235
IGKV2-40	0.00704478	0.920737	-0.0461183	0.514567
IGKV2D-24	0.00155342	0.982495	-0.0457873	0.517592
IGKV2D-26	-0.0436086	0.537735	-0.0350315	0.620634
IGKV2D-28	0.0212154	0.764414	-0.0367441	0.603645
IGKV2D-29	-0.0334746	0.636254	-0.0319012	0.652204
IGKV2D-30	-0.0600771	0.395701	-0.0586292	0.407207
IGKV2D-40	0.00704478	0.920737	-0.0461183	0.514567
IGKV3-11	-0.12723	0.0711697	-0.144565	0.0401016
IGKV3-15	-0.0911585	0.196962	-0.0913727	0.195908
IGKV3-20	-0.042855	0.544792	-0.0993365	0.159559
IGKV3-7	-0.146217	0.0378567	-0.116719	0.0980765
IGKV3D-11	-0.12723	0.0711697	-0.144565	0.0401016
IGKV3D-15	-0.0541843	0.443744	-0.0436179	0.537648
IGKV3D-20	-0.083679	0.236413	-0.135375	0.0547383
IGKV3D-7	-0.0894571	0.205487	-0.0861391	0.222869
IGKV4-1	-0.0405341	0.566809	-0.0983298	0.163852
IGKV6-21	-0.0617476	0.382671	0.0681479	0.335209
IGKV6D-21	0.0125581	0.859207	-0.040503	0.567107
IGKV6D-41	-0.00812524	0.90863	-0.033936	0.631607
IGLC1	-0.0198293	0.779396	-0.0469021	0.507438
IGLC2	-0.0367429	0.603657	-0.0648675	0.359045
IGLC3	-0.03672	0.603883	-0.0648521	0.35916
IGLC6	-0.0393098	0.57859	-0.0716947	0.310604
IGLC7	-0.0405201	0.566943	-0.0775938	0.272367
IGLL1	-0.0190458	0.787901	-0.0578695	0.413322
IGLL5	-0.0262674	0.71058	-0.0591946	0.40269
IGLV1-36	0.0669201	0.34401	-0.058721	0.406471
IGLV1-40	-0.0259631	0.713786	-2e-05	0.999774
IGLV1-44	-0.0102692	0.884671	-0.0583174	0.40971
IGLV1-47	-0.0114304	0.871737	-0.070484	0.318867
IGLV1-51	0.0727637	0.303427	0.0330446	0.640596
IGLV2-11	-0.0429712	0.543701	-0.0404381	0.567728
IGLV2-14	-0.0332415	0.638606	-0.0376504	0.59474
IGLV2-18	-0.0763794	0.279965	-0.0616479	0.383441
IGLV2-23	0.0565519	0.424055	-0.0308589	0.662859
IGLV2-8	-0.00831507	0.906505	-0.0450131	0.524706
IGLV3-1	0.029052	0.68149	0.0662507	0.348869
IGLV3-10	-0.0531535	0.452474	-0.0330117	0.640929
IGLV3-16	-0.00325394	0.963342	-0.0612024	0.386895
IGLV3-19	-0.110711	0.116751	-0.029102	0.680972
IGLV3-21	-0.0044374	0.950024	-0.0903685	0.200888
IGLV3-25	-0.00306815	0.965434	-0.0648755	0.358986
IGLV3-27	0.00305153	0.965621	-0.0412807	0.55968
IGLV3-9	-0.0448415	0.526288	-0.0998742	0.157301
IGLV4-69	-0.036857	0.602532	-0.11705	0.0971209
IGLV5-45	0.0349933	0.621015	0.0162705	0.818226
IGLV6-57	0.0235074	0.739832	0.0250812	0.723103
IGLV7-43	0.0240754	0.733781	-0.0333237	0.637776
IGLV7-46	0.0240754	0.733781	-0.0333237	0.637776
IGLV8-61	-0.10878	0.123308	-0.0787786	0.265091
IGLV9-49	-0.134465	0.0564016	-0.105309	0.135806
IGSF8	0.0594457	0.400694	0.143769	0.0412226
IL1RAP	-0.00357042	0.959779	0.0177814	0.801681
IL6ST	0.176492	0.0119843	0.0122085	0.863088
ILF2	0.219594	0.00168908	0.531046	4.29e-16
ILF3	-0.0564306	0.425051	0.00861239	0.903178
ILK	-0.0176089	0.803565	0.103464	0.142837
ILVBL	0.0317562	0.653682	0.0557482	0.430681
IMMT	-0.0193485	0.784612	0.000624641	0.992961
INA	0.19818	0.00469452	0.174335	0.013086
INF2	0.016053	0.820614	0.161027	0.022057
INHBC	-0.0750492	0.28845	0.0276267	0.696324
INPP5F	0.00434765	0.951034	0.140277	0.0464587
INPP5K	-0.03704	0.600731	0.00211567	0.976161
INTS4	0.0530423	0.453422	0.00753409	0.915252
IPO5	0.0229162	0.746149	0.0473913	0.503015
IPO7	-0.095352	0.177056	-0.0459357	0.516235
IPO9	0.254822	0.000252381	0.276697	6.71e-05
IQGAP1	0.111156	0.115279	-0.0336333	0.634654
IQGAP2	0.0254068	0.719659	-0.00730471	0.917823
IRGQ	-0.221877	0.00150592	0.000486932	0.994512
ISLR	0.0337572	0.633406	-0.0218244	0.757858
ITGA1	-0.0408017	0.564249	0.00182909	0.979389
ITGA2	0.0595877	0.399568	0.0302315	0.669306
ITGA2B	-0.0297077	0.674706	0.0439716	0.534352
ITGA3	-0.108418	0.124568	-0.044282	0.531468
ITGA5	-0.0210262	0.766453	0.0742858	0.293396
ITGA6	-0.0764534	0.279498	-0.0191773	0.786473
ITGAM	-0.0313503	0.657827	0.0919677	0.193
ITGAV	-0.0830153	0.240165	-0.00667436	0.924892
ITGB1	-0.00700114	0.921227	0.0165743	0.814893
ITGB2	0.00288798	0.967462	0.143798	0.0411812
ITGB4	0.0649597	0.358362	0.118392	0.0933213
ITIH1	-0.0214354	0.762043	0.0579133	0.412968
ITIH2	-0.0642748	0.363462	0.0600774	0.395698
ITIH3	-0.0486594	0.491644	-0.00297581	0.966473
ITIH4	0.0128244	0.856254	-0.00979512	0.889961
ITIH5	-0.047051	0.50609	-0.0162461	0.818494
ITLN1	0.0132684	0.851334	-0.0410204	0.562161
JCAD	-0.0474563	0.502429	-0.0313983	0.657336
JCHAIN	0.0314634	0.656671	-0.094768	0.179736
JPT2	-0.0318422	0.652805	-0.0159754	0.821467
JUP	0.043768	0.536249	-0.0738986	0.295927
KANK2	-0.0709974	0.315346	0.0160299	0.820868
KARS1	-0.0614176	0.385224	-0.0228276	0.747096
KBTBD11	-0.0772413	0.274558	-0.0591223	0.403266
KCTD12	-0.115704	0.101052	-0.00195588	0.977961
KHSRP	-0.0282835	0.689474	-0.0148889	0.833426
KIAA1217	0.158836	0.0239567	0.348534	3.71e-07
KIF5A	-0.0426777	0.546459	-0.0113777	0.872322
KIF5B	0.160142	0.0228078	0.343532	5.58e-07
KIT	0.164988	0.0189519	0.0394608	0.577131
KLC4	-0.0942957	0.181924	0.0376527	0.594717
KLK1	-0.0437047	0.536839	0.0812608	0.250281
KLK10	0.0519192	0.463055	-0.0605848	0.391713
KLK12	0.0908327	0.198574	0.121408	0.0852158
KLK13	0.0694652	0.325929	0.0875581	0.215311
KLK7	0.0748994	0.289416	0.101315	0.151367
KLKB1	-0.185791	0.00811419	-0.0681011	0.335543
KNG1	-0.0956446	0.175725	0.0103037	0.884286
KPNA1	-0.0370574	0.60056	-0.0382418	0.588961
KPNA5	-0.0520887	0.461593	-0.019043	0.787932
KPNA6	-0.0463659	0.51231	0.0139095	0.84424
KPNB1	0.0995821	0.158525	-0.0253284	0.720487
KRAS	-0.0954089	0.176797	-0.00571254	0.935691
KRT1	-0.0115216	0.870721	0.0489387	0.489159
KRT10	-0.103144	0.144083	0.0392952	0.578732
KRT12	-0.0159515	0.82173	0.0391533	0.580104
KRT13	0.00201914	0.977248	-0.0183312	0.795681
KRT14	0.0305836	0.665684	0.0436921	0.536956
KRT15	0.014213	0.840885	0.139317	0.0479931
KRT16	0.15655	0.0260869	0.10726	0.128669
KRT17	0.0679253	0.336794	-0.0084773	0.904689
KRT18	-0.00858593	0.903474	0.00574797	0.935293
KRT19	0.179046	0.0107856	-0.047617	0.500981
KRT2	0.0184019	0.794911	-0.00832125	0.906436
KRT20	-0.0194696	0.783298	-0.0175871	0.803804
KRT23	-0.00152342	0.982833	0.0426704	0.546527
KRT24	-0.000621312	0.992998	0.00699462	0.9213
KRT25	0.00701501	0.921071	-0.0105551	0.881483
KRT26	0.0349581	0.621366	0.0118331	0.867258
KRT27	0.00625166	0.929636	-0.0104638	0.882501
KRT28	-0.091015	0.197671	-0.014575	0.836888
KRT3	0.0172211	0.807807	-0.0685244	0.33254
KRT31	0.0312875	0.65847	0.045652	0.518832
KRT33B	0.0759445	0.282721	-0.00265865	0.970045
KRT36	0.0125995	0.858748	-0.0303165	0.668431
KRT4	0.0217956	0.758167	-0.00473995	0.946622
KRT5	-0.100852	0.153257	0.0533834	0.450518
KRT6A	-0.0566568	0.423194	-0.0114319	0.87172
KRT6B	0.00230513	0.974026	0.015856	0.822779
KRT6C	0.00187762	0.978842	0.0160981	0.820118
KRT7	0.0228433	0.746928	0.147219	0.0365461
KRT71	0.125902	0.0741943	0.225431	0.00125658
KRT72	0.143558	0.0415246	0.208007	0.00297264
KRT73	-0.00456547	0.948584	0.0468903	0.507545
KRT74	0.125902	0.0741943	0.225431	0.00125658
KRT75	0.231554	0.000913958	0.331393	1.45e-06
KRT76	0.0238439	0.736245	-0.0722054	0.307161
KRT77	0.0830324	0.240068	0.208743	0.00287035
KRT78	-0.0474137	0.502813	-0.0129017	0.855397
KRT79	0.0661917	0.349299	0.0227872	0.747529
KRT8	-0.120905	0.0865269	-0.006148	0.9308
KRT80	0.0454798	0.520412	0.0118381	0.867202
KRT81	0.0167759	0.812682	0.0510753	0.470366
KRT83	0.0448144	0.526539	0.0261271	0.712057
KRT84	-0.125804	0.074423	-0.0607486	0.390431
KRT85	0.0414326	0.558235	0.0333985	0.637021
KRT86	0.0216641	0.759582	0.0550373	0.436591
KRT87P	0.00429644	0.95161	-0.0515812	0.465976
KRT9	-0.109939	0.119339	0.0387421	0.584092
KTN1	0.0703702	0.31965	0.228608	0.00106632
L2HGDH	0.0208511	0.768344	-0.0190006	0.788393
LAMA2	0.259382	0.000193289	0.585312	5.8e-20
LAMA3	-0.0409124	0.563191	0.0219445	0.756567
LAMA4	0.0945653	0.180673	0.115974	0.100255
LAMA5	-0.00142626	0.983928	-0.00406034	0.954266
LAMB1	-0.0934038	0.186111	-0.0209095	0.767713
LAMB2	-1.94e-05	0.999782	0.133214	0.0587574
LAMB3	0.1297	0.0658101	0.0785405	0.266543
LAMC1	0.129956	0.0652726	0.100864	0.153206
LAMC2	0.126432	0.0729752	0.10256	0.146378
LAMP2	0.0245159	0.729098	-0.0182514	0.796552
LAMTOR2	0.14488	0.0396649	0.0275774	0.69684
LAP3	0.0139366	0.843939	0.263656	0.000149856
LARP1	-0.012965	0.854694	0.0313008	0.658333
LARS1	-0.0238069	0.736639	-0.0385793	0.585674
LASP1	-0.0246861	0.727291	-0.0477444	0.499835
LBP	-0.115019	0.103104	-0.0528109	0.455398
LBR	-0.120403	0.0878502	-0.0106648	0.880261
LCAT	-0.0156516	0.825027	0.150257	0.0328078
LCN2	-0.0746631	0.290945	-0.00366738	0.958688
LCP1	-0.0178271	0.801182	0.0557086	0.431009
LDHA	-0.0895973	0.204774	-0.0379419	0.591888
LDHB	-0.107317	0.128464	0.00314964	0.964516
LEMD2	-0.0655851	0.353743	0.0530331	0.4535
LEPR	-0.0327279	0.643803	-0.000787221	0.991128
LGALS1	-0.0516007	0.465807	0.00970816	0.890931
LGALS3	-0.0601451	0.395165	-0.00780717	0.912192
LGALS3BP	0.0107441	0.879377	0.116413	0.0989668
LGALS4	-0.12279	0.0816936	0.00427531	0.951848
LGALS7	-0.0590189	0.40409	0.0300094	0.671593
LGALSL	-0.0593705	0.401291	-0.0412119	0.560335
LIMA1	-0.0221055	0.754838	-0.101757	0.149582
LIMCH1	0.0232039	0.743072	-0.00119543	0.986529
LIPF	-0.109072	0.122299	-0.0630546	0.372661
LLGL1	0.104033	0.140641	0.395888	5.49e-09
LMAN1	-0.030674	0.664756	-0.0126041	0.858697
LMAN2	0.211152	0.00255722	0.241659	0.000530619
LMAN2L	0.00593723	0.933167	-0.0088542	0.900473
LMNA	-0.0208509	0.768346	-0.0224361	0.751291
LMNB1	0.137218	0.0514921	0.16012	0.0228274
LMNB2	-0.0713053	0.313246	0.0699314	0.322685
LMO7	0.0180314	0.798951	-0.00579968	0.934712
LNPK	-0.0168567	0.811797	0.0573647	0.417415
LOC102724334	0.0219663	0.756333	-0.0183219	0.795783
LONP1	-0.105791	0.134015	0.0309761	0.661658
LPA	0.00663016	0.925388	0.0434648	0.539079
LRBA	0.0692679	0.327309	-0.0244152	0.730167
LRG1	-0.110396	0.117801	-0.0608611	0.389553
LRP1	0.00627541	0.92937	-0.0211191	0.765452
LRPPRC	0.0477659	0.499642	0.340215	7.27e-07
LRRC47	0.084506	0.231797	0.346764	4.29e-07
LRRFIP1	0.001036	0.988325	0.0530486	0.453368
LSAMP	0.0850091	0.22902	0.00636484	0.928366
LSP1	-0.0516788	0.465131	-0.0224809	0.75081
LTA4H	-0.0119213	0.866279	-0.0237416	0.737335
LTF	-0.167314	0.0173118	0.00558767	0.937094
LUC7L	-0.0073336	0.917499	0.00750784	0.915546
LUC7L3	-0.0650935	0.35737	0.0160008	0.821188
LUM	0.0634187	0.369901	0.0476511	0.500674
LYN	-0.0100587	0.887019	0.125772	0.0744968
LYPLA2	0.0881941	0.211984	0.111163	0.115257
LYVE1	-0.0560579	0.428121	0.0381751	0.589611
LYZ	0.188676	0.00716362	0.398729	4.17e-09
MACF1	-0.0129786	0.854544	-0.00986748	0.889153
MAN1A1	0.0692824	0.327207	0.0372689	0.598481
MAN2A1	0.0352922	0.618034	0.067749	0.338053
MAN2B1	0.0280189	0.692231	0.117466	0.0959295
MAN2B2	0.0317009	0.654247	-0.00943158	0.89402
MAN2C1	0.080561	0.254397	0.178006	0.0112604
MANBA	0.040978	0.562565	0.043327	0.540367
MAOB	0.0393244	0.578449	-0.0586938	0.406689
MAP1A	-0.0919484	0.193094	-0.0301346	0.670303
MAP1B	0.0943363	0.181735	0.000836143	0.990577
MAP2K2	-0.0346222	0.624723	0.0155267	0.826401
MAP2K7	0.0328507	0.642558	0.00502435	0.943424
MAP4	-0.0656913	0.352963	-0.0229329	0.74597
MAP4K4	-0.00899561	0.898892	0.035611	0.614862
MAPK1	-0.0641337	0.364519	-0.0477485	0.499798
MAPK3	-0.0761519	0.281404	0.047758	0.499712
MAPRE1	0.105654	0.134523	-0.0446298	0.528246
MARK2	0.122668	0.0820004	0.20357	0.00366304
MARK3	0.170493	0.0152702	0.0225162	0.750432
MASP1	0.0916824	0.194391	-0.0547978	0.438593
MASP2	0.222766	0.00143961	0.312042	6.16e-06
MAT2A	-0.0160088	0.8211	-0.0654758	0.354548
MAT2B	-0.0400956	0.571016	-0.0371957	0.5992
MATR3	0.00752327	0.915373	0.018868	0.789836
MBD2	-0.0521252	0.46128	-0.0131119	0.853067
MBL2	0.130234	0.0646952	0.151559	0.0313068
MCAM	0.0157085	0.824402	-0.0421837	0.551116
MCCC2	0.0507022	0.47362	0.0123529	0.861485
MCM2	0.06146	0.384895	0.0179323	0.800033
MCM3	-0.00928124	0.8957	0.0266526	0.706529
MCM6	-0.0474807	0.502209	-0.00676533	0.923872
MCTS1	0.0147905	0.834511	0.0687955	0.330626
MDH1	0.0350926	0.620023	0.0447125	0.527481
MDH2	-0.0784643	0.267008	-0.0115705	0.870178
ME1	0.147508	0.0361759	-0.0197202	0.780579
ME2	-0.152003	0.0308088	0.00428328	0.951758
MECP2	-0.005198	0.941472	0.0352925	0.618031
MED23	0.0220927	0.754976	0.0202372	0.774978
MED30	0.0894101	0.205726	0.0626727	0.375569
MEGF8	-0.0492535	0.486365	-0.0413077	0.559424
MEMO1	-0.0562113	0.426856	-0.00515536	0.941952
METAP1	-0.0593355	0.401569	-0.00458064	0.948413
METTL18	-0.102663	0.145973	-0.0254776	0.71891
MFGE8	0.0496959	0.482454	0.0766713	0.278126
MGAT2	-0.0302339	0.669281	-0.0289687	0.682353
MGLL	0.0746144	0.29126	-0.0025109	0.971709
MICAL3	0.16812	0.0167728	-0.0419267	0.553547
MIF	-0.034412	0.626828	0.090503	0.200216
MINPP1	-0.0430935	0.542554	0.0053112	0.9402
MME	-0.0473838	0.503083	0.0135918	0.847753
MMP2	0.00919133	0.896705	0.00556329	0.937367
MMP3	-0.0300922	0.67074	-0.0415037	0.55756
MMP8	-0.025012	0.723836	-0.0307721	0.663749
MMP9	-0.0306328	0.665179	-0.0445525	0.528961
MMRN1	0.0014456	0.98371	0.100348	0.155332
MMRN2	-0.0144434	0.838341	-0.0187613	0.790996
MMS19	0.0936033	0.185169	0.05534	0.434069
MNDA	0.0207528	0.769405	0.0240264	0.734302
MOGS	-0.0804394	0.255117	-0.0196057	0.781821
MPO	-0.095619	0.175841	-0.0348806	0.622139
MRC1	0.127454	0.0706689	0.0760576	0.282002
MRPL15	0.145918	0.0382542	0.252547	0.000287789
MRPL2	0.0318137	0.653096	-0.00178418	0.979895
MRPL38	-0.0193867	0.784198	0.0346404	0.624541
MRPL44	-0.0478401	0.498975	0.00310491	0.96502
MRPL48	-0.0376158	0.595079	0.074024	0.295105
MRPL49	-0.00556402	0.937359	0.0533812	0.450538
MRPL50	-0.0359954	0.611046	-0.000276	0.99689
MRPS15	0.00468237	0.947269	-0.0287839	0.684271
MRPS18A	0.0109503	0.87708	0.153548	0.0291291
MRPS25	-0.0300884	0.67078	-0.00413703	0.953403
MRPS9	0.0840641	0.234256	0.385314	1.49e-08
MSH2	0.0825768	0.242666	-0.00884772	0.900546
MSH6	0.164021	0.0196732	0.160675	0.0223535
MSL1	0.0986952	0.162284	-0.00610257	0.93131
MSLN	-0.12047	0.0876733	-0.0426447	0.546769
MSN	0.212175	0.00243379	-0.0104427	0.882736
MST1	-0.0682039	0.334812	-0.00771269	0.913251
MST1L	-0.0618208	0.382106	-0.00988968	0.888905
MTA2	-0.0559592	0.428936	-0.0182907	0.796123
MTAP	-0.034582	0.625126	0.008283	0.906864
MTHFD1	0.0358597	0.612392	0.0730402	0.301588
MTMR3	-0.0146906	0.835613	0.00435579	0.950942
MTOR	-0.0608874	0.389347	0.0504914	0.475463
MTREX	-0.0462473	0.51339	0.112676	0.110361
MTTP	0.385679	1.44e-08	0.905403	2.4e-76
MUC5AC	0.0170023	0.810202	0.00307865	0.965315
MUC5B	-0.105098	0.136599	0.0262258	0.711018
MVD	0.012094	0.864359	0.0455138	0.5201
MVP	-0.0113366	0.87278	0.0136358	0.847267
MX1	0.0373001	0.598174	-0.0126569	0.858111
MX2	0.119753	0.0895895	-0.0844183	0.232284
MXRA5	-0.000841499	0.990517	0.0879975	0.213009
MYBBP1A	0.0108528	0.878166	0.041097	0.56143
MYDGF	-0.0133742	0.850162	0.0505962	0.474546
MYEF2	-0.0376044	0.59519	0.0386715	0.584778
MYH10	0.139666	0.0474298	-0.0171164	0.808952
MYH11	-0.068483	0.332833	-0.0279979	0.69245
MYH14	-0.0571845	0.418882	-0.0429765	0.543651
MYH9	0.0793657	0.261535	0.235829	0.000728196
MYL12A	-0.0571238	0.419377	-0.00168669	0.980993
MYL12B	-0.0502984	0.477154	0.0180813	0.798407
MYL4	0.0182941	0.796086	0.0727797	0.30332
MYL6	-0.0318909	0.652309	-0.0127609	0.856958
MYL9	-0.0735749	0.298053	0.0441424	0.532764
MYLK	-0.00790712	0.911073	-0.0423984	0.54909
MYO18A	-0.0310579	0.66082	-0.0686715	0.331501
MYO1A	0.106612	0.131005	0.169456	0.0159114
MYO1B	0.121429	0.0851616	0.183107	0.00909718
MYO1C	-0.04275	0.545779	-0.0275835	0.696776
MYO1D	0.0862109	0.222481	0.0430445	0.543013
MYO5A	-0.0470532	0.50607	0.0037307	0.957975
MYO5B	0.0284547	0.687692	0.0853125	0.227357
MYO7B	0.130973	0.0631776	0.096114	0.173605
MYOC	-0.0129104	0.8553	0.018719	0.791456
MYOF	-0.0632756	0.370984	0.00671777	0.924405
NAA15	-0.00780287	0.91224	-0.0319169	0.652044
NAGA	0.196847	0.00498688	0.513237	5.72e-15
NAGK	-0.0568928	0.421263	-0.024924	0.724768
NAGLU	-0.0964148	0.172256	-0.0128751	0.855691
NAMPT	-0.03994	0.572511	-0.0763393	0.280218
NAP1L1	-0.0754024	0.28618	-0.0278975	0.693497
NAPA	-0.0330622	0.640419	-0.00427383	0.951864
NARS1	0.145735	0.0385006	-0.01555	0.826145
NAXD	-0.0687228	0.331139	-0.00966238	0.891443
NAXE	0.0290167	0.681856	0.112565	0.110715
NBAS	-0.0714498	0.312264	-0.0228256	0.747118
NBN	-0.00734535	0.917367	-0.00554512	0.937572
NCAM1	-0.0160587	0.820552	-0.0136673	0.846919
NCAM2	0.0180581	0.79866	0.00598199	0.932664
NCAN	-0.0763771	0.27998	-0.0511098	0.470066
NCF1	0.140638	0.0458937	0.425391	2.78e-10
NCF1B	0.141194	0.0450331	0.420256	4.77e-10
NCF1C	0.142314	0.0433419	0.42883	1.92e-10
NCKAP1	0.135512	0.0544916	-0.0280024	0.692402
NCL	-0.0226653	0.748835	-0.00226593	0.974468
NDRG1	-0.00933929	0.895051	0.0231551	0.743595
NDUFA10	-0.00974732	0.890494	0.0656628	0.353172
NDUFAF3	-0.0652497	0.356215	0.0444672	0.52975
NDUFB4	-0.0574824	0.416459	-0.0255742	0.717889
NDUFB6	0.0422018	0.550946	0.0490288	0.488358
NDUFS1	0.0660016	0.350688	0.064015	0.365409
NDUFS2	-0.0351652	0.619299	0.0217509	0.758648
NDUFS3	0.0568906	0.421281	0.0162501	0.81845
NDUFV1	-0.0293027	0.678893	-0.00205743	0.976817
NDUFV2	0.18428	0.00865507	0.364397	9.75e-08
NECAP2	-0.00668567	0.924766	0.0182201	0.796893
NEGR1	0.00861314	0.90317	0.00783175	0.911917
NELL2	0.0218821	0.757238	-0.0409274	0.563048
NEO1	-0.0210658	0.766027	-0.00136758	0.984589
NES	0.00430356	0.95153	-0.0138867	0.844491
NFS1	-0.00875056	0.901632	-0.0633493	0.370426
NIBAN1	0.0206922	0.770059	0.079812	0.258854
NID1	0.171876	0.0144498	0.166754	0.0176945
NID2	-0.0225873	0.74967	-0.0339093	0.631875
NIF3L1	-0.0518808	0.463386	0.00305573	0.965573
NIPSNAP1	0.0659877	0.35079	-0.0280451	0.691958
NIPSNAP3A	-0.00959887	0.892152	0.0587793	0.406005
NIT1	-0.0375505	0.595718	0.0697891	0.323673
NIT2	-0.084771	0.230331	-0.00703903	0.920802
NLN	-0.0226758	0.748722	-0.0160535	0.820608
NNMT	0.0805392	0.254526	-0.0182371	0.796707
NNT	0.0540501	0.444875	-0.0149878	0.832336
NOL9	0.0659942	0.350742	0.131804	0.0615077
NOMO1	0.0194891	0.783086	-0.0319589	0.651616
NOMO2	0.0209308	0.767483	-0.0318569	0.652656
NOMO3	0.0206378	0.770647	-0.0335783	0.635208
NONO	-0.0216193	0.760064	0.0456849	0.51853
NOP58	0.0073913	0.916852	0.0454595	0.520598
NOS1	-0.0643448	0.362939	-0.000650718	0.992667
NPC2	-0.116767	0.0979365	0.0532076	0.452013
NPEPPS	0.0408553	0.563737	0.0519134	0.463104
NPLOC4	-0.037095	0.600189	0.0842173	0.233402
NPM1	-0.0230049	0.7452	-0.0153743	0.828078
NQO2	0.00525912	0.940785	0.0801806	0.256653
NRCAM	-0.0401132	0.570846	-0.0203642	0.773605
NRDC	0.0512476	0.468868	0.11641	0.0989759
NRP1	0.00179811	0.979738	0.00927162	0.895807
NSDHL	-0.00397074	0.955274	0.0137929	0.845529
NSF	0.0341524	0.629433	0.241733	0.000528458
NSUN2	-0.0702543	0.320451	-0.0103996	0.883217
NT5C3B	0.0835879	0.236926	-0.0624625	0.377176
NT5E	0.0550881	0.436167	-0.010377	0.883469
NTAN1	-0.0939248	0.183657	0.00897667	0.899104
NTM	-0.000246534	0.997222	-0.00320896	0.963848
NUCB1	-0.0533618	0.450702	-0.0186619	0.792079
NUCB2	-0.016729	0.813196	-0.0488899	0.489592
NUDT16	-0.010887	0.877785	0.114376	0.105056
NUDT21	0.0497036	0.482385	-0.0467901	0.508453
NUMA1	-0.0467711	0.508626	0.0657896	0.352241
NUP107	0.151323	0.0315745	0.00818577	0.907952
NUP133	-0.0810286	0.251641	-0.0382385	0.588992
NUP155	-0.0353874	0.617085	0.122048	0.0835711
NUP160	0.354184	2.32e-07	0.71539	5.7e-33
NUP205	0.0518042	0.464048	-0.0588119	0.405744
NUP93	-1.66e-05	0.999813	0.0125858	0.858899
NUP98	-0.0692959	0.327112	-0.0273049	0.69969
NXF1	0.115357	0.102086	0.396749	5.05e-09
OAF	0.271215	9.45e-05	0.00772953	0.913062
OAS3	0.05555	0.432324	-0.0336197	0.63479
OGDH	0.00765776	0.913866	0.0500814	0.479059
OGN	0.0461382	0.514385	0.0360582	0.610424
OIT3	-0.00184388	0.979222	-0.0215306	0.761018
OLA1	0.0368552	0.60255	-0.0438277	0.535692
OLFM1	-0.0883515	0.211167	-0.0847006	0.23072
OLFM4	-0.0992693	0.159843	-0.0106971	0.879901
OLFML3	0.0320079	0.651117	0.0127861	0.856678
OMD	-0.0613756	0.38555	-0.0364299	0.606746
OPA1	-0.0465277	0.510837	0.0480149	0.497406
OPCML	0.0326088	0.645011	0.0038962	0.956113
ORM1	0.00567291	0.936136	0.0793331	0.261732
ORM2	-0.0511605	0.469625	0.0108389	0.878321
OSBP	0.0164103	0.816692	-0.0372435	0.598731
OSTF1	0.0300033	0.671656	0.00179155	0.979812
OTUB1	-0.014665	0.835896	0.0403923	0.568167
OVCA2	0.0533247	0.451018	-0.00159282	0.982051
OXCT1	0.152791	0.0299423	-0.0225865	0.749679
OXSR1	0.108053	0.12585	0.0485403	0.492707
P4HA2	-0.0713914	0.312661	0.0497127	0.482305
P4HB	-0.0367211	0.603871	-0.0209333	0.767456
PA2G4	-0.0245434	0.728806	0.0707553	0.317003
PABPC1	-0.0492022	0.48682	0.0566947	0.422885
PABPC4	-0.0281497	0.690867	0.0292619	0.679316
PACSIN2	0.112809	0.109938	0.263558	0.000150745
PAICS	-0.000964162	0.989135	0.0301847	0.669787
PALLD	-0.0729347	0.302288	-0.0152553	0.829389
PAM	-0.192357	0.00609554	-0.0606345	0.391324
PANK4	-0.0914191	0.19568	0.0447618	0.527025
PAPSS1	0.198595	0.00460668	-0.0185662	0.793121
PARK7	-0.173637	0.0134609	-0.0364266	0.606779
PARP1	-0.0646573	0.360608	-0.0259848	0.713556
PARP14	0.0831322	0.239501	-0.00841581	0.905378
PATL1	-0.0392256	0.579405	-0.00472159	0.946828
PC	0.211103	0.0025632	0.548036	3.13e-17
PCBP1	0.0607482	0.390435	-0.0484837	0.493211
PCBP2	0.0249261	0.724746	0.0448162	0.526523
PCCA	-0.051574	0.466038	-0.01382	0.845229
PCCB	0.0239136	0.735502	-0.0214983	0.761366
PCK2	0.170369	0.0153456	0.0676009	0.339112
PCMT1	-0.00709063	0.920223	0.177879	0.0113195
PCNA	0.0436864	0.537009	-0.0148751	0.833578
PCOLCE	0.0532452	0.451694	0.0422084	0.550883
PCSK9	0.0540208	0.445122	-0.0417903	0.554839
PCYOX1	0.141584	0.0444384	0.020244	0.774905
PCYOX1L	-0.0697614	0.323865	0.0492719	0.486202
PCYT1A	-0.0425184	0.547958	0.0547918	0.438643
PDCD6IP	0.00956192	0.892564	-0.00510852	0.942478
PDE5A	0.111075	0.115544	0.220442	0.00161876
PDHA1	-0.00626831	0.92945	0.16282	0.0206009
PDHB	-0.216077	0.00201146	-0.0148275	0.834103
PDIA3	0.102792	0.145465	-0.0329739	0.641312
PDIA4	-0.0081186	0.908704	0.0896686	0.204413
PDIA6	0.0331371	0.639661	0.125268	0.0756756
PDLIM1	0.0199935	0.777617	0.049209	0.486759
PDS5A	0.0187822	0.790769	-0.0479097	0.498351
PDXDC1	-0.0120756	0.864564	-0.0217695	0.758449
PDZK1IP1	0.00786168	0.911582	0.0766168	0.278469
PEA15	0.00291886	0.967115	-0.00369923	0.95833
PEBP1	0.178574	0.0109991	0.0623667	0.377909
PECAM1	-0.0277756	0.694769	-0.0161962	0.819041
PEPD	0.121357	0.0853482	0.172387	0.0141563
PFKL	0.033629	0.634697	0.210166	0.00268142
PFKM	0.00433775	0.951145	0.0633937	0.370091
PFKP	0.0355191	0.615775	0.0666111	0.346247
PFN1	-0.0588093	0.405764	0.00844157	0.905089
PGAM1	0.0365523	0.605537	-0.0163365	0.817502
PGAM2	-0.0847415	0.230494	-0.0147062	0.83544
PGAM4	0.0334728	0.636271	0.0258749	0.714716
PGD	-0.0333602	0.637407	-0.0120117	0.865273
PGK1	-0.0384983	0.586463	0.0102206	0.885213
PGK2	-0.0947021	0.18004	0.0383292	0.588109
PGLYRP2	-0.0355866	0.615104	0.0391554	0.580084
PGM1	-0.15319	0.0295113	-0.0112289	0.873979
PGM2	-0.0725049	0.305154	0.0416078	0.556571
PGM5	0.300056	1.43e-05	-0.0092468	0.896085
PGPEP1	0.0334326	0.636677	-0.0442948	0.531349
PGRMC1	0.00177086	0.980045	-0.0445402	0.529074
PGRMC2	-0.0696214	0.32484	-0.0167054	0.813455
PHB	-0.0407718	0.564534	0.0147735	0.834698
PHB2	-0.0228813	0.746522	0.0591912	0.402717
PHGDH	-0.0766737	0.278111	-0.0272629	0.70013
PHPT1	0.0450522	0.524345	0.047116	0.505501
PI16	-0.0350604	0.620345	-0.0319852	0.651348
PI4KA	0.202105	0.00392087	0.0368226	0.602871
PIEZO1	0.391206	8.58e-09	0.741467	1.67e-36
PIGR	-0.00571366	0.935678	-0.0245044	0.72922
PIK3IP1	-0.032118	0.649996	0.0589768	0.404427
PIN1	-0.115953	0.100316	0.0280282	0.692134
PIP4K2A	-0.0243003	0.731388	0.0676869	0.338497
PITHD1	0.0190628	0.787717	-0.0210127	0.7666
PITPNA	-0.0319722	0.651481	0.155969	0.026653
PITRM1	-0.0519058	0.46317	-0.0327115	0.64397
PKLR	0.0116678	0.869096	-0.0157165	0.824313
PKM	-0.133074	0.0590252	-0.0357182	0.613797
PKN2	-0.00458563	0.948357	0.00326069	0.963266
PKP1	-0.0483538	0.494372	-0.0167805	0.812631
PKP2	0.0284397	0.687848	0.00812354	0.908649
PKP3	0.0121342	0.863912	0.230512	0.000965417
PLA2G7	-0.0616769	0.383217	-0.0341655	0.629301
PLAA	0.038496	0.586484	0.0111837	0.874482
PLBD1	0.0115007	0.870954	0.00840056	0.905548
PLBD2	-0.0486052	0.492128	-0.0457643	0.517803
PLCB4	0.113564	0.107564	0.026921	0.703713
PLCG2	-0.0486959	0.491319	-0.000565934	0.993622
PLCH1	0.0247727	0.726372	0.0314126	0.65719
PLEC	-0.00443653	0.950034	0.0410195	0.562169
PLEK	-0.00246726	0.9722	-0.0231625	0.743515
PLG	-0.0561301	0.427525	0.118093	0.0941571
PLGLA	0.0897903	0.203797	0.0566548	0.423211
PLGLB1	0.178224	0.0111593	0.157475	0.0252061
PLIN2	-0.0872128	0.217133	-0.0124992	0.859861
PLIN3	0.0676937	0.338448	-0.0194549	0.783458
PLOD1	0.0429365	0.544027	-0.0102521	0.884861
PLRG1	-0.0874552	0.215853	-0.0340034	0.630929
PLS1	-0.0131202	0.852975	-0.025914	0.714303
PLS3	0.100938	0.152904	0.129211	0.0668442
PLTP	0.0337244	0.633736	-0.0460349	0.515329
PLXDC1	0.142124	0.0436252	0.243755	0.000472674
PLXDC2	-0.0609226	0.389073	-0.0187689	0.790914
PLXNB2	-0.0440472	0.533649	-0.0104096	0.883105
PNKP	0.0081639	0.908197	-0.0367246	0.603837
PNLIP	0.0857041	0.225223	-0.0305522	0.666007
PNP	0.0652191	0.356441	-0.0076053	0.914454
POF1B	0.0409049	0.563263	-0.0328671	0.642393
POGZ	0.0236477	0.738336	-0.0210158	0.766566
POLR2B	-0.0638444	0.366691	0.0244783	0.729497
PON1	-0.0121379	0.863872	0.0600466	0.395941
PON3	-0.00796678	0.910405	0.0817639	0.24735
POR	-0.0276126	0.696471	-0.0117793	0.867856
POSTN	0.0650157	0.357946	0.0811929	0.250678
POTEE	-0.0978459	0.165946	0.0169523	0.810749
POTEF	-0.0792493	0.262237	0.0104767	0.882357
POTEI	-0.0932461	0.186859	0.0168696	0.811655
POTEJ	-0.0895749	0.204888	0.0136942	0.846621
POTEKP	-0.0878058	0.214011	0.0203852	0.773377
PPA1	0.0496098	0.483213	-0.0476313	0.500852
PPA2	0.114784	0.103813	0.0207404	0.769538
PPBP	-0.113233	0.1086	-0.0359281	0.611713
PPIA	-0.0218296	0.757802	0.0283195	0.689099
PPIB	-0.0553762	0.433768	-0.0314809	0.656492
PPIE	-0.0487125	0.491171	-0.0844432	0.232145
PPL	-0.0440866	0.533283	-0.0311099	0.660287
PPM1A	0.128861	0.0675907	0.000135653	0.998471
PPP1CA	-0.0440468	0.533653	0.0147517	0.834939
PPP1CB	0.054568	0.440518	0.14999	0.0331229
PPP1CC	0.0524108	0.458824	0.063983	0.365649
PPP1R13L	0.135725	0.0541093	0.342408	6.1e-07
PPP1R1B	-0.0369006	0.602102	0.00518397	0.94163
PPP1R7	-0.0550087	0.43683	-0.00278181	0.968658
PPP1R9B	-0.142822	0.0425914	-0.0106614	0.880299
PPP2CA	-0.0243067	0.73132	0.019762	0.780126
PPP2CB	-0.0288133	0.683966	0.0180061	0.799227
PPP2R1A	0.010674	0.880158	0.213606	0.00227032
PPP2R2A	-0.0721967	0.30722	0.026365	0.709553
PPP2R2D	-0.0667054	0.345564	0.0303466	0.668121
PPP2R5A	-0.122175	0.0832463	0.0914835	0.195364
PPP2R5C	-0.0305551	0.665978	0.0171699	0.808367
PPP2R5E	-0.0572871	0.418046	0.0022012	0.975197
PPP5C	0.0513287	0.468164	0.0326186	0.644911
PPP6C	-0.0241872	0.732591	0.0705275	0.318568
PPP6R3	0.0426393	0.54682	-0.00854417	0.903941
PRAF2	-0.0112199	0.874079	0.0696877	0.324378
PRB3	0.0045409	0.94886	0.0930343	0.187866
PRCP	-0.0664576	0.347362	-0.0105143	0.881938
PRDX1	-0.0312234	0.659125	-0.00221298	0.975064
PRDX2	0.013579	0.847895	-0.048104	0.496607
PRDX4	-0.0524455	0.458526	0.0546787	0.43959
PRDX5	-0.00900471	0.898791	-0.0179338	0.800016
PRDX6	-0.144948	0.0395708	0.00178457	0.979891
PRELP	-0.0449451	0.525333	-0.0118686	0.866864
PREP	-0.0853761	0.227009	0.0201063	0.776396
PRG4	-0.0487764	0.490602	-0.0119879	0.865538
PRKAA1	0.215216	0.00209843	0.327713	1.93e-06
PRKACA	-0.0407665	0.564585	0.01136	0.872519
PRKACB	-0.0109257	0.877354	0.00982107	0.889671
PRKAR1A	-0.0188713	0.7898	0.0429209	0.544173
PRKAR2A	-0.0748445	0.289771	-0.0138722	0.844652
PRKAR2B	-0.0202063	0.775313	0.000834618	0.990594
PRKCSH	0.0865123	0.220863	0.016519	0.815499
PRKDC	-0.0459477	0.516125	0.026355	0.709658
PRMT1	-0.0246945	0.727202	0.0276001	0.696603
PRMT5	0.0285604	0.686593	0.236799	0.000691186
PRNP	-0.0770834	0.275543	-0.00710477	0.920065
PROC	-0.0736018	0.297876	0.00671546	0.924431
PROCR	0.0232892	0.742161	0.0260221	0.713163
PROS1	-0.0917769	0.193929	-0.017909	0.800287
PROZ	-0.0667182	0.345471	-0.0246967	0.727179
PRPF19	-0.0157407	0.824047	-0.0119454	0.86601
PRPF6	-0.00807867	0.909152	0.0279536	0.692912
PRPF8	-0.0349286	0.621661	0.0941	0.182837
PRPH	0.308786	7.78e-06	0.760019	2.74e-39
PRPSAP1	-0.0816669	0.247913	0.0237781	0.736946
PRSS1	0.0763599	0.280088	0.119597	0.0900122
PRSS2	-0.0449776	0.525033	0.0548651	0.438029
PRSS3	-0.0701588	0.32111	0.0456704	0.518664
PRSS3P2	-0.0552728	0.434628	0.0554485	0.433167
PRTN3	0.2769	6.63e-05	0.00769963	0.913397
PSAP	0.0667071	0.345552	-0.0389965	0.581624
PSEN1	-0.0746405	0.291091	-0.0268141	0.704835
PSIP1	-0.0391575	0.580064	-0.00849519	0.904489
PSMA1	-0.0584504	0.408641	-0.0195484	0.782443
PSMA3	-0.0814051	0.249437	-0.0125054	0.859792
PSMA4	0.0801343	0.25693	0.120788	0.0868349
PSMA5	-0.0309301	0.662128	-0.039859	0.573291
PSMA6	-0.0661367	0.349701	-0.0210847	0.765823
PSMA7	0.169197	0.0160757	0.0715496	0.311587
PSMA8	0.186507	0.00786822	0.0894842	0.205349
PSMB1	-0.0513809	0.467711	0.000718375	0.991904
PSMB10	-0.095527	0.176259	0.0290688	0.681316
PSMB2	0.384994	1.54e-08	0.903872	1.1e-75
PSMB3	-0.0617694	0.382503	-0.0126514	0.858172
PSMB4	-0.12592	0.0741533	-0.0639247	0.366087
PSMB9	0.0698803	0.32304	0.11617	0.0996777
PSMC1	0.219013	0.00173888	-0.0421764	0.551185
PSMC2	-0.0432078	0.541483	0.0355607	0.615361
PSMC3	0.0870792	0.217841	-0.0372441	0.598724
PSMC5	-0.0981113	0.164795	-0.0251686	0.722178
PSMD1	-0.0276063	0.696537	0.0147308	0.83517
PSMD11	0.047038	0.506207	0.022761	0.74781
PSMD2	-0.0190586	0.787762	0.0158027	0.823365
PSMD3	0.187416	0.00756589	0.124717	0.0769826
PSMD6	0.0626483	0.375756	0.0876105	0.215036
PSMD8	-0.0653961	0.355135	-0.013454	0.849278
PSME1	-0.08807	0.21263	-0.0260794	0.71256
PSME2	-0.00478957	0.946064	-0.0447066	0.527535
PSME3	-0.152984	0.0297329	-0.0564191	0.425146
PSPC1	0.0114957	0.87101	0.0116421	0.869381
PTBP1	0.0364842	0.60621	0.014373	0.839118
PTBP3	-0.0120797	0.864518	0.0446562	0.528002
PTER	0.127152	0.0713444	0.0715326	0.311702
PTGDS	0.23436	0.000787686	0.418837	5.52e-10
PTGR1	-0.0583474	0.409468	0.0576823	0.414837
PTK2B	0.0532962	0.45126	0.0784319	0.267206
PTPA	-0.0721111	0.307795	0.106607	0.131025
PTPN1	-0.0687967	0.330618	0.00390173	0.956051
PTPN12	-0.0679808	0.336399	0.0892504	0.20654
PTPN6	-0.00339873	0.961712	-0.00419704	0.952728
PTPRA	0.0158731	0.822592	0.00255932	0.971163
PTPRC	0.0138272	0.845149	-0.00689241	0.922446
PTPRE	0.00594796	0.933046	0.0163939	0.816872
PTPRF	-0.058469	0.408492	-0.00309595	0.965121
PTPRG	-0.0571294	0.419331	-0.00718579	0.919156
PTPRH	0.0940726	0.182965	0.00628375	0.929276
PTPRJ	-0.0606918	0.390876	0.038091	0.590432
PTPRS	0.060184	0.394859	0.0609437	0.388908
PTPRZ1	0.154921	0.0277019	0.268031	0.000114977
PTX3	-0.0328619	0.642445	0.0200563	0.776937
PVR	-0.0128693	0.855756	-0.0178685	0.800729
PXDN	0.214661	0.00215635	0.475172	8.97e-13
PXN	0.102244	0.147633	-0.0581599	0.410978
PYCARD	0.107897	0.1264	0.035694	0.614037
PYGB	-0.0244497	0.729801	0.0277253	0.695295
PYGL	0.0137623	0.845867	0.0627959	0.374629
PYGM	-0.0188437	0.7901	0.0335094	0.635902
PZP	-0.0449996	0.52483	0.0329657	0.641395
QARS1	-0.0502551	0.477533	0.035039	0.620559
QDPR	0.0222911	0.752846	-0.00829557	0.906723
QSOX1	-0.0817929	0.247182	0.00143413	0.983839
RAB10	0.0914273	0.19564	-0.00560985	0.936844
RAB11A	0.112726	0.1102	0.111578	0.113896
RAB11B	0.108826	0.12315	0.10965	0.120319
RAB13	-0.0500821	0.479052	-0.0457664	0.517784
RAB14	0.0430553	0.542912	0.116269	0.0993881
RAB1A	0.191962	0.00620282	0.0302736	0.668872
RAB1B	0.380929	2.24e-08	0.914077	2.49e-80
RAB1C	-0.014392	0.838909	0.0162302	0.818668
RAB27B	-0.0750481	0.288457	0.0384999	0.586446
RAB2A	0.00835053	0.906108	-0.031466	0.656645
RAB2B	-0.0574048	0.417089	0.00424716	0.952164
RAB32	-0.080589	0.254231	-0.0223321	0.752406
RAB34	-0.133871	0.0575095	0.104682	0.138168
RAB39A	-0.107655	0.127257	0.00662085	0.925493
RAB3GAP2	0.000726138	0.991817	0.158299	0.0244429
RAB5B	-0.0874949	0.215644	-0.0530074	0.45372
RAB5C	-0.106061	0.133022	-0.0353186	0.617771
RAB6A	0.0496151	0.483167	0.0494044	0.485028
RAB6B	-0.0834506	0.2377	-0.0097005	0.891017
RAB7A	-0.0663251	0.348327	-0.023358	0.741427
RABGGTB	0.0563823	0.425449	0.0675366	0.339573
RAC1	0.0712568	0.313577	0.00206554	0.976725
RAC2	0.0995821	0.158525	-0.00462028	0.947967
RAC3	-0.00884249	0.900604	-0.0303571	0.668013
RACK1	-0.0695858	0.325088	0.0410113	0.562247
RAD21	0.00815381	0.90831	0.0276815	0.695752
RAD23B	-0.107728	0.126999	-0.0469458	0.507042
RALGAPA2	0.0839338	0.234984	0.01344	0.849433
RALY	0.0153871	0.827938	-0.0301064	0.670594
RAN	0.0272638	0.70012	0.0343844	0.627105
RANBP2	0.292226	2.44e-05	0.731268	4.5e-35
RANGAP1	0.0556617	0.431398	-0.0238274	0.73642
RAP1A	-0.0266826	0.706215	0.0473798	0.503118
RAP1B	-0.0382248	0.589127	0.0377818	0.593453
RARRES2	0.00698238	0.921437	0.144866	0.0396845
RARS1	-0.0411432	0.56099	0.00911729	0.897532
RASA4	0.0614647	0.384859	0.0638155	0.366908
RASA4B	0.0625345	0.376624	0.0673592	0.340846
RBCK1	-0.0198565	0.779101	0.0822317	0.244647
RBM17	-0.0845543	0.231529	-0.00758053	0.914731
RBM25	0.415586	7.73e-10	0.956173	1.22e-108
RBM3	0.014235	0.840642	-0.0539909	0.445374
RBM39	0.0196935	0.780868	0.0184154	0.794763
RBMX	-0.0155373	0.826284	0.0421664	0.55128
RBP1	0.00815096	0.908342	-0.00294452	0.966826
RBP4	0.102857	0.145208	0.0817587	0.24738
RCL1	0.0935633	0.185357	-0.0610465	0.388107
RCN1	-0.0760684	0.281934	-0.00409803	0.953842
RDH11	0.0588706	0.405275	0.0892742	0.206418
RDX	0.0575324	0.416053	0.10004	0.156609
RECQL	-0.0254219	0.719499	0.0209901	0.766843
REG1A	0.0145581	0.837075	0.0304444	0.667115
REG1B	0.0453912	0.521226	0.00330239	0.962797
RERG	0.136703	0.0523833	0.0447777	0.526878
RFC5	-0.0595074	0.400204	-0.0435465	0.538315
RGN	0.0402566	0.569469	0.0211331	0.765301
RHOA	-0.00121268	0.986334	0.0627493	0.374985
RHOG	-0.0381513	0.589844	-0.0213263	0.763219
RHOT2	0.119348	0.0906874	0.348695	3.66e-07
RIDA	0.0423686	0.549371	-0.00542617	0.938908
RMC1	0.12991	0.0653693	0.0299618	0.672084
RNASE2	0.0306754	0.664742	0.014626	0.836326
RNASEH2C	-0.0751584	0.287747	0.0616482	0.383439
RNF213	0.0635664	0.368785	-0.0393899	0.577816
RNF40	0.00787495	0.911433	0.245814	0.000421487
RNH1	-0.0606969	0.390835	-0.00715985	0.919447
RNPEP	-0.0741805	0.294083	-0.00704129	0.920777
RNPS1	-0.0411314	0.561102	-0.0343624	0.627326
RO60	-0.0600394	0.395998	-0.0119111	0.866392
ROBO4	-0.0160457	0.820694	-0.0353183	0.617773
ROCK2	0.0814179	0.249363	0.196336	0.00510304
RPA1	0.0132417	0.851629	-0.0222637	0.75314
RPIA	-0.0755139	0.285467	-0.0202208	0.775156
RPL13	0.218716	0.00176477	0.42639	2.5e-10
RPL17	-0.0657224	0.352734	0.0282465	0.689859
RPL23	-6.89e-05	0.999223	0.00187711	0.978848
RPL3	-0.0890231	0.207703	0.0360859	0.610149
RPL35A	-0.0181342	0.797829	0.0316299	0.654971
RPL6	0.110703	0.116776	0.0675799	0.339263
RPLP0	0.0247189	0.726943	-0.0199083	0.77854
RPLP0P6	0.0140966	0.842172	-0.0173361	0.806548
RPN1	0.255313	0.000245295	0.438583	6.64e-11
RPN2	-0.0409184	0.563134	0.0282358	0.689971
RPRD1A	-0.0929685	0.18818	0.0218306	0.757791
RPRD1B	0.00547946	0.938309	0.0728803	0.30265
RPS11	0.0275482	0.697144	-0.0249755	0.724223
RPS15	-0.0346983	0.623962	0.004764	0.946351
RPS19	-0.0405216	0.566928	0.0191873	0.786363
RPS25	0.0623379	0.37813	0.232483	0.000870211
RPS27A	0.20803	0.0029695	0.185064	0.00837061
RPS3	0.0924939	0.190455	0.00393298	0.955699
RPS4X	0.0184803	0.794056	0.00232365	0.973818
RPS6	-0.00110027	0.987601	0.00181541	0.979543
RPS6KA3	-0.0573526	0.417513	-0.0441887	0.532334
RPSA	0.0984126	0.163496	-0.00402112	0.954707
RRBP1	0.0187291	0.791347	0.0389503	0.582071
RSU1	-0.065938	0.351154	0.0376294	0.594945
RTCB	-0.0258705	0.714762	0.0193963	0.784094
RTN4RL2	0.0535962	0.448713	0.0395942	0.575843
RTRAF	-0.0545791	0.440425	-0.00159201	0.98206
RUVBL1	-0.0269716	0.703181	0.0137197	0.846339
RUVBL2	-0.070207	0.320777	-0.0104604	0.882539
S100A11	-0.037195	0.599207	0.00171918	0.980627
S100A4	-0.0612277	0.386698	-0.00288175	0.967532
S100A6	-0.000129379	0.998542	-0.00283532	0.968055
S100A7	-0.0593723	0.401277	0.000954547	0.989243
S100A8	0.0218627	0.757446	-0.010143	0.886079
S100A9	0.017348	0.806418	-0.00551861	0.937869
SAA1	0.0560263	0.428381	-0.0427776	0.545519
SAA2	0.0783265	0.267852	-0.0472829	0.503994
SAA4	-0.0746199	0.291225	0.0205706	0.771373
SACM1L	-0.0416378	0.556286	-0.0196657	0.78117
SAFB	0.0827931	0.24143	0.0731048	0.301159
SAMHD1	0.132682	0.0597832	0.0753396	0.286583
SARM1	0.192314	0.00610718	0.34562	4.71e-07
SARS2	-0.00466639	0.947449	0.021216	0.764408
SART3	0.0764353	0.279612	0.0912833	0.196348
SBF1	0.0386921	0.584578	0.2591	0.00019653
SBSN	-0.0220218	0.755736	-0.0412311	0.560152
SCARB1	0.0451479	0.523463	0.0471496	0.505198
SCARB2	0.408112	1.65e-09	0.779199	1.91e-42
SCIN	-0.0270185	0.702691	0.016631	0.814271
SCLY	-0.0157812	0.823602	-0.0116493	0.869302
SCRIB	-0.0369113	0.601998	0.0421817	0.551135
SCRN1	-0.0363422	0.607613	0.0275204	0.697436
SDCBP	-0.0793503	0.261628	-0.0211795	0.764801
SEC22B	-0.00414514	0.953312	0.0747777	0.290203
SEC23B	-0.0284837	0.687391	-0.00997742	0.887926
SEC23IP	-0.0991352	0.160411	0.0062411	0.929755
SEC24B	-0.0704707	0.318958	0.0251985	0.721861
SEC24C	0.0069588	0.921702	-0.0246691	0.727472
SEC31A	-0.0236093	0.738745	0.00726849	0.918229
SEC61A1	-0.0671493	0.342356	-0.00363554	0.959046
SEH1L	-0.111855	0.112996	0.0295086	0.676763
SEL1L	-0.0281419	0.690949	0.00970922	0.890919
SELENBP1	-0.138034	0.0501075	0.101341	0.151261
SELENOP	0.0263898	0.709292	0.0106545	0.880375
SELL	-0.0441428	0.532761	-0.00122204	0.986229
SEMA4B	0.105832	0.133866	0.162809	0.0206097
SEMG1	-0.0485052	0.493019	-0.0299919	0.671773
SEMG2	-0.0409794	0.562552	-0.0109833	0.876712
SEPTIN11	-0.02566	0.716983	0.000642498	0.992759
SEPTIN2	0.0936096	0.185139	-0.0127272	0.857331
SEPTIN6	-0.0375422	0.595799	-0.00293384	0.966946
SEPTIN7	-0.0901125	0.202172	-0.0442146	0.532094
SEPTIN8	-0.0418762	0.554026	0.0119621	0.865824
SERPINA1	-0.109939	0.119338	-0.100069	0.156487
SERPINA10	-0.018168	0.797461	0.00175118	0.980267
SERPINA11	-0.0804948	0.254788	-0.0256296	0.717304
SERPINA2	-0.0905158	0.200152	-0.0570487	0.419989
SERPINA3	0.0618995	0.381499	0.0112544	0.873694
SERPINA4	-0.0241365	0.73313	0.0572638	0.418236
SERPINA5	0.0117969	0.86766	0.0152466	0.829484
SERPINA6	-0.158224	0.0245115	0.00503853	0.943265
SERPINA7	-0.0789178	0.264245	0.0715678	0.311464
SERPINB1	0.0138116	0.845322	0.0052482	0.940908
SERPINB10	-0.0534069	0.450319	0.103317	0.143407
SERPINB12	-0.0858383	0.224495	-0.0335087	0.635909
SERPINB3	-0.022569	0.749867	-0.0146481	0.836082
SERPINB5	0.026535	0.707765	-0.0331205	0.639829
SERPINB6	-0.0772214	0.274682	0.0538342	0.446698
SERPINB9	-0.0606519	0.391188	0.0585434	0.407895
SERPINC1	-0.0769626	0.276299	0.139187	0.0482028
SERPIND1	-0.0908601	0.198439	0.0992432	0.159953
SERPINE1	0.148386	0.0350696	0.286729	3.52e-05
SERPINF1	-0.0274675	0.697989	-0.0437185	0.536709
SERPINF2	-0.0541212	0.444275	0.0860223	0.223499
SERPING1	0.0388875	0.582681	0.0128731	0.855714
SERPINH1	-0.0291773	0.680192	-0.0233405	0.741614
SET	0.129652	0.0659099	-0.0163923	0.816889
SEZ6L2	-0.101908	0.148976	-0.0109345	0.877256
SF3A1	-0.124854	0.0766544	-0.0691345	0.328243
SF3A3	-0.0164726	0.816008	-0.024725	0.726878
SF3B1	-0.0282358	0.689971	0.127495	0.0705777
SF3B2	-0.107653	0.127264	-0.00975069	0.890457
SF3B3	0.00228768	0.974223	-0.0368351	0.602748
SF3B4	0.0579223	0.412895	-0.0174898	0.804867
SF3B6	-0.019241	0.78578	0.0610928	0.387747
SFN	0.0237264	0.737497	0.0338304	0.632669
SFPQ	0.157297	0.0253729	0.38916	1.04e-08
SFXN1	0.397808	4.56e-09	0.502553	2.52e-14
SGCE	-0.0328809	0.642253	-0.0828546	0.241079
SGPL1	-0.0184254	0.794654	0.00317876	0.964188
SGTA	-0.0359979	0.611021	0.155487	0.0271315
SH3BGRL3	0.117834	0.0948859	-0.00709413	0.920184
SHBG	-0.0812876	0.250124	-0.0351033	0.619917
SHMT1	-0.055995	0.42864	-0.0135298	0.84844
SHMT2	-0.0219661	0.756335	-0.0243094	0.731292
SIAE	-0.00621279	0.930073	0.0531598	0.452421
SIGLEC14	0.0755154	0.285457	0.241893	0.000523848
SIGLEC5	0.0205109	0.772018	0.0473499	0.503389
SIN3A	-0.0720334	0.308318	-0.0240153	0.73442
SIRPA	-0.0523892	0.45901	-0.0145002	0.837714
SIRPB1	0.0477338	0.499931	0.0503017	0.477124
SIRT2	-0.166597	0.0178032	-0.0565932	0.423716
SKAP2	0.0469038	0.507423	-0.026728	0.705738
SKIV2L	-0.0304396	0.667165	-0.024641	0.727769
SLC12A2	0.112198	0.11189	-0.02459	0.728311
SLC16A3	0.00258254	0.970902	0.109241	0.121717
SLC25A10	0.00896505	0.899234	0.00932355	0.895227
SLC25A13	-0.0836196	0.236747	0.0565316	0.424222
[truncated: 315 more rows]

## Sheet: Figure 2F
Pathway	q-value	Symbol
ECM_receptor_interaction	0.0103932	COL1A2; COL1A1
Glucose_metabolism	0.0104905	NUP160; RANBP2
Metabolism_of_proteins	0.0157174	NUP160; RAB1B; FBXO4; USP15; PSMB2; RANBP2

## Sheet: Figure 2G
#node1	node2	node1_string_id	node2_string_id	neighborhood_on_chromosome	gene_fusion	phylogenetic_cooccurrence	homology	coexpression	experimentally_determined_interaction	database_annotated	automated_textmining	combined_score
COL1A1	SCARB2	9606.ENSP00000225964	9606.ENSP00000264896	0	0	0	0	0.05	0	0	0.615	0.618
COL1A1	COL1A2	9606.ENSP00000225964	9606.ENSP00000297268	0	0	0.061	0.957	0.964	0.649	0.9	0.981	0.999
COL1A2	SCARB2	9606.ENSP00000297268	9606.ENSP00000264896	0	0	0	0	0.062	0	0	0.732	0.737
MTTP	SCARB2	9606.ENSP00000427679	9606.ENSP00000264896	0	0	0	0	0.059	0	0	0.539	0.548
NUP160	RANBP2	9606.ENSP00000367721	9606.ENSP00000283195	0	0	0	0	0.145	0.913	0.5	0.813	0.992

## Sheet: Figure 2H
Symbol	GS.ICU	p.GS.ICU	MMmidnightblue	p.MMmidnightblue
A1BG	-0.192853	0.0151947	-0.0316614	0.692904
A2M	-0.0948709	0.235735	-0.0711937	0.374049
AACS	-0.0174592	0.827637	0.058361	0.466379
AAK1	0.00776946	0.922816	0.185461	0.0196493
AARS	0.269556	0.000614842	0.896214	6.11e-57
AARS2	-0.0865751	0.27942	-0.0128104	0.873076
ABCB6	0.0939277	0.240445	0.0901904	0.259754
ABCC1	-0.141165	0.0768614	0.00781888	0.922327
ABCC3	0.00340926	0.966089	0.111549	0.162902
ABCD3	0.00016584	0.99835	0.0147546	0.854014
ABCE1	-0.133522	0.0944214	0.238822	0.00251145
ABCF1	-0.0631076	0.430851	0.0587862	0.463132
ABCF3	-0.00574303	0.942907	0.1743	0.0285018
ABHD10	0.0984628	0.218389	0.476123	2.57e-10
ABHD11	-0.0601182	0.453043	0.0871925	0.275992
ABHD12	-0.0775035	0.333082	-0.00794789	0.92105
ABHD14B	0.0293269	0.714525	0.146102	0.066991
ABHD16A	-0.030292	0.705558	0.250726	0.00148567
ABI1	-0.11157	0.162823	0.111389	0.163511
ABI3BP	0.0416663	0.6032	-0.00352348	0.964954
ABR	-0.0573685	0.474007	0.250092	0.00152875
ABRACL	0.118736	0.137307	0.29989	0.000129125
ACAA1	-0.0464378	0.562325	0.138256	0.0832048
ACAA2	0.139563	0.0803051	0.459993	1.2e-09
ACACA	0.0438227	0.584563	0.200425	0.0115705
ACAD9	-0.0565973	0.47998	0.186435	0.0190041
ACADM	0.0122001	0.879075	0.151189	0.0579287
ACADS	0.204161	0.0100807	0.116212	0.145922
ACADSB	-0.0283321	0.72381	0.152256	0.0561621
ACADVL	0.0791363	0.322967	0.24932	0.00158282
ACAN	-0.0290392	0.717206	-0.00820809	0.918474
ACAP1	-0.0757285	0.344305	0.0750948	0.348369
ACAP2	-0.00129905	0.987076	0.187032	0.018618
ACAT1	0.151685	0.0571009	0.371313	1.56e-06
ACAT2	0.0383017	0.632794	0.12269	0.1246
ACBD3	-0.0282561	0.724521	0.168516	0.0342972
ACBD6	0.0218111	0.785609	0.15654	0.0495098
ACE	-0.0705235	0.378575	0.148421	0.0627248
ACHE	0.00834949	0.917074	0.0492974	0.53848
ACIN1	-0.0169509	0.832581	0.101629	0.203871
ACLY	-0.00223126	0.977803	0.265742	0.000738988
ACO1	-0.139311	0.0808569	0.330578	2.21e-05
ACO2	0.0595376	0.457425	0.147932	0.063606
ACOT13	-0.0339942	0.671544	0.0313647	0.695639
ACOT7	-0.070951	0.375685	0.24741	0.00172398
ACOT8	0.0674841	0.399515	0.154903	0.0519696
ACOT9	-0.0604762	0.450352	0.147258	0.0648357
ACOX1	-0.0504484	0.529027	0.0346842	0.665275
ACP1	0.134945	0.0909315	0.0507095	0.526894
ACP2	-0.00737371	0.926737	0.276303	0.000441145
ACP5	0.0792569	0.322227	0.187616	0.0182469
ACSL1	-0.0634282	0.428508	0.421818	3.39e-08
ACSL3	-0.0749778	0.349123	-0.0052821	0.947483
ACSL4	-0.120918	0.130176	0.05438	0.497378
ACSL5	-0.0745639	0.351797	0.0238112	0.766491
ACSS1	-0.0463895	0.562732	0.071746	0.370345
ACTB	-0.0339198	0.672221	0.198304	0.0124998
ACTBL2	-0.0441216	0.582001	0.201821	0.0109926
ACTG1	-0.032532	0.684903	0.202305	0.0107985
ACTL6A	0.073806	0.356728	0.345235	8.89e-06
ACTN1	-0.0549266	0.493059	0.138432	0.0828093
ACTN2	-0.053183	0.506907	0.0283525	0.723619
ACTN4	-0.0515835	0.519786	0.267148	0.000690763
ACTR10	0.0312369	0.696818	0.0475128	0.553302
ACTR1A	-0.0666414	0.405441	0.296122	0.000158267
ACTR1B	-0.0624318	0.435812	0.0773176	0.334246
ACTR2	-0.0694435	0.385938	0.171689	0.0310049
ACTR3	-0.0887009	0.267738	0.313177	6.16e-05
ADA	0.0807732	0.313027	0.602347	5.66e-17
ADAM10	-0.0360042	0.653346	0.159399	0.0454444
ADAM15	0.0630181	0.431506	0.164127	0.039336
ADAM17	-0.0297129	0.710935	0.195743	0.0137089
ADAM8	-0.072815	0.363239	0.0978816	0.221132
ADAMDEC1	-0.0553307	0.489878	0.208895	0.00843755
ADAMTS15	-0.0193134	0.809663	0.119025	0.136346
ADAMTS4	-0.0317358	0.692219	0.080494	0.314708
ADAMTSL3	0.0857679	0.283944	0.0716799	0.370787
ADAMTSL4	0.0573575	0.474092	0.149308	0.0611539
ADAR	-0.0733891	0.359458	0.12219	0.126155
ADARB1	0.0273323	0.733181	0.118349	0.138599
ADCY6	0.014939	0.85221	0.167203	0.0357443
ADD1	0.0661664	0.408804	0.0788485	0.324735
ADD2	0.000424597	0.995775	-0.0199228	0.803777
ADD3	0.0223568	0.78038	0.122784	0.124307
ADH4	0.259613	0.000987593	0.86542	1.12e-48
ADH5	-0.0233759	0.77064	0.255732	0.00118244
ADIPOQ	-0.0521847	0.514926	0.0977496	0.221759
ADK	-0.00116496	0.988409	-0.0151991	0.849667
ADPGK	-0.0706773	0.377533	0.173001	0.0297247
ADPRH	0.00866418	0.913961	0.161348	0.0428365
ADRBK1	0.160466	0.0440007	0.737853	2e-28
ADRM1	-0.0465757	0.561163	0.39923	2.04e-07
ADSL	0.023209	0.772233	0.0450711	0.573896
ADSS	-0.0442177	0.581179	0.217147	0.00613276
ADSSL1	-0.090447	0.258395	0.121133	0.129488
AEBP1	0.00775327	0.922977	-0.00855942	0.914997
AFG3L2	-0.0622225	0.437355	0.142558	0.0739642
AFM	-0.119895	0.133484	-0.0827498	0.301294
AFTPH	0.0244497	0.760417	0.169923	0.0328025
AGA	0.014732	0.854234	0.147812	0.0638232
AGAP3	-0.00388467	0.961364	0.203757	0.0102332
AGFG1	-0.0774297	0.333543	0.101118	0.206162
AGK	0.0866292	0.279118	0.116255	0.145768
AGL	-0.0353909	0.658878	0.274336	0.00048639
AGO1	0.00485523	0.951721	0.075476	0.345921
AGO2	0.0379036	0.636336	-0.001341	0.986658
AGO3	0.152886	0.0551392	0.564409	1.13e-14
AGPAT1	-0.0247187	0.757862	0.176023	0.0269452
AGPS	0.0653597	0.414553	0.385435	5.7e-07
AGRN	0.0388734	0.627722	0.00863851	0.914214
AGT	0.0497742	0.534554	-0.032116	0.688722
AGTRAP	0.0122882	0.878209	0.204708	0.00987762
AHCY	0.0565895	0.480041	0.24081	0.00230458
AHCYL1	0.0326521	0.683802	0.140579	0.0781059
AHNAK	0.0915438	0.252643	0.268244	0.000655197
AHNAK2	-0.0040273	0.959947	0.147916	0.0636342
AHSA1	-0.0940449	0.239856	0.128354	0.108004
AHSG	-0.0685257	0.392263	-0.0998341	0.212012
AIDA	-0.0227373	0.776739	0.0885393	0.268615
AIF1	-0.00524922	0.947809	0.229005	0.00380052
AIFM1	0.0246754	0.758273	0.0425605	0.595439
AIFM2	-0.025188	0.753411	0.158582	0.0465767
AIM1	-0.0471875	0.556025	0.0796744	0.319676
AIMP1	0.0147389	0.854167	0.0311456	0.697661
AIMP2	-0.0816649	0.307697	0.0983682	0.218834
AIP	-0.095843	0.230948	0.239687	0.00241949
AK1	-0.0394639	0.622502	-0.128454	0.107729
AK2	-0.0859098	0.283146	0.239162	0.00247495
AK3	-0.0836495	0.29605	-0.0845567	0.290825
AKAP10	-0.0427699	0.593628	0.162035	0.0419478
AKAP12	-0.0577109	0.471368	0.00696388	0.930798
AKAP13	0.0428159	0.593231	0.402305	1.61e-07
AKR1A1	-0.0439746	0.583261	0.234789	0.00298346
AKR1B1	-0.107916	0.177128	0.0436408	0.586125
AKR1C3	0.0873076	0.275357	0.0625872	0.434668
AKR1E2	0.0416183	0.603617	0.0568273	0.478194
AKR7A2	-0.0435409	0.586983	0.220962	0.00527139
AKT1	0.0145588	0.85593	0.185345	0.0197277
AKT2	-0.0898618	0.261501	-0.0692401	0.387334
AKTIP	0.0102692	0.898101	0.247058	0.00175118
ALAD	0.082611	0.302108	-0.0370531	0.64393
ALB	-0.0955745	0.232263	-0.0504782	0.528784
ALCAM	0.088131	0.270837	0.123202	0.123023
ALDH16A1	0.0783031	0.328103	0.240288	0.00235732
ALDH18A1	0.00848014	0.915781	0.277916	0.00040697
ALDH1A1	0.162925	0.0408198	0.438224	8.48e-09
ALDH1B1	-0.00325824	0.967591	0.0432191	0.589753
ALDH1L2	0.0135267	0.866043	0.0980946	0.220124
ALDH2	-0.105175	0.18845	0.120442	0.131708
ALDH3A2	0.00997051	0.90105	0.0684296	0.392928
ALDH4A1	-0.0727809	0.363464	0.109161	0.172153
ALDH6A1	0.0297469	0.710618	0.184673	0.0201854
ALDH7A1	-0.0542689	0.498259	-0.0188808	0.813848
ALDH9A1	0.0117346	0.883656	0.38938	4.27e-07
ALDOA	-0.0878514	0.272366	0.344021	9.61e-06
ALDOC	-0.0646104	0.419935	0.314993	5.55e-05
ALG1	-0.0685729	0.391936	0.129498	0.104873
ALG11	0.0177603	0.824712	0.295741	0.000161531
ALG2	-0.0694725	0.385739	0.0985335	0.218056
ALG5	-0.0348846	0.663459	0.142543	0.0739942
ALOX12	-0.0393341	0.623649	0.059882	0.454822
ALOX5	-0.0591642	0.460257	0.248472	0.00164414
ALOX5AP	-0.0800519	0.317382	0.0890964	0.265602
ALPL	0.0697288	0.383985	0.179439	0.0240736
AMBP	-0.0451509	0.573217	-0.0482838	0.546874
AMDHD2	0.00457717	0.954483	0.145755	0.0676485
AMPD2	-0.0603391	0.451381	0.0214082	0.789476
AMPD3	-0.0574962	0.473022	0.128821	0.106716
ANAPC1	0.0355762	0.657205	0.140392	0.0785085
ANAPC4	0.0013567	0.986502	0.165962	0.0371579
ANG	-0.00762403	0.924257	-0.100262	0.210052
ANGPTL2	-0.0105884	0.894952	0.0673542	0.400425
ANGPTL3	-0.0315761	0.69369	-0.0136402	0.864931
ANGPTL4	-0.0212482	0.791013	0.169337	0.0334189
ANGPTL6	0.156236	0.0499592	-0.0971282	0.224725
ANK1	0.145544	0.0680514	-0.109672	0.170141
ANKFY1	-0.0269379	0.736888	0.30687	8.79e-05
ANKRD13A	-0.0332286	0.678526	0.159728	0.0449956
ANKRD44	-0.049847	0.533956	0.104691	0.190503
ANO10	-0.0119241	0.881791	0.154303	0.0528957
ANO6	-0.111361	0.163618	0.0335181	0.675883
ANP32A	0.244002	0.00200469	0.0264922	0.741086
ANP32B	-0.0223063	0.780864	-0.0103253	0.897547
ANP32E	-0.103447	0.195854	0.0397143	0.620295
ANPEP	-0.0963765	0.22835	0.224233	0.00462079
ANTXR1	0.0580596	0.468689	-0.0044444	0.955802
ANXA1	-0.0891546	0.265289	0.155422	0.0511783
ANXA11	-0.0625172	0.435183	0.0223018	0.780906
ANXA13	-0.0430518	0.591195	0.0703991	0.379418
ANXA2	0.0348962	0.663353	0.183827	0.0207741
ANXA3	-0.101821	0.203014	0.0891818	0.265142
ANXA4	-0.0588799	0.462419	0.089487	0.263504
ANXA5	-0.126022	0.114613	0.159094	0.0458651
ANXA6	0.0202291	0.800822	0.171836	0.0308596
ANXA7	0.121989	0.126784	0.0338018	0.673296
AOC3	-0.0310449	0.698591	-0.00232353	0.976885
AOX1	0.0333703	0.677232	0.127959	0.109101
AP1B1	0.0444724	0.579001	0.231707	0.00339667
AP1G1	-0.0279319	0.727555	0.166995	0.0359775
AP1M1	-0.0162394	0.839511	0.313244	6.14e-05
AP1S1	-0.0280894	0.726081	0.334963	1.69e-05
AP1S2	-0.0221416	0.782441	0.111698	0.16234
AP2A1	-0.0702963	0.380117	0.326385	2.85e-05
AP2A2	0.0263795	0.742148	0.394818	2.84e-07
AP2B1	0.0275099	0.731513	0.230917	0.00351048
AP2M1	0.176712	0.0263439	0.077701	0.331848
AP2S1	-0.0400006	0.617775	0.00745383	0.925943
AP3B1	-0.053737	0.502485	0.18617	0.0191781
AP3D1	0.0228647	0.775522	0.237747	0.00263015
AP3M1	-0.0133478	0.867799	0.532606	5.89e-13
AP3S1	-0.0615418	0.442395	0.290022	0.000218724
AP5B1	0.0138365	0.863005	0.210201	0.00802787
AP5S1	-0.0817741	0.307049	-0.0103006	0.897791
AP5Z1	-0.0314423	0.694923	0.129473	0.104942
APAF1	-0.0455967	0.569433	0.227693	0.00401193
APBB1IP	-0.0578735	0.470117	0.195154	0.0140006
APCS	0.060082	0.453315	-0.0689153	0.38957
APEH	0.0150559	0.851067	0.095081	0.234694
APEX1	-0.0600629	0.453459	0.14035	0.0785985
API5	-0.0183679	0.818817	0.0402723	0.615387
APMAP	-0.0527258	0.510571	0.0744747	0.352375
APOA1	-0.190632	0.0164298	-0.205005	0.0097684
APOA1BP	-0.017046	0.831656	0.0257562	0.748034
APOA2	-0.0559709	0.484862	-0.168659	0.0341428
APOA4	-0.168106	0.0347435	-0.151627	0.0571968
APOA5	-0.0212316	0.791173	-0.023725	0.767312
APOB	0.098816	0.216733	-0.0995362	0.213386
APOBR	-0.0541016	0.499586	0.293118	0.000185777
APOC1	-0.0449443	0.574976	-0.158736	0.0463614
APOC2	-0.103075	0.197476	-0.124311	0.11966
APOC3	-0.00526088	0.947693	-0.10469	0.190506
APOC4	-0.0259099	0.746581	-0.0390925	0.625784
APOD	-0.0847097	0.289949	-0.0508348	0.525872
APOE	-0.0598027	0.455421	-0.10071	0.208011
APOF	-0.0156365	0.845393	-0.0824211	0.303224
APOH	0.100897	0.207164	-0.0176086	0.826186
APOL1	-0.100353	0.209635	-0.0405841	0.612652
APOL2	0.0566753	0.479374	0.137708	0.0844458
APOM	-0.138997	0.0815515	-0.0311777	0.697365
APOOL	-0.0361438	0.65209	0.218167	0.00589088
APP	-0.0375658	0.639348	0.0519141	0.517111
APPL1	-0.0952782	0.23372	-0.0508178	0.52601
APPL2	0.0176741	0.82555	0.14014	0.0790513
APRT	-0.0170812	0.831313	0.0853335	0.286399
AQR	0.0209614	0.793771	0.0817697	0.307075
ARAP1	-0.0240297	0.764411	0.212702	0.00729283
ARCN1	0.0193161	0.809637	0.25989	0.000974864
ARF4	-0.0619792	0.439153	0.329672	2.34e-05
ARF5	-0.0552126	0.490807	0.327217	2.71e-05
ARF6	0.0251637	0.753642	0.423758	2.89e-08
ARFGAP1	-0.0444351	0.579319	-0.0271907	0.734511
ARFGAP3	0.0996802	0.212721	0.194091	0.0145415
ARFGEF1	0.0289777	0.71778	0.122745	0.124431
ARFGEF2	0.0247921	0.757165	0.0844577	0.291392
ARFIP1	-0.0794557	0.321011	0.111356	0.163636
ARG1	-0.0711382	0.374423	0.140962	0.0772898
ARHGAP1	-0.0668898	0.403689	0.00187491	0.981347
ARHGAP15	-0.149003	0.0616906	0.0738661	0.356335
ARHGAP17	-0.0378088	0.63718	0.0847905	0.289488
ARHGAP18	-0.00153494	0.984729	0.0986782	0.217378
ARHGAP25	0.0654999	0.41355	0.386135	5.42e-07
ARHGAP30	0.0181222	0.821199	0.243307	0.00206677
ARHGAP35	0.0167614	0.834425	0.023857	0.766055
ARHGAP4	-0.0482783	0.54692	0.144493	0.0700868
ARHGAP9	-0.0862588	0.281187	0.0538616	0.501493
ARHGDIA	-0.00920734	0.908589	0.192701	0.0152763
ARHGDIB	-0.0844283	0.29156	-0.00947256	0.905968
ARHGEF1	-0.0201307	0.801771	0.26348	0.000823139
ARHGEF10L	0.0412954	0.606432	0.433496	1.27e-08
ARHGEF11	-0.0423712	0.597079	0.0823828	0.30345
ARHGEF17	0.0398916	0.618734	0.160875	0.043458
ARHGEF18	0.109609	0.170386	0.160929	0.0433863
ARHGEF2	0.0337658	0.673624	0.259217	0.00100605
ARHGEF6	0.0531559	0.507123	0.259201	0.0010068
ARHGEF7	0.0503719	0.529653	0.156146	0.050093
ARIH2	0.034829	0.663962	0.166467	0.0365775
ARL1	-0.0194904	0.807953	0.340564	1.2e-05
ARL3	-0.0266213	0.73987	0.0391057	0.625667
ARL6IP5	-0.000505628	0.994969	0.259627	0.000986959
ARL8A	-0.116903	0.143521	0.0361534	0.652004
ARL8B	-0.113639	0.155115	0.024108	0.763666
ARMC1	-0.0560081	0.484571	0.0773699	0.333919
ARMC10	-0.0841761	0.293009	0.0740312	0.355258
ARMC8	0.0165682	0.836307	0.180807	0.0230003
ARPC1A	-0.0801133	0.31701	0.104231	0.192467
ARPC1B	-0.0915534	0.252592	0.0735871	0.35816
ARPC2	-0.105309	0.187884	0.103826	0.194211
ARPC3	-0.131888	0.0985615	0.173262	0.0294757
ARPC4	-0.114968	0.150314	0.0876824	0.273293
ARPC5	-0.0708473	0.376385	0.0780321	0.329785
ARPC5L	-0.0617582	0.440789	0.186686	0.018841
ARRB1	0.0124742	0.87638	0.184676	0.0201834
ARRB2	-0.00421835	0.958048	0.331099	2.14e-05
ARSA	0.043145	0.590392	0.0576755	0.47164
ARSB	-0.0835379	0.296697	0.20015	0.0116877
ASAH1	-0.019483	0.808024	0.0785305	0.326696
ASAP1	0.119436	0.134987	0.12684	0.112259
ASAP2	-0.00428321	0.957404	0.069412	0.386154
ASB9	-0.0252136	0.753169	0.118421	0.138361
ASCC3	0.00233439	0.976777	0.112454	0.159495
ASL	0.210504	0.00793544	-0.00425851	0.957649
ASMTL	-0.0493324	0.538192	0.0792304	0.32239
ASNA1	0.096312	0.228663	0.117594	0.141154
ASNS	-0.0233965	0.770444	0.214874	0.00670363
ASPH	0.00698004	0.930638	0.155816	0.0505846
ASPN	-0.0523853	0.513309	-0.0736732	0.357596
ASPSCR1	-0.0226811	0.777277	0.0816576	0.30774
ASS1	0.240604	0.00232534	0.881436	1.09e-52
ATAD3A	-0.046635	0.560664	0.125243	0.11689
ATG3	-0.0247569	0.757499	0.369267	1.8e-06
ATG4B	-0.032094	0.688924	0.113522	0.155546
ATG5	0.0303258	0.705245	0.232595	0.00327259
ATG7	-0.115509	0.148391	0.190355	0.0165896
ATG9A	-0.0324771	0.685407	0.172539	0.0301706
ATHL1	-0.00442113	0.956034	0.106242	0.183982
ATIC	-0.0201221	0.801854	0.186627	0.0188796
ATL1	-0.0472506	0.555496	0.0465296	0.561551
ATL3	-0.0465016	0.561787	0.0778247	0.331076
ATM	-0.00231851	0.976935	0.164009	0.0394787
ATOX1	-0.0667526	0.404656	0.0492685	0.538719
ATP11A	0.152936	0.0550589	0.234853	0.00297531
ATP11B	0.0383854	0.632051	0.225724	0.00434889
ATP13A1	-0.026534	0.740692	0.340976	1.16e-05
ATP1A1	0.00203914	0.979713	0.160881	0.0434497
ATP1B1	-0.0334295	0.676691	0.113773	0.154628
ATP1B3	0.180403	0.0233127	0.0721399	0.367717
ATP2A2	0.0279473	0.727412	0.0392211	0.624646
ATP2A3	-0.00700014	0.930439	0.0744183	0.352741
ATP2B4	-0.0726849	0.364099	0.100701	0.208051
ATP2C1	0.0224454	0.779531	0.132618	0.0966961
ATP5A1	-0.0438231	0.58456	0.0838624	0.294818
ATP5B	0.00154849	0.984594	0.0429854	0.591768
ATP5C1	-0.0117969	0.883043	0.119658	0.134257
ATP5D	-0.0143216	0.858253	0.0715758	0.371484
ATP5F1	-0.0535598	0.503897	0.227786	0.00399662
ATP5H	0.122714	0.124525	0.227129	0.00410599
ATP5I	-0.0799656	0.317905	0.0196339	0.806566
ATP5J	-0.0258867	0.7468	0.175839	0.0271082
ATP5L	-0.0474606	0.553739	0.129651	0.10446
ATP5O	-0.0642801	0.42232	0.189955	0.0168236
ATP6AP1	-0.0778612	0.330849	-0.0324192	0.685938
ATP6AP2	-0.119581	0.134511	-0.0242219	0.762583
ATP6V0A1	0.0956078	0.2321	0.407103	1.11e-07
ATP6V0C	0.114495	0.152011	0.511449	6.55e-12
ATP6V0D1	-0.0627726	0.433306	0.0922813	0.248824
ATP6V1A	-0.0801084	0.317039	0.321221	3.87e-05
ATP6V1B2	-0.0212211	0.791274	0.419804	4e-08
ATP6V1C1	-0.0973936	0.223454	0.17227	0.0304324
ATP6V1D	-0.0319953	0.689832	0.0156888	0.844883
ATP6V1E1	-0.115364	0.148905	0.252312	0.00138273
ATP6V1F	-0.0242245	0.762557	0.0832526	0.298355
ATP6V1G1	0.00340209	0.966161	0.00165624	0.983522
ATP6V1H	-0.0140796	0.860623	0.284795	0.000286966
ATP7A	0.0440654	0.582482	0.292036	0.00019673
ATP8A1	-0.0588202	0.462873	0.12022	0.132426
ATRN	0.0158864	0.842954	-0.0604212	0.450764
ATXN10	-0.0670904	0.402277	0.154737	0.0522249
AVL9	0.0441506	0.581752	0.146872	0.0655497
AZGP1	-0.130879	0.101187	-0.0887701	0.267363
AZU1	-0.0158749	0.843067	0.207824	0.00878671
B2M	-0.0169736	0.83236	-0.0156251	0.845505
B3GAT3	-0.0354307	0.658519	0.0516824	0.518985
B3GNT2	-0.0207521	0.795785	0.0182329	0.820126
B4GALT1	-0.0515152	0.52034	0.215732	0.0064828
BAG2	-0.00709206	0.929528	0.13359	0.0942527
BAG3	0.0265495	0.740545	0.233509	0.00314912
BAG5	-0.037325	0.641498	0.208152	0.00867854
BAG6	-0.00455916	0.954662	0.178607	0.0247476
BANF1	0.0517426	0.518498	0.108662	0.174134
BASP1	-0.103807	0.194295	0.0931406	0.244426
BAX	0.0844476	0.29145	0.26437	0.000789034
BAZ1B	-0.00179443	0.982148	0.194104	0.0145348
BCAM	-0.0372615	0.642066	0.0316119	0.69336
BCAP31	0.0459024	0.566844	-0.0199247	0.803759
BCAS2	0.0298477	0.709681	0.0503802	0.529585
BCAT1	-0.0344244	0.667633	0.153102	0.0547927
BCAT2	0.0544294	0.496987	0.116502	0.144909
BCHE	0.0110571	0.890331	0.146955	0.0653957
BCKDK	-0.0211021	0.792418	0.162183	0.0417577
BCL2L1	-0.0306915	0.701858	0.160363	0.0441389
BCL2L13	-0.0358995	0.654289	0.0272912	0.733567
BCMO1	0.0225796	0.778248	0.283074	0.000313445
BCS1L	0.19905	0.0121659	0.543199	1.66e-13
BDH2	-0.0999778	0.211352	0.0301789	0.706608
BGN	0.121779	0.127443	0.0333854	0.677094
BICD2	-0.0861782	0.281638	0.201211	0.011242
BID	-0.0842164	0.292777	0.0334524	0.676482
BIN1	0.00453651	0.954887	0.150602	0.0589197
BIN2	-0.0361233	0.652275	0.0124028	0.877082
BIRC6	-0.0145253	0.856258	0.075006	0.348941
BLMH	0.0780129	0.329904	0.259889	0.000974931
BLVRA	0.07083	0.376501	0.010128	0.899495
BLVRB	0.0015565	0.984514	-0.108332	0.175451
BMP1	-0.0261925	0.743912	0.00602542	0.940105
BMP2K	-0.0999408	0.211522	0.00119041	0.988156
BPGM	0.0523355	0.51371	-0.00604148	0.939946
BPI	-0.0330327	0.680317	0.0690072	0.388937
BPNT1	-0.0366208	0.647804	0.0770803	0.335736
BRCC3	-0.0412873	0.606503	0.0786269	0.326101
BRK1	0.0857474	0.28406	0.338189	1.39e-05
BROX	-0.00262357	0.973901	0.124484	0.119141
BSG	-0.0620194	0.438855	0.344318	9.43e-06
BST1	-0.030599	0.702715	0.177315	0.0258264
BTD	0.0259387	0.746309	0.138185	0.0833649
BTF3	0.00294525	0.970702	0.0506506	0.527375
BTF3L4	-0.0543841	0.497346	0.0715586	0.371599
BTK	-0.0328284	0.682187	0.0588978	0.462282
BTN3A2	-0.0457636	0.568019	0.13758	0.0847388
BTN3A3	-0.0346759	0.66535	0.0979083	0.221006
BUB3	-0.0765305	0.339205	0.144059	0.0709427
BUD31	-0.074239	0.353906	0.0607018	0.44866
BZW1	-0.0957424	0.23144	0.132156	0.0978743
C10orf54	-0.0553335	0.489856	0.0961248	0.229573
C10orf76	0.0142623	0.858833	0.139292	0.0808995
C11orf54	-0.0226815	0.777273	0.234087	0.00307334
C11orf68	-0.114498	0.151998	0.108597	0.174392
C12orf10	-0.00545327	0.945783	-0.0035663	0.964528
C12orf5	-0.0269424	0.736847	0.245353	0.00188874
C14orf166	0.0259937	0.745789	0.334773	1.71e-05
C15orf48	-0.0834209	0.297377	0.10828	0.175659
C16orf54	0.0858716	0.28336	0.120556	0.131339
C16orf58	-0.183296	0.021152	0.0158216	0.843587
C16orf62	0.00600524	0.940305	0.137079	0.0858887
C16orf80	-0.0417388	0.602569	0.0164268	0.837685
C17orf49	-0.0824579	0.303008	0.220083	0.00545957
C17orf62	-0.0544184	0.497074	0.181834	0.0222213
C18orf8	-0.0701973	0.38079	0.135962	0.0884987
C19orf10	-0.0629439	0.43205	0.279447	0.000376813
C19orf25	-0.000615	0.993881	0.0708397	0.376436
C19orf38	-0.0186194	0.816379	0.106859	0.181429
C19orf59	-0.00617627	0.938609	0.0904592	0.258331
C1orf123	-0.0618117	0.440393	0.0595239	0.457529
C1orf198	-0.0631379	0.430629	0.120512	0.131481
C1QA	0.112833	0.158085	-0.0404223	0.61407
C1QB	-0.0702903	0.380158	-0.134898	0.0910445
C1QBP	0.0697687	0.383712	0.100351	0.209643
C1QC	-0.0586522	0.464155	-0.114669	0.151385
C1QTNF5	0.0322185	0.68778	0.00740249	0.926451
C1R	-0.093851	0.240831	-0.164841	0.0384762
C1RL	-0.0865595	0.279507	0.142439	0.074208
C1S	-0.11222	0.160373	-0.0683202	0.393687
C2	-0.0166852	0.835168	-0.0139529	0.861865
C20orf27	-0.0448426	0.575842	0.125928	0.114887
C21orf33	0.138983	0.0815814	0.0183073	0.819404
C2CD2L	-0.081624	0.30794	0.00478532	0.952416
C2orf47	-0.070671	0.377576	0.222748	0.00490657
C3	-0.182476	0.0217461	-0.0997406	0.212443
C4A	-0.0917067	0.251796	-0.132732	0.0964072
C4BPA	-0.0632554	0.429769	-0.0554469	0.488966
C4BPB	-0.0177336	0.824972	-0.0567118	0.479091
C5	-0.15332	0.0544442	-0.127328	0.110874
C5orf51	0.141873	0.0753773	0.546628	1.09e-13
C6	-0.150844	0.0585086	-0.143071	0.0729202
C6orf120	-0.108838	0.173434	0.0546142	0.495525
C6orf211	0.115757	0.147516	0.209878	0.00812772
C7	-0.134488	0.0920418	-0.117319	0.142092
C8A	-0.140132	0.0790677	-0.131198	0.100352
C8B	-0.167134	0.0358218	-0.138541	0.0825654
C8G	-0.160489	0.0439707	-0.0814467	0.308996
C9	-0.0615724	0.442168	-0.08067	0.313648
C9orf64	-0.0606912	0.44874	0.130356	0.10257
CA1	0.121715	0.127644	-0.147593	0.0642219
CA12	-0.0536956	0.502815	0.165342	0.0378819
CA2	0.0302446	0.705997	-0.031472	0.694649
CA3	0.125115	0.117267	-0.0352143	0.660474
CAB39	-0.0389723	0.626847	0.147775	0.0638911
CAB39L	-0.0349497	0.662868	0.0851105	0.287665
CACNA2D1	-0.0109153	0.891728	-0.0216029	0.787607
CACYBP	-0.00986811	0.902061	0.128929	0.106421
CAD	-0.0408727	0.610124	0.249297	0.00158446
CADM1	0.065788	0.411494	-0.0279323	0.727552
CALCOCO2	0.140758	0.0777251	0.166822	0.0361739
CALD1	-0.0356578	0.656468	0.0459122	0.566761
CALML3	0.109851	0.169442	0.0446124	0.577805
CALR	-0.0365811	0.648161	0.298559	0.000138798
CALU	0.0577526	0.471047	0.0856588	0.284559
CAMK1	-0.0334314	0.676674	0.108542	0.174614
CAMK2D	0.0833705	0.297669	0.115183	0.149549
CAMK2G	-0.102825	0.198569	-0.0238923	0.765719
CAMP	-0.104317	0.192097	0.0214292	0.789274
CAND1	-0.00499597	0.950324	0.213419	0.00709344
CANX	-0.0241908	0.762878	0.349568	6.73e-06
CAP1	-0.109196	0.172012	0.230472	0.00357622
CAPG	-0.0831125	0.299172	0.111386	0.163524
CAPN1	-0.0532782	0.506145	0.212752	0.0072788
CAPN2	0.128432	0.107789	0.111576	0.1628
CAPN5	-0.0352326	0.660309	0.0415408	0.604293
CAPNS1	0.0689079	0.389621	0.0349172	0.663163
CAPRIN1	0.105023	0.189094	0.406756	1.14e-07
CAPZA1	-0.0836981	0.295769	0.318035	4.66e-05
CAPZA2	-0.00885144	0.912108	0.162313	0.0415929
CAPZB	-0.107041	0.180686	0.198853	0.0122536
CARD6	-0.00844511	0.916128	0.0406082	0.61244
CARD8	-0.00628753	0.937505	0.120014	0.133093
CARHSP1	0.102227	0.201206	0.628403	9.67e-19
CARM1	0.0230183	0.774054	0.15415	0.0531353
CARS	-0.0813802	0.309393	0.226057	0.00429015
CASK	-0.0213562	0.789976	0.00162016	0.983881
CASP1	0.0194708	0.808142	0.376341	1.1e-06
CASP3	0.0329281	0.681275	0.121568	0.12811
CASP4	-0.0244368	0.760539	0.206302	0.00930546
CASP6	-0.0587364	0.463512	0.117579	0.141207
CASP8	-0.0103491	0.897313	0.113547	0.155455
CASS4	-0.0262465	0.743404	0.0106797	0.894052
CAST	-0.0448662	0.57564	0.22433	0.00460262
CAT	0.0858879	0.283268	0.0347212	0.664939
CAV1	-0.0754616	0.346013	0.129732	0.104242
CBFB	-0.0247573	0.757496	0.172264	0.0304384
CBR1	0.0125343	0.87579	0.134568	0.0918468
CBR3	-0.0299409	0.708816	-0.0138394	0.862977
CBX1	0.0435876	0.586582	0.0921079	0.249718
CBX3	0.0447238	0.576854	0.0611331	0.445437
CBX5	0.0435563	0.586851	0.0323755	0.686339
CC2D1A	0.156908	0.0489696	-0.00377344	0.962469
CC2D1B	-0.0268731	0.737499	0.163281	0.0403755
CCAR1	0.0155471	0.846267	0.170859	0.0318393
CCDC115	-0.041172	0.607509	0.0568946	0.477673
CCDC132	-0.0157629	0.84416	0.18049	0.0232453
CCDC22	-0.0443615	0.579948	0.22331	0.00479661
CCDC47	-0.0316008	0.693463	0.183472	0.0210261
CCDC6	-0.0261997	0.743845	0.149686	0.0604945
CCDC80	0.0713313	0.373124	0.104332	0.192034
CCDC88A	0.112155	0.160614	0.447578	3.72e-09
CCDC88B	0.00851072	0.915479	0.0561461	0.483493
CCL14	-0.0131807	0.869439	0.0370531	0.643931
CCL19	-0.0131686	0.869558	0.052607	0.511526
CCNK	0.00799293	0.920604	0.145006	0.069088
CCS	-0.0425926	0.595162	-0.0103778	0.89703
CCT2	0.0814488	0.308984	0.000687409	0.993161
CCT3	0.00590777	0.941273	0.00904142	0.91023
CCT4	-0.0866518	0.278992	0.226638	0.00418946
CCT5	0.0531223	0.507393	0.0923269	0.24859
CCT6A	0.010273	0.898064	0.172175	0.030526
CCT7	-0.0240152	0.764549	0.21955	0.00557656
CCT8	-0.071656	0.370947	0.151455	0.0574829
CD109	-0.0534166	0.50504	-0.0651353	0.416161
CD14	-0.10456	0.191059	0.164553	0.0388207
CD151	-0.0489911	0.541011	0.00171092	0.982978
CD163	0.18398	0.0206665	0.736064	3.15e-28
CD163L1	0.0293981	0.713863	0.238641	0.00253105
CD177	-0.040194	0.616074	0.0330108	0.680517
CD200	-0.0154619	0.847099	-0.00964534	0.904261
CD209	-0.0139098	0.862288	0.167716	0.0351735
CD276	-0.025512	0.750343	0.213112	0.00717824
CD2AP	-0.0280103	0.726821	0.135472	0.0896638
CD34	0.0732851	0.360141	0.0981652	0.21979
CD36	0.167023	0.0359467	-0.0677777	0.397463
CD40	0.0155252	0.84648	0.237486	0.0026597
CD44	-0.13199	0.0983003	0.188311	0.0178133
CD47	-0.094699	0.236588	0.101014	0.206633
CD53	0.00822329	0.918323	0.129588	0.104628
CD55	-0.0501726	0.531284	0.0759016	0.3432
CD59	0.0349936	0.662471	0.108128	0.176272
CD5L	-0.0296911	0.711137	-0.0283175	0.723946
CD63	0.00555655	0.944758	0.0308958	0.699969
CD68	0.00631779	0.937205	0.237715	0.00263374
CD74	0.0827222	0.301455	0.197509	0.012865
CD81	-0.0113024	0.887913	0.221043	0.00525424
CD82	-0.0897574	0.262058	0.0640709	0.423835
CD84	-0.0428131	0.593256	-0.0174023	0.828191
CD9	0.132385	0.0972867	-0.0686461	0.391429
CD93	-0.0371929	0.64268	0.16295	0.0407877
CD97	0.0399365	0.618338	0.123954	0.120735
CD99	-0.0213475	0.79006	0.102531	0.199862
CDA	-0.0336247	0.674911	0.115045	0.15004
CDC37	0.00771288	0.923377	0.442983	5.59e-09
CDC40	-0.012804	0.87314	0.022453	0.779459
CDC42	-0.0152031	0.849628	0.00949399	0.905756
CDC42BPA	0.0101305	0.899471	0.16882	0.0339694
CDC42BPB	-0.00289486	0.971203	0.117137	0.142718
CDC42EP2	-0.0652848	0.415089	-0.0326092	0.684196
CDC5L	-0.0844591	0.291383	0.133599	0.0942309
CDH1	0.0151046	0.85059	-0.00642969	0.936095
CDH13	0.0356036	0.656958	0.00894867	0.911147
CDH2	-0.0560053	0.484593	0.0974225	0.223316
CDH5	0.0201397	0.801685	0.140824	0.0775831
CDIPT	-0.0434015	0.588183	0.19815	0.0125701
CDK5RAP3	-0.0689578	0.389277	0.0317797	0.691815
CDK9	0.0237519	0.767056	0.241987	0.00218958
CDV3	-0.0961412	0.229493	0.0265038	0.740977
CEACAM1	-0.076865	0.337092	0.049626	0.535773
CEACAM6	-0.0402697	0.61541	0.037002	0.644387
CEACAM8	-0.0766474	0.338465	0.0599038	0.454658
CECR1	-0.0708782	0.376176	-0.0256288	0.749239
CECR5	-0.02538	0.751593	0.0998663	0.211864
CEP170	-0.0320682	0.689162	0.0906154	0.257506
CERS2	-0.0555074	0.488491	0.0330909	0.679785
CES1	0.0607842	0.448044	0.201998	0.0109215
CETP	0.00209782	0.97913	-0.0250482	0.754736
CFB	-0.139893	0.0795862	0.00601296	0.940229
CFD	-0.0514073	0.521215	-0.0267756	0.738416
CFH	-0.121511	0.128291	-0.0678428	0.397009
CFHR1	-0.0881379	0.270799	-0.115631	0.147958
CFHR2	-0.0525121	0.512289	-0.120755	0.130699
CFHR3	-0.0290765	0.716859	0.0907142	0.256986
CFHR4	-0.0958836	0.230749	-0.0822271	0.304368
CFHR5	-0.0905827	0.257679	-0.11275	0.158394
CFI	-0.206918	0.0090923	-0.0951748	0.23423
CFL1	-0.0161853	0.840039	-0.0326515	0.683808
CFL2	0.0937788	0.241194	0.0161842	0.840049
CFP	-0.106972	0.180967	-0.0459481	0.566458
CHCHD3	-0.0594189	0.458324	0.0395939	0.621356
CHD4	-0.0274853	0.731744	0.245771	0.00185417
CHI3L1	-0.0655247	0.413373	0.00747048	0.925778
CHID1	-0.0376209	0.638856	0.079902	0.318292
CHKB	-0.0755364	0.345534	0.0819457	0.306031
CHMP1B	-0.0309557	0.699415	0.142116	0.0748731
CHMP4A	-0.0582048	0.467575	0.00893925	0.91124
CHMP4B	-0.0184294	0.818221	0.148455	0.0626652
CHMP5	-0.054201	0.498797	0.0216896	0.786775
CHMP6	-0.102672	0.199241	0.141197	0.0767927
CHORDC1	-0.0031471	0.968696	0.254228	0.001267
CHP1	0.0400424	0.617407	0.174528	0.0282916
CHPF	-0.0612289	0.444723	0.0860639	0.28228
CHPF2	-0.0510737	0.523926	0.115498	0.148429
CHST12	0.0132246	0.869008	0.0644019	0.421439
CHST14	0.00283368	0.971812	0.0915518	0.252601
CHST15	0.0117114	0.883885	0.0965683	0.227421
CIAO1	-0.00881425	0.912476	0.163485	0.0401221
CIB1	-0.0853472	0.286322	0.12086	0.130361
CILP	-0.0674048	0.40007	-0.0371861	0.64274
CILP2	-0.0616329	0.441719	0.0189814	0.812874
CIRBP	-0.0183535	0.818957	-0.026407	0.741889
CISD1	-0.112081	0.160894	0.00810638	0.91948
CISD2	-0.0178746	0.823602	0.207383	0.00893431
CKAP4	-0.061096	0.445714	0.171284	0.0314096
CKAP5	-0.0322233	0.687736	0.087607	0.273707
CKB	-0.0160286	0.841567	-0.0527276	0.510557
CLASP1	0.0253771	0.751621	0.119859	0.133601
CLASP2	-0.0224218	0.779758	0.0805208	0.314546
CLC	-0.0334064	0.676902	0.226265	0.00425389
CLDND1	-0.0150427	0.851196	0.130274	0.10279
CLEC11A	0.0120512	0.880541	0.0931108	0.244577
CLEC3B	0.0215877	0.787753	-0.0748329	0.350058
CLIC1	-0.107047	0.180659	0.309141	7.74e-05
CLIC2	-0.0540028	0.50037	0.0672989	0.400813
CLIC4	-0.100682	0.208136	0.185231	0.0198044
CLIC6	0.0575038	0.472963	0.178261	0.025033
CLINT1	-0.0991663	0.215101	0.10633	0.183615
CLIP1	0.0412148	0.607136	0.325709	2.97e-05
CLIP2	0.0143239	0.85823	0.0811045	0.31104
CLN6	0.0821261	0.304964	0.295086	0.000167296
CLNS1A	-0.0425581	0.59546	0.120724	0.130797
CLPB	-0.00869459	0.91366	-0.0412878	0.606498
CLSTN1	0.0857588	0.283995	0.0674173	0.399983
CLTA	0.0848468	0.289167	0.0997585	0.21236
CLTB	-0.037148	0.643081	0.056936	0.477352
CLTC	-0.0816436	0.307824	0.225239	0.00443577
CLU	-0.0891107	0.265525	-0.130563	0.102023
CMAS	-0.0187606	0.815012	0.458797	1.34e-09
CMBL	0.043447	0.587791	0.13484	0.0911863
CMIP	0.044651	0.577475	0.127909	0.109241
CMPK1	-0.0588626	0.462551	0.125461	0.116249
CMPK2	-0.0275942	0.730722	0.156566	0.0494705
CMTM5	-0.0328252	0.682216	0.0397756	0.619754
CNDP1	-0.167301	0.0356349	-0.108622	0.174293
CNDP2	-0.0335161	0.675901	0.300621	0.00012409
CNIH4	-0.0386616	0.629599	0.168532	0.0342803
CNN1	0.072176	0.367477	-0.00890455	0.911583
CNN2	0.0244454	0.760458	0.160869	0.0434659
CNN3	0.070554	0.378368	0.0423903	0.596913
CNOT1	-0.0434305	0.587933	0.202872	0.0105746
CNOT3	0.00676943	0.932726	0.0730514	0.361679
CNP	-0.0792979	0.321976	0.152925	0.0550757
CNPY2	0.0822385	0.304301	0.146983	0.065343
CNPY3	-0.00888171	0.911809	0.0289657	0.717892
CNPY4	0.00290474	0.971105	0.0948623	0.235777
CNRIP1	-0.0328663	0.68184	-0.0185696	0.816862
CNTN1	0.0156751	0.845017	0.0805384	0.31444
COASY	-0.0255297	0.750177	0.0534863	0.504484
COG3	-0.0155401	0.846336	0.139804	0.0797785
COG7	0.0363091	0.650603	0.223751	0.00471182
COG8	-0.00901065	0.910534	0.134407	0.0922381
COL12A1	0.0557284	0.486759	0.0416474	0.603364
COL14A1	-0.0224862	0.779141	-0.00259289	0.974206
COL15A1	-0.0652244	0.415521	0.104615	0.190827
COL16A1	0.0118773	0.882252	0.0749213	0.349487
COL18A1	0.0873686	0.27502	0.0253282	0.752083
COL1A1	0.0540193	0.50024	0.119812	0.133755
COL1A2	0.0248163	0.756936	0.0746067	0.35152
COL3A1	0.0526029	0.511559	0.105991	0.185024
COL4A1	0.123066	0.123439	-0.0328118	0.682339
COL4A2	0.0956052	0.232112	0.0910636	0.25515
COL4A3	0.113547	0.155453	-0.0135112	0.866196
COL4A3BP	0.023658	0.767951	0.125158	0.117141
COL5A1	0.186078	0.0192386	0.0648125	0.418479
COL5A2	0.0445522	0.578319	0.0828802	0.30053
COL5A3	-0.0400547	0.617299	0.0745325	0.352001
COL6A1	0.0227529	0.776591	0.0379333	0.636072
COL6A2	0.0366995	0.647099	-0.0346126	0.665924
COL6A3	0.0895894	0.262956	0.0481315	0.548141
COL6A6	0.0392705	0.62421	-0.041901	0.601159
COL7A1	-0.119304	0.135423	0.114662	0.151411
COL8A1	-0.0718958	0.369344	0.0325068	0.685134
COLEC10	-0.0493502	0.538045	-0.0183103	0.819375
COLEC11	0.0161525	0.840359	-0.0254301	0.751119
COLGALT1	-0.0362112	0.651483	0.143635	0.0717862
COLGALT2	0.0463645	0.562942	0.12141	0.128609
COMMD2	-0.0456306	0.569146	0.105794	0.185846
COMMD4	-0.0545234	0.496243	0.128076	0.108775
COMMD5	-0.0227648	0.776476	0.139138	0.081238
COMMD8	-0.0437941	0.584809	0.0307219	0.701577
COMMD9	-0.141158	0.0768761	0.085841	0.283532
COMP	0.110706	0.166125	-0.00717883	0.928668
COMT	-0.0228051	0.776092	0.216319	0.00633546
COPA	-0.0895834	0.262988	0.157759	0.0477411
COPB1	0.0331648	0.679109	0.399367	2.01e-07
COPB2	-0.0807493	0.31317	0.204862	0.00982089
COPE	-0.0648684	0.418077	0.206526	0.00922756
COPG1	-0.0633644	0.428973	0.313497	6.05e-05
COPG2	0.0165279	0.836699	0.207638	0.00884894
COPS2	0.0146859	0.854686	0.242088	0.00217999
COPS3	0.0135693	0.865626	0.138738	0.0821263
COPS4	-0.0338188	0.673141	0.214602	0.00677492
COPS5	0.145407	0.0683144	0.0410555	0.608527
COPS6	0.136833	0.0864585	0.497893	2.81e-11
COPS7A	-0.0302587	0.705867	-0.00100815	0.98997
COPS7B	0.193976	0.0146012	-0.0339484	0.671961
COPS8	0.0440154	0.582911	0.0838435	0.294927
COPZ1	-0.000111006	0.998896	0.0742954	0.353539
COQ5	0.00584489	0.941896	0.1384	0.0828819
CORO1A	-0.070026	0.381956	0.134723	0.0914682
CORO1B	-0.041058	0.608505	0.304922	9.8e-05
CORO1C	0.0189073	0.813592	0.125739	0.115438
COTL1	0.060949	0.446811	0.300661	0.00012382
COX1	0.00650704	0.935328	0.0617832	0.440604
COX2	-0.0377601	0.637615	0.213966	0.00694447
COX4I1	0.0427736	0.593597	0.450934	2.75e-09
COX5A	0.105504	0.187062	0.132843	0.0961251
COX5B	-0.0378359	0.63694	0.131749	0.0989192
COX6B1	0.132942	0.0958746	0.224247	0.00461827
COX6C	-0.0201008	0.80206	0.198117	0.0125852
COX7A2	-0.0212571	0.790927	0.12906	0.106063
COX7A2L	-0.0543677	0.497476	0.0429085	0.592432
COX7C	-0.0612942	0.444237	0.0334138	0.676834
CP	-0.177176	0.0259448	0.0303137	0.705358
CPB2	-0.0410567	0.608516	-0.0781825	0.328851
CPM	-0.00123801	0.987683	0.308941	7.83e-05
CPN1	0.00081879	0.991853	-0.10497	0.189317
CPN2	0.167109	0.0358491	-0.109338	0.171453
CPNE1	-0.00771245	0.923381	0.112408	0.159667
CPNE2	-0.076963	0.336474	0.0834267	0.297343
CPNE3	0.0375508	0.639482	0.367001	2.1e-06
CPNE8	-0.00691263	0.931306	-0.00749452	0.92554
CPOX	0.144431	0.0702085	0.620518	3.45e-18
CPPED1	-0.0232002	0.772317	0.164959	0.0383359
CPQ	-0.126524	0.113166	0.0567428	0.47885
CPSF2	0.00826523	0.917908	0.224371	0.00459498
CPSF3	-0.0187866	0.814761	0.100123	0.210687
CPSF6	-0.0449565	0.574872	0.100045	0.211042
CPSF7	-0.125971	0.114762	0.160858	0.0434807
CPT1A	-0.0422166	0.598418	0.0685875	0.391835
CPT2	0.0502539	0.530618	0.180872	0.0229497
CPVL	-0.0615971	0.441985	0.0469502	0.558015
CPXM2	0.0253497	0.75188	0.0684806	0.392575
CR1	0.0327707	0.682715	0.179094	0.0243518
CRADD	-0.0336839	0.67437	0.0513072	0.522028
CRAT	-0.0960347	0.230012	0.160777	0.0435872
CREB3L4	0.191014	0.0162112	0.0310297	0.698731
CREG1	0.0450708	0.573899	0.115803	0.147353
CRELD2	-0.0401761	0.616231	0.117285	0.14221
CRIP1	-0.137579	0.0847407	-0.0174378	0.827845
CRIP2	0.0332215	0.678591	0.1167	0.144223
CRISPLD1	-0.0142982	0.858482	0.139377	0.0807131
CRISPLD2	0.04684	0.558941	0.217773	0.00598319
CRK	0.0162943	0.838976	0.0919627	0.250469
CRKL	-0.0291011	0.716629	0.0122262	0.878819
CRLF1	0.0341083	0.670506	0.0926132	0.247119
CRLF3	0.0108228	0.89264	0.0906643	0.257249
CRP	-0.104639	0.190723	-0.0531606	0.507086
CRTAC1	-0.0846058	0.290544	-0.0232891	0.771469
CRYAB	-0.0241544	0.763224	-0.0311148	0.697945
CRYL1	-0.0479065	0.550015	0.113908	0.154135
CRYZ	-0.00199278	0.980175	0.231287	0.00345682
CRYZL1	0.000179818	0.998211	0.0992157	0.214871
CS	-0.0125844	0.875297	0.383863	6.4e-07
CSDE1	-0.0600365	0.453658	0.185622	0.0195419
CSE1L	-0.0908585	0.256226	0.0685733	0.391933
CSF1	0.0102838	0.897957	0.00514299	0.948864
CSF1R	0.0135939	0.865385	0.139822	0.0797389
CSK	-0.0292813	0.71495	0.409506	9.16e-08
CSNK2A1	-0.0307143	0.701648	0.166091	0.0370087
CSNK2A2	-0.0805082	0.314622	0.113726	0.1548
CSNK2B	0.156175	0.0500488	0.387804	4.79e-07
CSPG4	-0.0108632	0.892242	0.0537482	0.502396
CSRP1	-0.0152074	0.849586	0.0403435	0.614761
CSRP2	0.0134601	0.866697	0.0382676	0.633098
CST3	-0.0942761	0.238697	-0.0641456	0.423293
CSTA	-0.022316	0.78077	0.151803	0.0569059
CSTB	-0.0694215	0.386089	0.261178	0.00091772
CSTF1	-0.0294824	0.713078	0.088347	0.26966
CTAGE5	-0.00353103	0.964879	0.162255	0.0416669
CTBP1	-0.0453	0.571951	0.11272	0.158506
CTBS	0.0863409	0.280727	0.35604	4.41e-06
CTDSP1	-0.0617385	0.440935	0.0315014	0.694379
CTGF	0.0922461	0.249005	0.0214483	0.789091
CTHRC1	-0.0652151	0.415588	0.0842866	0.292374
CTNNA1	-0.0523279	0.513772	0.036431	0.649508
CTNNB1	0.00774901	0.923019	0.00235757	0.976546
CTNNBL1	-0.00992174	0.901531	0.128877	0.106564
CTNND1	-0.0684738	0.392622	0.163777	0.039763
CTPS1	0.190905	0.0162732	0.125338	0.116611
CTSA	0.039341	0.623588	0.108451	0.174976
CTSB	0.0101129	0.899644	0.281775	0.000334911
CTSC	-0.0343282	0.668507	0.365826	2.28e-06
CTSD	0.0118302	0.882715	0.0865098	0.279784
CTSF	-0.0463427	0.563126	0.0384396	0.631569
CTSG	-0.0650944	0.416453	0.183711	0.0208565
CTSH	-0.12044	0.131715	0.0189644	0.813039
CTSK	0.0331164	0.679552	0.0875645	0.273941
CTSL	0.0664459	0.406823	0.313518	6.04e-05
CTSS	-0.026124	0.744559	0.203393	0.0103722
CTSZ	-0.0161489	0.840393	0.269434	0.000618495
CTTN	-0.0882965	0.269935	-0.00360638	0.96413
CUL1	-0.128994	0.106244	0.0302819	0.705652
CUL2	-0.00345717	0.965613	0.219317	0.00562848
CUL3	0.0147962	0.853606	0.121661	0.127816
CUL4A	-0.0511658	0.523177	0.0895837	0.262986
CUL4B	-0.0196567	0.806346	0.098505	0.218191
CUL5	-0.0300816	0.70751	0.196155	0.0135077
CUTA	-0.0488845	0.541892	-0.00833333	0.917234
CUX1	0.0371945	0.642665	0.112297	0.160085
CXCL12	-0.0222932	0.780988	-0.0239715	0.764964
CXCL16	-0.0275957	0.730708	0.0161679	0.840209
CXCL5	-0.0966899	0.226833	-0.0217264	0.786422
CXorf38	0.0230538	0.773715	0.0498736	0.533738
CYB5A	-0.0155936	0.845813	0.106705	0.182065
CYB5B	-0.0700354	0.381892	0.142994	0.0730749
CYB5R1	-0.0225539	0.778493	0.119006	0.136408
CYB5R2	-0.0919054	0.250765	0.118262	0.138892
CYB5R3	0.0446446	0.57753	0.186714	0.0188232
CYB5R4	0.0152306	0.849359	0.130839	0.101294
CYBA	-0.0543122	0.497915	0.108053	0.176572
CYBB	-0.0893372	0.264308	0.0953791	0.233223
CYC1	-0.0490475	0.540544	0.0744738	0.352381
CYCS	-0.0367036	0.647062	0.0160326	0.841528
CYFIP1	-0.0419182	0.60101	0.272889	0.000522388
CYFIP2	0.000726747	0.992769	0.181862	0.0222001
CYGB	0.0037623	0.96258	-0.0176408	0.825873
CYLD	0.0173017	0.829168	0.169411	0.0333401
CYP1B1	-0.0779415	0.330349	0.0772483	0.334681
CYP20A1	-0.012013	0.880917	0.0931047	0.244609
CYP27A1	-0.0359779	0.653583	0.0750143	0.348888
CYP2S1	-0.00119464	0.988114	0.229875	0.00366597
CYTH4	-0.0861948	0.281545	0.176826	0.0262456
DAB2	0.0194326	0.808511	0.0699962	0.382159
DAD1	-0.0102586	0.898206	0.26235	0.000868365
DAG1	-0.0609338	0.446925	-0.0467278	0.559884
DAGLB	0.0384503	0.631475	0.157616	0.0479455
DAK	0.140944	0.0773287	0.645908	5.03e-20
DAPK2	0.0602302	0.452199	0.10682	0.18159
DARS	-0.130885	0.101173	0.170771	0.0319289
DARS2	-0.0546802	0.495004	0.0619611	0.439287
DAZAP1	-0.0567915	0.478472	0.252628	0.00136298
DBI	-0.055282	0.490261	0.17365	0.0291076
DBN1	0.0325844	0.684423	0.0836109	0.296274
DBNL	-0.0683328	0.3936	0.15947	0.0453479
DBT	-0.0343442	0.668361	0.135716	0.0890837
DCAF7	-0.0434105	0.588105	0.0861355	0.281878
DCN	0.0318307	0.691346	-0.061997	0.439021
DCPS	-0.0329843	0.68076	0.221537	0.00515143
DCTN1	-0.0261265	0.744536	0.340488	1.2e-05
DCTN2	-0.0286938	0.720429	0.0856587	0.28456
DCTN3	-0.0640177	0.42422	0.0127207	0.873958
DCTN4	0.109149	0.1722	0.109022	0.172704
DCTN5	0.00656836	0.93472	0.163475	0.0401343
DCTN6	0.0732332	0.360482	0.162448	0.041421
DCUN1D1	-0.0328803	0.681712	0.142061	0.0749873
DCUN1D3	-0.0201893	0.801206	0.239356	0.00245432
DCXR	0.143226	0.0726065	0.505338	1.27e-11
DDAH1	-0.0464942	0.56185	-0.00422193	0.958013
DDAH2	0.0329288	0.681268	0.0410554	0.608528
DDB1	-0.0349151	0.663182	0.10997	0.168975
DDI2	0.0864746	0.279981	0.0233388	0.770995
DDOST	-0.0659069	0.410648	0.278267	0.000399858
DDRGK1	-0.0285187	0.722064	0.0495726	0.536213
DDT	-0.0637254	0.426343	0.166171	0.0369166
DDX1	0.0827281	0.301421	0.315411	5.42e-05
DDX17	-0.0344717	0.667203	0.31748	4.81e-05
DDX18	-0.0296314	0.711692	0.14427	0.0705259
DDX21	-0.0196166	0.806733	0.124123	0.120224
DDX39B	0.00953904	0.905311	0.232557	0.00327777
DDX3X	-0.0300256	0.70803	0.279869	0.000368877
DDX42	-0.0335666	0.67544	0.145242	0.0686316
DDX46	0.00806995	0.919841	0.198369	0.0124705
DDX5	-0.0302517	0.705932	0.222916	0.00487363
DDX58	-0.108645	0.174201	0.145216	0.0686828
DDX6	-0.0226247	0.777816	0.208642	0.00851883
DDX60	0.0517636	0.518327	0.225891	0.00431948
DECR1	-0.0516806	0.519	0.303865	0.000103868
DEF6	0.0702524	0.380415	0.135922	0.0885944
DEGS1	-0.0183427	0.819061	0.0849036	0.288843
DEK	-0.0615919	0.442023	0.148765	0.0621118
DENND3	0.0378045	0.637219	0.16754	0.0353686
DENND4B	0.0352593	0.660067	0.0642794	0.422325
DENR	0.0819425	0.30605	0.0679101	0.396539
DERA	-0.0104004	0.896806	0.285252	0.000280284
DERL2	-0.0280067	0.726855	0.0442496	0.580905
DES	0.0269406	0.736864	0.119209	0.135735
DFFA	-0.106244	0.18397	0.252507	0.00137051
DFNA5	-0.00910772	0.909574	0.208409	0.00859458
DGKA	-0.0483887	0.546003	0.0305192	0.703454
DGKZ	0.0392571	0.624329	0.144443	0.0701848
DHRS1	0.0204055	0.799122	0.169527	0.0332181
DHRS7	-0.0708151	0.376602	0.176295	0.0267061
DHX15	-0.0469519	0.558001	0.242504	0.00214075
DHX16	0.0018033	0.982059	0.116739	0.144088
DHX29	-0.00488917	0.951384	0.216525	0.00628449
DHX9	-0.122783	0.124312	0.332627	1.95e-05
DIABLO	0.0155359	0.846377	0.0944699	0.237729
DIAPH1	-0.0416468	0.60337	0.241142	0.00227157
DIAPH2	-0.0256929	0.748632	0.143536	0.0719827
DIP2B	-0.0522289	0.51457	0.167772	0.0351107
DIS3	-0.0108532	0.892341	0.0985434	0.21801
DIS3L2	-0.0258313	0.747324	0.142952	0.0731619
DKC1	-0.0787084	0.325598	0.215135	0.00663575
DKK3	-0.0085176	0.915411	-0.0548326	0.4938
DLAT	0.0233575	0.770816	0.132353	0.0973707
DLD	0.0659212	0.410546	0.14063	0.077997
DLG1	-0.000761592	0.992423	0.169999	0.0327235
DLGAP4	-0.063353	0.429057	0.205059	0.00974892
DLST	-0.0366256	0.647762	0.052347	0.513618
DMD	0.0496079	0.535922	0.175452	0.0274526
DMTN	0.060356	0.451254	0.155634	0.0508591
DMXL1	0.018547	0.817081	-0.00591357	0.941215
DNAJA1	-0.046641	0.560614	0.1869	0.0187029
DNAJA2	-0.0546728	0.495062	0.150094	0.0597893
DNAJA3	0.142461	0.0741633	0.125823	0.115191
DNAJB1	-0.0610731	0.445885	0.143609	0.0718384
DNAJB11	-0.0262676	0.743204	0.0934435	0.242888
DNAJB6	-0.0682872	0.393916	0.0670082	0.402855
DNAJB9	-0.00169144	0.983172	-0.0441591	0.581679
DNAJC10	-0.0162191	0.839709	0.102714	0.199056
DNAJC11	-0.0138503	0.86287	0.259812	0.000978444
DNAJC13	-0.0898782	0.261414	0.0948655	0.235761
DNAJC3	-0.0482344	0.547285	0.112262	0.160213
DNAJC5	-0.0214814	0.788773	0.208037	0.00871651
DNAJC8	0.00755659	0.924925	-0.00457922	0.954463
DNASE1L1	-0.0400982	0.616916	0.325427	3.02e-05
DNM1	-0.0639654	0.4246	0.15208	0.0564505
DNM1L	-0.0552582	0.490448	0.0591243	0.46056
DNM2	-0.0351678	0.660895	0.386446	5.3e-07
DNPEP	-0.0792568	0.322228	0.145706	0.0677424
DNPH1	-0.0616369	0.441689	-0.0219175	0.784589
DOCK10	-0.00109343	0.989121	0.132594	0.0967567
DOCK11	0.02362	0.768313	0.142609	0.0738595
DOCK2	0.00356489	0.964542	0.202391	0.0107643
DOCK4	0.0283006	0.724104	0.169198	0.0335656
DOCK5	-0.0253629	0.751755	0.12122	0.129213
DOCK7	-0.00424176	0.957816	0.144584	0.0699098
DOCK8	-0.0266838	0.73928	0.183696	0.0208669
DOK1	-0.00875838	0.913029	0.117999	0.139782
DOK2	-0.0278697	0.728139	0.132727	0.09642
DOK3	-0.0404646	0.613699	0.311856	6.64e-05
DOPEY2	0.0634142	0.42861	0.136684	0.0868049
DPF2	-0.00510402	0.949251	-0.0276014	0.730655
DPH7	-0.0794242	0.321204	0.0364858	0.649016
DPM1	-0.0560434	0.484295	0.0288797	0.718694
DPP3	-0.0964995	0.227754	0.206567	0.00921338
DPP4	0.0343433	0.668369	0.126497	0.113243
DPP7	-0.0554332	0.489073	0.176836	0.0262364
DPP9	-0.00646385	0.935756	0.27233	0.000536943
DPT	0.147765	0.0639084	-0.0239715	0.764965
DPY19L1	-0.020657	0.7967	0.197748	0.0127539
DPY30	-0.0166423	0.835586	0.00401771	0.960042
DPYD	-0.0288752	0.718736	0.380915	7.92e-07
DPYSL2	-0.0259408	0.74629	0.145786	0.0675906
DPYSL3	0.00976067	0.903122	0.0671414	0.401919
DRG1	-0.0596179	0.456818	0.0500146	0.53258
DRG2	-0.0369987	0.644418	0.0857717	0.283923
DSC1	-0.0340837	0.67073	0.159099	0.0458572
DSC2	-0.0216131	0.787509	0.110386	0.167359
DSCR3	-0.00765292	0.923971	0.24268	0.00212434
DSG1	0.00272022	0.97294	0.0670704	0.402418
DSP	-0.00792441	0.921282	0.104362	0.191908
DST	-0.121247	0.129128	0.0708825	0.376146
DSTN	0.0255966	0.749543	0.0414057	0.60547
DTD1	-0.105674	0.186349	0.10545	0.18729
DTX3L	0.0633641	0.428976	0.192032	0.0156413
DTYMK	-0.0118633	0.88239	0.107712	0.177949
DUSP12	0.0304502	0.704093	0.125429	0.116345
DUSP23	-0.032484	0.685343	0.0353243	0.65948
DUSP3	-0.0475548	0.552951	0.17884	0.0245573
DUT	-0.0211648	0.791815	0.0293637	0.714183
DYNC1H1	-0.0426622	0.59456	0.289782	0.000221504
DYNC1I2	0.0031489	0.968678	0.0687328	0.39083
DYNC1LI1	-0.0500302	0.532452	0.243973	0.00200727
DYNC1LI2	-0.00772947	0.923213	0.158134	0.0472075
DYNLL1	-0.0490432	0.54058	0.27602	0.000447397
DYNLL2	-0.0133407	0.867869	0.173573	0.0291809
DYNLT1	0.0269104	0.737147	0.162186	0.041754
DYNLT3	-0.0135658	0.865661	0.0359141	0.654158
DYSF	0.0524851	0.512506	0.580611	1.28e-15
ECE1	-0.0132832	0.868434	0.114931	0.150447
ECH1	0.0531254	0.507368	0.213439	0.0070879
ECHDC1	-0.0184374	0.818143	0.176117	0.0268628
ECHS1	0.00377472	0.962457	0.0820288	0.30554
ECI1	-0.0329018	0.681515	0.223927	0.00467838
ECI2	-0.0172733	0.829445	0.0619036	0.439713
ECM1	-0.0133836	0.867448	0.0942783	0.238686
ECM2	-0.0387262	0.629027	0.0181445	0.820984
EDC4	0.028799	0.719447	0.0885159	0.268742
EDIL3	0.0183945	0.818559	0.0179516	0.822855
EEA1	-0.0523514	0.513582	0.164056	0.0394216
EEF1A1	0.0714036	0.372639	0.0694512	0.385885
EEF1B2	-0.0802109	0.316419	0.17241	0.0302963
EEF1D	0.0131028	0.870204	0.112106	0.160799
EEF1E1	-0.0226814	0.777274	0.187909	0.0180629
EEF1G	-0.140429	0.0784288	0.211623	0.00760234
EEF2	-0.032833	0.682145	0.256472	0.00114277
EEFSEC	-0.0333526	0.677394	0.0789191	0.3243
EFEMP1	0.030441	0.704177	0.118872	0.136854
EFEMP2	0.0414769	0.604849	0.0845237	0.291013
EFHD2	0.0138401	0.86297	-0.0157774	0.844018
EFR3A	-0.0412661	0.606687	0.151142	0.0580077
EFTUD1	-0.0687869	0.390457	0.19231	0.015489
EFTUD2	-0.0990263	0.215752	0.264049	0.000801168
EHBP1L1	-0.0816054	0.308051	0.048537	0.544772
EHD1	-0.070116	0.381343	0.0478561	0.550435
EHD2	-0.0130808	0.87042	0.0452611	0.572281
EHD3	-0.0809558	0.31193	-0.0308837	0.700081
EHD4	-0.0446194	0.577745	0.397039	2.4e-07
EHHADH	0.0595994	0.456957	0.355077	4.7e-06
EIF1	-0.0568512	0.478009	0.120042	0.133004
EIF2A	-0.0935493	0.242353	0.0682172	0.394402
EIF2AK2	-0.109877	0.169337	0.229002	0.00380106
EIF2B1	-0.00252742	0.974857	0.24965	0.00155952
EIF2B2	-0.0687343	0.390819	0.054336	0.497726
EIF2B3	-0.0199997	0.803035	0.21969	0.00554568
EIF2B4	-0.01503	0.85132	0.157243	0.0484832
EIF2B5	0.0391816	0.624996	0.147444	0.0644957
EIF2S1	0.0103998	0.896812	0.156126	0.0501225
EIF2S2	-0.0263983	0.741971	0.472191	3.77e-10
EIF2S3	-0.102814	0.198618	0.342472	1.06e-05
EIF3A	0.0374003	0.640826	0.305187	9.65e-05
EIF3B	-0.133276	0.0950369	0.2448	0.00193548
EIF3D	-0.0271221	0.735156	0.407787	1.05e-07
EIF3E	0.0595219	0.457544	0.274443	0.000483832
EIF3F	-0.0981279	0.219967	0.061564	0.442231
EIF3G	-0.0339092	0.672318	0.158581	0.0465786
EIF3H	-0.00191538	0.980945	0.199216	0.0120928
EIF3I	0.0604436	0.450596	0.231153	0.0034761
EIF3J	-0.0582077	0.467553	0.100135	0.210633
EIF3K	-0.0589501	0.461885	0.181559	0.0224275
EIF3L	0.00246473	0.975481	0.44878	3.34e-09
EIF3M	-0.0246464	0.758549	0.317783	4.73e-05
EIF4A1	-0.106109	0.184532	0.289053	0.000230117
EIF4A2	-0.0524696	0.512631	0.27378	0.000499948
EIF4A3	0.11199	0.161236	-0.0027393	0.97275
EIF4B	-0.0564541	0.481094	0.0282459	0.724616
EIF4E	-0.122022	0.126678	0.159581	0.0451951
EIF4E2	0.097637	0.222294	0.000769571	0.992343
EIF4G1	0.00480679	0.952203	0.130587	0.101958
EIF4G2	-0.00207249	0.979382	0.367002	2.1e-06
EIF4G3	-0.0709586	0.375633	0.117716	0.140738
EIF4H	-0.0734655	0.358956	0.121402	0.128633
EIF5	-0.0704764	0.378894	0.154055	0.0532827
EIF5A	-0.00730395	0.927428	0.332491	1.97e-05
EIF5B	-0.0173192	0.828998	0.224082	0.0046491
EIF6	0.0063649	0.936737	0.122637	0.124763
ELANE	-0.0114162	0.886792	-0.0324295	0.685843
ELAVL1	-0.0052941	0.947364	0.0286649	0.720699
ELMO1	0.036988	0.644513	0.399223	2.04e-07
ELMO2	0.047028	0.557363	0.419648	4.05e-08
ELMOD2	0.00824043	0.918154	0.15077	0.0586351
ELN	-0.000945831	0.99059	0.00077178	0.992321
EMC1	-0.0830315	0.299645	0.21789	0.00595566
EMC2	0.0295765	0.712203	0.0820558	0.30538
EMD	-0.00119924	0.988068	0.0244518	0.760397
EMILIN1	0.030922	0.699726	0.269703	0.000610464
EMILIN2	0.120708	0.130852	0.108013	0.176735
EML1	-0.0236537	0.767992	0.119016	0.136375
EML2	0.085586	0.284971	0.115379	0.148851
EML3	-0.0297956	0.710166	0.159665	0.0450809
EML4	0.0238621	0.766007	0.482165	1.41e-10
EMR2	0.0165587	0.836399	0.222837	0.00488908
ENAH	0.00684105	0.932016	0.0661683	0.40879
ENDOD1	0.0145281	0.85623	0.0812826	0.309975
ENG	-0.100023	0.211146	0.0731562	0.360989
ENO1	-0.0777233	0.331709	0.199717	0.0118741
ENO2	-0.0907007	0.257057	0.12032	0.132103
ENO3	-0.117561	0.141267	0.115634	0.147949
ENOPH1	0.00339291	0.966252	0.0152592	0.849079
ENPP1	-0.0583306	0.466612	0.00112829	0.988774
ENPP2	0.148932	0.0618163	0.129136	0.105855
ENPP4	-0.0894811	0.263536	0.145376	0.0683735
ENSA	-0.0132467	0.868791	0.0536557	0.503133
ENTPD1	-0.0114694	0.886268	0.179134	0.0243188
EPB41	0.0832448	0.298401	0.022454	0.77945
EPB41L1	-0.033693	0.674288	0.238787	0.00251526
EPB41L2	-0.000765304	0.992386	0.118332	0.138659
EPB41L3	-0.127264	0.111056	0.160247	0.0442935
EPB42	0.0819545	0.305979	-0.0746458	0.351267
EPDR1	0.0422771	0.597894	0.290345	0.000215054
EPG5	-0.0144556	0.85694	0.121109	0.129566
EPHX1	-0.0509015	0.525328	0.212873	0.00724473
EPHX2	-0.000292163	0.997093	0.190087	0.0167461
EPM2AIP1	0.0145791	0.855731	0.166768	0.0362351
EPN1	-0.0359062	0.654229	0.131743	0.0989349
EPRS	0.00433096	0.956929	0.255123	0.00121604
EPS15	0.06756	0.398984	0.317942	4.68e-05
EPS15L1	0.0138601	0.862775	0.0658527	0.411034
EPX	-0.00508106	0.949479	0.0205712	0.797526
ERAP1	-0.0554812	0.488697	0.213954	0.00694778
ERAP2	-0.0262778	0.743108	0.177654	0.0255394
ERBB2IP	-0.076388	0.340107	-0.00443745	0.955871
ERC1	-0.0118019	0.882994	0.140786	0.0776649
ERGIC1	-0.108527	0.174673	0.0102728	0.898066
ERGIC3	-0.00248716	0.975258	-0.0162018	0.839878
ERH	-0.105828	0.185705	0.127214	0.111198
ERLEC1	-0.0508359	0.525863	0.101216	0.205721
ERLIN1	-0.0518023	0.518015	0.0359763	0.653598
ERLIN2	-0.0532105	0.506687	0.158824	0.0462393
ERMP1	0.0023151	0.976969	-0.0124527	0.876592
ERN1	-0.067455	0.399719	0.0504481	0.52903
ERO1L	-0.0853192	0.28648	0.294022	0.000177058
ERP29	0.121022	0.129845	0.231552	0.00341875
ERP44	0.00150551	0.985022	0.153103	0.054791
ESAM	-0.027989	0.727021	0.0169651	0.832442
ESD	0.027893	0.72792	0.119238	0.13564
ESYT1	0.0891229	0.265459	0.153739	0.0537797
ESYT2	-0.0575619	0.472516	0.21139	0.00767064
ETF1	-0.117687	0.140836	0.0192331	0.81044
ETFA	0.153393	0.0543282	0.0630951	0.430942
ETFB	-0.0725769	0.364815	0.099781	0.212257
ETFDH	2.73e-05	0.999729	0.0434559	0.587714
ETHE1	0.00527116	0.947591	0.243934	0.00201067
EVA1B	-0.0094763	0.905931	0.0482956	0.546776
EVI2B	0.012242	0.878664	0.28782	0.000245391
EWSR1	-0.0895861	0.262973	0.171678	0.0310158
EXOC1	-0.0600477	0.453573	0.118162	0.139229
EXOC2	-0.0884589	0.269051	0.209197	0.00834103
EXOC4	-0.0617465	0.440877	0.232577	0.003275
EXOC5	0.0268728	0.737501	0.182236	0.0219228
EXOC6B	0.0122299	0.878783	0.188208	0.0178771
EXOC7	-0.065643	0.412529	-0.0111254	0.889657
EXOSC2	-0.0149647	0.851958	0.0998	0.212169
EXOSC7	-0.0231698	0.772607	0.126463	0.113341
EXOSC8	-0.0791851	0.322667	0.0961128	0.229631
EXT1	-0.0252538	0.752788	-0.000405308	0.995967
EXT2	0.0492667	0.538733	0.253757	0.00129457
EZR	-0.0579368	0.469631	0.395612	2.68e-07
F10	-0.111713	0.16228	-0.118661	0.137557
F11	-0.0181715	0.820722	-0.0432468	0.589515
F11R	-0.0215002	0.788593	0.0279949	0.726966
F12	-0.068924	0.38951	0.0531511	0.507162
F13A1	0.0286185	0.721133	0.200892	0.0113745
F13B	-0.00525642	0.947738	0.0324033	0.686084
F2	-0.131181	0.100395	-0.102069	0.201907
F5	-0.0481404	0.548067	-0.0763985	0.340041
F7	-0.0426368	0.59478	-0.0583096	0.466773
F9	-0.104141	0.192855	-0.0652114	0.415615
FABP3	-0.019879	0.804199	0.0441029	0.582161
FABP5	0.0390447	0.626207	0.373011	1.39e-06
FADD	-0.0122699	0.87839	0.158428	0.0467925
FAF2	-0.0411055	0.608089	0.205868	0.00945821
FAH	0.158495	0.046699	0.488122	7.74e-11
FAHD1	0.226252	0.00425611	0.6795	9.73e-23
FAIM	-0.0552269	0.490694	0.0255589	0.7499
FAM114A1	-0.0484016	0.545895	0.218127	0.00590023
FAM114A2	-0.0367306	0.64682	0.10663	0.182373
FAM120A	-0.0307201	0.701594	0.229545	0.00371651
FAM129A	-0.0238656	0.765973	0.381458	7.61e-07
FAM129B	-0.0804815	0.314783	0.256303	0.00115175
FAM160B1	-0.0904966	0.258133	0.177722	0.0254829
FAM162A	0.0154851	0.846872	0.201547	0.011104
FAM172A	-0.0505735	0.528004	-0.0336439	0.674735
FAM20C	-0.0181409	0.821018	5.04e-06	0.99995
FAM26E	-0.0628027	0.433085	0.212209	0.00743282
FAM3C	0.00291224	0.971031	0.12931	0.105382
FAM49A	-0.0194459	0.808382	0.140006	0.07934
FAM49B	0.0173954	0.828258	0.294064	0.000176668
FAM63A	-0.0724768	0.365478	0.010493	0.895893
FAM91A1	-0.122431	0.125402	0.0958216	0.231052
FAM96A	0.0164353	0.837602	0.360623	3.25e-06
FAM96B	-0.0771525	0.335282	0.1947	0.0142294
FAM98B	-0.0429832	0.591787	0.156029	0.0502671
FAP	-0.0737024	0.357405	0.121986	0.126793
FARP1	-0.0742961	0.353535	0.138747	0.0821056
FARSA	-0.0807904	0.312924	0.0406968	0.611664
FARSB	-0.0401119	0.616796	0.293538	0.000181674
FASN	-0.0185379	0.817169	0.133902	0.0934804
FAT1	-0.0486598	0.543753	0.134443	0.0921511
FBL	0.0653352	0.414728	0.440323	7.07e-09
FBLIM1	-0.033446	0.676541	0.0272349	0.734096
FBLN1	0.194693	0.0142333	-0.00833044	0.917263
FBLN2	0.114002	0.153792	-0.0214408	0.789163
FBLN5	-8.46e-05	0.999159	-0.0150766	0.850864
FBLN7	-0.0279171	0.727695	0.0124696	0.876426
FBN1	0.0253547	0.751833	0.137051	0.0859541
FBP1	0.0323687	0.686401	0.420302	3.84e-08
FBXO38	0.00536655	0.946644	0.191323	0.0160366
FBXO6	0.00477448	0.952524	0.0721253	0.367814
FBXO7	0.0700113	0.382056	-0.0683106	0.393754
FCAR	-0.0376972	0.638176	0.284764	0.00028742
FCER1G	-0.0659024	0.41068	-0.00366548	0.963542
FCGBP	0.0550841	0.491817	0.0881622	0.270667
FCGR1A	-0.0154807	0.846915	0.206871	0.00910837
FCGR2A	-0.0627264	0.433645	0.0160916	0.840952
FCGR3B	-0.151523	0.0573695	0.0408679	0.610167
FCGRT	-0.0855229	0.285327	0.270955	0.000574325
FCHO2	-0.0414047	0.605479	0.19828	0.0125111
FCN1	-0.00232187	0.976901	0.0990519	0.215633
FCN2	-0.0915513	0.252603	-0.0206291	0.796968
FCN3	0.00480336	0.952237	-0.0360927	0.65255
FCRL3	-0.00913557	0.909299	0.0971928	0.224415
FCRL5	-0.00096661	0.990383	0.00721655	0.928294
FDPS	0.0519036	0.517196	0.295806	0.000160971
FEN1	-0.0782234	0.328597	0.12199	0.126781
FERMT2	0.0147155	0.854396	0.106769	0.1818
FERMT3	-0.0570677	0.476332	0.0342917	0.668838
FES	0.000538605	0.994641	0.244145	0.00199209
FETUB	-0.160283	0.0442461	0.0580378	0.468855
FGA	0.0665192	0.406305	0.0550952	0.49173
FGB	0.0751204	0.348204	0.0866016	0.279272
FGD3	-0.000809461	0.991946	0.0717175	0.370535
FGG	0.126353	0.113655	0.102221	0.201233
FGL1	0.123171	0.123117	-0.0679433	0.396308
FGL2	0.417006	5.02e-08	0.240017	0.00238516
FGR	-0.0492805	0.53862	0.112207	0.160422
FH	0.179193	0.024272	0.73846	1.72e-28
FHIT	0.0212857	0.790653	0.210413	0.00796331
FHL1	0.0358497	0.654738	0.0689659	0.389222
FHL2	0.0482832	0.546879	0.0476361	0.552272
FHL3	-0.0282104	0.724948	0.106721	0.182
FHOD1	-0.038834	0.628071	0.111865	0.161708
FIBIN	-0.0135374	0.865939	0.00116763	0.988383
FICD	0.0169699	0.832395	0.124651	0.118643
FILIP1L	0.0601303	0.452951	0.144943	0.0692102
FIS1	-0.0535284	0.504148	0.323794	3.32e-05
FKBP10	-0.0743651	0.353087	0.129696	0.104337
FKBP11	-0.0121456	0.879612	0.16572	0.0374397
FKBP14	-0.0246055	0.758937	0.0695399	0.385277
FKBP15	0.0130231	0.870987	0.410941	8.17e-08
FKBP1A	-0.0665624	0.405999	0.167213	0.0357335
FKBP2	-0.0622097	0.43745	0.0429776	0.591836
FKBP3	0.0405532	0.612923	0.188528	0.0176797
FKBP4	-0.00586005	0.941746	0.358137	3.83e-06
FKBP5	0.108483	0.174849	0.463659	8.51e-10
FKBP7	0.137269	0.0854509	0.0324804	0.685377
FKBP8	-0.0469832	0.557738	0.143862	0.0713321
FKBP9	-0.00292147	0.970939	0.0571007	0.476076
FLAD1	-0.0119586	0.881452	0.0801116	0.31702
FLII	0.107983	0.176856	0.802562	7.97e-37
FLNA	-0.0141732	0.859706	0.21006	0.00807123
FLNB	0.0289853	0.717709	0.285977	0.00027
FLNC	0.0473181	0.554931	0.136206	0.0879249
FLOT1	-0.0226568	0.77751	-0.0187571	0.815046
FLOT2	0.00357991	0.964393	0.109625	0.170325
FLT1	-0.0612067	0.444889	0.157812	0.0476656
FMNL1	0.00333427	0.966835	0.274623	0.000479537
FMOD	0.0372991	0.64173	-0.0487626	0.542901
FMR1	0.0230836	0.77343	0.104193	0.192631
FN1	0.00807385	0.919803	0.0715496	0.37166
FN3K	0.0443708	0.579868	-0.0362269	0.651343
FN3KRP	-0.042752	0.593783	0.0522781	0.514173
FNDC1	-0.0454354	0.570801	-0.00160533	0.984029
FNDC3B	0.0442335	0.581043	0.141689	0.075761
FNTA	0.0144239	0.85725	0.214673	0.00675628
FOLR2	0.0159883	0.84196	0.0843777	0.29185
FOXK1	0.00194387	0.980661	0.129537	0.104766
FPR1	-0.0489807	0.541097	0.167625	0.0352734
FRYL	0.0702442	0.380471	0.126982	0.111856
FSCN1	0.154892	0.0519859	0.180595	0.0231641
FSTL1	-0.0604792	0.450329	0.0893124	0.26444
FTH1	-0.0773526	0.334026	0.0662428	0.408262
FTL	-0.0247974	0.757115	0.0627454	0.433505
FTO	-0.010579	0.895045	0.0975184	0.222859
FUBP1	-0.0902595	0.259388	0.216119	0.00638521
FUBP3	-0.00911638	0.909489	0.228266	0.00391829
FUCA1	0.0873193	0.275292	0.130324	0.102656
FUCA2	-0.0273279	0.733222	0.291536	0.000201986
FUK	-0.058649	0.464179	0.0607702	0.448148
FUS	-0.0880194	0.271447	0.112862	0.157978
FUT11	0.203265	0.0104217	0.0815121	0.308607
FXR1	-0.0642652	0.422428	0.190556	0.0164738
FXR2	-0.0985731	0.217871	0.0826286	0.302004
FYB	0.0452242	0.572595	0.110987	0.165044
FYN	-0.00706022	0.929843	0.0381245	0.63437
G3BP1	0.0243447	0.761415	0.271728	0.000553035
G3BP2	-0.0255525	0.74996	0.107759	0.177761
G6PD	0.00369412	0.963258	0.237281	0.00268311
GAA	0.0851378	0.28751	0.434907	1.13e-08
GAK	-0.0237502	0.767072	0.149689	0.0604898
GALE	-0.0154974	0.846753	0.279073	0.000383982
GALK1	0.0801276	0.316923	0.347124	7.88e-06
GALK2	0.019822	0.80475	0.216538	0.00628113
GALM	0.0443146	0.580349	0.172146	0.0305541
GALNS	0.0332091	0.678705	0.242226	0.00216684
GALNT2	-0.0485886	0.544344	0.184793	0.0201029
GAMT	-0.0578565	0.470248	0.0901089	0.260187
GANAB	-0.0200582	0.802471	0.168415	0.0344069
GAPDH	-0.129644	0.104479	0.131749	0.0989192
GAPVD1	-0.00360499	0.964144	0.230384	0.00358931
GAR1	-0.0055157	0.945164	0.194967	0.0140948
GARS	-0.0170628	0.831492	0.203795	0.0102189
GART	-0.0374779	0.640133	0.219462	0.00559622
GAS6	-0.0506796	0.527138	0.034616	0.665893
GAS7	-0.107087	0.180496	0.0562357	0.482795
GATM	0.282064	0.000330022	0.886295	5.07e-54
GBA	-0.0236849	0.767695	0.306759	8.85e-05
GBAS	0.010325	0.89755	0.258069	0.0010613
GBE1	0.00288176	0.971334	0.149329	0.061117
GBF1	-0.0672369	0.401248	0.173564	0.029189
GBP1	0.00310171	0.969147	0.253243	0.0013253
GBP2	0.0018753	0.981343	0.138772	0.0820509
GBP5	0.0572806	0.474686	0.208353	0.0086127
GC	-0.199519	0.0119598	-0.123952	0.120742
GCA	-0.0951468	0.234369	0.0817204	0.307367
GCDH	-0.0421464	0.599028	-0.0141219	0.860209
GCLC	0.0766442	0.338486	0.0676773	0.398164
GCLM	0.0427587	0.593726	-0.0840074	0.293981
GCN1L1	0.00082122	0.991829	0.221045	0.00525398
GDF6	-0.0274747	0.731844	-0.0643738	0.421643
GDI1	-0.0439756	0.583252	0.210748	0.00786168
GDI2	-0.0880121	0.271487	0.377194	1.03e-06
GFM1	-0.0308199	0.700671	0.104114	0.192971
GFM2	-0.0871544	0.276203	-0.00664905	0.933919
GFPT1	-0.0712135	0.373916	0.369501	1.77e-06
GFPT2	-0.11963	0.13435	0.227433	0.00405507
GGA2	0.00518827	0.948414	0.285045	0.000283293
GGACT	0.0224458	0.779528	0.10682	0.181592
GGCT	-0.0222816	0.7811	0.0311333	0.697775
GGH	0.0248819	0.756314	0.347078	7.91e-06
GGPS1	-0.0628145	0.432998	0.0714909	0.372053
GGT5	-0.0468267	0.559053	0.00647627	0.935633
GHDC	-0.0948165	0.236004	-0.00352733	0.964916
GID8	-0.00915892	0.909068	0.106899	0.181268
GIGYF2	-0.0584747	0.46551	0.0784588	0.327139
GIMAP1	-0.017589	0.826376	0.0900233	0.260642
GIMAP4	-0.0501081	0.531813	0.118553	0.137917
GIMAP8	0.0304597	0.704005	0.164547	0.0388281
GIPC1	-0.0408917	0.609959	0.0805575	0.314325
GIT1	0.025948	0.746221	0.250664	0.00148987
GIT2	-0.0594545	0.458055	0.172705	0.0300098
GK	0.0752024	0.347677	0.654284	1.14e-20
GLA	-0.068392	0.393189	0.313919	5.9e-05
GLB1	0.00462088	0.954049	0.380021	8.44e-07
GLG1	0.0182867	0.819604	0.168819	0.0339706
GLIPR2	0.0337672	0.673611	0.0278027	0.728767
GLO1	-0.0885377	0.268623	-0.0125379	0.875754
GLOD4	-0.037655	0.638552	0.250011	0.00153438
GLRX	0.00786496	0.921871	-0.0112467	0.888462
GLRX3	-0.0369863	0.644528	0.118121	0.139369
GLRX5	-0.0321724	0.688204	0.0678676	0.396836
GLS	0.125475	0.11621	0.0986253	0.217626
GLUD1	0.00309845	0.969179	0.267695	0.000672791
GLUL	-0.0311322	0.697785	0.387041	5.07e-07
GLYR1	0.026215	0.7437	0.0871787	0.276069
GM2A	-0.136548	0.0871235	0.151057	0.05815
GMDS	-0.0478966	0.550098	0.0211113	0.792329
GMFB	0.0687441	0.390752	0.10624	0.183987
GMFG	-0.0384842	0.631173	0.108509	0.174745
GMIP	-0.0120555	0.880498	0.161765	0.0422954
GMPPA	-0.0532653	0.506249	0.300583	0.000124346
GMPPB	-0.0603676	0.451167	0.216183	0.00636933
GMPR	-0.0251539	0.753735	0.0145663	0.855856
GMPR2	0.113215	0.156673	0.169658	0.0330805
GMPS	-0.00299941	0.970164	0.172633	0.0300789
GNA11	0.193536	0.0148314	0.0117262	0.88374
GNA13	-0.0444123	0.579514	0.0976794	0.222092
GNAI2	0.0188489	0.814157	0.208151	0.00867876
GNAI3	-0.0827865	0.301078	0.132917	0.0959384
GNAQ	-0.0419159	0.601029	0.153969	0.0534184
GNAS	-0.0165741	0.836249	0.136369	0.0875404
GNB1	0.0946668	0.236748	0.149507	0.0608052
GNB2	0.0640698	0.423842	0.129595	0.10461
GNB2L1	-0.0574402	0.473454	0.34531	8.85e-06
GNB4	0.105393	0.187528	0.247089	0.00174881
GNG10	0.0707947	0.37674	0.0229524	0.774683
GNG12	-0.0142966	0.858497	-0.000143399	0.998573
GNG2	-0.0397971	0.619565	0.0417704	0.602294
GNG5	0.15884	0.0462164	0.737705	2.08e-28
GNL1	0.0801817	0.316595	0.243657	0.00203532
GNPDA1	0.0159474	0.84236	0.335618	1.63e-05
GNPDA2	0.0104785	0.896036	0.376726	1.07e-06
GNPTG	-0.138748	0.082105	0.106072	0.184685
GNS	0.00990381	0.901708	0.254243	0.00126613
GOLGA2	-0.0517024	0.518823	0.141755	0.0756226
GOLGA3	-0.0630442	0.431315	0.0482921	0.546805
GOLGA4	0.0491049	0.54007	0.169156	0.0336103
GOLGB1	0.108772	0.173697	0.137594	0.0847063
GOLIM4	-0.028135	0.725654	0.108765	0.173721
GOLPH3	0.0112412	0.888516	0.14658	0.0660938
GOLT1B	-0.0012997	0.987069	0.224234	0.00462062
GORASP2	0.19156	0.0159036	0.084045	0.293764
GOSR2	0.00431364	0.957101	0.058288	0.466938
GOT1	0.00141129	0.985959	0.153259	0.0545419
GOT2	0.0383279	0.632561	0.174761	0.0280775
GP1BA	0.000374201	0.996277	-0.0226692	0.777391
GP1BB	0.066143	0.40897	0.182364	0.0218281
GP5	-0.0415478	0.604232	-0.0219443	0.784332
GP9	-0.0455229	0.570059	-0.0619285	0.439528
GPC1	-0.0825454	0.302493	0.0257606	0.747992
GPCPD1	-0.0227277	0.776831	0.105309	0.187883
GPD1L	0.00823544	0.918203	0.116567	0.144683
GPD2	0.0237625	0.766956	0.173274	0.0294638
GPI	-0.0637897	0.425876	0.213836	0.00697966
GPLD1	0.0271138	0.735235	0.0221005	0.782835
GPNMB	0.13275	0.0963611	-0.0202089	0.801017
GPS1	0.00075674	0.992471	0.123587	0.121846
GPX1	0.204495	0.00995616	0.291517	0.000202187
GPX3	-0.0932064	0.244091	-0.0309332	0.699623
GPX4	0.00991787	0.90157	0.350067	6.52e-06
GPX7	0.0593315	0.458987	0.144338	0.0703928
GPX8	-0.015666	0.845105	0.047984	0.549369
GRB2	0.0204113	0.799066	0.301923	0.000115566
GRHPR	-0.0296911	0.711137	0.268909	0.000634443
GRIPAP1	-0.0194138	0.808692	0.154257	0.0529673
GRK6	-0.0415383	0.604314	0.0870114	0.276995
GRN	0.024535	0.759607	0.361232	3.12e-06
GRPEL1	0.0534828	0.504512	0.15404	0.0533074
GSDMD	0.00318902	0.968279	0.372082	1.48e-06
GSK3A	0.000115339	0.998852	0.0781109	0.329295
GSK3B	-0.0334853	0.676182	0.11404	0.153654
GSN	0.00159787	0.984103	-0.0689332	0.389447
GSPT1	0.0530289	0.50814	0.578281	1.77e-15
GSPT2	-0.0509782	0.524704	0.142248	0.0746015
GSR	0.138534	0.082582	0.742069	6.8e-29
GSS	-0.0133834	0.86745	0.0996555	0.212835
GSTK1	-0.0243705	0.76117	0.180593	0.0231653
GSTM2	-0.0265702	0.740351	0.023514	0.769323
GSTM3	-0.0404401	0.613914	0.130291	0.102745
GSTO1	-0.143898	0.0712606	0.0946357	0.236903
GSTP1	-0.101789	0.203155	0.198123	0.0125821
GTF2I	0.00702314	0.930211	0.118211	0.139065
GTF3C4	0.0188447	0.814197	0.150544	0.0590184
GTPBP1	-0.0379146	0.636238	0.300928	0.000122026
GTPBP2	-0.0414763	0.604855	0.0694179	0.386114
GUCY1B3	0.000528945	0.994737	0.120183	0.132546
GUK1	0.221098	0.00524267	0.0015879	0.984202
GUSB	0.0432151	0.589788	0.394892	2.83e-07
GYG1	-0.0956218	0.23203	0.207527	0.00888601
GYPA	0.0354499	0.658345	-0.12644	0.113406
GYPC	0.0278048	0.728747	-0.047131	0.556499
GYS1	-0.0360104	0.65329	0.129791	0.104082
H1FX	0.0505335	0.528331	0.106584	0.182562
H2AFY	-0.0429494	0.592079	0.245055	0.00191379
H2AFY2	0.0470596	0.557098	0.114938	0.150422
H6PD	-0.086863	0.277818	0.16926	0.0335007
HAAO	-0.0370766	0.64372	0.144999	0.0691022
HABP2	-0.0931551	0.244352	-0.028277	0.724325
HADH	0.0557068	0.486928	0.0655429	0.413243
HADHA	0.0177484	0.824827	0.152832	0.055226
HADHB	-0.0410795	0.608316	0.0973085	0.223861
HAGH	-0.0113072	0.887866	0.00616073	0.938763
HAPLN1	-0.0122172	0.878907	-0.0680594	0.3955
HAPLN3	0.00267583	0.973381	-0.00442913	0.955954
HARS	-0.0433084	0.588984	0.168524	0.034289
HAT1	-0.013855	0.862824	0.129785	0.104099
HAUS2	0.0120421	0.88063	0.217098	0.00614461
HBB	0.0713287	0.373142	-0.182897	0.0214392
HBD	0.139176	0.0811555	-0.0978808	0.221136
HBG1	0.149118	0.0614871	-0.131419	0.0997751
HBG2	-0.0179754	0.822624	-0.107088	0.180493
HBM	0.0155727	0.846017	0.0773427	0.334088
HBQ1	-0.00106144	0.989439	-0.0518428	0.517687
HBS1L	-0.0389401	0.627132	0.0876295	0.273584
HBZ	-0.0498962	0.533551	-0.046224	0.564127
HCCS	0.00180178	0.982075	0.258536	0.00103848
HCFC1	0.0512465	0.522521	0.443131	5.52e-09
HCK	-0.0833285	0.297914	0.282813	0.00031765
HCLS1	-0.0341444	0.670177	0.0578606	0.470216
HDAC1	-0.0328469	0.682018	0.126193	0.11412
HDAC2	-0.0353326	0.659404	0.176985	0.0261082
HDAC6	-0.0518404	0.517707	0.130718	0.101612
HDDC2	0.0534768	0.504559	0.162831	0.0409376
HDGF	-0.00848014	0.915781	0.100165	0.210493
HDHD1	-0.0413711	0.605772	0.130398	0.102461
HDHD2	-0.02465	0.758515	-0.00487509	0.951524
HDLBP	0.0221337	0.782517	0.0914375	0.253196
HEATR5A	-0.0356337	0.656686	0.0949389	0.235397
HEATR5B	0.000688738	0.993147	-0.0283898	0.72327
HEBP1	-0.104412	0.191693	0.0404198	0.614092
HEBP2	-0.0665115	0.406359	0.0969386	0.225635
HECTD1	0.0197171	0.805763	0.0577191	0.471305
HECTD3	-0.0112027	0.888896	-0.0144732	0.856768
HERC4	0.0188914	0.813746	0.226301	0.00424765
HEXA	0.00202338	0.97987	0.250854	0.00147714
HEXB	-0.0394361	0.622748	0.212246	0.00742215
HFE	-0.108334	0.175446	-0.0101631	0.899148
HGFAC	-0.0471147	0.556635	0.00684406	0.931986
HGS	-0.0630579	0.431214	0.0141412	0.860019
HIBADH	-0.0199957	0.803073	0.139201	0.0810998
HIBCH	-0.0277902	0.728883	0.00816128	0.918937
HINT1	-0.0223007	0.780917	0.125812	0.115224
HINT2	-0.0609157	0.44706	0.0499901	0.532781
HIP1	-0.0377908	0.637341	0.181407	0.022542
HIST1H1B	-0.0502219	0.530881	0.0960477	0.229948
HIST1H1C	-0.0628322	0.432869	0.0905184	0.258018
HIST1H1D	0.0317532	0.692059	0.0166608	0.835405
HIST1H1E	0.018286	0.819611	0.0720695	0.368186
HK1	-0.0312081	0.697084	0.215192	0.00662085
HK2	-0.0450649	0.573949	0.233345	0.00317097
HK3	-0.0567524	0.478775	0.183414	0.0210674
HLA-A	-0.0965272	0.22762	0.0865478	0.279572
HLA-B	-0.103823	0.194223	0.20263	0.0106697
HLA-C	-0.0725381	0.365072	0.351371	5.99e-06
HLA-DMB	0.140109	0.0791164	0.102229	0.2012
HLA-DPA1	-0.0748501	0.349947	0.198673	0.012334
HLA-DPB1	-0.0997087	0.21259	0.0243913	0.760972
HLA-DQA1	-0.0555666	0.488027	0.174097	0.0286901
HLA-DQB1	-0.0719357	0.369078	0.225937	0.00431134
HLA-DRA	0.105851	0.185608	0.166194	0.0368899
HLA-DRB1	-0.0705328	0.378512	0.142755	0.0735617
HLA-DRB3	0.0040051	0.960167	0.204428	0.00998093
HLA-DRB4	-0.0168045	0.834006	0.287983	0.000243323
HLA-E	-0.0948758	0.23571	0.0359255	0.654055
HLA-F	0.0483391	0.546414	0.0801482	0.316798
HM13	-0.0479829	0.549378	0.191075	0.0161765
HMBS	0.0336132	0.675015	0.0534283	0.504946
HMCN1	0.0203146	0.799999	0.0140805	0.860614
HMG20A	-0.0864603	0.28006	0.0825956	0.302198
HMGB1	-0.0431428	0.590411	0.0566951	0.479221
HMGB2	0.0372986	0.641735	0.13097	0.100949
HMGCL	-0.0372167	0.642466	0.145869	0.0674332
HMHA1	-0.0375935	0.6391	0.0191788	0.810965
HMOX1	0.0697015	0.384171	0.241091	0.0022767
HMOX2	-0.049956	0.533061	0.166868	0.0361209
HNMT	-0.0500903	0.531959	0.163926	0.0395809
HNRNPA0	0.0332157	0.678645	0.0190074	0.812623
HNRNPA1	0.00371281	0.963072	0.225889	0.00431972
HNRNPA2B1	0.000929146	0.990756	0.106524	0.182811
HNRNPA3	-0.0547036	0.494819	0.00975921	0.903136
HNRNPAB	0.0419122	0.601061	0.0608363	0.447654
HNRNPC	0.0554182	0.489191	0.122165	0.126232
HNRNPD	-0.0592952	0.459262	0.203928	0.0101683
HNRNPDL	-0.033283	0.678029	-0.00471685	0.953096
HNRNPF	0.0286656	0.720693	0.137887	0.0840387
HNRNPH1	-0.0646741	0.419476	0.0683395	0.393553
HNRNPH2	0.0249481	0.755686	0.214294	0.00685655
HNRNPH3	0.0259537	0.746167	0.0106802	0.894047
HNRNPK	0.00314537	0.968713	0.144233	0.0705979
HNRNPL	-0.000845453	0.991588	0.277368	0.000418296
HNRNPM	-0.00429079	0.957328	0.323961	3.29e-05
HNRNPR	-0.0717452	0.37035	0.0642572	0.422486
HNRNPU	-0.00873401	0.91327	0.254841	0.00123187
HNRNPUL1	-0.0190216	0.812485	0.237008	0.00271462
HNRNPUL2	-0.044836	0.575898	0.233387	0.00316536
HOMER3	-0.0133505	0.867772	0.177117	0.0259955
HOOK3	-0.034506	0.666891	0.0222355	0.781541
HP	-0.117988	0.139817	0.026693	0.739194
HP1BP3	0.227182	0.00409699	0.08303	0.299654
HPCAL1	0.0293569	0.714246	0.223402	0.00477897
HPGDS	0.0603876	0.451017	-0.0520113	0.516325
HPR	-0.115599	0.148072	-0.103445	0.195861
HPRT1	-0.0308089	0.700772	0.172786	0.0299316
HPSE	-0.05593	0.485181	0.0201479	0.801605
HPX	-0.217554	0.00603517	0.0170955	0.831174
HRG	-0.203732	0.0102429	-0.0509477	0.524952
HS1BP3	-0.00562319	0.944097	0.110429	0.167194
HSBP1	-0.0346174	0.665881	0.0994563	0.213756
HSD17B10	-0.0766081	0.338714	0.114618	0.151566
HSD17B11	-0.0391726	0.625076	0.264946	0.000767642
HSD17B12	-0.05394	0.50087	0.286134	0.000267821
HSD17B4	-0.0164827	0.83714	0.242272	0.00216251
HSDL2	-0.00450733	0.955177	0.177665	0.0255306
HSP90AA1	-0.0484001	0.545908	0.397053	2.4e-07
HSP90AB1	-0.070086	0.381547	0.384584	6.07e-07
HSP90B1	-0.0447402	0.576715	0.200222	0.0116569
HSPA13	-0.0673162	0.400692	0.104292	0.192206
HSPA1L	-0.140223	0.0788715	0.0425404	0.595613
HSPA2	-0.0389702	0.626865	0.190736	0.0163702
HSPA4	-0.118685	0.137474	0.317344	4.85e-05
HSPA4L	-0.0637155	0.426415	0.167253	0.0356885
HSPA5	0.0233997	0.770413	0.233853	0.00310384
HSPA8	-0.0840707	0.293616	0.186158	0.0191858
HSPA9	-0.00582715	0.942073	0.208026	0.00871984
HSPB1	0.0796611	0.319758	0.0521257	0.515402
HSPB2	-0.0275465	0.73117	-0.0162771	0.839144
HSPB6	0.0151124	0.850514	-0.0321126	0.688754
HSPD1	0.0209092	0.794272	0.0296811	0.71123
HSPE1	0.0893822	0.264066	0.1899	0.0168557
HSPG2	0.00759443	0.92455	0.0894702	0.263594
HSPH1	-0.0637902	0.425872	0.298414	0.000139891
HTATIP2	-0.0367017	0.647079	0.0114798	0.886165
HTATSF1	0.00516274	0.948668	0.0895282	0.263283
HTRA1	0.0362516	0.651121	-0.0616599	0.441519
HTRA2	0.0206021	0.797228	-0.00341737	0.966009
HTRA3	-0.0202036	0.801068	-0.0087748	0.912866
HTT	0.0402791	0.615327	0.146999	0.0653146
HUWE1	-0.0346692	0.665411	0.10204	0.202037
HVCN1	-0.0346532	0.665556	0.0535794	0.50374
HYAL1	0.00559905	0.944336	-0.0739597	0.355724
HYAL2	0.017574	0.826522	-0.0473725	0.554475
HYOU1	0.0140557	0.860857	0.104508	0.191284
IAH1	0.0278778	0.728063	0.0255003	0.750455
IARS	-0.00844697	0.91611	0.398873	2.09e-07
IARS2	-0.110395	0.167324	0.0369847	0.644542
ICAM1	-0.136159	0.0880342	0.115074	0.149934
ICAM2	-0.0121835	0.879239	0.0430968	0.590807
ICAM3	-0.00737648	0.926709	0.133822	0.0936786
IDE	-0.000173918	0.99827	0.0639155	0.424962
IDH1	0.0143303	0.858167	0.37166	1.52e-06
IDH2	-0.0508193	0.525998	0.243167	0.00207949
IDH3A	-0.00721989	0.928261	0.265561	0.000745407
IDH3G	-0.0117841	0.883169	0.131355	0.0999416
IDI1	0.079496	0.320765	0.0839558	0.294278
IDO1	-0.116223	0.14588	0.12429	0.119724
IDUA	0.05508	0.49185	0.0828121	0.300928
IFI16	-0.0169391	0.832695	0.0216516	0.78714
IFI30	0.0967043	0.226764	0.360938	3.18e-06
IFI35	-0.115163	0.149619	0.311359	6.83e-05
IFIT1	0.0578048	0.470646	0.178081	0.0251824
IFIT3	0.000654636	0.993487	0.0520356	0.516129
IFIT5	-0.0266214	0.739869	0.0179417	0.822951
IFITM1	-0.0874132	0.274774	0.107688	0.178047
IGBP1	0.0168837	0.833235	0.321046	3.91e-05
IGF2R	-0.089723	0.262242	0.235713	0.00286873
IGFALS	-0.0917217	0.251718	-0.0975528	0.222695
IGFBP2	-0.0370546	0.643916	-0.0320944	0.688921
IGFBP3	-0.0679687	0.396131	0.0239271	0.765387
IGFBP4	-0.084155	0.29313	0.0942651	0.238753
IGFBP5	8.05e-05	0.999199	0.148669	0.0622834
IGFBP7	-0.0372659	0.642027	-0.0138542	0.862832
IGJ	-0.0272183	0.734252	-0.026421	0.741757
IGLL1	-0.0904655	0.258297	-0.0965475	0.227521
IGLL5	-0.170214	0.0325011	-0.122516	0.125139
IKBIP	0.0747342	0.350696	0.190481	0.0165171
IKBKAP	0.0725724	0.364844	0.347374	7.76e-06
IKBKG	-0.0192775	0.810011	0.122479	0.125252
IL16	-0.0755406	0.345507	0.120206	0.132471
IL18	-0.113659	0.155045	0.14169	0.0757576
IL1B	-0.0604985	0.450184	-0.0412233	0.607061
IL1RAP	-0.0469924	0.557661	0.148164	0.0631872
IL1RN	-0.0574599	0.473302	0.175567	0.02735
IL4I1	-0.0632818	0.429577	0.377994	9.76e-07
IL6ST	-0.00718691	0.928588	0.0850014	0.288286
IL8	-0.166151	0.0369402	-0.0398321	0.619257
ILF2	-0.0821107	0.305055	0.20455	0.00993592
ILF3	-0.0198757	0.804232	0.201705	0.0110398
ILK	-0.0189686	0.812998	0.0822802	0.304054
ILKAP	0.00329442	0.967231	0.119343	0.135293
ILVBL	-0.0841714	0.293036	0.0631652	0.430429
IMMT	-0.0304491	0.704103	0.205711	0.00951411
IMPA1	-0.0566691	0.479422	0.116209	0.145932
IMPAD1	-0.0769325	0.336667	0.0105075	0.89575
IMPDH1	-0.054642	0.495306	0.0968407	0.226106
IMPDH2	-0.0690799	0.388436	0.113061	0.157243
INF2	-0.045102	0.573634	0.0392609	0.624295
INHBA	-0.0630275	0.431437	0.0604332	0.450674
INHBC	0.0399911	0.617858	0.0618246	0.440298
INHBE	-0.012306	0.878034	-0.0478418	0.550555
INPP1	-0.016364	0.838296	0.0381747	0.633923
INPP5D	-0.011016	0.890735	0.186833	0.0187462
INPPL1	-0.0222019	0.781863	0.138923	0.0817161
INTS1	0.0465877	0.561063	0.120826	0.130473
INTS3	0.0814489	0.308983	0.122539	0.125068
INTS9	-0.0440443	0.582663	0.0747999	0.350271
IPO11	0.011787	0.883141	0.172105	0.030594
IPO5	-0.0689742	0.389164	-0.0122907	0.878185
IPO7	-0.0556815	0.487126	0.107321	0.179539
IPO9	0.0264589	0.7414	0.235894	0.00284675
IQGAP1	-0.0135999	0.865326	0.252367	0.00137925
IQGAP2	0.0185037	0.8175	0.252514	0.00137009
IRAK3	0.0095226	0.905474	0.0797613	0.319148
IRAK4	0.000495836	0.995067	0.177278	0.0258581
IRF2BP2	0.0628385	0.432822	0.406448	1.16e-07
IRF2BPL	0.0246827	0.758204	0.0905327	0.257943
IRF3	-0.0253361	0.752009	0.256001	0.00116792
IRGQ	-0.0568104	0.478326	0.0683933	0.39318
ISG15	-0.107862	0.177342	0.0938312	0.24093
ISG20	0.074016	0.355357	0.19952	0.0119595
ISLR	-0.0339813	0.671662	-0.00791525	0.921373
ISOC1	-0.013012	0.871096	0.360263	3.33e-06
ISOC2	-0.00857381	0.914855	0.0924799	0.247803
IST1	-0.10026	0.210058	-0.00921481	0.908516
ISYNA1	0.00598305	0.940526	-0.0296227	0.711773
ITCH	-0.0284313	0.722882	0.14404	0.0709795
ITGA1	-0.0287477	0.719925	0.065916	0.410583
ITGA2	-0.0178088	0.824241	-0.00424714	0.957762
ITGA2B	-0.00760691	0.924426	-0.0579214	0.469749
ITGA3	0.030463	0.703973	0.102856	0.198434
ITGA5	0.0132936	0.868331	0.281928	0.000332303
ITGA6	0.035629	0.656729	-0.0648056	0.418529
ITGA7	-0.075459	0.34603	0.0872414	0.275722
ITGAL	0.0272483	0.73397	0.166502	0.0365369
ITGAM	-0.0730842	0.361463	0.121571	0.1281
ITGAV	-0.0575303	0.472759	-0.0199234	0.803771
ITGAX	0.000875144	0.991293	0.287523	0.000249205
ITGB1	0.0384964	0.631065	-0.0106237	0.894604
ITGB2	-0.0574354	0.473491	0.167382	0.0355435
ITGB3	-0.0303873	0.704675	-0.0706207	0.377917
ITGB5	0.0752545	0.347342	-0.00932089	0.907467
ITIH1	-0.0488507	0.542172	-0.10594	0.185237
ITIH2	-0.202205	0.0108382	-0.0633593	0.429011
ITIH3	-0.0931485	0.244386	-0.129377	0.105202
ITIH4	-0.0448212	0.576024	-0.0826699	0.301762
ITLN1	0.0677559	0.397615	-0.0394429	0.622688
ITM2B	-0.00886267	0.911997	0.00914325	0.909223
ITPA	-0.0468948	0.55848	0.137645	0.0845914
ITPR1	-0.0260743	0.745029	0.150234	0.059548
ITPR2	-0.0378019	0.637242	0.0983524	0.218908
ITPRIP	-0.0277122	0.729615	0.109392	0.171243
ITSN1	0.0410739	0.608366	0.107485	0.178873
ITSN2	0.00815997	0.91895	0.13136	0.0999296
IVD	-0.0424235	0.596626	0.0275719	0.730931
IVNS1ABP	0.0615742	0.442155	0.204233	0.0100538
JAK1	-0.0551142	0.491581	0.160199	0.044359
JAK2	-0.00106882	0.989366	0.0207286	0.796011
JAM3	0.0263963	0.74199	0.0361773	0.651789
JUP	-0.0821837	0.304624	0.00843051	0.916272
KALRN	-0.0231318	0.77297	0.160273	0.0442598
KANK2	0.0127828	0.873348	0.117518	0.141413
KARS	-0.083202	0.29865	0.2154	0.0065675
KATNA1	-0.00954546	0.905248	-0.0236392	0.768129
KBTBD11	-0.0303414	0.7051	0.129944	0.103672
KCMF1	-0.052098	0.515625	0.0640491	0.423992
KCNAB2	0.0415313	0.604375	0.400526	1.84e-07
KCTD12	-0.0702067	0.380726	0.292281	0.000194193
KCTD21	0.0141569	0.859866	0.239183	0.00247269
KDELC1	0.0243717	0.761158	0.079636	0.319911
KDELC2	-0.0448466	0.575807	0.0241229	0.763524
KDM1A	0.0220611	0.783213	0.0335058	0.675995
KDSR	-0.0146186	0.855345	-0.012638	0.874771
KEL	0.0279559	0.727331	0.130026	0.103451
KHDRBS1	-0.00770326	0.923472	0.0396101	0.621213
KHSRP	-0.0312465	0.69673	0.279225	0.00038105
KIAA0196	-0.0463214	0.563306	0.30898	7.81e-05
KIAA0368	-0.0392519	0.624374	0.1783	0.0250004
KIAA1033	-0.0139152	0.862234	0.204025	0.0101317
KIAA1199	-0.0394558	0.622574	-0.0492025	0.539264
KIAA1429	-0.00787311	0.92179	0.164787	0.03854
KIAA1468	-0.0321427	0.688477	0.0843177	0.292195
KIAA1598	-0.022902	0.775166	0.177093	0.0260161
KIAA1715	-0.039382	0.623225	0.054694	0.494895
KIAA1967	-0.0395547	0.621702	0.172451	0.0302562
KIAA2013	0.00148915	0.985184	0.0040678	0.959544
KIF13B	0.147739	0.0639564	0.165618	0.0375591
KIF1B	0.0134556	0.866741	0.114763	0.151047
KIF2A	-0.006672	0.933692	0.128469	0.107686
KIF5B	-0.10479	0.19008	0.245743	0.0018565
KLC1	-0.0530315	0.508119	0.0670618	0.402478
KLKB1	-0.0738131	0.356681	-0.0967936	0.226333
KNG1	-0.140412	0.0784651	-0.0335288	0.675785
KPNA1	0.0594528	0.458068	0.0690956	0.388328
KPNA2	-0.0361078	0.652414	0.0797329	0.31932
KPNA3	-0.00252106	0.974921	0.166747	0.0362588
KPNA4	-0.106166	0.184295	0.13128	0.100137
KPNA6	-0.0596316	0.456714	0.271255	0.000565972
KPNB1	-0.0698853	0.382916	0.140651	0.0779535
KRT1	-0.0332738	0.678114	0.152301	0.0560871
KRT10	-0.0311806	0.697337	0.115619	0.148003
KRT14	-0.0295083	0.712837	0.112188	0.160491
KRT16	-0.0359246	0.654063	0.0698669	0.383041
KRT2	-0.0462461	0.563941	0.153852	0.0536011
KRT5	-0.0372522	0.642149	0.0491849	0.539409
KRT73	0.0469685	0.557861	0.245278	0.00189501
KRT8	-4.79e-05	0.999523	0.00392389	0.960974
KRT9	-0.0471367	0.556451	0.111536	0.162953
KTN1	0.00388541	0.961357	0.182583	0.0216672
KYNU	-0.0800695	0.317275	0.310503	7.17e-05
L3HYPDH	-0.00998558	0.900901	0.0954393	0.232927
LACTB	0.00958167	0.90489	0.221813	0.00509474
LAIR1	0.0741512	0.354477	0.196181	0.0134952
LAMA2	-0.0341569	0.670064	0.023872	0.765913
LAMA4	0.104337	0.192011	0.125516	0.116088
LAMA5	0.0536018	0.503563	0.0976955	0.222016
LAMB1	-0.0460562	0.565544	0.163485	0.0401217
LAMB2	-0.0255383	0.750095	0.0267467	0.738688
LAMC1	-0.0455515	0.569816	0.132529	0.0969212
LAMP1	0.0138193	0.863174	0.12468	0.118557
LAMP2	0.00175415	0.982548	0.077094	0.33565
LAMTOR1	0.102078	0.20187	0.528469	9.56e-13
LAMTOR2	-0.0496705	0.535407	0.110128	0.16836
LAMTOR3	-0.0308048	0.70081	0.0891037	0.265563
LAMTOR4	-0.0442651	0.580772	0.221296	0.00520143
LAMTOR5	-0.0348345	0.663913	0.11828	0.138832
LANCL1	-0.0467671	0.559554	0.081378	0.309405
LANCL2	-0.04391	0.583814	0.0366535	0.647511
LAP3	-0.0446167	0.577768	0.274695	0.000477839
LARS	-0.0335495	0.675596	0.044869	0.575617
LASP1	-0.0125412	0.875722	0.137179	0.0856589
LBP	-0.0109566	0.891321	-0.0634953	0.428019
LBR	-0.0520388	0.516104	0.086011	0.282577
LCAT	-0.0748947	0.349659	0.0955469	0.232398
LCN2	-0.0613027	0.444174	0.0884457	0.269123
LCP1	-0.0573477	0.474168	0.29312	0.000185753
LCP2	0.0245753	0.759223	0.0152307	0.849357
LDHA	0.0533029	0.505948	0.27393	0.000496272
LDHB	0.203394	0.0103722	0.335346	1.65e-05
LDLR	0.124502	0.119089	0.119175	0.135848
LEMD2	-0.0209181	0.794187	0.153072	0.0548405
LEPRE1	-0.0145056	0.85645	0.139506	0.0804298
LEPREL2	-0.0222199	0.781691	0.0836768	0.295892
LETM1	-0.0401836	0.616165	0.194926	0.0141151
LFNG	-0.0223106	0.780822	-0.039857	0.619038
LGALS1	0.00839871	0.916587	0.0180058	0.822329
LGALS3	0.0601693	0.452657	-0.00649337	0.935463
LGALS3BP	0.0223881	0.78008	0.0520707	0.515846
LGALSL	-0.0953332	0.233449	-0.00668784	0.933535
LGMN	0.0761984	0.341311	0.102491	0.20004
LHFPL2	0.158439	0.0467767	0.14631	0.0665984
LHPP	-0.0182117	0.820332	0.00279921	0.972155
LILRA6	0.0671997	0.401509	0.13959	0.080246
LILRB1	0.0152131	0.84953	0.278108	0.000403069
LILRB2	0.101518	0.204368	0.148432	0.062706
LILRB4	0.0671931	0.401555	0.339745	1.26e-05
LILRB5	-0.0300201	0.708081	0.186064	0.0192477
LIMA1	-0.00276211	0.972523	0.100048	0.211028
LIMK1	-0.0405659	0.612811	0.039456	0.622572
LIMS1	-0.0471643	0.556219	0.0550332	0.492218
LIPA	0.033982	0.671655	0.208736	0.0084885
LIPG	-0.0868239	0.278035	0.00168815	0.983205
LMAN1	-0.0711734	0.374186	0.231577	0.00341512
LMAN2	-0.0327328	0.683063	0.3137	5.98e-05
LMAN2L	0.195128	0.014014	0.0353448	0.659295
LMCD1	0.0680833	0.395333	0.337125	1.48e-05
LMF2	-0.0158153	0.843649	0.0116719	0.884274
LMNA	0.0399262	0.618429	0.0545346	0.496155
LMNB1	0.033535	0.675728	0.233239	0.00318512
LMNB2	0.00795291	0.921	0.0752031	0.347673
LMOD1	-0.0284174	0.723011	0.0352815	0.659866
LNPEP	0.0332454	0.678372	0.116237	0.145831
LONP1	-0.0749487	0.349311	0.29027	0.000215902
LOX	0.0998984	0.211717	0.104492	0.191348
LOXL1	-0.0273475	0.733038	0.0574942	0.473037
LOXL2	-0.0590139	0.461399	-0.00942791	0.90641
LOXL3	-0.0701408	0.381174	0.076235	0.341079
LPA	0.0444282	0.579378	-0.0100166	0.900594
LPCAT1	-0.0513129	0.521981	0.0389327	0.627198
LPCAT2	-0.0404558	0.613776	0.092168	0.249408
LPCAT3	-0.0675968	0.398727	0.0936386	0.241902
LPL	0.0429337	0.592214	-0.101571	0.204127
LPP	-0.0371839	0.642759	0.0649509	0.417484
LPXN	-0.0465835	0.561098	0.111873	0.161677
LRBA	0.0805091	0.314617	0.131708	0.0990257
LRCH1	0.0346431	0.665647	0.0542323	0.498549
LRCH4	-0.00276764	0.972468	0.120983	0.129969
LRG1	-0.122876	0.124025	-0.0637981	0.425815
LRP1	0.0302322	0.706113	0.317697	4.75e-05
LRPAP1	0.133179	0.0952798	0.143876	0.0713061
LRPPRC	-0.102574	0.199675	0.145225	0.0686647
LRRC14	0.0254247	0.75117	0.0902164	0.259616
LRRC15	-0.0337884	0.673418	0.211149	0.0077418
LRRC17	0.00205675	0.979538	0.0269434	0.736837
LRRC25	-0.0102589	0.898203	0.291844	0.000198727
LRRC32	-0.0587724	0.463238	0.0866146	0.2792
LRRC40	-0.0727967	0.36336	-0.0219126	0.784635
LRRC47	0.0111907	0.889014	0.0975679	0.222623
LRRC59	-0.037049	0.643967	0.144558	0.0699607
LRRFIP1	-0.0420937	0.599485	0.0127638	0.873534
LRRFIP2	0.00504825	0.949805	0.0955925	0.232175
LRRK2	0.00398326	0.960384	0.124138	0.12018
LRSAM1	0.048878	0.541946	0.0918525	0.251039
LSM1	-0.0499756	0.5329	-0.00419629	0.958267
LSM12	0.00793578	0.921169	0.203929	0.0101681
LSM2	-0.0298291	0.709854	0.394208	2.98e-07
LSM3	-0.101335	0.205189	0.110164	0.16822
LSM4	0.164926	0.0383747	0.11851	0.138062
LSM7	-0.0241432	0.763331	0.121746	0.127547
LSP1	0.0925951	0.247212	0.510347	7.39e-12
LSS	-0.109146	0.17221	0.172499	0.0302088
LTA4H	0.030781	0.70103	0.444915	4.72e-09
LTBP1	0.00755037	0.924986	0.111948	0.161395
LTBP2	0.091686	0.251903	0.0537546	0.502344
LTBP4	0.0375975	0.639065	0.0710977	0.374695
LTF	-0.112043	0.161035	0.137262	0.0854686
LUC7L3	-0.0470063	0.557545	0.08661	0.279226
LUM	0.00120151	0.988046	0.000275261	0.997261
LUZP1	-0.044511	0.578671	0.185173	0.0198437
LXN	-0.0608826	0.447308	0.0539369	0.500894
LY6G6F	-0.0708311	0.376494	0.0116391	0.884596
LYN	-0.00534072	0.946901	0.345387	8.81e-06
LYPLA1	-0.0914394	0.253186	0.0338724	0.672653
LYPLA2	-0.0915196	0.252768	0.115618	0.148004
LYPLAL1	-0.047378	0.55443	0.161058	0.0432161
LYVE1	0.0171924	0.830231	0.0434814	0.587495
LYZ	-0.0329989	0.680627	0.13693	0.0862334
LZIC	-0.00880329	0.912585	0.164994	0.0382935
LZTFL1	-0.0729537	0.362323	0.145293	0.0685342
M6PR	-0.160446	0.0440281	0.0918506	0.251049
MACF1	-0.0745573	0.35184	0.17968	0.0238816
MACROD1	-0.0443453	0.580086	0.0852616	0.286807
MAD1L1	0.0314201	0.695128	0.146891	0.0655142
MADD	-0.0905207	0.258006	0.0592406	0.459676
MAGED2	-0.0415173	0.604497	0.0239252	0.765406
MAMDC2	0.10499	0.18923	-0.0311033	0.698051
MAN1A1	-0.0250662	0.754565	-0.0563959	0.481547
MAN1A2	-0.0446707	0.577308	0.135648	0.089246
MAN1B1	-0.0281355	0.725649	0.00297441	0.970412
MAN2A1	0.0587258	0.463593	0.537468	3.31e-13
MAN2A2	-0.00318756	0.968293	0.0334521	0.676485
MAN2B1	-0.0480546	0.548781	0.200624	0.0114869
MAN2B2	0.074127	0.354634	0.154851	0.0520492
MAN2C1	-0.035379	0.658986	0.051952	0.516804
MANF	-0.0730796	0.361493	0.15912	0.0458292
MAOB	-0.0637009	0.426522	0.106849	0.181472
MAP1A	-0.0191547	0.811198	0.137001	0.0860695
MAP1B	-0.0469699	0.55785	0.105962	0.185147
MAP1S	0.0873661	0.275034	0.672586	3.76e-22
MAP2K1	-0.0812107	0.310405	0.0876815	0.273298
MAP2K2	-0.00385365	0.961672	0.0140021	0.861382
MAP2K3	-0.0767085	0.33808	0.0835583	0.296579
MAP4	-0.0130429	0.870793	0.149528	0.060769
MAP4K2	0.133164	0.0953163	0.751253	5.99e-30
MAPK1	0.0414401	0.60517	0.385215	5.8e-07
MAPK14	-0.0984889	0.218266	0.185609	0.0195502
MAPK3	-0.0757979	0.343862	0.201357	0.0111819
MAPKAPK2	-0.0338375	0.672971	0.117048	0.143023
MAPKAPK3	0.157141	0.0486306	0.540171	2.39e-13
MAPRE1	-0.0902132	0.259633	0.184279	0.0204577
MAPRE2	-0.0655973	0.412854	0.0430384	0.59131
MARCKS	-0.0888445	0.266962	0.170278	0.0324349
MARCKSL1	-0.0364419	0.649411	0.074161	0.354413
MARCO	-0.124202	0.119988	0.120361	0.131968
MARS	-0.0472333	0.555641	0.207719	0.00882171
MASP1	-0.000178962	0.998219	0.0933226	0.243501
MASP2	-0.107906	0.177167	-0.0388571	0.627867
MAT2A	-0.115842	0.147217	0.132947	0.0958625
MAT2B	-0.0270384	0.735943	0.284162	0.000296454
MATN2	0.0555219	0.488377	-0.0622502	0.43715
MATR3	-0.00812553	0.919291	0.0281707	0.72532
MAVS	-0.0750238	0.348827	-0.00152749	0.984803
MBNL1	-0.027161	0.73479	0.0404538	0.613794
MBOAT7	-0.038774	0.628603	0.258271	0.00105139
MCAM	-0.0357533	0.655607	0.0430972	0.590804
MCCC1	-0.00807872	0.919754	0.10033	0.20974
MCCC2	0.0562312	0.48283	0.117626	0.141046
MCFD2	0.00578238	0.942517	-0.00780858	0.922429
MCMBP	-0.0368476	0.64577	0.0257512	0.748081
MCTS1	-0.0679883	0.395994	0.0769364	0.336642
MCU	-0.0445144	0.578642	0.0650069	0.417082
MDH1	-0.00554459	0.944877	0.059079	0.460904
MDH2	0.108797	0.173594	0.248856	0.00161609
ME1	0.0118667	0.882356	0.0654626	0.413817
ME2	-0.11881	0.137058	0.167056	0.0359093
MECR	-0.0933567	0.243328	0.0694881	0.385632
MEFV	0.045794	0.567762	0.127828	0.10947
MEMO1	0.038437	0.631592	0.0991312	0.215264
MESDC2	-0.062262	0.437064	0.0122837	0.878254
METAP1	-0.0215989	0.787645	0.197184	0.0130164
METAP2	-0.0330624	0.680046	0.167898	0.0349722
METRNL	-0.0603219	0.45151	-0.0400468	0.617368
METTL7A	-0.0103796	0.897012	0.158501	0.0466896
MFAP2	0.0716944	0.37069	0.104826	0.189928
MFAP4	-0.0061587	0.938783	-0.0694612	0.385817
MFAP5	0.0729368	0.362435	0.101948	0.202445
MFF	0.0361762	0.651798	0.156869	0.0490268
MFGE8	0.0891669	0.265223	-0.0232016	0.772303
MFN2	-0.0224296	0.779683	0.166268	0.0368051
MFSD10	-0.0887452	0.267499	0.121198	0.129284
MGAM	-0.0468399	0.558941	0.100977	0.206799
MGAT1	-0.00404971	0.959724	0.0197275	0.805663
MGEA5	0.00466508	0.95361	0.163429	0.0401914
MGLL	-0.00614989	0.93887	0.0415629	0.604101
MGP	-0.0437375	0.585294	0.0714504	0.372325
MGST1	-0.103823	0.194224	0.201981	0.0109282
MGST2	-0.042981	0.591806	0.206038	0.00939816
MGST3	-0.0128587	0.872602	0.285691	0.000274008
MIA3	0.00192085	0.98089	0.161098	0.0431645
MICAL1	0.00598086	0.940547	0.320449	4.05e-05
MICU1	0.0187663	0.814957	0.128204	0.108419
MICU2	0.0319805	0.689968	0.0433237	0.588852
MIF	-0.103018	0.197722	0.183318	0.0211355
MIF4GD	0.00307716	0.969391	0.193649	0.0147718
MINPP1	0.000247848	0.997534	0.0230622	0.773635
MLEC	-0.0770834	0.335717	0.136814	0.0865023
MLKL	0.237975	0.00260454	-0.00873227	0.913287
MLLT4	0.0401611	0.616364	0.113526	0.155529
MME	-0.0448362	0.575896	0.090671	0.257213
MMP1	-0.0701153	0.381348	0.0680237	0.395748
MMP10	-0.0813037	0.309849	0.0859812	0.282744
MMP12	-0.0754248	0.346249	0.0782317	0.328546
MMP14	-0.0589254	0.462072	0.0407101	0.611548
MMP19	0.0042434	0.957799	0.0533693	0.505417
MMP2	-0.106018	0.184912	0.0134928	0.866376
MMP3	-0.139235	0.0810245	0.0400924	0.616967
MMP8	-0.0811703	0.310646	0.0915514	0.252603
MMP9	-0.0492469	0.538897	0.127563	0.110211
MMRN1	-0.0358024	0.655165	-0.0817437	0.307229
MMRN2	-0.000778487	0.992254	0.116795	0.143896
MMS19	-0.0822759	0.30408	0.103574	0.195301
MNDA	-0.115748	0.147547	0.0922513	0.248979
MNF1	-0.0515843	0.51978	0.137231	0.0855401
MOB3A	-0.0400811	0.617067	0.0418607	0.601509
MOGS	-0.0657622	0.411678	0.200274	0.0116346
MON2	-0.00836499	0.916921	0.173244	0.0294925
MORC3	-0.0224348	0.779633	0.123688	0.12154
MORF4L1	-0.0738379	0.35652	0.0150523	0.851102
MOSPD2	-0.0198944	0.804051	0.163134	0.0405584
MPDU1	-0.0658614	0.410972	0.117318	0.142095
MPEG1	-0.0412574	0.606764	0.0826179	0.302067
MPI	0.234429	0.00302919	0.890887	2.45e-55
MPO	-0.07662	0.338638	0.105355	0.187687
MPP1	-0.0342803	0.668942	0.00860236	0.914572
MPRIP	-0.0112639	0.888292	0.0836941	0.295792
MPST	0.0384086	0.631845	0.283078	0.000313377
MRC1	-0.0292937	0.714835	0.336911	1.5e-05
MRC2	0.0473293	0.554838	0.146136	0.0669274
MRE11A	-0.0887694	0.267367	0.0395582	0.621671
MRI1	0.178174	0.0251053	0.433285	1.3e-08
MROH1	0.0131389	0.86985	0.145241	0.0686341
MRPL19	0.0109295	0.891588	0.125636	0.115738
MRPL50	0.00322411	0.96793	0.183516	0.0209948
MRPS22	-0.0359333	0.653985	0.00999653	0.900793
MRPS27	0.0483393	0.546413	0.209131	0.00836203
MRPS30	-0.0119156	0.881875	0.152808	0.0552654
MSH2	-0.0714352	0.372427	-0.00771163	0.923389
[truncated: 1,686 more rows]

## Sheet: Figure 2I
Pathway	q-value	Symbol
Amino_acid_metabolism	0.00081094	FH; ASS1; ADH4
Fructose_and_mannose_metabolism	0.00179871	SORD; MPI
Glycine_serine_and_threonine_metabolism	0.00198666	GATM; SHMT1

## Sheet: Figure 2J
#node1	node2	node1_string_id	node2_string_id	neighborhood_on_chromosome	gene_fusion	phylogenetic_cooccurrence	homology	coexpression	experimentally_determined_interaction	database_annotated	automated_textmining	combined_score
ASS1	SHMT1	9606.ENSP00000361471	9606.ENSP00000318868	0.061	0	0	0	0.147	0.066	0	0.54	0.61
ASS1	FH	9606.ENSP00000361471	9606.ENSP00000355518	0.045	0	0	0	0.059	0.185	0.172	0.539	0.669
ASS1	GATM	9606.ENSP00000361471	9606.ENSP00000379895	0	0	0	0	0.042	0.044	0	0.44	0.442
FH	MPI	9606.ENSP00000355518	9606.ENSP00000318318	0.118	0	0	0	0.06	0	0	0.429	0.485
FH	SHMT1	9606.ENSP00000355518	9606.ENSP00000318868	0	0	0	0	0.097	0	0	0.54	0.567
GATM	SHMT1	9606.ENSP00000379895	9606.ENSP00000318868	0	0	0	0	0.093	0.056	0.906	0.558	0.96
GNG5	GRK2	9606.ENSP00000359675	9606.ENSP00000312262	0	0	0	0	0.042	0.12	0.5	0.092	0.566
MPI	SORD	9606.ENSP00000318318	9606.ENSP00000267814	0.061	0	0	0	0.166	0	0	0.412	0.499
