# Supplementary material for: Integrated plasma and vegetation proteomic characterization of infective endocarditis for early diagnosis and treatment
Source: Nat Commun. 2025 May 30;16:5052. doi: 10.1038/s41467-025-60184-8 (PMC12125238; doi:10.1038/s41467-025-60184-8)
Supplement: Supplementary file 6 — Source Data [file 41467_2025_60184_MOESM6_ESM.zip › Source Data/IE_Figure1.xlsx]

## Sheet: Figure 1B
Samples	Group	A1BG	A2M	ABCC2	ABCC4	ABCD3	ABCE1	ABCF3	ABHD11	ABHD12	ABI3BP	ABLIM1	ABR	ACAA1	ACAA2	ACACA	ACACB	ACADVL	ACAN	ACAT1	ACE	ACE2	ACOX1	ACOX3	ACR	ACSL3	ACSL4	ACSL5	ACTA1	ACTA2	ACTB	ACTBL2	ACTC1	ACTG1	ACTG2	ACTN1	ACTN4	ACTR1B	ACY1	ADAMTS13	ADAR	ADD1	ADD2	ADH1C	ADH5	ADIPOQ	ADSL	AFM	AGL
Exp129839	IE (at admission)	183.018	633.85	0.185396	0.13084	4.90469	1.29876	1.21615	1.12756	3.13349	0.881791	0.212624	1.09177	1.4045	1.01437	0.168945	0.162142	0.0850924	22.0825	0.674282	0.499208	0.716529	0.0716266	0.80644	0.0052122	0.197562	9.41499	2.9138	25.5415	23.8719	30.6977	15.0554	25.7399	30.6977	24.9569	1.11247	3.96872	44.6736	3.55249	0.481915	4.21431	0.996594	0.333121	15.5723	6.96386	12.2576	7.67785	35.6568	0.308631
Exp129840	IE (at admission)	158.167	617.235	0.4827	0.290707	3.4373	0.327265	0.983721	1.80871	2.82159	0.957727	0.360785	0.319965	0.802711	1.2888	0.133101	0.127741	0.38836	21.4216	0.526564	0.952633	0.937694	0.891836	0.994007	0.0275538	0.040667	6.12333	3.78991	15.367	12.9273	19.7556	11.6906	15.1133	19.7556	13.5149	3.45484	0.913797	19.1674	1.3536	0.691306	1.16156	1.56895	0.769871	15.9258	2.01317	7.20519	11.0421	48.3789	0.428202
Exp129841	IE (at admission)	207.728	737.376	0.34336	0.177427	0.254628	0.612539	0.614779	0.3333	0.559706	0.542187	0.225134	0.144896	0.472264	11.0395	0.418211	0.258583	0.121865	17.2701	2.07063	0.629845	0.894951	0.295601	1.1597	0.0124929	1.56865	1.15554	5.55569	7.02103	6.57936	8.60821	6.02305	6.64101	8.60821	6.87842	0.663009	1.58556	33.3008	10.6461	0.168035	2.58776	0.633735	0.306148	4.33143	0.537198	9.30005	8.67541	21.643	0.0870798
Exp129842	IE (at admission)	392.807	1094.29	0.498635	0.150322	1.57615	2.04321	0.452246	0.914557	0.604801	3.20994	0.116515	0.589974	1.10148	2.29158	0.206109	0.162023	0.275911	15.9247	1.17588	0.269965	1.24665	0.474688	0.462185	0.0450631	0.0783204	1.61682	3.57993	6.80845	5.83658	8.54113	6.30594	5.8491	8.54113	6.10188	28.2869	2.28629	96.2123	0.737483	0.305626	2.02719	0.716184	2.71808	11.5704	5.51304	3.91316	13.1312	52.5787	0.421015
Exp129843	IE (at admission)	321.541	766.092	0.709091	0.372918	0.22224	1.3577	0.887582	0.521828	0.530362	2.91247	0.179185	0.535361	2.29241	8.13526	0.252714	0.169427	0.176546	24.7389	2.10498	0.445184	0.0288228	0.47127	1.28793	0.0378952	1.14857	7.13143	5.12816	19.8876	17.4003	22.0767	18.3153	17.6568	22.0767	18.0576	2.06184	1.16279	51.0483	0.55086	0.36676	1.82042	0.498456	0.897843	14.156	2.87306	15.8792	5.36181	48.1425	0.137327
Exp129844	IE (at admission)	119.306	455.846	1.28047	0.313254	0.255995	0.23366	0.192004	0.862994	0.243395	4.10487	0.135617	0.661801	0.607128	9.20617	0.181831	0.149472	1.06918	38.0824	3.18089	0.419869	0.718643	0.339243	1.01069	0.0223558	0.07246	5.26952	2.52944	23.4904	20.8795	25.8759	20.1548	21.312	25.8759	21.6001	3.0734	1.13748	27.7237	13.064	0.32584	1.10789	0.200256	0.663745	3.61951	1.80868	21.917	9.313	19.8798	0.183303
Exp129845	IE (at admission)	184.945	723.637	0.436261	0.116635	0.294374	1.27725	0.171225	1.72305	0.594216	3.49857	0.115003	0.271376	0.468844	0.751495	0.352119	0.337939	0.198486	21.4846	1.3584	0.283243	0.620779	0.903235	0.624903	0.0308651	0.228322	2.95472	3.61928	4.61845	5.1307	7.4927	6.89231	4.22615	7.4927	5.31148	1.52722	1.82276	29.9364	0.58133	0.169514	1.27777	0.0586022	0.0318548	3.32487	0.265352	19.1644	11.6951	26.792	0.134344
Exp129847	IE (at admission)	141.075	774.756	1.44535	0.214649	0.19471	1.37092	0.178386	0.750957	0.637121	1.92956	0.167548	1.04782	1.10274	0.0263584	0.139959	0.134323	0.138262	24.2466	1.4314	0.467795	0.452923	0.141796	1.52183	0.00703635	0.442222	5.10447	2.50317	10.3088	9.20927	13.3214	10.7891	9.32742	13.3214	9.47259	0.819648	0.641597	21.8396	0.277989	0.266173	2.03678	1.29398	0.71137	6.66416	0.108901	12.9551	11.241	13.6385	0.284198
Exp129848	IE (at admission)	232.489	770.014	0.866259	0.165015	1.16691	0.665952	0.340817	0.243875	1.48247	2.13655	0.102737	0.817193	0.42694	14.2765	0.207699	0.199335	0.17942	8.31807	0.441326	0.395959	0.80647	0.373797	0.573259	0.00659098	0.194448	2.42478	4.13901	9.20039	8.53339	11.7021	8.6249	8.81821	11.7021	8.92127	1.4593	0.338409	49.3168	2.61791	0.327907	2.00099	1.55096	0.619923	2.40433	3.03385	32.0174	13.9467	38.8671	0.109112
Exp129849	IE (at admission)	381.334	1003.74	0.23734	0.156436	0.684961	0.602551	1.48697	2.75824	1.16445	1.07475	0.131042	0.333917	0.695321	9.74052	0.333976	0.186311	0.171869	13.178	3.98568	0.492825	0.593106	0.637303	1.27459	0.0103974	0.194245	1.73147	4.86908	4.7914	4.49697	7.06531	2.44972	4.49697	7.06531	4.70138	1.10299	0.401304	51.9018	3.50283	0.109227	2.07521	0.201682	0.513674	9.55575	0.721451	17.0242	6.39522	62.4265	0.151181
Exp129587	IE (at admission)	246.472	744.091	0.428796	0.219334	1.59127	0.605325	0.621374	0.815014	0.171817	4.47727	0.569006	0.344428	1.4349	2.49732	0.207603	0.199243	0.125221	8.40082	2.40282	0.291274	0.320691	5.57034	2.56399	0.00812999	2.324	5.61302	2.84454	6.93342	7.2149	10.2188	6.21905	7.2502	10.2188	7.49518	12.0867	3.04481	19.2076	3.16191	0.804901	1.53631	7.98065	0.798732	14.1353	12.4638	14.9261	10.5801	19.6614	0.122122
Exp129588	IE (at admission)	244.575	984.795	0.254571	0.550352	0.600585	0.401406	0.895383	0.401459	0.414095	1.53147	0.460594	0.275202	1.77582	1.82361	0.366893	0.217041	0.319516	4.81492	1.77261	0.331876	1.01122	5.4677	2.49644	0.00955495	0.336907	1.64339	4.64351	6.28089	6.21422	8.74255	5.67075	6.23025	8.74255	6.49669	7.22139	0.230612	33.5051	0.261966	0.245136	1.71762	1.07321	0.581965	6.45418	3.51359	21.9352	3.69037	28.8407	0.0917089
Exp129589	IE (at admission)	331.235	744.398	0.547767	0.179785	0.643566	1.91597	0.0800088	1.4707	0.245621	1.69581	0.142236	0.586834	0.856928	12.2369	0.311702	0.178071	0.216394	10.1871	3.58468	0.228636	0.358939	0.639836	1.71857	0.0058401	0.836664	16.2419	4.37738	22.2504	19.8254	24.9325	22.9413	20.0124	24.9325	20.2531	1.72081	1.45349	37.8155	2.93869	0.514338	1.76737	0.772831	0.37946	6.32521	1.94099	7.06868	12.4737	39.9829	0.55235
Exp129590	IE (at admission)	321.872	801.297	0.480935	0.206933	0.263808	2.32726	0.0583793	0.459459	0.314544	1.84021	0.118179	0.345895	0.30952	8.64827	0.275917	0.264806	0.300532	10.0774	1.39356	0.280944	0.59595	0.304089	1.91597	0.0235666	0.236166	1.59275	3.0069	8.08944	7.46363	10.4116	7.82006	7.50024	10.4116	7.80289	0.428507	0.0936183	33.4522	1.93483	0.393481	1.3699	0.812367	0.453871	0.033239	0.95018	10.4863	12.022	20.9489	0.122764
Exp129635	IE (at admission)	283.294	1742.42	0.265583	0.452779	0.685536	1.33779	0.567236	0.901866	0.495833	1.44131	0.213315	0.171001	1.43421	4.31551	0.637243	0.560297	0.126561	6.34836	9.26957	0.510296	1.78473	0.622928	4.45434	0.0179606	1.10074	1.94678	8.26754	27.5808	24.3614	29.9698	26.5391	23.8945	29.9698	24.4647	12.5672	1.98569	94.1671	15.0356	0.755286	2.59159	12.9478	0.723776	9.9057	0.888407	19.6022	34.8999	41.1642	0.165569
Exp129636	IE (at admission)	357.14	1023.55	0.702629	0.298687	0.19078	1.05421	0.242788	0.546992	0.337691	1.5082	0.0852532	1.49358	0.774559	1.89143	0.177141	0.147073	0.611029	13.0341	1.29028	0.287185	0.961099	0.4554	1.06888	0.0741818	1.16939	1.74637	3.86316	6.25242	5.89366	8.36449	5.08476	5.90023	8.36449	6.16155	1.30191	0.0625839	71.1928	2.14155	0.442908	1.96123	1.24689	0.571323	8.27162	2.35198	7.08036	14.8353	32.7519	0.160739
Exp129637	IE (at admission)	261.033	891.17	0.26345	0.365122	1.12543	2.6035	0.216631	0.728721	0.160473	1.89183	0.835333	0.588758	1.29807	1.06746	0.351264	0.271527	0.189513	8.38808	1.64658	0.380642	1.09838	0.580626	1.4552	0.0157281	1.12333	3.82617	2.46759	13.3621	12.7821	16.2202	11.1138	12.8551	16.2202	13.3631	12.8074	0.630284	41.479	0.937432	0.57564	1.54954	0.692662	0.782417	10.9493	0.313771	4.06655	12.4865	38.4132	0.148899
Exp129638	IE (at admission)	224.477	799.038	0.381934	0.136004	0.12138	1.20328	0.254489	0.556225	0.32648	1.53501	0.108184	0.948713	1.35343	0.453707	0.475324	0.347473	0.0458414	12.8332	3.2251	0.21308	0.0765767	0.790926	3.07235	0.0177697	0.726188	10.1752	4.37222	8.01742	7.71208	8.45368	6.70253	7.73011	8.45368	8.00076	0.781617	1.66489	65.0014	0.566097	0.471917	1.76045	2.05776	0.724135	11.0023	0.837014	4.93906	14.9761	36.6051	0.0721426
Exp129683	IE (at admission)	268.615	898.298	0.251262	0.144445	0.775715	0.0332872	0.781626	1.31751	0.122807	0.875803	0.0488339	0.37164	0.298456	3.44298	0.0461012	0.0442448	0.413393	7.78523	0.0984832	0.298056	0.248872	0.520252	0.210214	0.119323	0.314053	1.71236	4.30298	9.89143	11.2622	16.4404	8.03151	11.331	16.4404	11.7741	0.855786	0.984289	9.68589	0.327541	0.963461	5.05168	0.160833	0.662954	3.95271	2.62413	1.95861	6.43728	60.2498	0.123148
Exp129684	IE (at admission)	220.18	726.678	0.447783	0.16667	0.6062	2.12301	0.410523	36.5076	0.305715	1.86761	0.145946	0.0261886	1.05733	1.41688	0.145482	0.139624	0.220827	13.3693	1.51456	0.266616	0.589699	1.07261	0.541661	0.00739	0.746659	0.90157	2.67274	10.9152	10.5417	13.7865	10.7874	10.6	13.7865	10.8195	0.262616	1.20965	46.0208	0.142493	0.729718	1.40936	1.13549	0.480355	7.26296	14.022	3.21603	15.3688	21.0551	0.206747
Exp129685	IE (at admission)	260.131	1146.97	0.219421	0.165523	1.38956	8.86331	1.04024	0.126437	0.108965	1.31666	0.10912	0.404434	0.414857	3.4818	0.64045	0.136593	0.204434	8.62291	0.909364	0.505198	1.01513	0.560182	1.00574	0.0534009	0.141329	2.52083	2.81116	4.66839	5.10135	7.22334	4.24203	5.11984	7.22334	5.33323	0.488359	0.696604	12.7842	1.08032	0.557216	0.0729508	0.963398	0.704589	8.90383	1.54654	1.85241	10.9214	38.8397	0.0973398
Exp129591	IE (at admission)	234.83	589.394	0.0996911	0.343052	0.160359	0.803619	0.133095	0.392015	0.391192	1.26026	0.0482058	0.316696	0.722649	3.52228	0.218033	0.201166	0.198336	10.4856	1.58985	0.362877	0.0676707	0.738659	0.974533	0.0321895	0.0898596	1.64375	2.91503	9.14686	7.50437	10.1078	9.25113	7.85201	10.1078	7.84548	0.967642	0.969725	30.6947	0.634122	0.487612	3.13483	1.06547	0.60338	4.18013	0.376755	13.2979	5.41951	20.1894	0.113534
Exp129592	IE (at admission)	283.772	921.42	0.83002	0.311412	0.133842	0.683932	0.0479464	0.795719	0.328553	1.36947	0.302787	1.23708	0.54061	5.9803	0.146221	0.140333	0.0894343	15.6729	0.958238	0.370067	0.200237	0.497047	0.647992	0.0332677	0.854069	0.0296712	2.87341	7.16176	7.11867	10.9764	8.33579	7.16729	10.9764	7.44225	5.05867	0.374915	22.6382	0.766317	0.286419	1.08012	1.19048	0.505051	5.66764	4.24734	18.9612	7.3959	15.215	0.14628
Exp129639	IE (at admission)	237.987	1038.69	10.8378	0.184609	0.1946	2.65783	0.0880395	0.750414	0.200646	1.63694	0.309858	1.35302	1.03113	0.562696	0.395044	0.163735	0.0606906	13.4171	1.63679	0.254139	1.51807	1.75272	0.818869	0.0150398	0.0867042	1.42289	4.05699	10.1953	8.99982	14.0492	9.64077	9.04367	14.0492	9.4089	8.46886	0.217418	72.7409	1.33599	0.406733	1.53759	0.837125	0.967705	11.1321	1.52873	7.11232	18.6826	39.7805	0.126361
Exp129640	IE (at admission)	263.842	2724.3	0.240098	0.251179	0.897196	3.16213	0.292537	1.86912	0.36475	1.92978	0.119086	0.271225	0.650008	1.47637	0.184338	0.176915	0.232346	6.76299	1.66265	0.547547	1.98644	1.37234	1.64291	0.0372565	0.512112	14.4801	3.06164	5.12088	4.84415	7.40467	4.44405	4.84415	7.40467	5.06434	2.20951	0.762465	96.6916	0.305124	1.41719	2.15755	2.695	0.922029	7.35481	5.04285	17.1053	18.2088	60.8029	0.268011
Exp129687	IE (at admission)	193.545	975.991	0.173711	0.148811	0.321982	2.78907	0.221896	0.647066	0.211635	1.83845	0.140055	0.658909	0.603542	0.450823	0.217906	0.209132	0.18849	5.17788	1.2263	0.135739	0.460032	1.32402	1.14661	0.0329137	0.666264	3.63481	4.27381	9.73115	8.48715	10.3474	7.10691	8.58749	10.3474	8.76335	1.46383	0.696604	48.1653	0.171588	0.285769	3.67312	0.987813	1.87118	5.86882	2.14744	21.3224	15.2211	36.4291	0.148416
Exp129688	IE (at admission)	281.233	432.352	0.0978874	0.0724266	2.9814	0.864805	1.3302	84.4196	0.623949	1.29615	0.224722	0.254882	1.18183	0.239535	0.0363925	0.0349271	0.767626	10.0854	0.857183	0.211849	0.0671	0.075966	0.981901	0.332786	0.143308	1.62319	10.9238	18.0843	17.9664	21.8778	13.308	18.1841	21.8778	18.783	0.872368	0.814244	27.4064	31.4657	0.845089	3.85377	1.79856	0.678606	3.06077	0.787227	4.61132	6.36977	44.0194	0.513707
Exp129735	IE (at admission)	281.745	1226.94	0.892904	0.206266	0.643323	0.877238	0.799964	0.539064	0.0691793	1.65895	0.119802	0.707996	1.14781	8.75332	0.37816	0.227578	0.10603	10.933	1.78673	0.405231	0.916269	0.399687	1.60523	0.0149604	0.0977863	2.93917	4.71185	63.4531	60.1597	74.2612	62.3803	61.1078	74.2612	61.0883	8.78105	1.79433	42.2565	0.441375	0.428463	1.8358	9.71542	1.33555	11.3681	17.4705	6.48822	12.2877	42.0516	0
Exp129736	IE (at admission)	157.062	441.748	0.201034	0.295261	0.658871	0.07553	0.286586	0.369856	0.285635	1.04739	0.0898552	1.73596	2.39852	1.01546	0.136694	0.0776285	0.417379	11.8173	2.11605	0.334817	0.326823	0.13253	1.11677	0.0669101	0.416824	1.45486	14.7567	41.2905	35.7494	48.6698	44.5171	36.4127	48.6698	37.1498	14.9287	0.590797	29.5515	6.73407	0.24342	4.55369	9.65241	0.0795231	6.06461	0.464955	3.11133	6.41673	19.2061	0.140491
Exp129783	IE (at admission)	259.404	712.071	0.14156	0.176453	0.547066	0.555614	0.296629	0.989073	0.194356	1.0739	0.327112	0.358287	1.27367	0.43388	0.045454	0.0436236	0.716468	9.42041	1.66505	0.199449	1.00683	0.281772	0.507051	0.231351	0.264879	4.56472	3.17796	18.1632	17.5941	21.1552	16.2732	17.7663	21.1552	18.3938	2.71631	2.2808	4.33971	3.29208	1.09996	0.815127	0.44841	1.71318	0.569239	1.09456	1.71308	3.08429	38.6708	0.147524
Exp129784	IE (at admission)	114.304	566.185	0.529194	0.130307	1.70586	0.690509	0.246916	1.98308	0.260378	1.31568	0.181977	0.353307	0.0703004	6.6555	0.143788	0.137998	0.250523	18.5049	0.547158	0.170756	1.14602	0.495174	0.507287	0.036846	0.217172	2.13709	1.83682	9.86456	8.77465	13.8921	12.0087	9.15751	13.8921	9.06281	2.44042	2.40579	16.4649	2.13839	0.100034	1.34187	0.601643	0.87545	0.161773	1.93196	14.7629	6.04123	17.4411	0.116619
Exp129831	IE (at admission)	150.01	832.912	0.301996	0.270504	0.234532	1.07723	0.489252	1.87401	0.372372	2.69247	0.230941	0.356048	0.85477	1.21631	0.173697	0.166703	0.0330408	12.0574	0.821299	0.210561	2.92404	0.294459	1.04231	0.0249087	0.101205	4.40162	2.2087	17.1441	13.3032	18.881	14.1371	13.4699	18.881	13.6894	1.26769	0.726873	1.7727	0.710557	0.611019	2.67037	1.3887	3.41588	9.9816	12.4885	19.1465	22.2255	26.657	0.39925
Exp129832	IE (at admission)	261.047	717.842	0.544772	0.239989	0.602323	0.87819	0.466996	0.146988	0.633516	1.33305	0.207395	0.572203	1.09509	6.23078	0.183219	0.145671	0.0317546	15.5336	0.708362	0.260666	1.45014	0.216086	1.65966	0.00697945	0.394557	7.6922	2.11887	27.3022	24.79	32.2884	31.9091	25.1055	32.2884	25.1842	3.65004	1.84341	51.843	0.218463	0.238109	2.86691	0.731885	0.823344	9.91902	12.5966	11.0401	11.2337	27.6993	0.159343
Exp129879	IE (at admission)	176.512	815.824	0.324194	0.256162	1.13466	0.555551	0.259424	0.0605024	0.882742	0.542018	0.16897	0.247439	0.766101	8.19644	0.276114	0.235571	0.128369	31.8388	0.736263	0.190666	0.506185	0.522395	0.955338	0.00640485	0.412272	4.76586	2.7902	23.7099	21.9159	24.9412	21.8783	21.7292	24.9412	22.1447	1.8915	0.485466	34.514	23.1645	0.855958	2.62859	2.1822	0.616773	12.0968	3.49299	19.2619	12.1788	25.1281	0.187907
Exp129880	IE (at admission)	257.703	824.439	0.17315	0.152904	0.0823328	0.514901	0.518691	0.721128	0.230276	2.9327	0.724567	0.634238	1.38714	11.8684	0.466824	0.207467	0.0457744	10.8425	1.06085	0.250517	1.37864	0.40659	0.0842396	0.0296823	0.222	3.25241	2.14002	30.9509	27.5468	36.3132	32.1308	28.2137	36.3132	28.4498	3.85536	1.53218	34.3357	38.4147	0.949249	2.74626	2.66673	2.51984	10.6058	1.48898	14.9334	13.4656	37.7263	0.428227
Exp129901	IE (at admission)	208.692	1096.1	0.746306	0.190303	0.199297	3.43534	0.468926	1.05363	0.0336128	1.52563	0.574516	0.907221	0.990277	2.3062	0.332779	0.319378	5.6249	8.41382	1.87592	0.292545	2.77919	0.697762	1.11906	0.031569	0.132082	3.78734	4.96166	8.27052	7.49339	11.8792	7.53826	7.56149	11.8792	7.834	1.67155	0.110966	138.259	1.10153	0.455545	2.57864	0.493908	0.565924	6.2168	2.57073	23.9301	10.5951	57.9311	0.123534
Exp129902	IE (at admission)	235.141	554.814	0.544811	0.33008	0.622178	0.946146	0.273049	0.435087	0.845392	2.27593	0.244585	0.588019	1.55814	3.27231	0.222498	0.148757	0.955561	17.0765	2.27534	0.234607	1.00693	0.631472	1.16072	0.0130285	0.316602	2.32016	5.64705	47.9114	42.3256	62.0577	56.5052	43.0974	62.0577	42.6192	8.31001	4.30649	0.302208	0.638244	0.736156	1.76338	0.386925	0.754379	8.62793	8.78495	7.40766	13.3118	31.5851	0.193741
Exp129903	IE (at admission)	187.362	954.329	1.03256	0.149603	0.229822	0.502223	0.149716	0.759446	0.149446	1.62688	0.0877014	0.593055	0.324241	2.56201	0.215303	0.206633	0.0595883	15.0039	2.06723	0.248024	0.55526	10.5164	1.16292	0.0144822	0.103736	2.22848	4.55992	11.9934	10.5222	17.2437	12.1497	10.5724	17.2437	10.8995	2.00041	0.512192	38.2283	1.66038	0.425664	2.98424	1.87884	0.956724	12.8137	2.674	21.711	6.693	41.5437	0.104895
Exp129904	IE (at admission)	166.36	894.318	1.28637	0.192704	0.578006	0.675628	0.371593	0.498489	0.521944	1.08477	0.167592	0.420678	0.572929	15.9257	0.211471	0.17879	0.22249	17.4419	1.37446	0.314208	2.09027	0.436106	1.12298	0.0159766	1.58585	2.20373	3.36338	5.53384	5.41591	8.6788	6.27123	5.44611	8.6788	5.58408	7.99234	2.26776	42.5912	0.730464	0.155888	2.60319	1.35372	0.805393	8.60003	7.1293	10.6443	7.62554	50.9385	0.167783
Exp129905	IE (at admission)	212.465	674.81	1.01995	0.137978	0.219205	1.98407	0.373228	2.09489	0.793917	1.72325	0.134756	1.3142	0.596156	22.6923	0.195427	0.187557	0.138484	18.9299	0.611621	0.252946	0.753261	0.865328	0.956618	0.0202849	0.04897	1.34184	1.9986	18.2841	16.1086	25.2937	21.8598	16.6145	25.2937	16.4842	8.65867	1.18399	2.38057	0.779107	0.302455	2.27332	0.538705	0.51008	7.68352	0.340908	14.0521	14.0921	42.2776	0.213327
Exp129906	IE (at admission)	376.497	742.616	0.387438	0.126698	0.7618	1.33319	0.396291	0.651149	0.161601	1.85772	0.279644	0.32948	0.741619	11.1284	0.301569	0.289426	0.352335	7.30776	2.88864	0.253501	0.473869	0.923484	0.871673	0.013117	0.32774	1.1894	5.80527	3.67738	3.28315	8.27809	4.95779	3.29193	8.27809	3.43238	10.2736	0.812489	51.7373	0.612199	0.502373	0.585553	9.18458	0.628522	14.4358	2.2517	7.95992	22.1572	32.4553	0.200015
Exp129548	IE (at admission)	301.648	634.295	0.442543	0.0697145	0.384969	1.36661	0.10127	0.390936	0.427687	1.36378	0.0350988	0.404425	0.128745	0.470782	0.174453	0.167428	0.0567662	7.44855	1.90676	0.237521	2.63588	1.79481	0.475879	0.0475898	0.905058	1.94391	1.31412	8.85911	8.47301	11.4763	6.93975	8.50754	11.4763	8.73687	7.68332	1.2011	42.8835	0.48594	0.661437	1.33432	0.70415	0.661827	16.2853	7.01072	5.91126	1.59192	43.5166	0.119493
Exp129549	IE (at admission)	546.852	842.611	0.146956	0.363887	1.83643	0.675117	0.399732	0.139096	0.234446	2.37784	0.443488	0.760922	1.77696	2.82242	0.277717	0.266533	0.035316	5.37168	2.60038	0.469115	1.14113	0.665362	1.72961	0.00774614	0.624085	6.0603	3.63053	69.7077	65.7303	75.3512	57.3233	63.3076	75.3512	66.3849	9.47765	6.33699	40.1485	46.7466	1.31845	2.16885	11.4516	0.0178406	38.9159	11.8691	15.7083	12.7688	56.8407	0.20132
Exp129550	IE (at admission)	424.606	756.502	0.579592	0.207312	0.908381	1.3385	0.497043	0.611851	0.432093	2.62934	0.0504894	0.572107	0.875745	3.58074	0.547333	0.276152	0.0625049	7.10385	2.35885	0.461691	1.13175	0.124083	3.41656	0.0487884	0.144469	2.03388	3.13909	27.9703	26.3118	37.4495	40.5226	26.8368	37.4495	27.3208	4.01177	1.18911	91.7862	1.99352	0.829143	0.72504	0.0419089	1.1493	18.4794	10.8341	8.74571	23.0002	69.5272	0.10812
Exp129551	IE (at admission)	366.521	680.949	0.50936	0.165096	6.48627	2.3732	0.480071	0.25099	0.284119	2.07664	0.0734007	1.81114	1.48589	3.00221	0.494314	0.428726	0.258617	1.36038	1.84226	0.241658	1.38038	0.458083	0.735126	0.0382534	0.353849	1.10379	3.10789	6.29721	5.64127	11.8844	8.54066	5.66894	11.8844	5.89769	47.9732	0.937796	84.1554	13.4822	0.0334774	2.44414	2.00324	0.585389	12.9125	2.1853	4.72433	23.1201	30.7022	0.158048
Exp129553	IE (at admission)	361.879	848.011	0.433785	0.179179	0.206296	0.764671	0.317575	1.10476	0.293227	2.16864	0.131561	0.190706	0.981112	17.2755	0.185173	0.15455	0.0917319	10.9146	1.71975	0.329032	0.839269	0.791418	1.09406	0.0178488	0.895577	1.5099	3.29976	4.1938	3.93821	6.23985	3.62077	3.94764	6.23985	4.11722	27.3452	1.35744	43.1481	0.263888	0.498558	1.58526	1.26389	0.581744	18.8677	13.2192	2.86244	10.6327	40.7087	0.097148
Exp129554	IE (at admission)	256.396	814.31	0.159891	0.217655	0.379468	2.81687	0.411713	0.464895	0.613823	1.30249	0.235067	0.210934	0.907874	12.6184	0.23866	0.165783	0.284825	6.35043	1.47647	0.239562	0.953333	1.2692	2.99559	0.051157	0.445755	1.34609	3.64713	7.50079	7.54663	11.1703	6.29061	7.59423	11.1703	7.88966	1.69192	0.284996	101.733	1.98426	0.789912	2.01661	0.870932	0.947079	14.784	2.07037	4.8535	0.607612	48.6712	0.13016
Exp129555	IE (at admission)	283.199	541.064	0.345779	0.0349779	0.808392	0.846924	0.436677	0.762667	0.323392	2.98489	0.0510981	0.146027	1.35862	2.40614	0.290132	0.230521	0.102456	0.319866	1.66907	0.143036	0.158696	0.851255	1.6855	0.0397117	1.092	3.20465	2.28136	5.59911	4.96805	7.41971	3.94803	5.27462	7.41971	5.19387	1.32648	0.993391	56.2393	3.13418	0.866845	0.834806	4.94556	0.830916	26.1194	1.32651	9.1213	19.5395	20.8577	0.0349646
Exp129556	IE (at admission)	331.566	656.727	0.256881	0.173983	2.33158	1.18885	0.139592	1.3987	0.240636	1.34601	0.148692	0.522966	0.632468	7.62027	0.392056	0.243135	0.193337	5.49432	1.94768	0.294973	0.295822	3.22019	1.75224	0.0198173	0.166157	5.32655	2.88506	3.7968	3.7135	4.74221	4.4432	3.7135	4.74221	3.88229	1.14604	2.71303	68.6788	61.4557	0.27899	1.82165	1.93795	0.7587	16.0799	8.18323	2.2992	26.5578	45.6657	0.297698
Exp129557	IE (at admission)	169.749	508.289	0.312974	0.135941	0.136554	0.386017	0.161589	2.07502	0.229094	0.711098	0.138784	0.249179	0.55261	1.23261	0.324807	0.284019	0.108671	21.1282	1.22614	0.432663	0.595502	2.45476	1.33261	0.00846654	0.240197	0.721851	2.77848	2.96764	2.46993	3.36883	2.58537	2.7456	3.36883	2.523	0.824897	0.9251	49.5072	0.193861	0.15181	0.729989	0.513538	0.369263	13.1019	1.24635	2.96028	3.92416	18.8994	0.120944
Exp129558	IE (at admission)	310.404	995.998	0.160831	0.156789	0.0872861	1.0829	0.49433	0.727758	0.261525	1.17482	0.142547	0.422624	1.16856	2.53715	0.239511	0.210989	0.072076	2.90485	1.63146	0.212516	0.0247678	0.383511	2.27094	0.0188469	1.417	1.4954	3.22679	5.33271	5.10012	10.57	4.81377	5.11884	10.57	5.33194	9.22172	0.418653	76.721	0.396352	0.687592	1.78686	5.53527	0.474638	16.3746	15.7504	5.8057	19.3907	30.1863	0.0289878
Exp129560	IE (at admission)	244.133	1006.43	0.426047	0.109284	0.838207	1.14175	0.189841	0.820415	0.176956	0.957215	0.315177	0.644211	0.578192	1.41439	0.267724	0.197103	0.952497	13.9991	3.68101	0.178892	0.730182	0.458467	0.8391	0.103991	0.662434	2.16102	1.6834	7.60516	6.50202	10.4027	6.69348	6.86095	10.4027	6.79757	8.62102	1.37309	1.1369	0.147614	0.677464	1.95006	11.366	1.24727	20.0397	0.796359	11.0749	28.8145	42.511	0.149424
Exp129561	IE (at admission)	239.209	360.454	0.0825807	0.159089	0.624508	0.93071	0.214819	0.477906	0.330253	1.42096	0.11192	0.150745	1.62396	2.10416	0.296719	0.236967	0.188409	7.41925	2.53326	0.174245	0.588043	0.834479	1.05617	0.0410389	0.687425	1.44281	2.94974	5.8431	5.69726	8.91101	4.47148	5.70687	8.91101	5.95623	1.46383	0.221977	64.1501	0.802725	0.545669	0.0411392	11.7473	0.561719	11.5224	1.96437	1.93576	10.9857	42.0545	0.143332
Exp129563	IE (at admission)	396.627	489.993	0.279136	0.255843	2.96698	0.818094	0.62754	1.24141	0.554539	1.53013	0.240625	2.69349	0.730408	0.871401	0.228575	0.19475	0.487323	9.93205	2.33875	0.312348	0.410549	0.471259	1.02165	0.0104942	2.05318	0.0319187	2.71812	3.89396	3.69877	6.0859	2.65602	3.69877	6.0859	3.86689	0.765217	0.739159	1.27566	0.663712	1.15362	1.72352	4.41526	0.131725	18.7299	5.62381	2.83714	6.66903	37.3208	0.149338
Exp129564	IE (at admission)	238.706	997.013	0.149274	0.201621	0.255963	0.565227	0.44816	0.534849	0.217288	2.49491	0.135927	0.539925	0.241952	6.16641	0.276532	0.154518	0.110744	10.1132	1.42781	0.497087	0.766043	0.442564	1.66703	0.0763632	0.349883	6.15043	2.30981	4.68701	3.91761	7.46516	4.49092	3.94421	7.46516	4.09568	1.76655	0.716907	37.1337	5.91366	1.14372	1.69198	1.86147	0.325836	14.3684	11.6158	15.0219	14.6888	36.477	0.00988408
Exp129565	IE (at admission)	150.271	536.879	0.0968044	0.26904	0.863956	0.137474	0.285315	0.227708	0.834258	1.49302	0.279502	0.324432	0.290814	0.659087	0.109691	0.105274	0.213748	22.3305	1.12495	0.539604	0.178531	0.135039	0.770233	0.0405556	0.356661	2.52592	2.45416	1.8341	2.0371	2.65323	1.5201	2.0371	2.65323	2.1297	0.772017	0.723134	0.626274	0.552084	0.81483	1.05994	1.1747	0.701236	7.3436	4.76414	13.2105	10.2996	27.3758	0.0682354
Exp129567	IE (at admission)	353.944	726.659	0.333229	0.254289	0.466299	0.84326	0.718155	0.767149	0.387036	1.24251	0.200801	0.365094	0.263774	0.471703	0.180403	0.140554	0.196443	11.7051	2.07776	0.44231	0.468022	0.640624	2.18357	0.00648832	0.913552	0.471557	4.26611	7.14535	6.5341	10.659	5.76634	7.05169	10.659	6.8311	0.678535	0.17765	42.1072	0.223941	0.696975	2.13176	11.62	0.82304	18.4875	10.8199	2.86663	8.7051	26.7927	0.0952338
Exp129594	IE (at admission)	220.164	867.235	0.240202	0.244263	1.08373	0.345036	0.297569	0.174761	0.295743	1.77019	0.153293	0.906652	1.05296	8.44372	0.420774	0.379654	0.26698	15.0924	2.54769	0.495925	0.458429	0.388506	1.64849	0.0062901	0.323684	3.25263	3.343	15.1673	12.6122	17.8948	14.4229	12.6798	17.8948	12.9739	10.2276	0.458127	33.1112	0.107579	0.405111	1.09502	0.821878	0.394972	0.0682209	3.48206	13.9843	5.4433	42.8929	0.0899148
Exp129595	IE (at admission)	232.375	1018.66	0.199429	0.272924	1.10888	2.61219	0.302299	1.60043	0.272242	1.38794	0.149715	0.274378	0.623366	0.337526	0.364364	0.165242	0.171548	10.436	0.240571	0.396739	1.08122	0.524146	0.912434	0.0225452	0.112473	2.03378	4.90416	3.16777	2.99428	5.30221	2.31274	2.99428	5.30221	3.13038	0.700781	1.20406	67.3691	0.780708	0.469617	1.40956	0.875494	1.16696	14.1001	13.4279	12.4266	11.3295	43.3613	0.0216143
Exp129596	IE (at admission)	267.522	679.136	0.764893	0.204646	1.79389	1.5394	0.427248	2.43188	0.548123	2.02474	0.246298	0.146911	1.35013	3.41473	0.490596	0.47084	0.135806	1.87254	1.23329	0.37548	0.842127	0.223587	1.97192	0.0233835	0.16926	0.64735	1.96574	9.0071	8.35114	11.5016	9.77552	8.44701	11.5016	8.67531	1.37495	0.520198	35.9561	0.496732	0.568936	0.0150309	1.95861	0.0255917	16.1187	1.51492	10.8782	14.3989	22.0924	0.236262
Exp129597	IE (at admission)	354.084	857.653	0.192571	0.167268	3.41706	1.83943	0.337398	0.89448	0.659094	2.18302	0.517466	0.52332	1.54447	2.49579	0.261853	0.219562	0.120085	7.81984	2.04925	0.244312	1.07423	0.0875979	1.39504	0.0315372	0.312398	7.44493	2.93689	6.63241	6.04265	10.4847	4.92014	6.05256	10.4847	6.31732	2.05681	3.91837	51.714	44.8143	1.24842	1.40817	2.07984	1.71624	20.1425	2.40994	25.6638	15.2946	53.3288	0.140035
Exp129599	IE (at admission)	257.276	988.068	0.0876825	0.151424	1.59712	2.02815	0.0395134	0.777314	0.282623	1.45523	0.263988	0.594523	0.644028	3.80417	0.315388	0.28916	0.179258	10.454	1.03565	0.101693	1.47973	0.231272	1.05473	0.0242631	0.096649	1.76554	3.03172	3.79125	3.02264	8.26841	4.64484	3.34748	8.26841	3.16004	5.82049	2.04343	60.547	0.178456	0.606793	1.486	1.18861	0.51399	9.36039	1.68891	5.52575	11.5056	42.2965	0.121417
Exp129600	IE (at admission)	218.373	574.221	0.253881	0.147659	0.10839	0.297303	0.393867	0.438747	0.349139	2.34846	0.239676	0.519303	1.50787	15.4224	0.68728	0.476455	0.14708	8.60807	2.50849	0.337792	0.293715	0.629839	0.620488	0.034419	0.118897	2.01395	3.87491	5.4808	4.61295	6.95834	3.94777	4.61974	6.95834	4.82263	0.648627	0.543264	88.2271	12.3762	0.870237	2.39114	8.47855	0.708174	14.3503	8.22279	3.10646	7.14267	38.3085	0.111969
Exp129601	IE (at admission)	395.339	761.632	0.500676	0.149678	0.481416	0.833652	0.384192	1.0958	0.166654	2.14582	0.171765	1.54458	0.416524	15.1505	0.485745	0.236216	0.109473	0.0572251	1.84483	0.343444	0.293917	0.1807	1.20977	0.0105329	0.138834	0.229281	2.05369	12.262	11.5919	18.9046	14.2981	11.6283	18.9046	11.8759	2.82313	1.301	55.9232	0.188784	0.40461	1.73359	12.287	0.999869	45.9168	1.19337	6.98958	7.0752	29.3053	0.0811097
Exp129602	IE (at admission)	290.444	998.006	0.635834	0.115597	2.93354	15.9804	0.636938	7.08748	2.8633	0.970107	0.54182	0.304463	0.403726	1.73547	0.223982	0.181364	0.21745	12.2901	0.583143	0.231593	0.856551	3.39379	0.664483	0.0253252	0.173974	1.99258	1.8585	11.1301	4.80537	14.4604	5.30245	9.94154	14.4604	5.0238	1.73223	2.80639	58.3785	2.597	0.526366	1.94904	0.0531206	0.269133	23.2144	0.484413	12.2118	12.8919	40.4721	0.101962
Exp129603	IE (at admission)	154.63	446.103	0.441563	0.196425	0.838249	0.683898	0.449208	0.332099	0.753816	1.77657	0.627176	1.54095	0.850919	3.70488	0.397361	0.38136	0.279473	13.0755	1.72962	0.236333	1.20569	1.37751	1.77653	0.0551373	0.282343	1.83471	3.20704	5.60558	7.71601	8.87043	5.73845	4.66452	8.87043	8.06674	0.399754	0.169108	49.4273	4.77621	0.87958	1.02833	0.142273	0.237354	11.4573	3.36368	0.792209	9.81636	34.2668	0.148437
Exp129604	IE (at admission)	282.581	736.122	0.398464	0.11343	0.552411	0.909876	0.316844	0.288823	0.425494	1.88093	0.173404	0.840635	0.810625	0.99749	0.201056	0.19296	0.183932	9.92749	0.998293	0.317167	1.04318	0.526512	1.11928	0.104956	1.37379	11.4194	2.11947	4.53267	4.10904	5.50881	2.29514	4.12364	5.50881	4.29582	1.3951	0.193649	0.236152	0.0260321	0.617009	0.022969	1.66903	0.0757836	9.85298	11.1415	23.2999	11.4648	30.6885	0.036594
Exp129605	IE (at admission)	204.362	1574.8	0.143194	0.193767	0.575353	1.23274	0.595902	5.69854	0.357841	1.60944	0.894346	0.84457	0.705654	1.39379	0.241423	0.191568	0.229997	11.5811	2.39458	0.217148	0.0995986	0.341921	0.57356	0.0297567	0.289274	1.80913	3.18965	6.6679	6.11457	9.18647	4.9251	6.13383	9.18647	6.34112	0.899785	1.54562	54.1869	0.272749	0.847187	2.23278	5.64574	0.62801	11.5823	0.492853	2.90018	17.8997	35.4928	0.282389
Exp129606	IE (at admission)	223.02	582.809	0.298447	0.126449	0.598585	1.01993	0.232424	1.25552	0.189965	1.66218	0.125257	0.71539	0.759784	2.31884	0.223563	0.21456	0.212893	6.86424	2.15004	0.125105	0.358526	0.993424	2.39781	0.0237319	0.0643005	2.00509	1.92135	6.69006	6.3498	6.71946	4.11657	6.3581	6.71946	6.63842	1.88244	1.21417	69.2417	0.436977	1.03686	0.992241	0.186086	0.758244	21.3041	1.64921	9.22992	18.7642	41.5628	0.0954221
Exp129609	IE (at admission)	280.605	613.961	0.492069	0.200674	0.220094	2.24736	0.300772	1.49361	0.398582	1.76682	0.185632	0.593528	0.777605	23.0695	0.255708	0.245411	0.211608	20.4777	0.144137	0.265283	0.189822	0.539893	0.78083	0.0377873	0.048358	2.57681	1.74528	5.19857	4.34558	6.29787	4.64083	4.36751	6.29787	4.47422	1.2009	3.45807	83.8794	0.337486	0.643069	1.93921	0.93433	0.838689	13.3556	2.93614	21.2289	11.8632	34.9372	0.27706
Exp129610	IE (at admission)	284.587	636.486	0.22221	0.147932	0.0374486	11.3114	0.264456	0.802837	0.0935329	3.37379	0.248103	0.234646	1.20299	11.0428	0.205757	0.197472	0.197263	5.59103	1.62338	0.169922	0.879751	0.829635	1.98698	0.0657634	0.164651	0.37492	2.01732	10.4742	9.90456	11.5049	13.0204	9.90456	11.5049	10.3548	1.57214	0.585864	77.5203	19.5807	0.630126	0.271745	1.15567	0.453983	20.1457	1.89718	20.2937	15.2829	50.8146	0.133322
Exp129611	IE (at admission)	201.348	797.966	0.692797	0.161466	0.0281794	0.626957	0.546762	0.771986	0.306727	1.398	0.108116	0.134185	0.842834	0.717617	0.244681	0.108078	0.16495	14.949	1.16469	0.20093	1.12896	0.187708	0.652987	0.0133927	0.0523502	1.99895	2.50032	3.57016	2.8591	5.43627	2.55617	2.87667	5.43627	2.98906	1.9256	2.69384	40.0132	10.1745	0.332766	1.61958	0.610867	0.0851372	12.7913	0.854963	11.2232	12.1529	30.7191	0.117539
Exp129612	IE (at admission)	166.341	949.245	0.118944	0.156108	0.325303	1.34407	0.0810509	0.846572	0.143344	2.63118	0.526454	0.571895	0.340373	1.72378	0.192117	0.184381	0.233353	7.24869	0.836664	0.252955	0.88553	0.766686	1.08398	0.0631799	0.137772	0.9441	2.601	14.099	13.1197	19.1146	15.0425	13.1628	19.1146	13.4611	7.4376	0.848985	66.8452	21.8721	0.566479	1.5614	0.750295	0.691519	18.3839	0.903129	7.48939	11.0573	43.8679	0.151774
Exp129613	IE (at admission)	220.538	362.697	0.545545	0.139572	0.402915	0.431105	0.329589	1.02763	0.778357	2.72773	0.333848	0.15952	1.29583	0.91935	0.17319	0.166216	0.27229	25.5448	1.8416	0.190898	0.530527	0.693456	0.78252	0.0701342	0.39337	1.84336	3.26296	5.87452	4.18823	6.00055	4.38969	5.28308	6.00055	4.37861	1.97375	1.93393	37.4891	21.9108	0.445135	0.757101	0.314888	0.228904	23.3512	1.13428	7.80926	10.1263	25.3836	0.0906554
Exp129614	IE (at admission)	316	481.55	0.129465	0.220949	0.213551	0.764404	0.574104	5.28307	0.203643	3.78457	0.756124	0.379735	0.820597	1.50602	0.17929	0.129662	0.0196869	11.4953	3.27004	0.158634	0.580885	0.549891	1.36137	0.0216463	0.0809425	4.00563	1.66432	13.9739	13.7767	13.7245	7.76003	13.7848	13.7245	14.4029	2.37073	0.281652	25.0237	2.476	0.472696	0.999154	0.495428	1.38987	90.8449	14.4826	10.4701	6.61458	20.083	0.0104184
Exp129615	IE (at admission)	211.886	680.009	0.734034	0.305754	0.379089	1.0218	0.251804	0.275782	0.363282	1.40409	0.195088	0.219289	0.355766	16.1427	0.202792	0.137105	0.0816368	12.9472	1.61696	0.412682	0.641187	0.422902	1.54709	0.0120182	0.0702988	4.6216	2.4835	5.0674	4.55879	7.19187	4.1529	4.55879	7.19187	4.76601	1.18855	1.77894	29.9517	0.248704	0.593549	1.2868	0.501589	3.18762	10.1261	1.93346	2.28125	3.3752	25.35	0.102925
Exp129642	IE (at admission)	444.202	1318.25	0.746105	0.159056	1.08303	1.3602	0.57536	2.37296	0.319761	2.34088	0.305802	1.28424	1.09724	21.1894	0.235479	0.225996	0.0918641	7.06857	1.68879	0.563012	1.45117	0.848681	1.62565	0.0361305	1.12209	9.63027	4.0912	7.3569	6.63789	11.5052	7.70785	7.16454	11.5052	6.93961	37.5678	0.573192	98.649	12.0305	0.595136	2.163	0.304575	0.91807	19.7465	2.69619	12.0774	16.6547	54.1046	0.144047
Exp129643	IE (at admission)	188.523	695.181	0.36351	0.139257	0.298051	2.42041	0.237938	0.679993	0.790317	2.59744	0.280197	0.398391	1.08853	1.29556	0.159987	0.153545	0.132213	12.8162	0.9067	0.147976	0.642898	0.949333	1.4206	0.0250144	0.419308	1.61153	1.58832	4.57943	5.18311	9.53234	4.41534	5.18311	9.53234	5.41871	22.3151	3.78821	25.6073	0.536978	0.422995	1.23336	5.22087	0.885887	43.0597	3.13364	5.98759	12.6888	28.9523	0.144796
Exp129644	IE (at admission)	282.461	820.354	0.527704	0.114144	0.227124	0.473296	0.314896	0.450617	0.15074	1.93239	0.0566654	0.658137	1.3398	4.31668	0.19345	0.134575	0.328915	11.2474	1.25996	0.192679	0.241531	0.931261	1.19118	0.0145295	0.598436	0.0647112	3.80655	9.85276	8.3853	10.7383	6.36702	8.78677	10.7383	8.76645	1.16119	1.55477	2.42197	0.586209	0.683286	1.33955	1.07467	0.731609	0.165786	0.554317	8.70575	10.5137	28.9385	0.00929515
Exp129645	IE (at admission)	358.064	647.946	0.540482	0.235614	0.552361	2.39847	0.164964	0.557624	0.213849	4.46408	0.797606	3.42956	0.640994	1.11523	0.124969	0.119937	0.257031	10.4779	1.95637	0.0479082	0.971485	0.564456	0.360925	0.0778039	0.672298	0.986185	2.98445	4.98289	4.98289	7.85744	1.63972	4.98289	7.85744	5.20938	18.9797	26.1838	66.3464	1.97359	1.28261	1.68162	0.193598	0.911406	98.2982	0.757834	10.9593	3.53234	49.4794	0.680692
Exp129646	IE (at admission)	410.786	978.511	0.436262	0.173811	0.0554796	2.80197	0.364941	2.20629	0.462858	2.65073	0.2075	0.710104	0.286113	2.03479	0.66194	0.635285	0.965127	11.8601	0.905911	0.149117	0.720647	0.102499	0.690447	0.0576362	0.157231	1.71132	2.1246	8.76307	7.38174	10.7287	8.05349	7.41054	10.7287	7.71727	11.1544	4.49329	0.426697	27.0929	0.574306	1.92538	1.60811	0.420559	46.3656	1.43157	7.85736	24.0574	31.3082	0.110654
Exp129647	IE (at admission)	298.154	694.415	0.398084	0.256316	0.27636	1.44025	0.315593	0.251292	0.384231	1.67523	0.163065	0.237479	0.0772422	12.2735	0.288046	0.223153	0.0633156	7.33594	1.54113	0.209101	0.517822	0.573375	1.82209	0.0200854	0.28262	0.0215515	2.25959	17.0751	16.4318	19.1069	15.0416	16.8064	19.1069	16.3536	1.86219	0.679659	27.2922	31.7949	0.540274	1.2533	2.25032	2.40463	1.05328	4.10987	5.7395	11.5593	39.8649	0.0958203
Exp129648	IE (at admission)	374.39	1073.2	0.301833	0.210101	0.117708	3.66584	0.413533	14.3443	0.883154	1.68394	0.505661	0.347478	0.893262	2.00928	0.13843	0.10847	0.214076	6.81361	2.30739	0.25029	2.06732	1.63503	1.10777	0.0648534	0.350812	2.08637	3.64895	8.1129	9.22392	13.9409	6.43397	9.26181	13.9409	9.26999	1.46428	0.595962	93.4071	0.686447	0.76139	1.67402	1.13647	2.62056	19.7798	1.29012	16.3109	21.1317	78.4307	0.117287
Exp129649	IE (at admission)	201.199	890.18	0.218768	0.156247	0.285308	1.85565	0.50047	4.0389	0.175663	3.40745	0.457021	1.14597	0.718941	0.217527	0.172391	0.165449	0.172874	7.83417	1.13366	0.209082	0.522628	0.48826	0.445265	0.055343	0.129121	1.40808	2.32344	7.0637	6.61228	11.5092	5.68495	6.64116	11.5092	6.83453	2.42737	0.68256	54.3834	0.511591	0.902343	2.64835	0.0554929	1.72137	39.9419	3.62939	5.53938	18.8967	30.0584	0.111318
Exp129652	IE (at admission)	986.719	1759.14	0.445877	0.385959	1.10511	0.420209	0.94873	0.556117	0.479478	2.78898	0.564119	0.128469	0.903189	3.94638	1.31671	0.524984	0.0909823	10.618	1.18465	0.581153	2.19602	0.369248	0.788926	0.0344865	0.126851	1.72362	3.28299	8.56165	7.95864	9.28432	5.79646	7.97579	9.28432	8.3204	2.81664	2.727	11.8973	0.0581242	0.994076	1.7088	0.772636	0.716468	50.068	1.94556	12.0326	11.3664	49.4325	0.139451
Exp129653	IE (at admission)	268.318	1165.7	0.376958	0.160353	0.207422	0.705253	0.166112	0.855175	0.476702	1.44612	0.148985	0.353817	0.999667	1.14478	0.217181	0.173249	0.238706	13.7222	1.37541	0.210196	1.92402	0.516647	0.767938	0.00858405	0.875097	3.36967	3.79477	2.68051	2.33509	5.1028	4.80103	2.34602	5.1028	2.44123	11.9677	2.5369	0.302642	24.0712	0.456689	2.86344	1.21836	0.735719	11.7355	1.1017	12.8062	11.1982	36.7811	0.027708
Exp129654	IE (at admission)	252.493	1436.37	0.215303	0.147019	0.204786	1.06014	0.200303	0.685386	0.110625	1.1638	0.16191	0.864965	0.093957	2.14318	0.401442	0.209531	0.48275	10.342	0.651994	0.226454	0.5279	0.502534	0.892849	0.00993815	0.0254212	4.43022	3.20159	3.86124	2.58449	5.13232	5.17023	2.94861	5.13232	2.70197	11.2976	0.673122	30.274	7.67053	0.561569	2.01851	0.958665	1.05261	5.5386	1.72876	19.2977	15.5065	42.5307	0.689144
Exp129655	IE (at admission)	204.714	579.328	0.216888	0.107627	0.123225	0.180445	0.240466	0.797983	0.387123	1.50779	0.179911	0.234897	1.37105	9.13186	0.607512	0.0961417	0.115059	9.19609	0.86049	0.0962839	0.206269	1.21249	0.539871	0.0139608	0.162935	1.46048	1.43699	18.3163	16.9446	17.5133	20.0827	17.0428	17.5133	17.0731	3.07413	0.265135	26.716	0.192566	0.601946	2.5145	10.8892	0.663271	12.8458	1.73639	3.06047	4.44506	23.6582	0.0577617
Exp129656	IE (at admission)	163.323	833.092	0.241104	0.267596	0.760822	0.984026	0.407948	1.13848	0.178194	1.90937	0.921302	0.53597	0.0766499	2.72305	0.298939	0.286902	0.0754792	0.074462	1.56984	0.310087	0.349716	0.444949	1.75026	0.0120348	0.107373	1.92352	4.12368	6.83941	5.67515	8.77651	6.25563	5.69493	8.77651	5.87559	1.29368	1.1215	11.0763	46.6236	0.435166	0.0939306	8.69003	0.903422	12.7565	2.20629	9.56512	8.06026	19.2264	0.2416
Exp129657	IE (at admission)	264.684	1290.11	0.179083	0.209958	0.424975	0.654536	0.572259	1.86002	0.577993	1.62361	0.217571	0.964391	0.57199	8.59928	0.60294	0.154415	0.132192	11.0775	0.84978	0.100325	0.695789	0.182825	1.18391	0.00739897	0.0352101	2.50056	2.21537	4.97491	4.46645	6.92738	5.52044	4.48344	6.92738	4.66947	1.13378	0.644396	15.5123	0.426602	0.52667	2.56993	0.106238	2.46926	12.9009	0.628338	10.1754	8.5808	30.3719	0.235737
Exp129658	IE (at admission)	280.011	629.904	1.12269	0.610592	0.669173	0.639968	0.0843674	0.207132	0.224575	1.05364	0.300866	0.945993	0.498886	0.223869	0.195942	0.17304	0.091436	17.1113	2.44704	0.509303	0.496077	0.840569	0.606926	0.0106363	0.130093	0.07053	4.07007	26.5782	23.5827	27.3525	22.5419	24.7211	27.3525	24.6546	1.0437	0.154324	43.8714	0.880737	1.01274	4.10345	0.335499	0.601765	3.76596	1.58528	19.6578	4.72484	30.508	0.237039
Exp129659	IE (at admission)	376.613	1150.57	0.104394	0.197658	0.320947	0.270933	0.457626	4.21672	0.211844	2.55933	0.145524	0.781598	0.490224	11.3552	0.277387	0.216769	0.070649	5.68762	3.17128	0.191751	0.919126	0.504209	2.41272	0.0223003	1.22444	3.32517	2.57417	14.0642	12.8864	17.4833	11.3684	13.0245	17.4833	13.4722	13.1781	0.875232	34.0806	17.3586	1.25789	2.12108	3.93551	0.593119	8.62962	3.57634	23.0866	16.5717	50.7121	0.125458
Exp129660	IE (at admission)	153.409	452.626	0.448829	0.111337	0.578248	0.494972	4.27169	0.925443	1.11731	0.903405	0.142479	0.272712	0.378775	1.18831	0.237804	0.0815926	0.204708	26.0831	1.07798	0.227096	0.50439	0.271006	0.633088	0.101736	0.0380847	2.63502	4.96355	22.193	17.8261	23.8367	19.4689	17.9667	23.8367	18.5536	2.07309	2.13023	0.565042	0.068596	0.264466	0.956005	1.74149	0.712236	3.5397	2.31387	12.4	6.1493	24.3432	0.108091
Exp129661	IE (at admission)	348.115	591.006	1.22069	0.375189	2.4249	0.375048	0.305361	0.380171	0.248422	0.862427	0.117427	0.347147	1.59547	0.246	0.170849	0.163969	0.286919	6.74561	0.707795	0.193423	0.0219729	0.184889	1.7722	0.00692726	0.19907	1.51047	1.67995	18.351	16.7213	20.8428	18.216	16.8456	20.8428	16.9676	2.85091	0.609413	12.9449	25.8391	0.516881	2.28197	1.13972	0.448922	0.310023	0.140553	20.8576	4.54703	31.7087	0.034881
Exp129662	IE (at admission)	364.319	801.698	0.139953	0.172776	0.915083	0.239545	0.227355	0.587192	0.395059	2.69686	0.454366	2.5512	0.455549	0.629419	0.187369	0.161767	0.295545	18.9803	1.13363	0.373596	0.0613055	0.438896	0.973718	0.00480612	0.232161	3.48043	2.95041	15.3214	12.6729	18.6579	14.6846	15.3877	18.6579	13.249	1.77873	0.472886	34.127	0.287643	0.714108	2.53793	1.84072	0.558645	19.944	0.158851	18.1272	4.73636	36.7739	0.117927
Exp129663	IE (at admission)	139.492	508.741	0.291596	0.209971	0.336122	0.619369	0.254764	1.30547	0.2938	1.69733	0.370606	0.553747	0.506847	14.1835	0.19517	0.187311	0.128893	14.0283	0.699506	0.113117	0.652287	0.475625	1.55988	0.0117669	0.192888	5.62194	0.180557	8.27051	8.41624	14.1986	9.56346	8.48649	14.1986	8.7988	0.726751	1.34089	22.6139	1.46378	0.486138	1.18256	1.26809	0.994767	6.87336	2.2496	8.50916	5.74623	22.9374	0.109398
Exp129690	IE (at admission)	265.196	1032.15	0.104975	0.166386	1.74568	1.11903	0.141611	0.543574	1.14749	1.11613	0.207501	0.471816	0.535412	1.69549	0.327245	0.236767	0.163332	21.36	1.94645	0.349438	0.88248	1.21227	0.704296	0.0438351	0.551046	2.4061	12.5909	13.3987	11.6617	19.1104	14.472	11.7744	19.1104	12.0042	6.71446	0.967716	40.6351	0.394293	0.399042	3.20684	1.34886	0.674345	1.50493	12.0456	18.6197	19.4701	43.9627	0.0156519
Exp129691	IE (at admission)	236.646	674.6	0.418419	0.121522	0.269365	0.748545	0.515181	2.5457	0.537055	1.78846	0.396176	0.478582	1.09787	6.24907	0.303565	0.20192	0.462052	2.02707	0.781898	0.414774	2.78929	0.652523	2.1042	0.0112392	2.15794	2.05785	6.16992	7.69966	7.62141	11.6979	4.87111	7.63575	11.6979	7.96784	0.693477	0.357264	40.8213	0.981583	0.613625	3.3354	1.37042	1.09083	5.53573	1.54237	15.6771	26.0027	46.4085	0.0906094
Exp129692	IE (at admission)	189.597	793.777	0.227154	0.270584	0.856086	1.00653	0.886614	1.28387	0.873259	1.6153	0.42269	0.395216	1.17608	1.89439	0.263211	0.211737	0.241271	6.78389	2.58162	0.25975	0.456842	0.671527	0.829065	0.0230499	0.526954	1.6921	5.00892	8.68136	8.1643	10.0459	5.37243	8.22864	10.0459	8.43146	1.26263	0.211301	52.8285	0.346833	0.47875	1.6349	9.45124	1.08095	8.45897	2.34575	15.8896	12.4675	35.1011	0.352296
Exp129693	IE (at admission)	374.351	1176.67	0.805433	0.433946	0.90117	1.04918	0.48858	0.432814	1.38966	1.60143	0.26474	0.942968	1.4832	1.21788	0.239123	0.229494	0.143458	15.5623	1.78154	0.41547	0.260402	4.28507	0.804991	0.00937169	0.84302	9.83413	6.25031	5.90575	6.88984	8.6422	4.03881	6.24227	8.6422	7.20302	0.180445	0.421635	97.4013	0.787881	0.527882	2.03335	1.96123	1.19983	8.38135	16.8556	15.8429	22.4238	45.2146	0.164953
Exp129694	IE (at admission)	370.96	1107.45	0.222514	0.390554	0.509829	0.119304	0.240332	0.305532	0.957982	1.62272	0.385202	0.318126	0.984104	7.27025	0.188632	0.167871	0.227985	10.1476	2.39907	0.731638	0.425035	0.921924	3.26719	0.011746	0.926975	1.93173	7.05643	8.01757	7.94454	12.9118	4.69293	7.97513	12.9118	8.30565	0.70636	2.05969	43.7306	2.99249	0.28222	1.82128	0.23331	0.465308	9.38061	1.09632	6.44625	20.6864	33.42	0.0937711
Exp129695	IE (at admission)	239.882	888.314	0.320078	0.367034	0.996583	1.52912	0.243352	1.37176	0.357244	1.95017	0.22245	1.94322	0.851638	1.76878	0.210939	0.173398	0.256098	13.0825	1.1333	0.281238	0.638927	1.12063	1.45781	0.076312	0.170593	1.37061	5.07591	9.90105	9.48799	13.1618	7.07386	10.082	13.1618	9.77027	10.4898	7.20793	63.7396	18.7532	0.677904	3.23137	2.20912	3.60186	13.3723	1.04691	16.7993	11.359	33.2305	0.0921107
Exp129696	IE (at admission)	193.897	2020.83	0.292239	0.301294	0.958597	1.16467	0.428793	1.68585	2.46952	1.37119	0.382751	0.372896	0.898698	5.73009	0.182573	0.175221	0.122957	5.45922	0.658029	0.341289	1.04303	2.13465	1.16091	0.00934742	0.396248	2.21859	3.70386	9.40381	16.3651	13.989	4.5881	8.7114	13.989	17.109	0.486084	1.02301	55.2361	0.437797	1.01652	3.63387	0.0286585	0.881539	11.7153	0.586934	32.4174	20.2878	43.849	0.322603
Exp129697	IE (at admission)	299.18	802.399	0.385602	0.228168	1.3935	1.52813	0.769882	2.50595	4.05318	2.81691	0.357475	0.366513	0.700459	4.64699	0.207959	0.199584	0.225176	8.33355	1.12166	0.372046	0.176619	2.73632	1.32841	0.0892502	0.119859	0.0635506	2.86656	33.2965	29.7326	48.3521	21.0386	31.6204	48.3521	30.5608	3.13414	1.69199	42.7432	0.397789	0.450973	3.71614	1.09133	1.63505	9.21472	2.39994	16.8139	27.3911	35.3587	0.181074
Exp129698	IE (at admission)	169.782	630.737	0.299096	0.285486	15.9315	1.58499	1.48807	1.23285	4.25669	2.366	0.169889	0.185635	0.764296	2.73019	0.199172	0.182867	1.01444	12.6367	1.47997	0.482016	0.849894	2.52327	0.397845	0.0398454	0.782829	0.539074	2.87433	18.3354	11.2761	37.4687	13.5182	17.0826	37.4687	11.7886	1.54718	1.46448	48.3241	0.248178	1.41826	4.82714	1.60674	1.57623	23.2168	4.08359	5.86734	14.994	58.6201	1.22107
Exp129700	IE (at admission)	299.497	1117.18	0.537185	0.199176	2.00436	1.69061	0.339441	0.672488	0.428319	0.787456	0.0877592	0.593536	0.244019	1.43111	0.339294	0.164908	0.599015	15.0749	0.9758	0.492421	0.487177	12.7047	0.774584	0.0144068	0.73069	12.4679	9.7346	8.44163	7.72764	12.5017	8.8568	7.76797	12.5017	7.9975	0.606711	0.970209	59.1344	0.132167	0.653227	0.0502941	0.370077	0.304108	4.84704	1.04316	17.0342	23.0101	38.3303	0.189537
Exp129701	IE (at admission)	260.919	601.23	0.409687	0.190281	1.04625	1.55405	0.229197	2.07825	1.06071	1.61952	0.152314	0.396691	0.835961	3.22465	0.143402	0.137627	0.259726	10.6815	0.975349	0.144075	0.674018	0.377683	0.809588	0.0131443	0.129908	1.31497	2.18523	2.75531	3.09226	6.45272	1.59099	3.10682	6.45272	3.23282	5.5835	2.28359	55.694	0.812195	1.00683	0.117094	0.0329689	0.530803	2.64569	1.81106	10.578	3.70033	36.4816	0.244672
Exp129704	IE (at admission)	281.939	1042.36	0.305484	0.174449	1.35408	1.74882	0.0426136	0.521059	0.577564	2.4585	0.0381407	0.55415	0.641943	1.64906	0.970685	0.377873	0.230577	12.1403	1.3465	1.76258	0.331849	0.316563	0.931553	0.0229311	0.273411	2.88065	3.38125	5.36288	4.67149	8.24973	4.74093	4.70584	8.24973	4.88383	0.450056	1.63843	0.460744	0.108506	0.384728	2.09884	18.1829	0.52566	6.50954	1.18324	24.1906	14.5461	48.1678	0.181649
Exp129709	IE (at admission)	235.594	1930.49	0.388222	0.224926	0.788919	0.290275	0.310212	13.3119	2.01943	1.42619	0.0211754	0.451089	0.849605	2.05661	0.220527	0.211646	0.580301	6.42045	1.91658	0.533315	0.787852	0.781731	1.22672	0.00880079	1.08653	15.9091	3.28321	7.12814	8.3348	9.2161	3.95252	8.37623	9.2161	8.71365	2.25713	0.62417	52.3372	1.93334	0.608164	3.60122	1.27238	1.04104	10.5462	0.250278	17.9478	17.3935	52.4655	0.106644
Exp129710	IE (at admission)	211.768	644.61	0.291302	0.126904	0.6615	0.167831	0.230763	1.79548	4.80085	1.45104	0.436801	0.279036	0.838687	0.846377	0.114196	0.109598	0.555645	17.7929	0.773212	0.100924	0.797232	1.00713	1.26723	0.0873129	0.243555	2.23806	3.77049	21.889	18.696	28.1605	19.4753	20.5317	28.1605	19.2871	2.06902	0.396709	38.5983	0.927161	0.519403	1.96418	0.0923296	0.606757	15.1851	0.827214	13.745	16.1231	24.2465	0.303076
Exp129738	IE (at admission)	173.46	533.706	0.0488312	0.177658	2.766	0.920066	0.250699	4.98592	11.2952	1.92527	0.354362	1.55518	0.979742	19.1678	0.326542	0.313393	0.346087	9.81212	1.70106	0.32191	1.13171	1.14104	0.497421	0.0634283	0.0469536	0.281451	6.11676	58.5226	40.8289	62.6986	53.5672	49.7825	62.6986	41.3303	5.52751	1.37654	34.7103	11.7933	0.233074	1.27086	1.20369	0.264028	21.7925	0.190968	1.69705	26.1529	47.1835	0.132143
Exp129740	IE (at admission)	263.102	1474.16	0.482629	0.207404	0.306992	5.26994	0.662942	0.677724	1.0306	1.4261	0.101322	0.818485	1.74203	2.12762	0.449126	0.184565	0.341308	18.3349	1.10866	0.280522	1.1756	0.369014	0.511943	0.0474882	0.363271	1.16142	5.46501	31.2404	53.2394	41.005	26.2155	32.1457	41.005	54.4706	2.09089	0.835997	65.0099	26.4174	0.371484	0.984084	1.25917	0.822331	22.4074	0.885519	7.91177	3.92604	29.5463	0.348711
Exp129741	IE (at admission)	152.362	1131.82	0.188055	0.194577	0.934601	0.580673	0.345285	9.12229	3.54614	2.18318	0.354281	0.220181	1.1155	2.34638	0.488961	0.223187	2.76477	5.31118	1.47754	0.310863	0.937839	0.57333	0.787455	0.0688661	0.201038	12.2218	3.53025	29.5984	28.4547	39.339	34.1871	28.7905	39.339	28.8437	3.10985	2.75733	28.3177	35.2978	0.296604	2.27804	1.7908	1.44244	13.8553	0.797313	16.0127	4.9531	21.6905	0.339117
Exp129742	IE (at admission)	134.849	476.796	0.127446	0.263753	1.3552	0.864002	0.417889	0.958147	1.34904	1.04935	0.144967	1.34746	0.141911	1.1678	0.161395	0.124506	0.111479	16.5342	2.76782	0.107569	1.25245	0.310176	1.68181	0.0432988	0.0476482	1.40466	14.3275	24.2542	10.4694	27.1747	12.4301	23.3933	27.1747	10.7275	0.841147	0.85503	23.2978	0.0904077	0.347272	0.134475	0.080251	1.61492	26.0009	3.66556	11.2085	7.19559	26.1158	0.220293
Exp129743	IE (at admission)	114.922	713.481	0.444243	0.220276	0.707449	1.42288	0.216986	2.14768	0.798041	1.42335	0.164293	0.353971	0.563824	2.36078	0.415578	0.128523	0.58696	5.13754	0.101266	0.256323	0.722987	1.32399	0.519166	0.0229664	0.213966	1.3486	2.40313	32.2273	5.90116	32.815	6.63615	30.9968	32.815	6.08353	1.32769	3.78114	41.7706	0.816637	0.154313	0.0158902	1.60142	1.6331	9.86241	0.137866	8.30846	12.3447	20.498	0.310608
Exp129745	IE (at admission)	181.998	687.359	0.57118	0.229591	1.06907	1.11691	1.05797	1.62436	1.14916	2.35438	0.336572	0.432501	1.29832	3.46332	0.268898	0.195276	0.073698	3.52076	1.31244	0.146999	0.933699	0.469121	1.10872	0.0226713	0.348989	2.46549	5.07461	11.6738	11.266	15.6182	8.63475	11.318	15.6182	11.5657	1.75328	12.3961	30.9153	1.16554	0.496896	2.26783	3.37035	0.673765	21.8239	7.12879	0.944619	8.45835	51.6136	0.162333
Exp129746	IE (at admission)	234.74	500.26	0.104283	0.0950694	0.280017	0.662617	0.0898418	0.598442	0.352506	1.9895	0.0945729	1.21279	0.695081	6.75523	0.232378	0.160511	0.0745871	6.10647	1.30875	0.324128	0.704726	1.33823	1.74036	0.0114278	0.112285	4.48598	3.81334	12.3224	11.5052	15.2188	9.3385	11.5573	15.2188	11.8798	1.81887	5.44914	0.726088	0.816839	0.278945	1.44065	6.82975	2.45118	24.667	4.49716	5.48207	11.3842	45.2014	0.266248
Exp129747	IE (at admission)	113.282	600.623	0.887535	0.089802	0.943359	0.179628	0.19525	0.548391	0.972624	2.05957	0.209917	0.839591	0.285419	0.987457	0.147466	0.0826077	0.718104	5.84964	1.50174	0.068141	0.556992	0.867451	0.522776	0.075111	0.0316878	5.46716	4.0696	18.6784	14.6424	20.3074	16.0302	15.0284	20.3074	15.1867	2.29406	8.53909	18.783	1.01974	0.24812	0.0711282	1.6084	1.18627	5.71823	0.490096	10.6906	12.1243	21.8171	0.234685
Exp129749	IE (at admission)	194.048	1249.52	0.202466	0.389968	1.22242	4.36468	1.2642	2.19467	4.33979	1.15293	0.193195	0.815073	0.736605	2.56434	0.264769	0.21495	0.214237	8.57395	0.573549	0.0958284	1.19974	5.65008	0.633443	0.0184574	0.496628	5.13848	5.07026	25.4402	24.0909	34.7988	23.5988	27.8223	34.7988	23.6179	1.95955	1.99365	38.6871	0.494468	0.376245	4.15487	2.12401	1.09761	21.0219	2.90037	3.40005	10.3459	53.8378	0.240775
Exp129750	IE (at admission)	172.584	662.181	0.319639	0.168397	0.725129	0.201763	0.368382	0.642082	1.39581	1.58316	0.22305	0.388352	0.217062	0.304492	0.102967	0.0988211	0.335455	9.62979	1.26171	0.235682	1.04674	0.700513	0.788522	0.0272878	0.281516	1.88504	0.721251	48.9929	26.3067	56.6633	17.4557	49.2811	56.6633	25.4835	2.40374	0.933112	43.714	0.944596	0.590105	0.470637	0.550686	1.53595	25.158	5.91968	1.91818	11.7203	24.3851	0.273802
Exp129751	IE (at admission)	192.248	785.463	0.412161	0.154308	1.65844	1.6004	0.456215	1.18005	1.45189	1.24582	0.127827	0.726759	0.674501	1.4735	0.101172	0.0970978	0.441019	0.623376	0.133192	0.0166016	1.33917	0.904854	1.0442	0.0168911	0.287	0.49981	32.9479	26.394	17.8463	29.2516	18.6776	24.1853	29.2516	17.8532	2.68229	0.913466	26.2098	0.429325	0.286301	2.16415	1.54401	0.582187	31.4625	8.01013	11.6135	3.50706	37.5623	0.215268
Exp129752	IE (at admission)	257.965	538.423	0.340424	0.113936	0.716869	0.69267	0.409595	0.572631	0.309179	1.69751	1.14385	0.469785	0.564789	12.5396	0.30024	0.241416	0.438982	7.28889	0.802882	0.344009	0.713489	0.365777	1.01735	0.0321632	0.147213	4.20712	7.83613	10.2829	8.9034	13.4752	10.8442	9.47834	13.4752	9.17945	1.15956	0.462046	34.4399	19.7985	0.731498	1.52665	19.2459	2.77159	10.3516	5.39972	9.5805	14.3163	40.6778	0.125056
Exp129755	IE (at admission)	201.859	766.711	0.711156	0.219674	0.637774	0.738067	0.0992984	0.4083	0.279018	1.93321	0.184301	0.227489	0.677638	9.61067	0.0935038	0.0897385	0.054586	22.2166	0.387559	0.18155	1.89803	0.584344	0.632548	0.0440712	0.97075	14.8985	0.703042	9.74986	7.72208	12.547	10.1187	8.27592	12.547	7.67789	2.2724	7.0495	42.2573	0.248382	0.829735	2.92332	0.509245	1.5492	21.6602	4.95137	11.2096	6.73614	41.1264	0.467753
Exp129756	IE (at admission)	223.168	882.587	0.404106	0.232076	0.506789	1.45519	0.403583	0.42613	0.383262	1.97996	0.994813	0.270903	0.507643	13.8689	0.425972	0.174884	0.53343	3.95847	1.01246	0.0992305	0.870572	0.406345	0.673581	0.0358092	0.0210685	0.0205546	2.44555	10.5109	8.47281	13.5727	8.44002	9.43711	13.5727	8.649	5.20736	4.21672	62.0446	0.179421	0.412786	2.00868	0.27335	2.63472	13.3256	14.387	14.1843	17.7217	49.9017	0.0827413
Exp129758	IE (at admission)	241.029	944.14	0.135787	0.277454	0.374274	1.7586	0.759257	0.744498	0.729347	2.7472	0.301817	0.514893	0.825984	10.8177	0.298521	0.222011	0.266852	5.86123	1.68284	0.196522	0.631777	0.0974618	2.16371	0.0193488	0.114745	3.51531	4.15678	10.5453	10.2248	16.5521	14.9765	10.2822	16.5521	10.4981	21.2463	3.53625	2.6027	52.4411	0.415698	3.81803	10.8141	1.84038	7.49367	2.09096	9.92414	27.8537	56.7838	0.191953
Exp129759	IE (at admission)	193.156	893.532	0.115521	0.149314	0.426051	0.868939	0.334848	1.06402	0.647567	2.89298	0.134285	0.64151	0.495033	23.7673	0.205754	0.149713	0.151102	5.33854	0.803182	0.164341	1.11944	1.85684	2.32432	0.0308904	0.371763	15.4221	3.5184	21.0989	22.132	27.5526	28.155	22.3466	27.5526	23.138	3.07955	4.9988	0.98622	0.361086	6.60535	3.77553	9.12796	0.434765	28.1937	1.36129	5.67673	4.70915	41.7185	0.251407
Exp129786	IE (at admission)	112.767	650.588	0.141696	0.162218	1.79842	0.703672	0.441441	0.327777	0.816224	3.38726	0.269115	0.275805	0.868237	21.8706	0.262016	0.251465	0.152199	15.5227	2.02939	0.206775	0.121067	0.597744	0.859669	0.00538441	0.248999	3.01174	2.74878	15.458	13.9781	23.8784	13.12	15.3499	23.8784	13.0109	1.96293	0.432748	54.0501	76.9519	0.650642	3.48529	0.422627	1.9145	33.0624	6.76967	5.63692	4.05091	24.4756	0.198284
Exp129789	IE (at admission)	142.454	715.297	0.424746	0.204684	7.33118	3.21421	0.246169	1.35255	0.826526	4.09569	0.300389	1.29313	0.973997	59.2248	0.376095	0.16389	0.0604401	18.5485	0.427444	0.13133	0.298427	0.552391	1.07122	0.0406389	0.633953	0.57906	2.47977	21.9021	19.8943	35.2243	30.4025	20.4869	35.2243	20.7986	2.18993	0.821177	46.6814	34.7136	0.874423	3.00182	0.373551	0.087096	65.386	2.47561	4.28921	5.6734	21.2654	0.234402
Exp129791	IE (at admission)	130.646	856.839	0.279664	0.170081	0.750639	1.54018	0.35962	1.44772	0.14586	5.37361	0.038726	2.47388	0.695229	16.3003	1.47988	0.244369	0.0947037	27.0277	1.48431	2.37441	0.800662	0.496515	0.603104	0.0156036	0.264374	1.2299	1.70032	10.9391	10.3778	13.2825	10.3314	10.4581	13.2825	10.0751	2.16975	5.42067	30.2081	245.552	0.893417	3.36509	2.60595	0.457727	56.192	9.11079	11.2714	8.26211	25.8789	0.296003
Exp129795	IE (at admission)	237.493	1163.49	0.277845	0.29334	0.933274	0.472787	0.270364	0.0783463	0.609586	3.17951	0.184458	1.30494	0.753801	21.8565	0.329376	0.316113	0.752889	25.8935	2.11078	0.175364	2.13184	1.28326	0.975158	0.038776	0.414575	2.48258	8.98671	29.8592	27.6358	32.3396	29.3028	28.0478	32.3396	28.6681	1.83644	1.43261	44.7454	61.8294	0.554576	2.02989	9.18778	0.0138951	22.5731	16.651	12.8757	18.1501	33.2043	0.193272
Exp129796	IE (at admission)	139.392	901.216	0.148655	0.168737	0.72989	0.574373	0.223913	0.819691	0.45533	3.72006	0.204541	0.694853	0.924005	3.04653	0.415162	0.256078	0.505769	18.1735	2.04966	0.131914	0.667435	0.949606	1.69147	0.00451418	0.335556	0.260955	4.58018	11.9142	10.421	16.2198	9.54915	11.0787	16.2198	10.8947	0.895603	0.917962	32.7121	0.982532	0.458564	3.7082	1.61875	2.4929	11.6868	11.5089	6.72461	9.08286	70.5887	0.200017
Exp129797	IE (at admission)	120.912	512.303	0.6104	0.343055	0.572087	0.967469	0.243616	0.469084	0.172582	3.27297	0.237671	0.487832	1.28151	1.39223	1.11127	0.241677	0.153951	25.5881	1.78971	0.0457708	0.465118	0.660647	0.961959	0.028931	1.65793	0.0581224	2.61681	16.9377	15.5563	19.0166	14.4579	15.71	19.0166	15.1462	1.46269	0.598994	35.5175	0.177425	0.664147	0.949683	1.97008	0.921373	33.0342	0.0901177	6.90114	5.34138	25.3862	0.130674
Exp129798	IE (at admission)	253.88	1450.79	0.523897	0.107603	2.11231	0.700108	0.227809	0.774288	0.570282	3.12768	0.199815	1.94046	2.13182	32.1311	0.796572	0.18205	0.0527652	23.473	2.48909	0.259178	1.71421	0.80957	0.566044	0.00519177	0.395126	7.41631	2.95327	6.00561	5.61236	8.19506	5.50428	5.62829	8.19506	5.86747	1.51101	0.899049	49.2422	10.173	0.483464	1.95052	2.51661	0.631751	8.29012	2.98464	9.45013	10.5506	52.6975	0.0695003
Exp129799	IE (at admission)	388.99	807.352	0.473853	0.327095	0.769853	1.69915	0.826504	0.101194	0.755728	1.96315	0.302418	3.986	0.94128	5.08519	0.359355	0.344884	0.323036	14.8223	1.37506	0.168199	0.710806	0.757933	1.19759	0.0385614	0.550763	1.26853	4.88039	11.6143	10.3623	13.8302	9.4423	10.5148	13.8302	10.8334	1.3308	17.7287	74.7212	78.8056	0.777546	2.4864	1.85251	1.0255	12.4636	1.32301	16.9657	16.5258	30.5355	0.176857
Exp129800	IE (at admission)	272.854	1299.29	1.04808	0.405015	3.13661	0.151704	0.317283	0.721751	0.186604	3.76991	0.163829	2.15882	2.08637	2.27008	0.843225	0.230991	0.314547	14.3255	0.979854	0.161917	0.403678	0.56295	0.967378	0.0589034	0.301124	3.34182	1.90461	36.5484	33.1843	38.2276	30.3377	34.4431	38.2276	33.1388	2.63471	0.42125	35.981	1.48274	0.809588	0.185219	0.701896	0.679574	30.7129	1.95313	18.1447	10.3116	28.2295	0.213571
Exp129801	IE (at admission)	135.918	659.162	0.100702	0.232357	0.617833	15.1219	0.191144	0.297662	1.62839	5.55999	1.16905	1.29471	0.419035	1.01121	0.334979	0.21895	0.102538	20.7246	1.39476	0.0954587	1.89685	0.0707789	0.784987	0.145322	0.270513	1.29362	2.94537	18.8161	21.0951	21.3324	14.7099	17.9123	21.3324	21.096	2.24783	0.943363	40.1829	0.346204	0.563141	1.46383	1.3761	1.17904	5.82471	2.71021	8.79375	9.6955	44.3284	0.0850389
Exp129802	IE (at admission)	194.671	859.008	0.343146	0.419647	1.80441	0.820277	0.398276	0.458698	1.2901	8.9523	0.949628	1.76886	1.53525	4.29111	0.565081	0.373548	0.406776	19.7302	1.29393	0.133833	0.755263	1.27379	0.875786	0.0684759	0.762208	1.86127	1.4667	20.065	16.19	21.389	15.7461	18.7821	21.389	15.6839	1.44066	1.06147	12.3254	0.398599	0.980377	0.564641	1.50089	1.37547	79.2372	1.04253	1.95853	4.31903	33.4547	0.0404938
Exp129803	IE (at admission)	174.319	612.025	0.478713	0.135287	0.918357	0.821853	0.30735	0.243515	0.478935	3.15588	0.153222	0.802276	0.722876	1.20258	0.194032	0.186219	0.668131	27.8941	1.58526	0.0955705	1.11186	0.606544	0.872924	0.0342174	0.367358	8.796	0.312533	12.6875	12.1853	13.7531	9.44744	12.1853	13.7531	12.7392	1.3569	7.07987	32.9312	73.4782	0.867759	1.652	1.76165	1.14878	25.9849	2.16081	3.70482	15.6629	48.0528	0.1977
Exp129804	IE (at admission)	157.042	534.84	2.0165	0.236445	4.2242	0.44167	0.655692	1.00774	0.185592	4.86731	0.272789	1.08554	0.498819	2.89456	0.671809	0.223485	0.13523	31.6836	0.866607	0.1328	0.675152	1.08533	1.08812	0.0128461	0.342505	1.63167	2.55879	27.1161	24.1514	33.7304	25.8062	24.5755	33.7304	24.871	2.57442	3.36068	35.454	0.153876	0.385103	1.85901	0.977968	0.480551	22.9771	2.20924	6.887	7.41208	35.3361	1.24649
Exp129805	IE (at admission)	215.953	736.584	0.234457	0.46324	0.742935	2.09789	0.346629	3.59949	0.313839	4.60047	0.72324	0.609658	0.641017	19.8165	0.421215	0.143177	0.117501	22.8386	1.05591	0.110631	2.7264	0.670619	0.870448	0.0620206	0.183108	5.46417	1.62926	74.6199	69.2053	75.4998	71.9229	66.2024	75.4998	69.5845	10.7607	22.1124	34.8093	2.2598	0.549558	1.58814	1.16074	0.402985	24.8844	1.16205	10.136	13.1772	32.9868	0.0166014
Exp129806	IE (at admission)	141.166	1043.27	0.210542	0.139679	0.310996	0.889634	0.545153	0.481385	0.313104	3.9233	0.17231	1.67464	0.834262	1.88928	0.325477	0.15719	0.152216	26.9472	0.724652	0.166966	1.2985	1.25433	0.029281	0.0898342	0.422506	5.8623	1.73356	14.8048	14.6865	18.3112	13.4505	14.7724	18.3112	15.3541	3.09271	17.3678	32.6224	0.352493	0.452871	1.38757	0.808151	0.39469	27.3181	2.34596	8.8158	14.8861	34.8767	0.184926
Exp129807	IE (at admission)	272.955	767.243	0.254646	0.267266	1.59479	6.96068	0.579202	0.685778	3.47119	4.41927	0.460245	2.35158	0.154534	2.69586	0.305437	0.248421	0.155665	9.46743	0.844869	0.677319	0.833079	1.00811	0.495069	0.0202575	1.67937	2.35948	1.53677	13.8379	19.1607	19.9016	11.8679	12.6245	19.9016	19.8096	2.07703	1.02546	76.244	0.944356	0.64784	2.90573	12.812	0.954405	16.6791	7.07787	7.1023	16.4088	23.0761	0.158496
Exp129835	IE (at admission)	304.33	682.949	0.732875	0.145154	0.549229	0.77323	0.947762	4.87367	0.288157	1.79329	0.123533	0.554421	1.24098	8.52938	0.546312	0.174673	0.0424481	15.9815	1.64002	0.309213	1.31971	0.593897	1.15277	0.0129709	0.228106	1.73632	5.31095	30.743	26.8656	39.1212	29.7539	27.609	39.1212	27.3799	2.71475	1.28954	33.0429	11.9686	0.570081	2.07219	0.304809	0.0756183	14.8629	0.720951	4.22933	8.23039	55.2381	0.150581
Exp129836	IE (at admission)	216.52	1272.41	0.31127	0.532633	0.737474	0.829345	0.302125	0.500908	0.575516	2.31597	0.145117	0.326516	1.97104	0.26365	0.146725	0.140817	0.131941	18.3708	1.42928	0.220807	0.690649	0.486388	1.20601	0.0225819	0.101619	0.708846	3.59215	6.02315	5.43935	8.72066	4.24892	5.43935	8.72066	5.61164	1.56254	1.0167	46.0515	0.791932	0.579267	2.43565	1.94435	0.0794122	18.8108	0.284969	10.556	3.44216	28.7691	0.105888
Exp129838	IE (at admission)	242.039	1395.22	0.13912	0.248715	0.142457	3.01423	0.420934	0.565185	0.786461	2.00628	0.139618	0.79188	0.549378	2.29953	0.338196	0.297472	0.206775	17.0416	1.45678	0.314528	2.9831	0.605841	0.6832	0.0136722	0.367112	2.31343	2.40278	3.4391	3.00915	5.28731	3.14927	3.00915	5.28731	3.14592	0.511867	1.18867	114.711	2.12563	0.245393	2.22529	0.0321473	0.685285	8.53966	2.7051	13.6476	4.66141	42.5888	0.592416
Exp129895	IE (at admission)	457.149	1067.26	0.0961241	0.559629	0.400954	1.03006	0.28451	0.505813	0.271606	1.51769	0.389599	0.870088	0.799797	10.0083	0.188365	0.18078	0.226142	14.3679	2.08929	0.398686	1.1808	0.35682	1.1081	0.00482522	0.342496	6.14241	2.53028	5.19286	5.01988	7.02554	3.49448	5.01988	7.02554	5.24806	0.771991	1.53273	54.1814	0.32818	0.711079	3.0574	1.43989	0.499827	17.0724	3.13027	14.876	15.0018	37.7883	0.124372
Exp129583	IE (at admission)	211.102	996.885	0.315835	0.321781	2.33724	0.612605	0.3069	0.354851	0.525757	1.1784	0.104805	2.67017	1.14132	5.18317	0.271199	0.260278	0.626632	1.37248	2.70985	0.544535	0.555339	5.85742	2.22459	0.00697376	1.60462	2.16285	3.14531	6.71645	5.89787	8.01403	5.24648	5.90928	8.01403	6.16595	0.391588	0.350653	23.6742	0.0924543	0.26397	1.29213	0.224329	4.2309	13.0008	0.718066	12.7023	5.61571	40.8751	0.069736
Exp129584	IE (at admission)	325.431	428.39	0.21476	0.132093	0.553937	1.76037	0.44391	0.26021	0.367799	1.86937	0.0753311	0.668774	1.0502	3.62801	0.602865	0.351633	0.52442	7.96319	1.66765	0.203843	0.478091	0.609987	3.28958	0.019439	0.295506	1.92258	2.79554	14.5945	12.3404	15.6264	13.345	12.4836	15.6264	12.782	1.54792	0.514834	45.0448	1.92202	0.543563	1.22151	2.76249	0.639038	21.805	6.14651	3.15008	6.95867	28.5817	0.0267688
Exp129585	IE (at admission)	207.317	734.108	0.253432	0.359093	0.807506	0.377063	0.450776	0.275669	0.121698	4.92418	0.161399	0.17651	0.589678	0.910336	0.178858	0.177494	0.132303	6.91309	2.7332	0.145844	0.640849	0.586839	0.938235	0.0197455	0.16839	2.18029	4.8276	15.8648	8.21883	19.9311	9.68265	14.7107	19.9311	8.59241	1.47012	0.919345	0.172776	28.1087	0.3023	1.41595	8.06216	0.766207	29.2964	10.8023	98.2183	7.36449	32.3441	0.10338
Exp129630	IE (at admission)	168.309	1402.03	0.141273	0.179297	0.719568	2.11619	0.5292	6.84775	4.88371	1.60658	0.12241	0.18371	0.236471	14.479	0.346042	0.19571	0.921541	20.4806	1.89375	0.0637636	0.1501	0.410081	0.802493	0.0655201	0.114069	7.44788	1.79418	13.4707	5.18599	19.8956	4.46807	13.208	19.8956	5.2125	1.64917	1.61615	80.1112	0.284347	0.570058	2.78901	1.01069	0.660292	10.6713	1.43879	13.3736	16.3563	68.6783	0.533327
Exp129631	IE (at admission)	195.821	1075.79	0.279602	0.230521	0.777569	0.334109	12.6757	1.0785	2.90983	0.593763	0.0141775	0.531648	0.589072	2.25361	0.255083	0.244812	0.146871	9.9634	1.73622	0.140968	1.80767	0.793454	1.63102	0.039134	0.202292	2.25306	4.11454	9.30271	8.02112	12.4161	8.89016	8.88068	12.4161	8.34134	0.894392	0.326412	23.457	1.91396	0.445691	2.16362	2.31572	0.650182	7.84889	0.248617	9.09156	10.0548	30.6718	0.350069
Exp129632	IE (at admission)	219.05	826.695	0.456276	0.156764	0.939221	1.85548	0.32874	1.59964	2.91918	1.17301	0.127813	0.307065	0.29454	2.26651	0.40726	0.232911	0.0217906	6.78503	1.48994	0.0765	0.64298	0.359405	0.999043	0.0551185	0.443537	6.33774	5.63078	28.0195	24.1198	30.457	7.14374	27.6757	30.457	25.2161	0.525902	0.432211	94.4189	0.633792	0.526749	0.378005	0.915624	0.802425	5.12089	0.816592	6.61795	31.1589	52.2281	0.178027
Exp129633	IE (at admission)	187.478	327.126	0.185441	0.121764	1.21773	0.488683	0.275812	2.06902	4.02647	0.683392	0.114665	0.17543	0.925673	7.63703	0.167174	0.0812528	0.169414	9.83849	0.709846	0.211954	0.573644	0.14804	0.557279	0.0406376	0.167334	1.7656	4.04567	3.3135	2.62329	5.4787	4.04888	2.63267	5.4787	2.74253	0.537028	0.658744	20.1489	1.20819	0.705118	0.316522	2.70203	1.20975	15.0912	1.12046	1.3189	9.27145	21.5653	0.328396
Exp129678	IE (at admission)	190.168	591.792	0.150592	0.0795069	3.60443	0.516672	0.627604	1.32919	1.81445	2.56423	0.236214	0.250614	0.768149	3.13799	0.0605182	0.0580813	0.353015	11.7189	1.90109	0.0829119	0.368296	0.825216	0.462178	0.338934	0.295371	1.59117	2.5923	6.16278	5.62045	6.79265	4.37451	5.62523	6.79265	5.87593	1.96563	0.810842	5.15187	49.7832	0.556003	2.49111	0.165424	0.312416	3.82722	2.52273	7.61642	2.39278	31.1786	0.235274
Exp129679	IE (at admission)	126.223	991.089	0.15925	0.136219	0.634243	0.634454	0.495846	0.298097	3.52191	1.90754	0.622771	0.932788	0.326787	1.2206	0.123883	0.118894	0.227669	12.0027	0.52725	0.159285	0.840143	0.622996	0.479973	0.114758	0.272394	0.897741	2.43008	8.00002	6.90488	13.3378	11.4247	6.92915	13.3378	7.21874	1.38596	0.561338	1.63541	0.13332	0.260802	1.37164	1.00507	2.32704	0.0405085	0.595002	11.4822	6.52715	30.1381	0.315237
Exp129680	IE (at admission)	150.504	621.52	0.673748	0.280887	0.350504	0.565022	0.138253	0.848299	1.12357	1.42881	0.173196	1.48582	0.636671	2.34837	0.122298	0.0848929	0.141167	13.0925	0.060857	0.234885	0.140502	0.428796	0.567371	0.0840163	0.107919	1.62425	2.51093	6.10521	6.00833	9.22022	5.82179	6.0291	9.22022	6.28143	1.16031	0.121425	29.049	0.40256	0.378642	3.05025	0.752229	0.747664	7.8428	0.349232	11.4982	4.83327	22.8015	0.807387
Exp129681	IE (at admission)	113.318	931.3	1.1613	0.125093	1.30058	0.115547	0.660715	1.15224	0.964456	1.48048	0.142758	0.167829	0.484444	3.34603	0.0817237	0.0674844	0.0634333	19.9984	0.433654	0.190141	0.441987	0.122182	0.678151	0.121379	0.0877597	1.87242	0.686404	2.43445	2.39718	6.44815	3.75548	2.39718	6.44815	2.50614	1.91334	0.914519	1.36522	0.0477271	1.61562	1.17689	1.56381	0.471754	0.0222678	1.62024	13.2974	0.645686	23.9053	0.285829
Exp129726	IE (at admission)	218.338	1573.55	0.364907	0.305932	0.742311	0.324657	0.995744	0.692433	3.53176	0.371674	0.30219	1.53478	0.917713	2.3112	0.35515	0.276028	0.176668	8.74116	1.40433	0.125106	0.446422	0.795556	0.912832	0.057165	0.605596	0.592183	2.22975	8.03586	7.69528	10.8584	8.04662	8.10233	10.8584	8.04507	3.97841	1.52186	17.5041	31.2744	0.306244	5.68095	1.19227	1.97873	18.8049	1.56743	9.24657	14.1814	29.9087	0.16641
Exp129727	IE (at admission)	245.91	988.295	0.730802	0.447488	1.25751	0.486946	0.180264	1.9639	1.23326	1.05737	0.596498	0.190511	0.519601	4.11798	0.374438	0.276266	0.0354988	11.3756	0.976932	0.222718	2.33931	0.68694	0.734896	0.0117832	0.232138	1.06101	3.15707	5.8279	3.08154	7.97276	3.96736	5.53555	7.97276	3.22161	0.834196	2.19315	27.6751	12.4552	0.489756	1.55774	0.353991	0.932514	0.95136	1.82243	10.4716	1.59458	21.1279	0.237223
Exp129728	IE (at admission)	143.176	574.551	0.320288	0.177081	1.02294	2.31415	0.026951	0.332896	2.77139	2.06219	0.151166	0.979695	0.623893	9.22292	0.205002	0.158104	0.272957	22.8557	0.817819	0.232556	0.19712	0.112437	0.388316	0.264611	0.251331	2.79842	4.21644	6.13746	5.2691	5.39575	4.22263	5.48925	5.39575	5.50861	0.673091	0.119733	17.0907	13.3506	0.486145	1.11272	3.29331	1.12765	17.391	1.23354	6.89613	10.1521	33.7518	0.346428
Exp129729	IE (at admission)	152.401	1471.13	0.477884	0.227997	6.17646	0.293775	0.295929	0.914838	0.407937	2.43197	0.342119	0.396292	1.79433	0.0755317	0.521471	0.247774	0.356139	13.0693	1.24964	0.385716	0.228371	0.649509	0.550317	0.0484641	0.208291	2.95483	2.39562	11.3606	5.06993	12.4141	6.38873	10.8926	12.4141	5.30038	9.1459	1.55606	1.35314	21.1135	0.307561	0.0505047	0.145163	1.00196	7.80401	2.9384	10.9328	10.7877	28.8845	0.0890443
Exp129774	IE (at admission)	156.597	753.434	0.676225	0.289359	0.601759	3.14594	0.377736	2.28637	2.22601	1.52848	0.257724	1.44295	0.896843	1.10536	0.159327	0.152911	0.0988256	8.31812	0.54977	0.200156	0.854904	0.546197	0.388512	0.0440884	0.48026	0.694676	9.87631	21.6125	2.36393	25.0453	2.67537	22.2207	25.0453	2.47138	1.90678	0.152947	44.2248	2.00449	0.206691	1.92823	0.81227	0.913336	13.609	0.431908	9.56195	19.0663	23.796	0.556381
Exp129775	IE (at admission)	204.062	672.172	0.405657	0.133514	3.46819	0.578605	0.938915	0.542112	2.79049	1.64303	0.128583	0.437385	0.487387	7.19387	0.227609	0.218443	0.110568	10.4807	4.67112	0.106576	1.13333	0.888119	1.60912	0.0369256	0.399491	0.201882	3.64577	10.5627	6.77249	14.1677	6.47412	9.85723	14.1677	7.08033	1.27589	0.220504	35.415	1.27414	0.280516	3.40369	0.560751	0.867623	24.6758	0.815248	0.640595	8.56592	32.8215	0.159504
Exp129776	IE (at admission)	314.601	1147.7	0.158239	0.49034	4.61606	1.08428	0.492473	0.247385	4.43729	3.1171	0.178964	0.945805	0.409842	1.28949	0.236839	0.144759	0.691799	7.99742	1.70017	0.157211	0.366504	3.54107	1.05129	0.0833645	0.322037	1.10154	3.17335	25.7936	4.75409	30.9446	5.44559	24.7776	30.9446	4.97019	2.59781	0.518836	44.5042	0.496774	0.389814	0.393637	0.724194	1.93148	30.495	1.61587	4.5129	17.7396	35.741	0.651496
Exp129777	IE (at admission)	119.055	345.951	0.215434	0.425087	0.648256	0.870263	0.399582	0.29687	1.54401	1.77696	0.188133	0.539808	0.486329	9.39657	0.255704	0.165576	0.432343	5.00811	1.33265	0.964804	0.314529	1.02661	0.790075	0.128143	0.314216	2.28758	1.1214	44.2416	3.47304	46.0007	6.03628	43.5383	46.0007	3.6309	1.056	0.147405	46.9639	1.46171	0.180859	0.70029	0.725068	0.708565	12.4884	0.30419	0.418467	4.86946	35.4081	0.282709
Exp129822	IE (at admission)	174.112	1074.12	0.588171	0.538825	1.05494	0.428576	0.467518	0.50815	1.47033	4.11635	0.174072	0.358543	0.582918	2.22608	0.444579	0.21777	0.150926	8.92887	1.88877	0.0527954	0.15488	1.24579	1.28694	0.0294659	0.552243	2.25646	4.67048	5.99446	4.27285	24.6743	2.97252	6.15089	24.6743	4.46707	0.877693	0.410267	54.6567	0.171331	0.500195	0.275911	0.252416	1.14546	18.7495	10.0855	12.7195	11.8521	35.8764	0.76149
Exp129823	IE (at admission)	165.909	1204.88	0.198343	0.113612	1.80455	0.233819	0.287899	1.57603	1.61983	2.42086	0.142134	0.444151	0.663134	2.05084	0.163571	0.156984	0.0712777	18.4771	1.37715	0.161962	0.31732	0.662861	0.511656	0.0390011	0.683582	1.38418	3.59562	5.30071	3.54464	13.3272	4.67419	4.98436	13.3272	3.70576	1.16975	0.694064	42.3205	0.58217	0.142179	2.95528	2.00256	1.80958	25.0777	0.30595	16.4821	9.21889	28.9517	0.139922
Exp129824	IE (at admission)	197.997	1116.31	0.431701	0.321026	1.21862	1.83638	0.800915	0.847645	3.84758	2.49938	0.478278	1.16764	0.386689	2.05694	0.24976	0.239702	0.162364	12.9366	1.43754	0.281016	0.432244	0.907346	0.808436	0.0276656	0.421261	4.58445	3.51258	7.14492	3.90339	14.1356	6.07739	7.16762	14.1356	4.08082	0.380248	1.25154	55.979	0.685342	0.655107	0.670729	2.54471	1.42643	18.6996	10.5661	16.2694	13.8649	56.4596	0.427707
Exp129825	IE (at admission)	171.115	797.924	0.136762	0.315499	1.60336	1.27549	0.362715	0.705941	6.20823	2.76378	0.875282	0.888899	0.220437	8.35288	0.171078	0.164189	0.961417	8.68681	1.29455	0.872034	0.754111	0.786075	0.0484068	0.0713197	0.338739	1.66574	2.11131	6.59423	11.2427	12.2317	3.01428	7.26576	12.2317	11.7537	1.07507	1.19255	33	0.481823	0.416689	1.7687	2.18	1.32075	21.5348	6.83912	5.63206	11.541	28.8461	0.838678
Exp129870	IE (at admission)	160.388	752.029	0.176727	0.150664	0.744798	0.688721	0.512066	0.509803	10.4305	2.2138	0.570806	2.0615	1.32673	2.49093	0.234666	0.225217	0.305155	16.091	0.863552	0.383503	0.984547	0.800855	0.62384	0.0314707	0.356726	3.43052	4.03872	8.41673	2.45453	11.8921	2.70885	8.38653	11.8921	2.5661	1.07424	1.70397	0.761787	1.34721	0.556084	3.07298	0.0947516	1.08042	0.735771	11.0508	0.470249	7.29648	27.6163	0.748467
Exp129871	IE (at admission)	90.5937	603.128	0.102066	0.0323509	1.86848	0.541852	0.363508	1.83069	4.32067	2.22254	0.294995	1.5696	0.530781	2.95548	0.172639	0.165687	0.115523	23.1251	0.817242	0.156253	0.0109629	1.45721	0.482187	0.0305206	0.237	1.31674	1.71643	6.63645	6.00604	7.5897	5.22204	6.03323	7.5897	6.27904	1.14501	0.651463	35.3544	1.74498	0.434563	1.15582	0.668692	1.98761	10.3919	0.926762	5.40138	9.56711	38.9407	0.346494
Exp129872	IE (at admission)	194.347	822.466	0.577636	0.295524	0.166777	0.504809	0.978512	0.522275	0.310561	3.43128	0.523584	0.180176	0.954807	5.18484	0.165207	0.122661	0.179948	16.6964	1.19354	0.492362	4.3186	0.412569	1.38053	0.0476523	0.247783	1.7962	3.47792	27.221	29.433	40.2681	37.7789	29.1142	40.2681	29.8905	2.61817	0.847458	0.0924062	14.3703	0.581876	2.17473	0.306072	0.118396	10.7952	3.73849	3.00116	9.66094	44.3695	0.126475
Exp129873	IE (at admission)	123.252	584.234	0.516803	0.235964	0.629122	0.247557	0.110827	0.348765	0.185149	0.814638	0.101731	0.331517	0.72868	7.55544	0.213469	0.0831207	0.0897362	23.9307	2.37441	0.300363	0.488747	0.382242	0.684136	0.0106051	0.350221	2.16252	1.56853	25.1206	23.2143	30.4973	25.7332	23.0311	30.4973	24.1847	1.89002	1.21827	25.5394	0.2611	0.786176	1.1467	0.0192638	0.382046	11.1083	2.02007	11.3916	2.71088	19.9383	0.0184346
Exp129686	IE (at admission)	314.024	610.256	0.157373	0.209411	0.719256	0.305659	1.2378	2.0929	0.0629142	2.77986	0.126602	2.4699	0.549257	1.28106	0.120744	0.115882	0.375178	15.5808	0.731024	0.285203	0.721072	0.84261	0.26139	0.0189876	0.916287	0.262748	2.78583	7.20887	6.46742	12.7219	7.34482	6.50556	12.7219	6.76139	0.437507	0.523663	32.2031	11.7408	0.46413	0.427359	1.16424	0.793333	7.10758	1.29834	3.33078	8.17677	31.067	0.105809
Exp129730	IE (at admission)	168.251	1093.83	0.227645	0.0947176	0.096938	0.371527	0.248066	1.19739	0.219153	1.46438	0.193101	0.158308	1.04939	15.076	0.262527	0.186008	2.75968	18.0985	1.64618	0.263512	0.432232	0.797905	0.977197	0.00548822	0.264656	2.80509	2.79996	22.9711	21.2624	24.1558	22.1969	20.6966	24.1558	21.323	3.67552	2.04936	30.367	11.0272	0.332833	1.76496	0.868993	1.23549	10.3883	1.35326	19.4203	14.4117	21.0586	0.131994
Exp129731	IE (at admission)	260.802	1495.09	0.505825	0.171144	1.86953	1.10573	0.23477	1.23152	0.383614	2.37713	0.413393	1.34074	0.599368	15.4232	0.239715	0.230062	0.089893	7.90236	1.66998	0.209936	1.71522	0.483269	0.808113	0.0359616	0.179616	2.12889	1.81725	7.34539	6.09286	9.52111	6.3786	6.13343	9.52111	6.36981	13.6643	3.38404	62.378	52.0329	0.521427	2.5063	10.5039	0.683079	7.746	1.32073	12.2542	13.0219	38.0317	0.0973672
Exp129778	IE (at admission)	190.387	1359.37	0.178105	0.281263	0.357545	2.29681	0.142841	0.298702	0.0832267	2.76324	0.591918	0.299962	0.569049	30.6791	0.291972	0.280215	0.287155	5.39633	1.25098	0.209465	1.15137	2.27546	0.514943	0.0229204	0.1278	2.06647	3.42733	4.52304	3.89423	11.5347	7.08972	4.17623	11.5347	4.07124	1.28545	0.76713	0.673958	51.6845	0.288392	0.183946	2.44607	2.96189	5.74342	3.29148	16.4666	1.97434	49.9345	0.26622
Exp129780	IE (at admission)	181.435	671.913	0.0785044	0.21821	0.595723	1.1941	0.225441	0.35048	0.381916	3.8264	0.209157	0.856125	0.483209	7.39617	0.424526	0.185808	0.0188619	0.731088	0.406927	0.219929	0.170143	3.08856	0.580387	0.0159878	0.931447	0.844193	1.90442	9.15952	8.03329	12.4898	10.9664	9.11347	12.4898	8.04342	4.14772	7.48624	34.4649	47.0389	0.326911	1.46045	1.02497	3.52873	16.7255	0.858651	18.6188	7.70773	20.8863	0.175865
Exp129781	IE (at admission)	228.614	1227.32	0.363141	0.458679	0.8145	1.15384	0.262936	2.76179	0.726232	3.59882	0.0731768	0.691896	0.964764	19.7107	0.054142	0.0519618	0.177842	4.93043	1.42537	0.211294	0.572468	2.08021	1.41888	0.0620239	0.249698	2.21027	4.75564	3.82987	3.42952	11.2647	5.95283	3.71942	11.2647	3.58541	1.17524	1.29708	56.3712	0.894097	0.297404	4.26969	1.01135	0.585557	11.2418	0.443271	10.5919	5.04222	40.2981	0.0675743
Exp129829	IE (at admission)	198.651	1136.93	0.578116	0.149576	0.970273	2.08676	0.369181	0.542047	0.218847	2.66059	0.0612437	0.844386	1.03642	9.75203	0.174462	0.109885	0.0717985	1.9114	1.71045	0.194049	0.56758	0.26823	0.983736	0.0358643	0.23758	3.38652	1.53118	11.0051	10.477	12.5434	6.73991	10.5241	12.5434	10.8244	2.95135	1.67431	38.8068	4.19711	0.837915	0.0848061	0.594089	0.488605	26.4365	0.541033	11.7217	3.44017	23.7802	0.187479
Exp129830	IE (at admission)	280.779	715.344	0.477718	0.267236	1.08094	1.80944	0.340165	0.214568	0.678816	1.02276	0.342921	0.200922	0.921831	3.76997	0.137995	0.0980742	0.126892	0.249762	1.42496	0.854755	0.194042	1.87143	1.35005	0.0374397	0.291553	2.4467	6.07777	10.3781	9.91469	12.8179	9.3174	10.0675	12.8179	10.3654	1.38042	4.39211	47.6947	0.94105	1.40802	0.770395	0.906637	0.426994	5.24333	1.73842	13.4249	4.78703	20.1709	0.281267
Exp129874	IE (at admission)	262.085	935.329	0.077749	0.0940729	0.0700262	0.636386	0.209532	0.160443	0.491659	2.6376	0.121268	0.4402	0.976114	7.4408	0.227956	0.218776	0.179399	12.089	1.67108	0.638295	2.21471	0.689596	2.22818	0.0503522	0.148569	0.926893	3.42503	19.3025	19.0255	23.0998	15.2509	19.0837	23.0998	19.7189	1.50552	3.62316	22.8045	37.0723	1.30988	2.01502	0.453076	0.0648706	0.0974215	0.879177	16.0531	2.89936	36.0654	0.112388
Exp129908	IE (at admission)	250.908	614.74	0.146911	0.106874	3.25413	1.27618	0.0304331	0.522807	0.53654	1.90288	0.149468	0.449306	0.767092	2.75791	0.516343	0.457459	0.255941	6.1763	1.08282	0.470854	2.96998	0.545026	1.47199	0.0286857	0.462726	2.43281	6.06158	7.17849	6.29984	9.47957	6.64395	6.31623	9.47957	6.5862	0.537474	0.187796	52.57	2.29649	0.663127	1.86602	0.26819	0.655419	8.5517	0.701798	8.66651	15.0291	51.6029	0.329923
Exp129910	IE (at admission)	330.119	1260.11	0.143546	0.187189	0.0998844	1.3195	0.122442	0.842245	0.410635	2.02181	0.0143342	1.72421	0.874648	17.7861	0.297213	0.238307	0.0772605	23.9603	2.26417	0.403232	0.799507	0.92056	0.972696	0.0178088	1.28986	2.0923	5.00997	6.4721	5.17189	10.5509	6.53505	5.53636	10.5509	5.40698	0.658646	0.969515	76.4843	0.61154	0.318397	3.09491	1.96864	0.900325	22.3391	3.16585	15.8074	8.86622	41.6758	0.0291552
Exp129911	IE (at admission)	228.106	912.994	0.548806	0.13961	0.550406	0.792288	0.288308	0.535412	0.329553	2.23562	0.249482	0.270318	1.15155	17.6746	0.333378	0.164676	0.0672765	28.9175	0.981655	0.0978344	0.554306	1.01634	2.00917	0.0264007	1.2123	2.23484	2.80452	5.85266	5.04374	7.84278	4.63664	5.06623	7.84278	5.27301	1.73355	1.06797	40.4881	0.826278	0.319728	0.379639	0.903976	1.8697	14.3479	0.954341	12.5777	1.68213	41.0666	0.112543
Exp129912	IE (at admission)	285.565	694.348	0.379217	0.206489	0.0551329	1.41371	0.419117	0.72563	0.71771	2.18457	0.148153	0.36949	1.08055	3.10793	0.317917	0.305115	0.102555	16.4726	2.5558	0.312007	1.89099	0.119212	2.2683	0.0150943	0.590415	6.68425	3.70969	9.74967	9.13046	13.0037	8.39679	9.49337	13.0037	9.45403	1.57696	0.194935	48.0916	0.0882911	0.456002	1.83969	1.76246	0.905201	6.71692	11.6001	14.2815	7.91579	59.1256	0.135668
Exp129913	IE (at admission)	300.214	729.824	0.428475	0.244069	0.069322	0.52769	0.660471	1.81501	0.886225	1.15577	0.0500042	0.630156	0.692612	1.86667	0.218799	0.209988	0.0670324	27.4023	1.80859	0.263712	1.57594	5.83709	1.02505	0.0140498	0.821533	0.295839	4.97467	4.18014	3.38297	5.93002	2.91907	3.63696	5.93002	3.53674	1.02108	0.218401	38.3552	0.606469	0.324412	3.08071	1.67936	1.37402	3.03331	1.52097	16.3211	1.07311	59.0702	0.091381
Exp129914	IE (at admission)	292.304	1436.22	0.258026	0.200613	0.983468	3.98169	0.436297	0.850277	0.742411	2.59481	0.352648	0.0408298	1.28574	4.31687	0.42683	0.283864	0.12885	11.1185	3.84471	0.591351	1.83159	0.486053	0.975015	0.0313964	0.199698	4.16971	3.31408	5.67592	4.73221	7.9375	3.86001	5.13441	7.9375	4.94731	0.384663	0.309285	124.626	4.21211	0.416168	3.07359	0.810218	0.678186	4.71069	2.0201	13.2783	14.3173	48.9365	0.310875
Exp129915	IE (at admission)	125.963	436.813	0.264752	0.287304	1.53411	0.750034	0.194554	5.59858	0.242457	0.61253	0.16568	0.317492	0.726851	7.30027	0.250008	0.135803	0.341657	40.9626	2.3289	0.310102	1.14959	0.263689	0.376222	0.0156454	0.634522	1.29069	2.23593	5.11732	4.56278	6.20896	4.20189	4.58394	6.20896	4.77018	1.31969	0.917653	16.7156	0.754136	0.76995	0.0898279	5.63872	0.633856	5.85914	5.30105	10.2777	16.2694	38.3207	0.0620968
Exp129916	IE (at admission)	273.444	985.054	0.189577	0.144561	0.367397	1.33261	0.621959	0.73658	0.377882	1.60808	0.0417448	0.616214	1.43714	0.149762	0.298889	0.246222	0.0888746	11.3566	1.43625	0.255839	0.755309	0.345567	0.689526	0.0265683	0.129754	6.83111	3.288	4.3947	4.164	7.96906	3.86689	4.17861	7.96906	4.35327	0.850562	0.678896	1.80296	0.060592	0.278214	0.0734752	0.155114	0.885	8.68992	0.255798	13.7417	2.13245	53.8793	0.104084
Exp129917	IE (at admission)	374.285	709.969	0.508868	0.221823	0.412176	0.164287	0.297367	0.167643	1.05618	1.90493	0.158377	0.41506	0.317669	6.50013	0.273228	0.148995	0.183546	23.3251	1.41352	0.496035	0.591409	0.534701	1.43524	0.103671	0.348283	2.27595	4.68766	5.20787	3.7473	6.83669	4.10315	4.52688	6.83669	3.91763	12.092	5.6045	42.1148	0.270483	0.299767	1.31328	0.726324	0.527369	7.58807	2.39237	12.0072	10.8569	39.9265	0.138378
Exp129918	IE (at admission)	289.398	1126.43	0.505234	0.225138	2.08307	1.02912	0.300139	0.770834	0.43395	1.70387	0.0987808	1.19781	0.754015	1.15518	0.255514	0.10352	0.179515	31.843	0.804683	0.434968	0.905868	0.621241	1.00314	0.0157754	0.140899	2.25702	5.41442	4.5797	3.6785	5.94541	4.03138	3.6785	5.94541	3.84571	3.01908	4.59094	35.7267	1.01532	0.101512	2.8402	1.82693	0.782833	18.6829	0.579578	7.17149	8.41836	59.8604	0.201247
Exp129919	IE (at admission)	150.602	586.497	0.460548	0.128448	1.19837	1.05289	0.323345	1.20226	0.543753	1.58517	0.111495	0.161534	0.42101	19.3576	0.0795786	0.0763741	0.148228	18.3304	1.18952	0.15629	0.567196	0.568794	0.439668	0.0350057	0.124034	1.18704	3.93518	9.826	8.73506	12.7948	10.0058	8.81208	12.7948	9.08336	0.502357	1.6639	57.2838	1.54632	0.374032	0.095942	0.087965	0.573231	12.3084	3.33389	15.6193	9.88593	51.5853	0.080695
Exp129920	IE (at admission)	233.494	555.814	0.551609	0.28941	0.656759	0.497025	0.287752	1.11557	0.608583	1.70997	0.132046	0.235369	0.60868	12.1293	0.525317	0.504164	0.269537	18.8439	1.11082	0.295688	1.02313	0.756692	1.19228	0.016194	0.0700307	3.61507	3.22749	4.12958	2.77955	3.70263	2.78421	3.17807	3.70263	2.90589	3.22514	2.92049	56.0284	0.510592	0.431964	1.17225	0.465319	0.0921247	16.0066	2.52614	3.20573	9.35423	45.2959	0.11628
Exp129921	IE (at admission)	425.881	623.671	0.376911	0.225584	0.360825	1.39513	0.521494	0.719073	1.07605	2.32495	0.267872	0.43371	0.889148	26.1531	0.197586	0.189629	0.165778	9.80677	1.10203	0.349525	1.17889	0.73013	1.7512	0.0206275	0.661715	2.87883	5.96112	5.0171	4.8668	7.03193	5.77764	5.22315	7.03193	5.08802	2.68836	1.39843	78.0667	17.2757	0.126263	2.80459	1.64817	3.04765	6.88988	0.397603	9.62913	10.9025	52.9351	0.219416
Exp129922	IE (at admission)	292.751	847.326	0.181546	0.120259	1.84232	0.724833	0.684603	0.935577	5.99183	1.42371	0.381741	1.06722	1.88278	3.2444	0.181434	0.174128	0.102336	23.4893	0.219611	0.151519	1.08805	6.18577	1.26564	0.0863861	0.701435	0.129204	1.91196	18.0529	12.9698	24.653	13.9812	16.8241	24.653	13.1641	0.984563	1.10111	39.3651	23.223	0.480891	0.730967	1.93736	1.32036	22.7303	0.366454	10.3029	13.4614	89.0557	0.384024
Exp129925	IE (at admission)	242.099	1126.12	0.468931	0.143526	0.0883892	0.841518	0.53608	7.28551	0.83331	1.98124	0.103553	0.349888	1.34318	10.3903	0.184717	0.177279	0.366987	18.4304	1.14312	0.385447	0.858516	0.773965	1.27228	0.068054	0.609449	11.4777	5.17695	8.31081	7.38607	14.7803	6.81452	7.70284	14.7803	7.66701	1.22643	4.02408	62.1484	9.25402	0.608621	3.30529	1.28499	0.269474	24.8511	2.08504	9.2439	0.987367	43.6335	0.18426
Exp129927	IE (at admission)	265.224	1086.74	1.03156	0.168569	1.37149	1.41657	0.829024	0.698363	11.9849	2.67276	0.189354	1.38484	0.504687	3.97706	0.227842	0.218667	0.363458	13.5438	1.29532	0.235078	0.329067	0.751833	0.82695	0.0186526	0.701228	3.36708	5.40817	28.8965	27.442	40.8984	44.941	27.9843	40.8984	28.458	6.78901	1.73172	46.2657	0.985594	0.0106723	4.58568	2.43328	1.34464	11.0432	1.06628	14.832	24.9636	71.4502	0.66428
Exp129929	IE (at admission)	316.546	578.148	0.188273	0.137145	0.813545	1.48122	0.281083	0.761247	0.69182	2.05837	0.342329	0.621218	0.580147	13.6647	0.206598	0.112349	0.0880545	24.5602	1.75831	0.600806	1.17509	0.551114	0.894408	0.0138992	0.318437	2.40665	4.02879	62.1938	55.0607	67.8301	71.685	55.2817	67.7332	54.9114	8.75593	3.05256	38.0547	0.101777	0.32507	1.72772	0.210004	1.05166	14.4104	1.27657	7.66553	4.73353	57.2524	0.16521
Exp129936	IE (at admission)	194.461	762.123	0.116087	0.1364	0.513329	0.212596	1.58651	0.518436	0.400155	3.32529	0.550673	0.158364	0.936672	1.53858	0.162965	0.147303	0.15807	28.1578	0.85471	0.15323	0.496676	0.305967	1.23915	0.0241584	1.32854	2.60694	4.33992	18.6854	16.8852	21.6323	16.9451	16.9749	21.6323	17.5152	14.0518	0.383432	0.197723	0.3026	0.645343	1.96076	1.79667	0.53102	20.6028	0.553478	14.7033	0.898619	51.4083	0.0904689
Exp129937	IE (at admission)	318.757	963.043	0.251735	0.22907	0.65158	0.987446	0.657927	0.824488	10.3671	2.74968	0.204223	0.587831	1.09732	2.34001	0.248133	0.193987	0.364294	14.7882	1.19386	0.14623	0.454716	0.518784	0.544205	0.0723681	0.486653	2.74856	5.35889	25.7075	20.2258	29.3938	27.0783	22.5246	29.3938	21.0412	1.39007	4.44448	64.4298	6.76408	0.538069	1.26271	0.192764	0.627162	0.459077	4.68321	18.2026	18.798	44.8396	0.45935
Exp129940	IE (at admission)	201.906	1444.08	0.204367	0.221692	0.319464	1.12376	1.15251	0.478818	0.525938	0.924215	0.187651	0.532227	0.912127	4.15854	0.28152	0.254157	0.0640309	15.416	1.24634	0.24698	0.86164	0.740331	1.19894	0.0271724	0.182723	0.111995	3.64354	8.98675	8.06887	14.4645	9.05443	8.30576	14.4645	8.36459	6.66807	0.384251	1.50762	17.9945	0.177201	0.0615883	0.529492	0.776011	6.93714	0.489171	12.1966	17.805	44.9525	0.217708
Exp129568	non-IE (at admission)	281.472	873.866	0.109739	0.0996683	0.84692	2.73591	0.653674	0.72035	0.997897	2.33962	0.0852449	0.593102	0.926891	6.95923	0.195477	0.187605	0.120129	8.03215	0.958296	0.278292	0.200322	1.56238	1.11984	0.0391631	0.514475	2.40055	1.73346	2.88041	3.04556	5.01853	2.73858	3.04556	5.01853	3.18399	0.644641	0.568267	123.061	0.145934	0.486378	1.38825	1.05502	0.849952	10.6723	12.4626	6.68989	16.5227	45.8066	0.0960595
Exp129569	non-IE (at admission)	271.748	1206.18	0.221631	0.156184	1.16472	2.52846	0.4294	0.834239	0.317667	1.54742	0.0528309	0.176028	0.663832	12.2538	0.197391	0.189442	0.417332	8.83165	0.306714	0.344068	0.168017	0.554455	0.876107	0.0286907	0.125313	0.0711217	1.10642	2.94281	3.17658	5.26639	2.30146	3.22283	5.26639	3.32097	0.425763	5.09097	0.944161	0.586958	0.557142	2.4141	1.12907	0.5689	16.0133	18.6426	3.5299	23.7953	42.0111	0.277484
Exp129570	non-IE (at admission)	214.896	1242.68	0.38115	0.148405	1.04058	1.29295	0.382148	0.441311	1.86934	1.46238	0.266369	0.408935	0.486502	11.5495	0.158455	0.131745	0.269648	10.1901	0.95378	0.303521	1.01497	0.604693	1.33587	0.0391989	0.802981	2.38367	3.22011	2.14449	2.32849	5.10719	5.33359	2.32849	5.10719	2.43433	8.2094	1.72435	92.2865	0.656658	0.837106	1.73064	2.38964	0.469983	7.11102	2.69328	11.0289	4.12972	35.6362	0.124141
Exp129571	non-IE (at admission)	191.778	552.356	2.33292	0.138295	0.450014	2.77168	0.343475	0.289712	0.248096	2.77955	0.263169	0.65751	0.405707	15.9764	0.229431	0.220192	0.290176	9.75307	1.06637	0.560261	1.11804	0.416253	1.22667	0.0317931	0.281402	3.1781	3.13953	2.7964	2.70143	4.87459	1.11467	2.70143	4.87459	2.82422	1.94472	0.985199	88.2146	0.334589	0.798399	1.31301	1.7592	0.837124	5.39111	10.2128	9.53345	4.33921	52.3438	0.21855
Exp129572	non-IE (at admission)	217.322	513.044	0.366711	0.0753062	1.01915	3.36912	1.56908	2.01086	0.301396	1.88854	0.86549	0.156633	0.787499	2.80486	0.317235	0.227359	0.110028	1.92424	1.15347	0.128221	0.149825	0.644313	0.828147	0.0309042	0.472166	1.96197	2.67051	3.25492	3.41264	5.29562	2.28378	3.41264	5.29562	3.56776	6.81002	1.25236	78.4913	0.11736	0.652941	1.25898	8.96896	0.669956	8.49156	13.1266	5.96939	3.39429	45.632	0.0605935
Exp129573	non-IE (at admission)	286.004	967.178	0.617784	0.323618	1.27082	3.25946	0.689259	0.598577	0.494558	2.16425	0.188084	0.339814	0.665964	5.43294	0.850946	0.679448	0.422243	9.12367	1.97336	0.425315	1.00424	1.08031	2.09723	0.0368171	0.408301	3.38003	3.91799	1.51514	1.77819	5.09856	1.86704	1.77819	5.09856	1.85902	7.98609	0.803599	73.4778	5.85124	0.264366	2.63758	10.2548	0.585581	8.17581	18.4581	4.56992	16.5773	46.6302	0.0991175
Exp129574	non-IE (at admission)	297.899	914.348	0.232877	0.175192	0.477652	2.26194	1.28626	1.15406	0.350793	1.99086	0.121223	0.290671	0.599288	3.50651	0.143309	0.118894	0.106247	11.0502	1.13997	0.0957798	2.5806	0.218964	0.657209	0.0698682	0.764365	3.34302	2.44911	3.58936	7.40638	5.53908	4.08368	3.73006	5.53908	7.74304	8.00295	0.376215	74.8254	0.774196	0.566241	1.57663	0.672186	1.79733	10.5763	14.0304	5.18089	15.0418	34.0178	0.0887726
Exp129575	non-IE (at admission)	291.826	728.339	0.383014	0.161054	0.707483	1.97513	0.39287	0.319993	0.643898	1.5283	0.103786	0.262907	0.870323	1.45571	0.254468	0.244221	0.392435	6.5755	1.06064	0.11592	0.562477	0.935268	0.735079	0.0225048	0.0407679	3.25575	2.49318	1.91373	2.00977	5.2162	1.92276	2.00977	5.2162	2.10113	1.74511	1.33368	83.8893	4.76358	0.916843	2.03493	0.555225	0.576466	11.9007	13.4626	2.35479	21.6488	60.2582	0.0507381
Exp129576	non-IE (at admission)	403.667	859.581	0.403294	0.155791	0.583259	2.9419	0.472101	0.725965	0.669756	2.05375	0.252624	0.768612	0.745826	3.74657	0.233838	0.224422	0.0723835	14.487	1.28452	0.381874	0.498525	0.712224	1.32913	0.0390888	0.141529	3.51878	1.68704	3.02957	3.04469	5.94964	2.27173	3.27667	5.94964	3.18308	0.662819	1.01301	2.44271	0.0340336	0.666151	2.08143	1.6293	0.367963	6.42007	3.00706	6.11465	8.10724	39.7867	0.125118
Exp129577	non-IE (at admission)	211.506	612.908	0.391631	0.140124	0.575363	2.30274	0.433067	0.804616	0.322597	2.6889	0.633953	0.146802	0.581892	1.06141	0.415084	0.209283	0.165646	7.23925	1.01683	0.289109	0.916838	0.394764	0.684487	0.0350835	0.214842	1.19397	1.5939	2.8063	3.1779	4.62438	2.82247	3.1779	4.62438	3.32235	1.13706	1.17099	91.0315	1.21269	0.692045	1.51827	0.600197	0.562816	0.00910323	3.5579	2.73116	3.35702	42.7193	0.0583624
Exp129578	non-IE (at admission)	347.643	898.134	0.458837	0.204484	0.531665	2.18629	1.24333	0.888977	0.271274	1.36328	0.181073	1.29624	0.729661	2.04951	0.306975	0.167473	0.429184	2.35079	1.2515	0.247494	1.23504	2.24625	0.858443	0.0219631	0.567463	0.560415	2.72568	3.08229	2.79099	4.69946	2.42964	2.79099	4.69946	2.91786	0.951016	1.01983	38.1126	0.577561	0.475855	1.57928	5.42843	0.670622	13.949	11.8824	12.8936	13.5244	46.224	0.110468
Exp129579	non-IE (at admission)	287.044	1315.73	0.260593	0.103071	0.164868	4.86549	0.460644	0.676383	0.154699	1.94581	0.117985	0.509138	0.410097	4.09244	0.282993	0.136448	0.161603	9.7387	1.01662	0.225755	0.564855	0.632581	1.09156	0.0347125	0.804648	10.1915	3.05968	2.36427	2.75702	5.61908	1.57482	2.75702	5.61908	2.88234	0.802137	3.56727	105.261	0.636163	0.402031	1.83106	0.855494	0.52408	5.13036	9.69211	10.1619	14.938	42.9413	0.156802
Exp129580	non-IE (at admission)	222.943	1259.43	0.307148	0.122154	0.151742	2.43887	0.45017	0.958616	0.0848521	1.99298	0.168804	0.366835	0.692513	11.2706	0.241368	0.231648	0.24564	8.33757	0.598007	0.666595	0.509445	1.60273	0.656038	0.0226073	0.45561	1.72775	2.73981	3.01284	3.22412	5.41646	1.33309	3.22412	5.41646	3.37067	0.34164	0.55673	102.035	0.446069	0.535682	1.65593	1.2233	0.66876	6.27709	5.36509	3.04119	3.22609	50.7335	0.118944
Exp129581	non-IE (at admission)	250.79	900.229	0.38877	0.158832	0.441118	1.99576	0.0856545	1.34182	0.280737	1.5907	0.138142	0.286003	0.857186	8.49019	0.491729	0.192108	0.159261	5.4393	0.780505	0.622313	0.531076	0.849347	1.15993	0.0292358	0.684214	3.91137	2.51836	4.42842	4.18004	6.01978	3.11942	4.18004	6.01978	4.37005	6.62775	2.71261	88.8826	0.238855	0.430078	1.88052	0.161279	1.01868	6.29944	4.05543	2.49389	28.8967	34.5664	0.118344
Exp129616	non-IE (at admission)	234.895	870.72	0.333772	0.187218	0.693409	7.75238	0.281234	0.65066	0.177315	1.93563	0.442015	0.757039	1.30014	1.24012	0.204015	0.165982	0.355518	2.88773	0.65241	0.185943	0.953004	0.838208	0.879319	0.0296782	0.423432	6.2244	2.27282	4.32016	4.32406	7.64076	3.25404	4.32406	7.64076	4.52061	9.48544	2.60257	109.062	8.09127	0.500316	2.39697	1.24767	0.505315	4.63734	3.49858	6.31199	13.0788	36.2093	0.0877362
Exp129617	non-IE (at admission)	260.069	1042.98	0.956867	0.1888	0.620128	2.17522	0.421701	2.42675	0.240812	1.45122	0.0977731	0.683863	0.566337	3.37953	0.150993	0.144913	0.183255	5.53378	1.42716	0.373819	0.858982	3.78492	1.24411	0.0367442	0.296302	13.6582	2.22278	3.61276	3.51269	5.78475	3.12463	3.51269	5.78475	3.67235	1.48499	1.31816	97.4121	0.378625	0.621943	1.79077	0.228182	0.788979	10.0248	4.39185	3.73984	20.6201	42.5562	0.00931289
Exp129618	non-IE (at admission)	302.314	957.915	0.407501	0.145898	0.874253	2.2311	1.12579	0.985704	0.279723	1.45511	1.67597	0.91037	0.156566	0.683893	0.101712	0.0976165	0.246365	9.22876	1.22202	0.222053	2.00437	4.5475	1.13732	0.0305038	0.493798	19.5368	3.13199	3.65576	4.00286	7.10634	2.47793	4.00286	7.10634	4.18481	6.66828	0.519916	0.247561	0.740938	0.669614	1.52611	0.710377	0.0615712	8.19155	3.06485	4.88575	19.8289	31.6383	0.0267095
Exp129619	non-IE (at admission)	248.948	581.707	0.363207	0.27171	1.19814	3.12277	0.256717	0.473073	0.1814	2.11564	0.196315	0.416983	1.74872	0.541119	0.221361	0.212447	0.298415	6.06715	2.20226	0.252634	1.49234	1.10515	3.99694	0.0244546	0.385552	3.97803	5.69678	5.20714	4.57042	6.45691	3.88507	4.57042	6.45691	4.77817	1.99637	1.73794	129.959	0.197152	0.717117	1.92931	1.78509	0.80474	11.7129	2.54424	5.5753	13.5153	56.4253	0.184919
Exp129620	non-IE (at admission)	233.699	844.011	1.34415	0.27832	1.38038	2.6788	0.0706092	1.44748	0.185781	2.31282	0.107484	1.77039	1.17295	14.6502	0.320122	0.266651	0.36653	4.03434	0.458081	0.218904	3.03642	1.20438	1.15825	0.0468407	0.0551294	10.5289	2.96056	5.25544	3.95841	7.42208	4.16308	3.95841	7.42208	4.13834	1.39584	1.5783	0.91638	7.05713	0.510134	0.0528356	0.845259	0.925745	5.16707	1.28778	16.385	40.839	54.26	0.490829
Exp129621	non-IE (at admission)	265.675	501.695	0.365535	0.189288	0.787522	1.06692	0.0759168	0.498113	0.244477	1.9179	0.258786	0.179968	0.611857	14.1556	0.259162	0.248726	0.113202	9.4049	1.05076	0.224163	2.14445	0.797223	2.02307	0.0573188	0.050764	0.0683462	2.86694	8.52928	7.9901	11.816	7.8705	8.34113	11.816	8.35329	10.4418	0.754271	0.133768	3.55027	0.462649	1.48651	0.13731	0.419313	5.91192	4.70828	10.0065	24.4302	52.0922	0.162119
Exp129622	non-IE (at admission)	234.597	934.119	0.167461	0.133415	1.33611	1.92154	0.486299	0.713081	0.354675	1.76557	0.140338	0.226582	0.698509	2.854	0.182529	0.175179	0.24446	6.76505	0.154632	0.252035	3.52773	1.03319	0.895482	0.0482517	0.0971349	5.63241	4.15443	2.42948	2.68623	4.84098	2.9534	2.72589	4.84098	2.80833	5.12118	2.68386	1.63473	0.430039	0.476866	1.72826	0.375514	0.786908	9.84783	2.23622	27.2665	32.7894	52.2899	0.228408
Exp129623	non-IE (at admission)	272.411	581.435	0.21417	0.176486	0.611952	2.95659	0.325737	1.02474	0.23966	1.43599	0.201442	0.82879	0.883687	1.28833	0.218176	0.209391	0.272085	6.92586	1.39983	0.2245	1.55954	1.08854	0.421766	0.0287501	0.0680036	2.47137	3.18588	2.95069	3.18561	5.60541	2.05028	3.19473	5.60541	3.33041	8.32849	1.75006	101.72	1.0928	0.700328	1.35479	0.995872	0.34861	8.57379	3.14715	3.70595	13.0106	45.9513	0.101411
Exp129624	non-IE (at admission)	226.701	663.694	0.0978654	0.0727355	1.00964	13.6681	0.39449	1.31018	0.488137	2.07501	0.125534	0.968692	0.876132	2.9164	0.245891	0.235989	0.35604	5.89785	1.53969	0.236341	0.815006	0.26455	0.679203	0.0339282	0.0930396	5.24034	3.60487	5.89141	4.70871	6.845	5.46055	4.73219	6.845	4.92274	0.742187	1.55369	0.5468	0.355333	0.685038	0.302593	1.69636	0.402287	7.15805	2.38507	8.14711	19.0722	63.3583	0.194286
Exp129625	non-IE (at admission)	367.532	835.287	0.387896	0.104089	0.704291	2.02431	0.501465	1.00483	0.251994	1.30775	0.186911	0.334967	0.56985	1.09405	0.197555	0.189599	0.216089	8.73586	2.17944	0.246658	1.44421	1.50123	0.948466	0.0219291	0.0697965	6.13632	4.4521	4.91491	4.12669	8.01423	3.42336	4.12669	8.01423	4.31426	12.6939	1.83696	90.6604	1.5256	0.608544	1.51874	0.376728	0.308232	13.724	3.21134	2.41828	21.2043	47.0792	0.0414743
Exp129626	non-IE (at admission)	271.517	538.901	1.11949	0.199489	1.91722	5.18495	0.463563	0.544309	0.398955	1.05731	0.109088	1.57692	0.366119	3.76391	0.224894	0.215838	0.0986843	9.4584	0.554778	0.258412	1.61252	4.34563	0.901567	0.0479228	0.254284	2.04152	2.61346	3.2668	3.49612	5.9189	2.2282	3.49612	5.9189	3.65503	0.639732	1.73352	48.0098	0.902944	0.468828	1.56733	1.40633	0.638016	6.63557	2.52167	2.77631	20.908	61.1521	0.149964
Exp129627	non-IE (at admission)	385.092	1000.72	0.486458	0.187815	0.410951	2.07023	0.414226	0.582136	0.283501	0.607854	0.206761	1.07812	0.635698	8.09072	0.201956	0.169021	0.190887	8.23529	1.57462	0.247029	3.43455	0.856043	2.56901	0.0338917	0.385862	4.83736	3.02229	6.44061	5.68513	10.5128	6.2754	6.01309	10.5128	5.94354	7.49442	0.909646	96.5962	0.459806	0.758394	1.90384	0.191915	0.750842	10.2079	2.00455	5.89481	16.712	51.3565	0.24201
Exp129628	non-IE (at admission)	238.974	980.502	0.345501	0.102954	1.14086	38.1947	0.357472	0.75031	0.292425	1.03994	0.198633	0.528291	0.639988	2.25669	0.299641	0.201393	0.253432	12.5206	18.3868	0.152397	3.32643	0.626783	0.936007	0.0294775	0.639755	1.73685	2.9061	2.85544	2.54604	6.07039	3.18426	2.54604	6.07039	2.66176	1.45362	0.648057	55.1221	7.00829	0.537282	1.80473	1.97611	1.11034	7.50117	2.90581	18.7593	16.4319	48.6333	0.134814
Exp129629	non-IE (at admission)	280.46	396.574	0.387169	0.0346981	0.0725344	3.10789	0.435275	1.13758	0.402329	0.990031	0.0962909	0.199563	1.63416	0.159457	0.214869	0.206217	0.166476	7.51621	1.47605	0.281234	1.76873	0.698455	1.09687	0.02409	0.296253	2.27457	2.95311	2.51754	2.59896	6.85669	2.69366	2.59896	6.85669	2.7171	18.6414	1.69304	80.8847	0.237953	0.369932	0.841061	2.05665	0.618611	11.925	7.38168	3.18844	29.4432	39.9141	0.0399565
Exp129664	non-IE (at admission)	322.669	947.04	0.501745	0.304651	0.755057	0.86473	0.382685	0.854808	0.224646	1.71612	0.675546	1.49422	0.440964	1.40219	0.431759	0.184333	0.321906	15.596	1.88457	0.347601	0.758294	0.638151	1.57473	0.0737084	0.451715	2.79429	2.06367	6.0541	5.3552	7.70958	4.69138	5.49378	7.70958	5.59862	0.979022	0.764325	53.5609	0.173312	0.2255	1.80987	1.24254	0.805668	8.39245	2.8221	2.82032	14.2275	42.1519	0
Exp129665	non-IE (at admission)	238.102	1664.85	0.348853	0.361097	0.773195	2.31306	0.492177	0.348935	0.312488	1.83766	0.312242	0.89108	0.508218	3.17401	0.357684	0.2407	0.239974	5.54716	1.27931	0.280764	0.552933	1.12938	1.10872	0.0146805	1.28546	4.95969	3.68174	4.25612	3.81205	7.18037	3.64155	3.83184	7.18037	3.98532	1.2869	0.229116	73.0759	1.32999	0.55068	2.36309	1.72827	0.721041	8.49017	3.91733	13.3072	21.6178	60.7697	0.149084
Exp129666	non-IE (at admission)	211.453	916.781	0.219572	0.516603	0.974717	2.26899	0.707966	0.653806	0.216397	1.92314	0.272647	2.14801	0.68016	0.187028	0.328183	0.314968	0.243987	10.8034	1.36396	0.312894	0.568581	0.69956	1.76235	0.0269215	0.358321	0.0241087	3.57002	7.54243	6.97042	12.0331	5.2333	6.97042	12.0331	7.28726	1.14912	0.0777761	72.918	0.113907	0.378164	2.09966	9.04278	0.806668	8.71931	4.74576	2.25462	18.1713	69.0618	0.385913
Exp129667	non-IE (at admission)	264.641	1552.63	0.762666	0.232181	0.856128	1.15254	0.544172	1.71623	0.741858	1.83287	0.178223	0.582388	0.641467	2.15289	0.219938	0.211081	0.16115	10.0611	1.09422	0.482674	1.18555	0.183838	0.933905	0.015007	0.0697808	11.1245	2.29549	2.53813	2.9232	4.97704	2.06976	2.9232	4.97704	3.05608	0.847308	11.3461	73.9116	2.09189	0.683358	2.02795	1.25425	0.861485	0.0381814	0.879919	3.3496	16.8338	48.4428	0.222924
Exp129668	non-IE (at admission)	157.155	787.458	0.397255	0.152036	1.33948	1.11708	0.393071	0.306615	0.268945	1.4563	0.143008	0.330044	0.572391	0.344601	0.171543	0.164636	0.273458	11.5226	0.99059	0.148704	2.17289	0.416931	0.327931	0.0183745	0.106644	10.9605	2.33506	2.5205	2.46366	4.69484	2.70223	2.46691	4.69484	2.57564	1.69472	1.14971	48.1052	0.237492	0.491043	2.18975	1.49482	0.749044	7.52079	0.695884	14.5964	9.12868	41.185	0.0980689
Exp129669	non-IE (at admission)	183.678	1177.71	1.02285	0.121109	0.121958	1.19297	0.559711	0.597222	0.605742	2.83327	0.139424	2.60452	2.65544	9.60188	0.197963	0.189992	0.0961669	2.5465	0.912714	0.252826	2.19113	0.74648	0.801278	0.00791014	0.263034	3.53051	0.0713383	4.33599	3.93848	8.47645	2.98444	3.93848	8.47645	4.1175	9.85748	2.53725	39.9109	1.48117	0.503635	0.332192	1.97703	0.653839	6.50527	1.84422	5.25557	12.085	89.5128	0.149881
Exp129670	non-IE (at admission)	165.589	1142.91	0.255524	0.213152	0.492375	2.63011	0.259258	1.00687	0.487672	1.43495	0.1902	0.871302	0.546276	0.808044	0.283649	0.272227	0.145298	8.39879	1.31473	0.28843	1.05274	3.11289	1.23255	0.0242309	0.257779	2.20641	4.38661	7.21626	6.21828	9.41633	6.00659	6.23311	9.41633	6.50093	1.1707	0.0805051	31.0044	0.0693274	0.612356	1.42822	0.993203	0.938959	4.64624	3.2429	5.65803	16.7997	52.1054	0.125499
Exp129671	non-IE (at admission)	196.471	871.724	0.357958	0.210469	0.462381	2.33875	2.3044	0.443548	0.553068	2.33444	0.119305	0.546044	0.568481	0.774386	0.318238	0.305423	0.308021	4.11158	1.87133	0.185215	1.84323	0.298574	0.949398	0.018695	0.214054	3.69862	3.18548	5.79114	5.42606	7.90853	3.68482	5.60607	7.90853	5.6727	1.33876	0.962204	54.4748	0.44046	1.07176	2.31217	1.22033	0.99298	6.57269	1.81257	12.3035	12.29	81.2813	0.184847
Exp129672	non-IE (at admission)	161.842	760.309	0.343469	0.205485	0.83469	5.67618	1.75236	1.22883	0.202148	2.57857	0.234032	0.814841	0.564832	0.499954	0.246094	0.216077	0.320307	7.05965	0.735948	0.325939	1.87952	0.535241	0.279054	0.0480416	0.351709	3.66812	3.2707	6.36184	5.14648	7.6554	4.46722	5.16423	7.6554	5.38041	1.23386	0.830308	84.5551	0.733389	0.782589	3.89915	0.979334	0.827111	5.94312	2.16732	13.4774	15.783	41.5679	0.254792
Exp129673	non-IE (at admission)	170.908	695.019	0.534651	0.195125	0.365724	2.50458	0.510153	0.480446	0.467518	1.64163	0.177249	0.579533	1.04648	0.372667	0.296646	0.2847	0.17861	8.99039	0.903098	0.529702	0.439205	2.98516	0.417533	0.0595019	0.620095	0.0410993	4.2873	12.8827	12.9875	19.1289	13.7998	13.2204	19.1289	13.5778	1.91731	1.90903	74.5452	5.37496	0.651391	1.61312	1.2934	0.751656	6.17557	2.64026	3.22674	14.7514	76.2905	0.0772238
Exp129674	non-IE (at admission)	219.086	884.534	0.258076	0.222223	0.311539	4.02878	1.40396	0.843469	0.365102	4.2965	0.212525	0.919056	0.992106	2.56666	0.345743	0.260665	0.30685	8.74042	1.79988	0.45782	1.29087	5.06758	0.981211	0.0512463	0.58748	3.33471	5.42776	6.84457	5.7112	13.7968	4.36041	5.72301	13.7968	5.9708	16.3252	0.175496	66.7879	1.25499	0.500798	2.00365	7.00077	0.740111	7.0292	0.917225	5.08706	24.3214	94.8549	0.176413
Exp129675	non-IE (at admission)	144.88	997.544	0.305551	0.127271	0.566075	2.36367	0.0792601	1.9893	0.670777	1.30869	0.411811	0.478131	0.353168	2.31296	0.317165	0.233707	0.263155	5.2172	0.940902	0.0760498	0.228245	0.649902	1.07835	0.0435571	0.463661	2.09734	3.40699	4.69289	4.49642	8.1627	2.95432	5.5591	8.1627	4.7008	0.502527	2.66608	85.2047	1.55237	0.526306	2.6851	0.0434581	0.118646	4.13394	2.07019	2.07072	4.21003	42.8752	0.100698
Exp129676	non-IE (at admission)	208.095	332.99	0.494732	0.189746	0.734553	1.42658	0.276433	0.594063	0.383903	2.41584	0.165989	0.480498	0.70286	4.33115	0.214439	0.205804	0.0693233	5.58913	1.36001	0.377844	1.35621	1.8314	0.488854	0.0244686	0.0650914	2.09583	2.38399	3.7705	3.49895	6.36121	2.9196	3.65208	6.36121	3.65799	1.30337	2.74184	37.1206	0.473086	0.452205	3.54414	0.611849	0.650666	4.73175	6.04347	8.89955	12.7308	38.6907	0.0891429
Exp129677	non-IE (at admission)	249.374	619.698	0.337787	0.0988811	0.744276	0.951017	0.533592	1.36467	0.369633	2.45716	0.157633	0.141956	2.23305	1.25277	0.205999	0.197703	0.189527	7.47484	1.62763	0.336956	1.63283	0.919993	0.0877688	0.00585686	0.644108	4.4687	2.06077	35.2669	35.1753	46.5973	43.6667	35.7317	46.5973	36.0662	11.1017	3.24236	46.8371	0.661934	0.611723	1.68284	0.775005	0.568693	4.25121	10.1848	7.59926	16.0362	46.3654	0.0277518
Exp129712	non-IE (at admission)	301.579	910.962	0.345714	0.183058	1.90144	5.35035	0.568323	0.659386	0.348383	1.9447	0.217603	1.03042	0.792673	17.6056	0.227729	0.218558	0.231122	1.15976	0.886416	0.367565	0.717241	0.36631	0.740899	0.0223953	0.138643	1.95117	2.35649	3.89649	4.02309	7.80185	4.12717	4.28874	7.80185	4.20596	0.314841	1.41636	165.388	0.53599	0.604001	1.91801	4.53821	0.359362	5.49327	0.58684	10.3707	11.2508	46.2515	0.110942
Exp129713	non-IE (at admission)	239.343	724.575	0.371586	0.0967244	0.72788	7.07915	0.286129	1.25362	0.321133	1.31203	0.196646	0.124309	0.459421	2.25744	0.269787	0.258923	0.119396	4.7285	1.14127	0.239956	1.88206	0.0590457	0.848396	0.0231584	2.40121	3.91414	5.06852	3.81413	4.68844	8.10195	1.90922	4.7052	8.10195	4.90155	0.259554	0.979321	112.464	0.0951588	0.633514	1.43442	0.69695	0.875227	4.69843	2.85491	12.6419	5.78486	45.471	0.247914
Exp129714	non-IE (at admission)	288.851	746.796	0.437656	0.153226	2.20286	2.51669	0.173425	1.78311	0.611327	1.46543	0.231654	0.506234	0.316243	4.1492	0.239695	0.230043	0.0829978	14.0724	0.730442	0.725364	0.408364	1.89622	1.60985	0.035027	0.173293	3.22466	4.39697	4.2838	4.28064	7.87638	3.51556	4.87244	7.87638	4.47521	0.651477	1.38245	111.586	88.8585	0.657362	0.275334	0.999504	1.93291	11.9262	0.323146	12.8141	20.3667	69.4183	0.0971994
Exp129715	non-IE (at admission)	223.817	1032.17	0.204203	0.534973	0.428974	1.88884	0.275768	0.371096	0.407881	1.20369	0.260682	0.634394	0.265672	1.96448	0.0988087	0.0948299	0.203175	3.96392	1.16597	0.156242	0.150726	0.72482	0.923428	0.0187974	0.801633	6.31821	0.332313	2.97715	3.24824	6.89126	3.0912	3.26921	6.89126	3.39588	0.124458	0.507056	0.432469	0.505859	0.322667	2.43253	0.709423	0.137015	4.01462	1.57642	8.12797	11.3108	33.0422	0.112509
Exp129716	non-IE (at admission)	195.081	490.221	0.297033	0.157719	0.612778	4.27964	0.659184	2.13288	0.371379	3.42233	0.853872	0.356469	0.284459	2.64748	0.196863	0.188936	0.143514	3.26635	0.665671	0.438741	0.193429	0.54775	0.785968	0.0366546	0.199618	4.06345	0.461325	4.19167	4.43915	7.644	4.01494	4.45547	7.644	4.64093	0.92657	0.0852764	110.906	0.243895	0.50231	3.76369	0.317781	1.82617	7.58715	5.03641	7.95637	15.395	32.4617	0.866995
Exp129717	non-IE (at admission)	272.739	772.353	0.262817	0.135996	1.28038	6.14974	0.333842	0.453622	1.58323	2.60174	0.335608	0.275209	0.221211	1.91752	0.267897	0.257109	0.750157	7.9291	1.09953	0.274751	0.189918	3.69002	0.674965	0.0266645	0.0321137	2.50537	2.3605	10.7525	8.11749	13.292	7.53023	8.18103	13.292	8.37347	9.76218	0.514057	156.626	10.7401	0.534142	3.28205	3.27757	0.273238	6.28961	2.4238	16.0299	40.8484	42.5905	0.220502
Exp129718	non-IE (at admission)	246.978	915.053	0.290659	1.90166	2.27067	4.83901	0.398365	1.13355	0.67557	1.06711	0.735306	0.224554	0.442417	8.8508	0.1945	0.186667	0.0266045	3.9992	0.941986	0.152825	0.41514	2.30136	1.03236	0.048345	0.249983	2.58992	2.07661	3.5103	3.04973	5.58085	2.83318	3.07087	5.58085	3.18835	6.77657	2.95529	102.645	0.48076	0.555003	2.43516	0.480887	0.251115	10.4267	1.22235	10.8109	12.979	33.5985	0.29417
Exp129719	non-IE (at admission)	325.459	1275.23	1.25879	0.476921	0.489415	2.79529	0.830507	0.855824	0.50454	3.75118	0.314327	1.31789	1.14345	0.302974	0.364377	0.349704	0.11649	12.0828	2.51761	0.236854	6.6443	3.0666	1.0557	0.0239756	0.445944	3.28063	1.85947	6.15339	6.48958	14.4315	4.94382	6.75798	14.4315	6.70093	1.75498	0.742192	136.33	0.613404	0.994944	0.267841	1.54752	0.525592	13.0387	1.35817	13.3894	32.8632	63.3254	0.385724
Exp129720	non-IE (at admission)	304.316	1560.77	0.195994	0.212958	1.05917	2.85136	0.841939	0.692789	1.01383	2.42214	0.196565	0.538938	0.497134	2.09754	0.2918	0.243098	0.160912	6.4735	1.00166	0.140099	0.262262	0.543912	1.06155	0.0292073	0.148085	2.7938	0.420015	4.62094	5.22763	8.39105	2.72604	5.22763	8.39105	5.46525	8.18841	2.54148	0.748282	0.204399	1.12701	3.08657	1.68135	0.981663	9.77384	4.71677	6.01982	17.9109	54.1436	0.148877
Exp129721	non-IE (at admission)	275.63	1312.77	0.358905	0.287579	0.696604	1.80281	0.823197	2.86381	0.595152	1.91051	0.12364	0.668296	1.00578	4.3475	0.353618	0.339378	0.114446	6.81444	1.30091	0.498579	0.569992	0.589493	1.1103	0.0341619	0.695592	1.56576	3.88615	27.3042	22.9489	32.9525	24.5065	24.0559	32.9525	23.736	8.359	1.61796	1.7628	0.772516	0.973347	2.20074	1.55667	2.51838	7.25407	1.26563	18.0998	24.9003	67.8517	2.91331
Exp129722	non-IE (at admission)	340.278	1291.73	0.283516	0.22178	0.826285	2.09565	0.231468	1.37871	0.886722	1.2122	0.0954489	0.376415	0.522751	5.13809	0.343294	0.266976	0.0844677	8.09803	1.38595	0.369692	2.58262	9.53609	1.1295	0.0431882	0.777259	4.24229	2.93382	3.45253	4.08885	6.62238	1.9588	4.10453	6.62238	4.27471	2.55483	0.779172	108.361	8.84484	0.7879	2.16707	0.674692	1.18079	10.693	1.18253	13.3086	6.4001	32.2007	0.212879
Exp129723	non-IE (at admission)	206.932	685.035	0.422014	0.217556	0.34994	2.57086	0.347176	0.212631	0.578127	1.92961	0.144994	0.698699	0.863545	41.1357	0.219111	0.210288	0.249599	9.66573	1.1309	0.204044	1.0542	2.28078	1.24328	0.0313287	0.11611	3.53059	2.4841	4.04684	3.88936	7.03299	3.69918	4.06731	7.03299	4.06615	1.359	0.38107	159.35	0.874348	0.417814	1.64708	14.9407	1.40408	7.46035	3.21744	8.89037	12.1786	62.9178	0.0853683
Exp129724	non-IE (at admission)	195.333	1307.16	3.45408	0.152261	0.656314	1.98378	0.870033	0.852149	0.421049	2.27729	0.156329	0.981195	0.723898	21.2123	0.303669	0.291441	0.107248	8.45125	1.35853	0.259672	0.561895	0.385861	1.0391	0.236506	0.278435	15.5498	2.58671	6.04701	5.35916	7.44523	5.07969	5.85642	7.44523	5.60276	25.8545	0.4437	104.188	9.74103	0.662752	5.90746	2.38389	0.0507133	11.2056	2.87726	8.6301	12.8135	36.8238	0.110121
Exp129725	non-IE (at admission)	279.81	1596.66	0.494964	0.184898	0.612412	2.96629	0.805113	3.79372	0.236259	1.90597	0.227247	0.316345	1.70131	14.6023	0.529414	0.392078	0.253341	14.4746	1.04127	0.397867	0.691248	0.169776	0.828891	0.0311545	0.222147	4.97776	4.24159	3.50783	3.7257	6.74261	3.18088	3.74342	6.74261	3.89505	0.904064	0.208978	97.5117	87.5509	0.671468	2.14082	22.3155	0.601268	10.6635	2.78977	7.84264	19.0188	46.2214	0.189182
Exp129760	non-IE (at admission)	215.16	678.487	0.360615	0.151709	1.00555	5.44072	0.401249	0.90266	0.554374	1.30442	0.107551	0.21027	0.649474	3.05999	0.290567	0.278867	0.163509	8.67831	1.14301	0.168066	1.79886	0.255436	0.588443	0.0361294	0.432255	3.00065	3.20936	5.15368	4.58943	6.19608	3.49794	4.79706	6.19608	4.79804	0.994168	0.425249	93.0899	0.268004	0.484202	1.65379	0.243314	0.271873	9.45392	2.7259	13.5985	19.7921	44.8456	0.141858
Exp129761	non-IE (at admission)	303.136	1008.55	0.212131	0.195808	0.129058	1.47368	0.488048	1.42005	0.149368	2.13064	0.159525	2.65176	0.983327	2.0277	0.239016	0.229392	0.220185	8.88631	0.415928	0.179324	1.65985	1.20633	1.75479	0.0609399	0.187967	3.55933	4.35235	4.43888	4.19554	6.57237	3.67945	4.20353	6.57237	4.38625	1.77069	0.387768	99.5009	14.3698	0.749264	3.20464	1.37466	0.982118	0.373454	3.76653	5.16382	13.1311	33.8981	0.0577958
Exp129762	non-IE (at admission)	283.577	1016.98	0.209083	0.163447	0.61021	1.80257	0.679393	0.911689	0.109274	1.64569	0.459704	0.479121	1.01799	14.8729	0.317709	0.279779	0.197458	5.66321	1.60852	0.163731	2.17445	0.32976	1.07945	0.0170525	0.0856204	1.91768	2.70211	5.92805	5.44846	7.7756	4.23136	5.70557	7.7756	5.69612	9.47939	1.40642	116.005	1.93478	0.336204	0.306263	0.412406	1.80211	7.70982	1.37055	6.03334	25.7751	32.8961	0.0568173
Exp129763	non-IE (at admission)	307.146	1044.29	0.125661	0.247503	2.14327	3.77888	0.619296	0.451583	0.581887	1.78148	0.151168	0.895583	0.723244	19.1863	0.266322	0.255597	0.149812	6.908	1.43272	0.455109	1.47837	0.0336355	0.612218	0.0150401	0.36115	3.98313	2.55186	5.15729	5.12498	10.2001	2.30112	5.24442	10.2001	5.35793	1.59029	1.98922	127.592	0.177827	0.303873	0.157146	25.8012	0.409378	6.29812	2.93577	10.2101	4.03792	47.322	0.050618
Exp129764	non-IE (at admission)	262.135	788.413	0.265469	0.216033	1.03952	1.46314	0.390065	0.627037	0.232649	1.45724	0.173383	1.15665	1.71888	1.32544	0.287397	0.231375	0.233867	5.97813	1.57965	0.0776508	1.93852	0.390553	0.615919	0.0773517	0.194053	5.33005	4.69833	5.7964	6.1009	7.53192	5.55373	4.82417	7.53192	6.37822	8.01521	0.335839	113.712	41.1728	0.349124	3.94977	0.864048	3.04433	5.31391	2.33333	8.80894	5.39833	44.3227	0.181215
Exp129765	non-IE (at admission)	262.695	717.934	0.569845	0.334334	0.827213	3.43732	0.241031	0.842782	0.437877	2.47549	0.285393	0.565591	0.582699	0.859897	0.200299	0.192233	0.154871	6.84495	0.801799	0.111612	0.138385	0.54176	1.30713	0.0152044	0.312831	2.60588	2.58049	5.52598	3.98856	6.66624	4.60086	4.05404	6.66624	4.16985	1.54596	1.26663	76.6413	0.606809	0.383787	1.61577	0.394323	0.663978	9.00962	2.94659	9.92379	23.8599	50.1872	0.0347466
Exp129766	non-IE (at admission)	258.636	652.206	0.221132	0.211813	1.29098	2.10053	0.279049	0.698065	0.625024	2.1836	0.170261	0.311218	0.725022	17.9254	0.373377	0.302892	0.086915	5.78151	0.829717	0.430438	1.01045	1.10135	5.49316	0.0231956	0.324242	2.19848	5.01995	6.22499	4.71242	8.78123	4.6313	5.00794	8.78123	4.92663	1.88848	5.84866	127.509	63.8116	0.501975	2.16165	1.30913	0.748223	11.8258	4.80036	5.60646	4.37754	58.6159	0.036258
Exp129767	non-IE (at admission)	343.37	885.668	0.615545	0.232441	2.88983	3.57395	0.280878	0.949763	0.774108	2.99805	0.171857	0.782548	0.815452	2.0107	0.302828	0.185157	0.575021	4.53963	1.39551	0.161221	0.771337	0.962222	1.26542	0.0179472	0.213456	3.66859	2.28962	7.6209	7.39399	5.92085	2.3974	7.39399	5.92085	7.73008	3.24871	0.398992	3.74885	0.463385	0.375393	2.1965	1.99292	0.756198	12.9995	1.62297	8.11377	8.49438	39.4641	0.145239
Exp129768	non-IE (at admission)	275.307	1078.64	0.385963	0.249266	0.601392	2.12073	0.385472	0.379097	0.528158	1.70794	0.135623	1.50233	1.78135	4.76006	0.434903	0.231087	0.0907412	6.65293	0.205373	0.201676	0.534506	4.16916	1.23277	0.0384049	0.126203	3.82838	2.30025	71.6097	70.8242	8.39894	4.81559	71.0099	8.39894	74.0151	0.958657	0.815334	105.01	0.384456	0.373498	2.34022	3.39527	3.76795	10.0631	2.46303	4.32226	18.9812	47.5242	0.0270663
Exp129769	non-IE (at admission)	245.721	676.583	0.258895	0.176306	1.80142	1.9716	0.398914	0.514272	0.545191	1.26681	0.128108	0.225003	0.473075	7.30165	0.357474	0.255266	0.0983175	5.24164	1.09966	0.638778	0.0549372	0.764634	1.10843	0.071431	0.578404	13.9073	3.9625	6.93064	6.04253	9.83048	5.95615	6.50264	9.83048	6.31719	3.7862	2.06301	160.011	0.857873	1.0319	1.66647	0.148963	0.308517	5.42646	0.492927	8.80814	4.49914	29.6989	0.0836508
Exp129770	non-IE (at admission)	297.5	831.646	0.138747	0.163548	0.0352097	4.98495	0.220006	1.12893	1.28748	0.772999	0.127739	0.352395	1.00348	1.2426	0.520225	0.259762	0.370446	7.62809	0.713703	0.274911	1.12568	0.965026	0.65151	0.0245871	0.0873019	9.77603	4.35175	2.92601	2.31876	5.82935	3.62679	2.51443	5.82935	2.42416	1.87486	25.6448	118.436	0.391426	0.51331	3.34456	1.71871	1.67048	8.02423	13.4794	6.33609	3.92546	60.7217	0.0573154
Exp129771	non-IE (at admission)	274.831	811.275	0.264976	0.223774	1.09002	2.01226	1.13191	0.80177	0.373818	2.20553	0.198185	0.840603	0.719552	0.478467	0.402168	0.259701	0.159203	5.13331	1.08657	0.18549	1.17588	0.748873	1.16678	0.0156919	0.467352	12.2214	4.26727	4.53306	3.65259	6.94611	4.58855	3.65259	6.94611	3.81862	0.681357	1.71044	89.1529	1.15118	0.27525	2.11289	2.3411	0.770032	4.75633	2.59679	2.34961	15.7315	45.9481	0.111639
Exp129772	non-IE (at admission)	237.862	834.433	0.223716	0.132282	0.464027	1.57831	0.32908	1.03775	0.528151	0.917379	0.150795	0.55152	0.828333	21.5705	0.372168	0.243825	0.284765	10.717	0.995496	0.222853	1.28091	0.50971	0.971058	0.0131203	0.0690381	0.365657	3.71086	5.38062	4.31154	6.87671	4.09364	4.31942	6.87671	4.50752	1.38801	3.82823	67.3751	0.497377	0.517684	3.21817	1.36458	0.69138	3.87382	3.28022	10.4075	16.5192	66.9442	0.234223
Exp129773	non-IE (at admission)	239.889	1017.17	0.238669	0.184324	0.276836	0.788342	0.474684	0.538558	0.282425	1.30109	0.321688	0.975149	0.666609	1.5995	0.298308	0.238088	0.44419	8.74391	0.705414	0.121728	0.890899	3.88334	0.834819	0.0483552	1.63822	7.62371	4.41111	61.9524	60.719	9.82517	6.19501	61.0019	9.82517	63.1553	0.811421	0.152378	112.135	0.161913	0.619624	1.81767	0.508608	0.520878	4.63143	0.398071	16.0268	12.2919	28.9532	0.661919
Exp129808	non-IE (at admission)	423.631	938.11	0.421045	0.0356378	1.23926	3.2058	0.778871	0.301544	0.722397	1.35561	0.292209	0.334855	0.722895	0.809355	0.310864	0.277322	0.108462	26.6196	1.32369	0.239889	2.63891	1.47904	1.12107	0.0462544	0.189	2.8989	2.58287	6.70976	6.35985	8.82227	4.99977	6.35985	8.82227	6.64893	1.17082	1.37008	73.7643	12.0858	0.434485	2.04058	2.02675	0.531243	6.3207	2.84683	6.31283	14.9898	46.4291	1.12712
Exp129809	non-IE (at admission)	197.404	805.812	0.445978	0.241534	0.0383815	2.39755	0.260532	0.649575	0.31707	1.23402	0.48026	0.13189	0.563398	26.0302	0.254838	0.244576	0.135409	18.768	0.85875	0.1756	2.19589	0.693377	0.36267	0.0190786	0.0735729	0.197898	0.373277	2.90728	3.48569	7.60684	1.98471	3.48569	7.60684	3.64413	2.30148	3.87118	63.6224	8.51028	0.43895	1.57065	0.335921	0.106782	5.09175	0.89851	10.3696	17.7739	48.4568	0.0894479
Exp129810	non-IE (at admission)	336.569	1086.87	0.159049	0.21127	0.574832	2.94414	0.320888	0.772167	0.286671	2.45619	0.0725787	1.9049	0.814111	2.99354	0.259411	0.221411	0.289808	17.1723	1.34359	0.230667	1.41746	0.87959	1.11289	0.0492257	0.455836	3.23459	4.20866	5.9905	4.88829	5.85562	5.01232	4.88829	5.85562	5.11048	1.19863	1.02757	103.902	0.712245	0.360403	1.56116	1.38266	0.532077	9.75022	8.85287	7.25441	37.9823	42.0785	0.208799
Exp129811	non-IE (at admission)	328.398	663.682	0.406806	0.27639	2.18402	3.44245	0.278803	0.864688	0.793887	2.11448	0.145832	1.58699	0.611777	4.01208	0.330174	0.27992	0.321895	12.4996	1.39117	0.261224	0.649314	2.13973	1.00917	0.0338294	0.373061	4.20215	4.53567	8.9791	7.79913	10.5746	5.03742	7.79913	10.5746	8.15364	3.35804	3.40126	65.0203	0.685797	0.598905	2.37432	0.452502	0.831985	8.73376	3.30071	2.79041	34.5695	65.5433	0.146256
Exp129812	non-IE (at admission)	262.204	1104.52	0.295016	0.194761	1.11586	1.61249	0.176053	0.837195	0.810315	2.97037	0.102383	1.88935	0.643666	1.32551	0.322499	0.201917	3.4206	2.06657	0.612561	0.26299	1.5265	1.94507	1.00577	0.0537186	0.427887	0.191704	5.46153	6.62308	3.40123	8.1305	3.1	5.17896	8.1305	3.55583	1.73203	2.00349	45.1012	0.502488	0.311332	1.92442	0.291649	0.575445	7.53696	3.74877	10.5558	21.6786	25.7498	0.050551
Exp129813	non-IE (at admission)	312.299	655.914	0.140412	0.156253	0.347859	2.17388	0.288791	0.757781	0.814493	2.23196	0.138413	0.889594	0.815677	4.05259	0.547027	0.26026	0.178084	7.14475	1.77744	0.336467	2.18706	0.656653	0.785292	0.0774722	0.205061	2.95304	4.5798	7.32997	6.88011	12.2763	6.42554	6.88011	12.2763	7.19285	1.37318	43.9127	57.8388	2.22945	0.86388	2.54451	0.994148	0.149985	5.11609	1.53609	3.46491	16.1267	68.4013	0.391659
Exp129814	non-IE (at admission)	315.926	735.767	0.352188	0.146395	0.30191	1.54855	0.239254	1.06753	0.494507	1.76757	0.0979208	1.9485	0.536445	17.6574	0.325388	0.283231	0.162994	8.75147	1.16081	0.317507	1.74576	1.87384	0.654004	0.0581882	0.484048	2.74069	3.60465	5.71149	5.18663	7.88176	4.68117	5.18663	7.88176	5.42238	1.68041	2.92558	142.903	0.424331	0.371236	2.24504	3.06901	0.858073	3.94717	0.558213	8.72013	0.436578	39.2938	0.133382
Exp129815	non-IE (at admission)	430.136	911.392	0.67393	0.250388	0.616869	1.17137	0.486446	0.644956	0.74268	3.63695	0.974243	1.09189	0.454531	9.6432	0.372062	0.336678	0.22428	8.75765	2.38672	0.194478	0.61513	17.089	6.31272	0.0281301	0.337204	6.49424	3.77493	7.9329	7.13584	9.20112	3.587	7.13584	9.20112	7.46019	3.22058	8.33208	140.971	35.1951	0.716904	1.73725	2.97155	0.839245	9.03906	0.718976	5.94832	27.0167	50.4678	0.522823
Exp129816	non-IE (at admission)	341.601	638.816	0.76125	0.094515	1.65668	3.82831	0.777379	0.57232	0.393312	4.59554	0.231995	0.99962	3.19867	32.5948	0.306165	0.30621	1.17069	12.8573	1.23148	0.261851	3.11886	0.63399	0.508695	0.0204643	0.239382	6.99434	3.3657	9.56711	7.85822	11.5701	8.45422	7.85822	11.5701	8.21541	2.25587	1.67297	124.116	0.508174	0.62072	2.03477	7.68532	0.928383	6.36395	0.805324	5.2851	32.6913	49.5797	0.448616
Exp129817	non-IE (at admission)	245.05	893.755	0.232236	0.175725	4.57092	12.9121	0.60349	8.37142	0.67467	2.14524	0.0664655	0.839863	0.689574	1.86219	0.265633	0.254937	0.134996	12.3817	1.33521	0.057846	2.33461	0.848345	1.08209	0.185107	0.0629872	1.89787	4.29586	6.64064	6.35932	8.50931	4.43755	6.35932	8.50931	6.64838	3.30426	0.833169	90.1876	0.268894	1.12989	2.99117	0.778241	0.222468	5.81894	4.34592	16.5109	0.525618	31.575	0.206201
Exp129818	non-IE (at admission)	301.115	1133.9	0.209728	0.190842	0.255515	1.44163	0.725015	1.06952	2.01162	2.39719	0.191185	0.990145	0.727636	2.29646	0.42617	0.21714	6.48841	11.4826	1.18248	0.125537	2.0889	1.0356	1.05755	0.121093	0.0779769	3.18341	6.22452	6.55535	5.8184	12.9135	4.76828	5.8184	12.9135	6.08287	4.88089	0.999282	162.967	0.4456	0.278338	8.43065	3.2629	1.29405	5.0504	3.63365	4.05055	26.0092	55.1355	0.209423
Exp129819	non-IE (at admission)	420.61	919	0.136477	0.163193	1.33873	1.35866	0.639783	0.590342	0.529857	1.443	0.133658	0.22792	1.60807	14.5014	0.361813	0.226202	0.255996	12.3681	0.996182	0.0962542	3.19838	1.00445	1.12382	0.0367796	0.949315	2.82829	6.22535	15.5692	14.0067	19.0488	14.4881	14.062	19.0488	14.3212	1.80434	0.595508	106.998	14.0632	0.534227	2.62928	1.76301	0.679342	8.69194	0.292478	5.5729	8.9123	58.3324	0.0907488
Exp129820	non-IE (at admission)	283.188	567.979	0.142467	0.107921	3.87046	3.18589	0.144704	0.489397	0.476107	1.37112	0.0920222	2.12223	1.97381	21.328	0.226498	0.18128	0.401289	11.0963	2.33167	0.0773297	1.66527	0.965058	1.0539	0.00636791	0.914121	1.26361	4.56179	7.95272	7.20435	10.0866	6.25404	7.20435	10.0866	7.53182	2.20176	0.590528	118.573	2.23288	0.388882	1.54836	1.288	1.21645	6.33756	0.401673	5.93918	15.1319	49.8614	0.13144
Exp129821	non-IE (at admission)	219.911	845.44	0.153076	0.179156	1.51223	2.51435	0.783761	0.703903	0.448569	2.35293	0.143767	1.10996	0.481921	2.46005	0.294356	0.192527	0.237264	13.1188	0.909781	0.163159	2.27947	0.179173	0.569388	0.279711	1.45558	4.21418	4.77359	3.85247	3.05947	8.02942	2.89045	3.47091	8.02942	3.19854	1.65085	0.537031	156.341	1.23066	0.417895	0.247098	1.19614	0.496197	3.6893	2.13375	5.06212	32.5796	34.3488	0.175935
Exp129856	non-IE (at admission)	179.401	651.599	0.282345	0.18604	1.35552	1.46758	0.265167	0.277982	1.07308	1.86561	0.0793996	0.368892	0.413872	1.53499	0.175096	0.168045	0.0659151	17.2209	3.81391	0.259225	0.723069	0.946859	0.784953	0.0429581	0.447036	0.0542618	1.96114	4.14198	3.66536	5.56948	3.41314	3.67623	5.56948	3.83197	1.54365	2.33496	74.0202	0.092153	0.28656	1.27371	1.74394	0.684034	9.08454	1.46299	9.76615	9.34369	43.1094	0.850742
Exp129857	non-IE (at admission)	326.245	680.836	0.301981	0.110948	0.340336	1.74632	0.570161	0.496145	0.532425	1.55906	0.118365	0.227404	1.6361	0.656677	0.206847	0.198518	0.276354	9.57784	1.32374	0.333787	2.41326	0.943262	0.773804	0.0766385	0.095051	3.94155	3.22371	3.30593	3.01656	3.94354	1.77407	3.01656	3.94354	3.15367	1.43814	2.08477	106.903	2.40873	0.199526	1.59208	0.114518	0.595437	7.2929	0.966891	3.86797	19.2088	51.2058	0.18783
Exp129858	non-IE (at admission)	287.277	737.74	0.687388	0.176606	0.738806	2.68083	0.509373	0.600486	1.29912	0.843974	0.190138	0.46002	1.17452	2.73795	0.27769	0.15777	0.259937	11.441	1.39868	0.222456	1.25424	0.612253	0.632683	0.0241058	0.351316	3.23691	2.06973	4.09893	4.42199	6.22428	3.79665	4.42199	6.22428	4.62299	1.37677	0.548274	100.937	1.39075	0.34481	0.113128	0.850756	0.561043	11.3481	13.2372	2.77586	13.0055	42.194	0.0532515
Exp129859	non-IE (at admission)	248.202	1181.76	0.919842	0.128245	0.672851	1.78596	0.250129	0.648605	1.30141	1.42644	0.177313	0.257818	0.833825	23.383	0.215572	0.206891	0.338047	21.6311	1.95816	0.25718	2.79091	1.29937	1.14684	0.0233759	0.149706	3.23461	2.33926	5.34835	4.95279	7.30816	4.43717	4.95279	7.30816	5.17792	0.482554	0.669161	99.5771	7.76455	0.382425	0.074488	0.957836	0.82961	10.5445	1.95462	5.78676	7.89522	49.1258	0.187593
Exp129860	non-IE (at admission)	213.697	587.889	0.274937	0.161301	1.16379	2.49506	0.586213	0.674744	1.11872	0.959597	0.227252	0.32979	0.768593	2.83264	0.383172	0.207952	0.181813	13.4931	0.965777	0.239443	0.0987361	0.514951	0.782355	0.108693	0.357259	1.54975	1.8549	4.63993	4.66665	5.00749	2.61991	4.66665	5.00749	4.87877	1.83752	0.703548	69.2433	3.80983	0.4608	3.2913	1.20066	0.718065	12.9162	1.88884	4.13049	19.4916	49.5521	0.0338222
Exp129861	non-IE (at admission)	195.883	590.011	0.311788	0.177191	0.201534	1.31328	0.5762	0.462089	0.649314	1.27258	0.00308698	0.672608	0.356801	8.32488	0.199023	0.191008	0.101723	20.2867	2.90647	0.278823	1.04947	0.599443	0.905542	0.0179701	0.0299189	2.15518	2.4857	3.05947	3.02113	5.33135	3.1852	3.10615	5.33135	3.15845	2.04831	0.672421	0.73068	10.9106	0.396872	1.52162	0.75966	0.573412	2.8819	1.65515	6.63154	11.067	38.266	0.154569
Exp129862	non-IE (at admission)	432.474	963.522	0.186313	0.200151	0.52691	1.31538	0.952603	0.541425	0.99324	2.17261	0.0429097	0.929536	0.511701	14.8267	0.396883	0.264195	0.148383	17.024	4.10369	0.325758	2.54968	0.383348	1.04422	0.0179299	0.803715	3.81877	2.64196	8.0855	8.0955	8.47553	7.11798	8.19291	8.47553	8.46347	1.53881	1.01109	104.026	0.504554	0.716216	4.4661	0.637315	0.67036	19.18	3.88144	5.40614	9.51097	66.8991	0.157444
Exp129863	non-IE (at admission)	210.518	688.707	0.264913	0.201987	1.17224	3.15613	0.39343	0.494859	0.348828	2.37054	0.156492	0.370112	0.571558	2.13252	0.181524	0.174214	0.186748	15.9329	3.10184	0.256129	1.28412	0.223947	0.518244	0.0466758	0.411915	1.98634	3.05094	4.62335	4.27561	6.76902	3.45394	4.28935	6.76902	4.46995	2.01355	4.83301	94.6552	12.1466	0.396049	1.58894	1.2116	0.605324	7.60388	5.80742	2.24192	19.2117	50.1085	0.0684036
Exp129864	non-IE (at admission)	243.762	610.786	0.122738	0.179906	0.31787	2.00444	0.569552	0.829813	0.916887	2.42587	0.289231	0.376825	0.922491	0.451159	0.303885	0.176576	0.0542494	9.45238	4.10744	0.284361	1.59819	0.378449	0.651961	0.0274192	0.356683	19.3123	1.55496	3.71247	3.35688	7.99872	4.59731	3.35688	7.99872	3.50946	1.66067	1.00712	99.7202	1.76657	0.403604	1.79733	0.0413885	0.0366035	15.6216	0.978743	3.68353	19.2694	50.9056	0.300975
Exp129865	non-IE (at admission)	361.112	731.39	0.45575	0.131019	1.75881	1.98348	1.35386	0.6745	0.690076	1.96297	0.0731975	0.589674	0.465129	1.73835	0.16963	0.1628	0.0749707	11.6718	5.59376	0.246267	0.779051	0.493383	0.606809	0.0234331	0.336353	3.09843	2.72433	3.43762	5.14083	5.59802	2.62064	3.19589	5.59802	5.3745	1.48459	1.01948	1.02205	0.313341	0.550497	2.95206	0.636798	0.86963	16.2978	2.07419	1.68812	13.3671	45.8283	0.32495
Exp129866	non-IE (at admission)	125.542	551.275	0.292984	0.0455967	0.148793	3.60367	0.398947	0.553421	0.571714	2.18386	0.130727	0.639891	0.649146	30.6091	0.312715	0.168921	1.51018	9.21026	1.29015	0.229766	1.26284	0.781675	0.708081	0.0233516	0.235015	2.27352	1.85267	2.33554	2.67282	4.73594	2.26048	2.67282	4.73594	2.79432	1.04599	3.03235	92.3494	7.73921	0.409106	3.42356	0.270903	0.539205	32.1249	4.30969	3.03904	16.6753	40.83	0.225833
Exp129867	non-IE (at admission)	336.447	680.734	0.181806	0.123232	0.535609	1.4202	0.713366	0.766847	0.888491	1.29825	0.108129	0.883572	0.485794	3.14257	0.281788	0.270441	0.199787	21.6396	3.33903	0.281295	1.63824	0.627179	0.769137	0.0284534	0.590784	0.171689	1.32199	4.85784	3.9184	6.73481	3.78925	3.9184	6.73481	4.09651	0.92466	1.25812	100.858	0.246891	0.237141	2.48805	0.404822	0.756269	7.8601	3.16789	3.42475	19.4569	53.5125	0.170125
Exp129868	non-IE (at admission)	298.446	677.213	0.642469	0.144233	0.274825	1.83224	1.03214	0.78251	0.362436	1.32685	0.141254	0.578898	0.460208	0.713236	0.247734	0.208995	0.23004	15.871	1.40591	0.249628	1.96933	0.204277	0.464405	0.0213835	0.347647	4.50826	2.65877	7.78363	6.66577	12.1907	7.26547	6.70675	12.1907	6.96876	0.944555	3.47768	51.1943	0.855315	0.344631	1.9129	1.7057	0.786382	8.19213	1.60717	7.1188	14.1592	59.1701	0.832134
Exp129869	non-IE (at admission)	333.877	713.353	0.401396	0.224302	0.836408	1.17541	0.348855	0.4194	1.65544	1.71935	0.370136	0.196281	0.403329	2.1983	0.173121	0.16615	0.112977	19.3878	0.594975	0.306139	1.09266	0.861961	1.34541	0.0147119	0.14665	1.55393	3.19101	1.89603	2.08617	5.04156	2.85605	2.08617	5.04156	2.18099	1.41343	0.43811	79.4284	0.388092	0.578983	1.61065	1.14526	0.796326	13.2269	14.91	4.49109	4.60576	45.8999	0.597506
Exp129893	non-IE (at admission)	244.521	834.396	0.871206	0.209706	1.70885	5.06446	0.48781	0.650563	0.914384	2.79542	0.128999	0.330495	0.317385	16.9706	0.34737	0.193155	0.120862	4.0195	1.2429	0.49122	1.65001	0.579151	0.753951	0.0226739	0.462678	3.57406	3.53054	2.13665	2.29707	5.00902	2.24193	2.50281	5.00902	2.40148	2.12423	0.971794	116.127	8.24299	0.565707	0.0655851	3.28933	0.716917	7.57179	2.4567	14.8019	0.779676	73.3658	0.185633
Exp129894	non-IE (at admission)	254.797	576.545	0.2365	0.134484	2.14566	1.0706	1.44234	0.649355	0.327063	3.78987	0.157776	1.71286	0.592125	33.8534	0.240652	0.230961	0.154848	10.1191	1.48148	0.235959	1.49313	0.724736	0.841189	0.012146	0.226323	5.45405	3.19202	5.73361	5.2638	6.18742	3.73313	5.2638	6.18742	5.50306	1.74478	0.546447	111.617	21.1955	0.755495	3.14344	1.41942	0.348678	15.7639	0.691149	12.0747	11.2225	61.7689	0.679786
Exp129899	IE (after operation)	168.721	1145.98	0.259746	0.0865427	0.270777	0.669731	0.259958	0.494424	0.35203	2.1269	0.854738	0.307976	0.318401	0.261096	0.614843	0.395157	0.592028	22.3935	1.25623	0.241818	0.453829	0.800723	2.15706	0.0105268	0.39856	6.39865	3.92945	5.68576	4.20476	7.94665	4.84606	4.8222	7.94665	4.39589	0.979268	2.59249	65.9825	0.299012	0.49211	1.53484	0.431231	0.730574	9.23911	2.39574	1.36991	9.17452	29.8135	0.356343
Exp129886	IE (after operation)	253.353	628.358	0.269286	0.107799	3.24015	0.518528	0.682694	0.57072	4.96632	2.2902	0.485312	0.64634	1.15157	0.940301	0.229243	0.153366	0.131644	15.8965	2.27914	0.340937	0.623167	0.314269	1.49711	0.0836006	0.297928	2.74909	5.95746	10.308	9.53982	14.1512	10.0217	9.5893	14.1512	9.97345	2.16482	1.37785	46.3951	0.688767	0.563266	0.283216	0.373995	2.16281	15.4342	6.97091	9.47374	18.0211	55.2445	0.471762
Exp129855	IE (after operation)	97.1912	830.181	0.852189	0.256577	1.35196	1.29542	0.319185	0.970475	0.600911	1.25206	0.728332	0.883376	1.22781	19.5197	0.716099	0.687263	0.669078	60.9485	2.16349	0.170656	0.191885	0.543456	0.610862	0.013465	0.520625	1.70421	2.24907	14.0669	13.8294	19.2997	18.1797	14.368	19.2997	13.8511	1.37192	25.1696	27.1065	8.61171	0.621664	2.20695	1.40378	0.798239	7.66695	0.385065	17.6142	5.35411	37.3028	0.0172789
Exp129878	IE (after operation)	218.532	809.518	0.365527	0.226361	1.68457	1.55218	0.422621	0.333059	0.22922	2.10512	0.0865465	0.214035	1.32132	9.62523	0.219738	0.186327	0.216945	4.03352	1.69707	0.330324	0.933266	0.311865	2.1637	0.0188623	0.295653	3.80181	2.46878	10.6911	10.25	12.098	8.59192	10.4046	12.098	10.6327	0.833261	0.306175	2.21808	9.06633	0.515192	2.75127	2.17063	0.252631	14.5723	2.32788	10.4671	8.69305	48.9871	0.0812724
Exp129882	IE (after operation)	108.87	425.983	0.323647	0.0881179	1.73995	0.290036	0.269042	0.235017	0.197874	1.18388	0.10813	0.234418	0.420983	5.73383	0.209314	0.15581	0.0530612	29.4401	0.50466	0.151713	1.00932	0.833191	0.688272	0.0683991	0.12582	1.98593	2.10286	21.0872	22.3127	29.6453	19.4978	22.7333	29.6453	22.7592	11.2342	2.16469	24.0786	1.25391	0.522267	2.09815	4.06493	0.453927	12.492	3.01978	12.3678	8.4367	20.3777	0.080136
Exp129877	IE (after operation)	142.101	682.344	0.221465	0.276175	1.5285	0.469098	0.207608	0.285733	0.277239	1.53236	0.166702	0.548951	0.698997	1.766	0.150166	0.144119	0.563276	15.4738	1.3241	0.344164	0.978012	0.428525	1.43975	0.0525443	0.567312	1.87424	2.51215	15.741	15.6153	17.1409	14.4156	14.1153	17.1409	16.2327	0.537789	0.608906	43.831	21.8809	0.201403	1.97636	0.847808	0.775702	8.54455	0.321959	8.7155	3.58977	22.6687	0.0482028
Exp129888	IE (after operation)	246.287	970.44	0.442928	0.145464	0.450019	1.28831	0.528121	1.05533	1.00722	2.7584	0.814194	0.328131	0.602717	4.39322	0.489468	0.424423	0.605202	23.7886	0.231369	0.166521	1.70541	0.383243	2.55361	0.0311078	0.494479	2.9673	2.28727	7.15519	8.7741	13.3685	9.20669	6.72072	13.3685	9.17292	8.85935	1.31872	131.545	1.05903	0.309022	1.36842	0.507906	0.592881	7.95427	1.29025	22.2357	3.95446	91.7573	0.353722
Exp129898	IE (after operation)	296.701	886.589	0.163929	0.0816748	0.14569	1.10903	0.0887521	2.71823	0.36407	1.92359	0.162466	0.58185	1.40464	31.2763	0.22632	0.217207	0.0626466	12.8388	1.75011	1.8986	0.61937	0.331902	1.71993	0.0115134	1.35834	1.11178	4.55132	7.17353	6.70202	9.23632	6.82963	6.75991	9.23632	7.00666	0.325515	0.545413	43.4666	0.218675	0.479198	2.33507	0.614188	0.754615	26.4518	2.00661	20.0082	13.0069	33.2585	0.0733367
Exp129854	IE (after operation)	241.379	641.794	0.375505	0.119564	0.661579	1.73891	0.589614	0.644336	0.845205	1.64198	0.157606	0.299777	1.22269	14.1693	0.312363	0.168781	0.12146	16.4759	4.47263	0.330088	3.5102	0.352549	1.37871	0.0108743	0.153419	0.951426	3.6075	6.43793	5.79662	7.27039	5.282	5.82054	7.27039	6.0601	0.953793	2.12848	36.2433	0.822881	0.277142	2.57144	0.770056	0.566811	17.6518	10.7131	11.852	15.5142	29.1426	0.149596
Exp129875	IE (after operation)	122.028	771.641	0.427347	0.216396	3.20829	0.512161	0.22751	0.675165	0.2244	1.16441	0.166087	0.469862	1.21669	3.03448	0.220152	0.194505	0.131366	33.8881	0.497202	0.192114	0.406189	0.266214	0.889205	0.0179434	0.393127	0.0548325	2.48139	7.14479	6.3634	10.2157	6.03248	6.53492	10.2157	6.59633	1.42153	0.204298	39.9747	0.407425	1.15124	1.52751	0.12994	0.0940704	13.4098	0.843746	11.4108	2.65129	36.7839	0.0133777
Exp129885	IE (after operation)	265.165	779.463	0.217247	0.277587	0.510375	0.613247	0.297994	0.541799	0.336417	2.10947	0.23864	0.464446	0.85043	19.9939	0.179518	0.172289	0.176218	9.19826	1.37571	0.503779	0.784827	0.353659	1.24583	0.0152467	0.340063	13.1229	5.02657	10.0011	9.34683	13.4835	9.53408	9.40323	13.4835	9.68691	12.5674	0.354435	51.0622	0.537859	0.470665	2.37462	0.627098	0.669228	10.6332	1.25098	7.12617	9.05604	55.4608	0.163201
Exp129890	IE (after operation)	297.277	469.953	0.234145	0.155347	1.26378	1.186	0.0705232	0.582213	0.197025	1.45819	0.0595717	0.222015	1.17209	3.78013	0.221978	0.21304	0.355649	19.4214	1.16606	0.187901	0.415009	0.0618638	1.69538	0.00662469	0.388042	0.159563	3.64399	7.01174	6.8225	10.885	8.30062	6.86268	10.885	7.07265	0.724461	0.54274	32.9631	0.922093	0.642396	2.19248	1.60211	1.28988	1.56456	0.776158	8.11428	12.0577	48.6349	0.16597
Exp129891	IE (after operation)	234.703	727.658	0.599227	0.152088	0.445965	1.29408	0.389458	1.1034	0.598943	2.79953	0.123507	0.589234	1.4943	11.489	0.554569	0.532237	0.0738425	11.6718	0.395062	0.217277	0.876257	0.781856	1.30308	0.049845	0.776774	1.45036	5.49132	7.31112	6.97867	9.55642	8.03749	7.01296	9.55642	7.29588	1.79365	0.436299	43.0338	0.317634	0.621721	1.3832	1.42705	0.245514	5.11263	2.53124	11.1539	6.98336	65.8485	0.0687265
Exp129884	IE (after operation)	229.292	736.295	1.24499	0.287535	0.717431	0.422672	0.219669	0.368874	0.200344	1.71254	0.0998025	0.372444	0.652958	2.98599	0.266782	0.256039	0.133919	17.2817	0.978445	0.75357	1.63308	1.18688	1.10589	0.0369464	0.300369	2.90306	2.49682	8.82962	8.43816	11.6203	7.81957	8.45705	11.6203	8.82171	1.43389	0.450079	41.3967	17.2669	0.647978	1.71102	1.39468	0.792374	7.54389	1.68039	18.7356	9.9865	60.11	0.130269
Exp129887	IE (after operation)	165.512	626.159	0.548926	0.173815	0.828379	0.714665	0.25238	1.17763	0.479719	3.7559	0.103343	0.451283	0.41246	0.405835	0.319006	0.30616	0.211486	19.0982	0.905753	0.251218	0.558578	0.772148	1.2702	0.0705647	0.0880341	2.85579	3.69146	11.3874	10.2737	18.9979	10.0432	10.382	18.9979	10.673	1.13328	0.694994	42.4949	0.302739	0.784278	1.61869	1.62721	0.612287	13.5145	0.734797	10.4597	10.4211	34.2349	0.105543
Exp129850	IE (after operation)	268.233	601.875	0.745588	0.147532	0.303257	0.519594	1.45695	3.17317	1.10741	1.48595	0.0629741	0.300606	1.65245	12.918	0.519113	0.335476	0.0989112	20.0175	1.4364	0.438015	0.706295	0.619292	0.614591	0.0643921	0.289741	3.11881	1.78233	22.1167	20.6985	28.9704	27.3079	20.3191	28.9704	21.4556	3.05322	0.875588	36.5664	20.1839	0.408516	4.04784	0.80465	0.65835	14.4712	6.8934	16.802	8.91629	49.3807	0.17109
Exp129889	IE (after operation)	158.219	919.245	0.398852	0.185428	1.35111	0.953249	0.46664	0.646966	0.187276	2.16679	0.110423	0.335374	1.47499	9.96476	0.29125	0.23964	0.2732	1.82053	0.673723	0.220263	0.879641	0.447461	0.635606	0.0191448	0.49396	1.84471	2.49737	9.67509	9.00894	12.1691	9.14915	9.05462	12.1691	9.34745	1.44841	0.686247	49.8711	0.545785	0.462407	2.04735	5.57223	1.72196	20.0826	4.31936	21.5037	6.23437	34.4179	0.0895128
Exp129851	IE (after operation)	158.23	535.708	0.19144	0.193767	0.299161	1.12066	0.0855404	1.75086	0.518816	1.82263	0.173958	0.648227	0.92266	12.2924	0.261837	0.251293	0.25679	0.0962444	2.2465	0.357668	1.68159	0.659355	0.716779	0.0140495	0.198149	2.32924	5.19273	4.99456	4.12617	8.23758	3.54609	4.14362	8.23758	4.31372	0.557039	0.68009	30.8438	0.177869	0.374069	1.89754	0.471196	1.15938	24.0602	7.37505	7.05496	12.0962	22.3782	0.143831
Exp129853	IE (after operation)	310.333	874.792	0.960142	0.297772	2.34433	1.773	0.308524	1.0093	0.83742	3.50407	1.47437	0.769846	1.24119	1.4474	0.667263	0.286236	1.00798	18.3473	3.78598	0.2483	0.433569	0.670235	2.78072	0.0302988	0.15386	1.56903	4.79423	7.69668	7.50188	11.1336	7.79332	7.61747	11.1336	7.84288	0.418893	0.54118	71.5392	1.31531	0.483244	3.15327	1.54257	0.213287	10.6026	1.88423	3.85743	8.84286	37.4155	0.171906
Exp129900	IE (after operation)	233.412	975.103	0.311025	0.233879	0.665229	1.50267	0.4631	0.261378	0.640616	1.12122	0.0993533	0.24116	2.15367	0.744096	0.592699	0.412355	1.33164	7.60252	2.57491	0.436799	2.16641	0.598969	1.69822	0.0744436	0.0747155	1.32968	5.53664	7.89625	6.74737	13.745	9.24474	6.77763	13.745	6.99194	0.495859	0.764819	91.6754	0.27329	0.50597	2.0544	0.52031	0.934125	0.0734063	2.24581	10.3521	20.9096	37.0835	0.126253
Exp129892	IE (after operation)	228.461	472.149	0.238001	0.145967	0.406767	0.841096	0.235055	1.56229	0.167793	1.3893	0.0438326	0.242636	0.429857	1.78219	0.306611	0.226369	0.14102	21.9116	1.52725	0.287581	1.47348	0.0240051	1.06001	0.0385894	0.123775	1.05054	3.85562	5.9022	5.35461	6.25988	4.93016	5.57741	6.25988	5.598	0.660051	1.40631	28.6912	0.180239	0.441583	1.21519	0.120893	0.604491	2.9525	0.491576	13.5984	5.21506	17.4051	0.042469
Exp129852	IE (after operation)	252.221	743.711	0.157462	0.208588	0.334452	0.628821	0.62993	0.893312	0.496891	1.35694	0.112869	0.279703	0.214374	8.62027	0.670447	0.519306	0.126985	17.5117	2.50876	0.486754	0.528521	0.567429	0.957198	0.019016	0.611438	3.58817	4.48198	4.43653	4.01671	6.32451	3.49944	4.01671	6.32451	4.19929	1.12314	0.445287	43.5573	0.882505	0.165106	1.85049	0.958331	0.531044	12.5023	2.40313	4.34915	3.28133	31.1062	0.11768
Exp129897	IE (after operation)	290.93	797.453	0.506912	0.19346	0.744695	0.961802	0.697032	1.46829	0.478103	2.77936	0.559959	2.23368	0.664452	29.0817	0.566785	0.396559	0.163677	10.1708	1.76683	0.226467	0.567075	0.749961	4.11701	0.0110386	0.863031	4.62934	2.278	19.8807	20.5029	28.2442	19.7243	20.617	28.2442	21.2435	2.35157	2.94379	54.5035	0.206879	1.02076	2.35279	1.87527	0.379077	15.1299	10.6836	13.5535	12.8005	30.0056	0.129608
[truncated: 2,266 more columns]

## Sheet: Figure 1C
Symbol	FC (IE/non-IE)	Log2FC (IE/non-IE)	p_value	FDR
APOA1	0.536843	-0.897428	2.77e-38	6.42e-35
RASA4	0.577574	-0.791922	1.02e-34	9.1e-32
APOC1	0.424556	-1.23597	1.47e-34	9.1e-32
RASA4B	0.57696	-0.793457	1.57e-34	9.1e-32
APOA2	0.491655	-1.02428	1.02e-33	4.73e-31
CRP	16.79	4.06953	1.87e-32	6.49e-30
ITGA2	0.538722	-0.892388	2.1e-32	6.49e-30
SAA1	40.8581	5.35255	2.24e-32	6.49e-30
ALB	0.663972	-0.590805	2.56e-32	6.59e-30
SAA2	41.0397	5.35895	7.07e-32	1.64e-29
TOLLIP	0.38075	-1.39308	7.83e-30	1.65e-27
EXOG	0.59425	-0.750859	1.61e-29	3.1e-27
ITIH1	0.667676	-0.58278	7.7e-29	1.37e-26
APOM	0.621391	-0.686427	1.51e-28	2.5e-26
RALGAPA2	0.612232	-0.707849	1.74e-28	2.68e-26
RERG	0.578107	-0.790591	2.27e-28	3.28e-26
RMC1	0.568475	-0.814832	1.34e-27	1.83e-25
APOA4	0.634755	-0.655729	1.38e-26	1.77e-24
PPP1R9B	2.10906	1.0766	3.11e-26	3.78e-24
C9	1.81506	0.860015	1.74e-24	2.02e-22
SNRPD1	0.305189	-1.71222	1.87e-24	2.07e-22
FDX1	0.627128	-0.673169	3.38e-24	3.56e-22
MED30	0.575229	-0.797792	3.96e-24	3.98e-22
SGPL1	0.577523	-0.79205	1.19e-23	1.14e-21
SERPINA4	0.681119	-0.55402	5.81e-23	5.38e-21
ABCE1	0.438646	-1.18887	8.7e-23	7.74e-21
ITIH2	0.705963	-0.502335	1.2e-22	1.03e-20
CCNK	0.553667	-0.85291	1.39e-22	1.15e-20
RPL35A	0.620935	-0.687486	2.74e-22	2.19e-20
SERPINE1	0.490807	-1.02677	4.94e-22	3.81e-20
NNMT	0.359898	-1.47434	1.1e-21	8.22e-20
SELENOP	0.680646	-0.555023	1.19e-21	8.64e-20
PON1	0.653494	-0.613754	2.13e-21	1.5e-19
RCN1	2.24197	1.16476	2.31e-21	1.57e-19
APOL1	0.684044	-0.547838	5.81e-21	3.84e-19
DHX15	0.523415	-0.933974	7.48e-21	4.81e-19
TMEM198	0.343635	-1.54105	9.01e-21	5.63e-19
LRG1	2.09251	1.06524	1.04e-20	6.34e-19
CFHR5	2.70607	1.4362	1.76e-20	1.05e-18
ACTBL2	2.62869	1.39434	2.04e-20	1.15e-18
AHSG	0.690298	-0.534709	2.04e-20	1.15e-18
POTEF	4.54183	2.18327	8.1e-20	4.46e-18
BCL2L15	0.531012	-0.913183	2.95e-19	1.59e-17
NDUFB4	1.52418	0.608034	3.76e-19	1.98e-17
VPS25	0.657561	-0.604804	4.96e-19	2.5e-17
MCCC2	0.581127	-0.783075	4.96e-19	2.5e-17
TTR	0.623505	-0.681528	6.08e-19	2.99e-17
NECAP2	0.573834	-0.801295	8.64e-19	4.17e-17
THOC6	0.614229	-0.703151	1.06e-18	4.99e-17
PON3	0.551005	-0.859862	1.37e-18	6.35e-17
ACTB	2.11538	1.08092	2.2e-18	9.8e-17
ACTG1	2.11532	1.08088	2.2e-18	9.8e-17
LAMTOR2	0.54432	-0.877473	2.96e-18	1.29e-16
HECTD4	0.736706	-0.44084	4.73e-18	2.03e-16
TF	0.711129	-0.491816	5.69e-18	2.39e-16
ACTA1	2.05999	1.04263	5.83e-18	2.41e-16
CHID1	0.586014	-0.770992	6.12e-18	2.49e-16
POTEI	5.04173	2.33392	7.45e-18	2.97e-16
LYZ	2.58378	1.36948	7.73e-18	3.03e-16
ACTC1	2.01973	1.01416	9.74e-18	3.76e-16
PLG	0.749962	-0.415111	1.05e-17	3.97e-16
POTEKP	4.81916	2.26878	1.3e-17	4.86e-16
IDH3G	0.612693	-0.706765	1.92e-17	7.05e-16
ACTR1B	0.49504	-1.01438	3.26e-17	1.18e-15
GGT3P	0.62405	-0.680267	3.76e-17	1.34e-15
GGT2	0.624336	-0.679606	6.42e-17	2.25e-15
MSH2	0.64175	-0.639918	9.27e-17	3.2e-15
INTS4	0.612498	-0.707223	1.92e-16	6.54e-15
SERPINC1	0.809726	-0.304494	2.79e-16	9.35e-15
VWA8	0.557622	-0.842642	3.64e-16	1.2e-14
PNP	0.612975	-0.706101	3.73e-16	1.21e-14
BCHE	0.685819	-0.544099	3.99e-16	1.28e-14
TMSB10	0.657578	-0.604766	4.14e-16	1.31e-14
CST3	1.81933	0.863409	7.88e-16	2.46e-14
POTEJ	4.8568	2.28001	1.16e-15	3.58e-14
SERPINF2	0.792365	-0.335762	1.19e-15	3.62e-14
GPLD1	0.653922	-0.612809	1.23e-15	3.69e-14
GSN	0.780611	-0.357324	1.42e-15	4.23e-14
POTEE	4.16811	2.05939	1.67e-15	4.89e-14
EIF3J	1.59768	0.675982	2.51e-15	7.25e-14
PCYOX1	0.525856	-0.92726	2.84e-15	8.1e-14
APOC4	0.2524	-1.98621	3e-15	8.46e-14
GGT1	0.618998	-0.691993	3.03e-15	8.46e-14
NDUFA10	0.5877	-0.766847	3.59e-15	9.89e-14
PGM1	2.47228	1.30584	3.84e-15	1.05e-13
CASK	0.398913	-1.32585	4.96e-15	1.34e-13
SNX30	0.726579	-0.460809	5.25e-15	1.4e-13
VTN	0.67861	-0.559345	8.64e-15	2.27e-13
FGA	1.71735	0.780188	9.13e-15	2.37e-13
PHB2	0.65998	-0.599507	1.45e-14	3.72e-13
ACTA2	1.86967	0.902786	1.84e-14	4.68e-13
PSME1	0.623111	-0.68244	1.92e-14	4.84e-13
ACTG2	1.8419	0.881195	2.31e-14	5.76e-13
F5	0.573188	-0.802919	2.42e-14	5.95e-13
KRT6A	0.665638	-0.58719	2.44e-14	5.95e-13
IGKV4-1	1.45024	0.536295	5.54e-14	1.34e-12
VWF	1.80372	0.850972	5.6e-14	1.34e-12
SERPINA5	0.714799	-0.48439	6.17e-14	1.46e-12
SCRIB	0.621254	-0.686744	8.68e-14	2.03e-12
SF3B4	0.607951	-0.717974	8.96e-14	2.07e-12
CNDP1	0.698894	-0.516855	9.35e-14	2.14e-12
WRNIP1	0.621864	-0.68533	1.34e-13	3.04e-12
B2M	2.36566	1.24224	1.49e-13	3.34e-12
NIT1	1.87575	0.907469	1.62e-13	3.6e-12
IGHV4-38-2	1.77392	0.826945	1.64e-13	3.61e-12
MRPL15	0.673283	-0.570715	2e-13	4.36e-12
COG3	0.628128	-0.67087	2.39e-13	5.16e-12
MAN1A1	1.57754	0.657681	3.03e-13	6.49e-12
PGLYRP2	0.740368	-0.433687	3.06e-13	6.5e-12
IGHV4-30-4	1.7575	0.813521	3.29e-13	6.81e-12
IGHV4-59	1.7575	0.813521	3.29e-13	6.81e-12
IGHV4-61	1.7575	0.813521	3.29e-13	6.81e-12
GSTM2	0.618491	-0.693175	4.14e-13	8.47e-12
IGHV4-34	2.01333	1.00959	5.7e-13	1.16e-11
LAMC1	0.568685	-0.814298	8.15e-13	1.64e-11
PIGR	0.958812	-0.0606802	1.04e-12	2.08e-11
ITLN1	0.390017	-1.35839	1.31e-12	2.6e-11
RAB10	0.605593	-0.723579	2.09e-12	4.1e-11
PRB3	0.768729	-0.379453	2.43e-12	4.68e-11
SYMPK	0.633321	-0.658992	2.43e-12	4.68e-11
HSPG2	2.0937	1.06605	3.09e-12	5.9e-11
CSTF2	0.683225	-0.549568	3.38e-12	6.4e-11
GAS6	0.715702	-0.48257	3.41e-12	6.41e-11
GC	0.73853	-0.437272	3.55e-12	6.62e-11
SERPINA1	1.38192	0.466675	3.69e-12	6.83e-11
ANXA2	1.93627	0.953281	4e-12	7.34e-11
FGG	1.63656	0.710665	5.87e-12	1.07e-10
AFM	0.770341	-0.37643	7.36e-12	1.33e-10
SERPINA2	1.89139	0.919444	8.19e-12	1.47e-10
RAB13	0.632012	-0.661975	8.86e-12	1.58e-10
SEZ6L2	0.65168	-0.617765	8.95e-12	1.58e-10
CSTF2T	0.675536	-0.565895	1.04e-11	1.81e-10
ATG9A	0.730584	-0.452878	1.07e-11	1.85e-10
IGHV1-18	1.65325	0.725306	1.1e-11	1.89e-10
GSTM4	0.662244	-0.594564	1.16e-11	1.98e-10
SERPINA3	1.55282	0.634894	1.16e-11	1.98e-10
AMBP	0.837826	-0.255277	1.6e-11	2.7e-10
ATG5	0.630142	-0.666252	1.66e-11	2.79e-10
GSTM1	0.669908	-0.577965	2.05e-11	3.42e-10
CHI3L1	1.8475	0.885574	2.24e-11	3.7e-10
SEPTIN2	0.552203	-0.85673	3.28e-11	5.38e-10
IGLV3-25	1.80134	0.849069	3.31e-11	5.39e-10
IGHG1	1.22576	0.293672	3.96e-11	6.41e-10
YWHAB	0.519121	-0.945857	4.7e-11	7.54e-10
EPHX1	0.734556	-0.445055	4.78e-11	7.64e-10
APOBR	0.705274	-0.503745	5.67e-11	8.98e-10
PLGLA	0.757509	-0.400665	9.38e-11	1.48e-09
DOCK10	1.81792	0.862291	9.55e-11	1.49e-09
SIN3A	0.691014	-0.533213	1e-10	1.55e-09
PITHD1	0.567879	-0.816345	1.13e-10	1.74e-09
CLSTN1	0.780774	-0.357024	1.27e-10	1.95e-09
FUBP3	0.64744	-0.627183	1.41e-10	2.14e-09
MYL4	1.39033	0.475428	1.65e-10	2.49e-09
IGHV4-28	1.76142	0.816742	1.77e-10	2.66e-09
LYVE1	0.70516	-0.503978	1.9e-10	2.84e-09
CCDC126	0.787362	-0.344902	1.98e-10	2.93e-09
RDH11	0.720778	-0.472372	2.31e-10	3.4e-09
CPN2	0.821367	-0.283902	2.46e-10	3.6e-09
ITGB2	1.59196	0.670802	2.87e-10	4.17e-09
DNAJB11	0.489772	-1.02982	3.08e-10	4.43e-09
PRAF2	0.77987	-0.358695	3.08e-10	4.43e-09
PPIE	0.714277	-0.485444	3.11e-10	4.44e-09
CLTCL1	0.649503	-0.622593	3.59e-10	5.1e-09
IGKV1-27	1.6519	0.724128	4.11e-10	5.8e-09
CP	1.241	0.311503	4.15e-10	5.81e-09
MANBA	0.612553	-0.707094	4.53e-10	6.32e-09
YWHAZ	0.791265	-0.337767	6.47e-10	8.97e-09
IRGQ	0.748752	-0.41744	7.73e-10	1.06e-08
C3	0.797954	-0.325623	9.22e-10	1.26e-08
PSMC5	0.684152	-0.547612	9.89e-10	1.35e-08
IGLV1-51	1.60016	0.678216	9.97e-10	1.35e-08
ATP5F1A	0.696745	-0.521297	1.01e-09	1.35e-08
ANXA10	0.684352	-0.54719	1.09e-09	1.46e-08
ADH1A	1.90919	0.932964	1.45e-09	1.93e-08
NOL9	0.761619	-0.392859	1.56e-09	2.06e-08
CSNK1A1	0.702732	-0.508953	1.61e-09	2.12e-08
PPBP	1.75916	0.814885	1.64e-09	2.14e-08
PIK3IP1	0.738203	-0.437911	1.71e-09	2.23e-08
HGFAC	0.742538	-0.429463	1.95e-09	2.52e-08
IGKV1-9	1.58142	0.661218	2.05e-09	2.64e-08
GFAP	1.04084	0.0577532	2.2e-09	2.81e-08
F9	2.60052	1.3788	2.42e-09	3.07e-08
DCAKD	0.804519	-0.313802	2.44e-09	3.08e-08
SACM1L	1.81544	0.860323	2.84e-09	3.58e-08
PDS5A	0.662677	-0.593622	2.87e-09	3.59e-08
IGKV1-8	1.52786	0.611516	3.43e-09	4.27e-08
TUBA4A	2.6419	1.40157	3.49e-09	4.32e-08
CFHR2	1.42467	0.510632	3.67e-09	4.52e-08
GET3	0.554875	-0.849766	3.96e-09	4.82e-08
STAM	0.632168	-0.66162	3.96e-09	4.82e-08
CFP	0.775778	-0.366283	4.42e-09	5.36e-08
TALDO1	0.774463	-0.368732	5.02e-09	6.05e-08
YWHAH	2.36473	1.24168	6.14e-09	7.36e-08
GP1BA	1.99003	0.992793	6.9e-09	8.23e-08
IGKV1-39	1.42178	0.507698	7.01e-09	8.28e-08
IGKV1D-39	1.42178	0.507698	7.01e-09	8.28e-08
SERPINA6	0.826835	-0.274329	7.88e-09	9.26e-08
RBP4	0.766124	-0.384349	8.08e-09	9.44e-08
CLU	0.852873	-0.229597	8.15e-09	9.47e-08
SLC4A2	0.784957	-0.349315	8.22e-09	9.51e-08
RPL6	0.43117	-1.21367	8.49e-09	9.78e-08
APOC3	0.764328	-0.387736	8.71e-09	9.97e-08
BAG2	0.750814	-0.413472	9.08e-09	1.03e-07
ARHGEF6	0.685093	-0.545628	9.54e-09	1.08e-07
VPS26C	1.58156	0.661351	1.18e-08	1.33e-07
CSNK1A1L	0.860668	-0.216471	1.22e-08	1.37e-07
CTSD	1.36964	0.453792	1.24e-08	1.39e-07
MRPS18A	1.44671	0.532775	1.25e-08	1.39e-07
HRG	0.819421	-0.287323	1.55e-08	1.71e-07
CSPG4	1.71638	0.779366	1.71e-08	1.88e-07
PSME3	1.43842	0.524489	1.81e-08	1.97e-07
RABGGTB	0.835709	-0.258927	1.81e-08	1.97e-07
ADH1C	1.83284	0.874081	2.21e-08	2.4e-07
IGLV1-40	1.64898	0.721571	2.25e-08	2.43e-07
KPNA6	0.597738	-0.742415	2.62e-08	2.82e-07
PKP2	1.55754	0.639267	3.23e-08	3.46e-07
DOCK1	0.625466	-0.676996	3.78e-08	4.03e-07
ME2	0.717653	-0.478641	4.16e-08	4.42e-07
TAGLN2	2.44668	1.29083	4.26e-08	4.5e-07
IGLV3-16	1.44782	0.533883	4.4e-08	4.62e-07
IGKV1-5	1.32617	0.407261	4.54e-08	4.75e-07
TUBA1A	2.20898	1.14338	4.95e-08	5.16e-07
IGFALS	0.710242	-0.493618	5.03e-08	5.22e-07
SERPINB12	0.430728	-1.21515	5.31e-08	5.49e-07
KPNA5	0.586033	-0.770946	5.35e-08	5.51e-07
IGKV1-6	1.48058	0.566159	6.46e-08	6.62e-07
TMEM256	0.767399	-0.381951	6.67e-08	6.77e-07
TUBA1B	2.22079	1.15107	6.67e-08	6.77e-07
CDH17	0.786226	-0.346984	7.1e-08	7.17e-07
SOD3	2.01336	1.0096	7.26e-08	7.31e-07
TUBA1C	2.07284	1.05161	8.35e-08	8.37e-07
TOP2B	0.581508	-0.78213	9.38e-08	9.36e-07
ICAM1	1.39889	0.48428	9.6e-08	9.54e-07
HSP90AA2P	1.9188	0.940202	9.68e-08	9.57e-07
IGHV1-69	2.0929	1.0655	9.75e-08	9.6e-07
VPS35L	1.54316	0.625888	1.04e-07	1.02e-06
KRT6B	0.81093	-0.30235	1.07e-07	1.04e-06
CS	0.677362	-0.562001	1.1e-07	1.07e-06
INA	0.765696	-0.385156	1.12e-07	1.08e-06
ANO1	0.752365	-0.410495	1.17e-07	1.13e-06
CDK11A	0.804607	-0.313644	1.21e-07	1.16e-06
RANGAP1	0.590515	-0.759955	1.31e-07	1.25e-06
ADH1B	1.83929	0.87915	1.44e-07	1.37e-06
KRT6C	0.81205	-0.30036	1.47e-07	1.4e-06
IGKV3-15	1.31506	0.395129	1.58e-07	1.49e-06
SUCLG2	0.773784	-0.369997	1.62e-07	1.52e-06
SERPIND1	0.777996	-0.362166	1.74e-07	1.63e-06
CDK11B	0.7979	-0.32572	1.74e-07	1.63e-06
KRT16	0.65525	-0.609883	1.8e-07	1.67e-06
CAMK2D	0.763819	-0.388697	1.91e-07	1.77e-06
SBF1	3.06185	1.6144	2.04e-07	1.88e-06
GPX3	0.813487	-0.297808	2.06e-07	1.89e-06
ARID1A	0.798418	-0.324784	2.09e-07	1.91e-06
IGLV3-27	1.50438	0.589171	2.29e-07	2.08e-06
FGB	1.44571	0.531776	2.6e-07	2.36e-06
IGHV4-39	1.48773	0.573115	3.03e-07	2.74e-06
FNDC3B	0.770152	-0.376785	3.2e-07	2.88e-06
IGLV9-49	1.51748	0.601681	3.29e-07	2.95e-06
IGLV3-9	1.45832	0.544306	3.32e-07	2.96e-06
SSB	0.70912	-0.495898	3.9e-07	3.47e-06
TFRC	1.72665	0.787972	4.23e-07	3.74e-06
UGGT2	0.727506	-0.458969	4.23e-07	3.74e-06
MFGE8	0.815877	-0.293576	4.29e-07	3.78e-06
EML2	0.500522	-0.998494	4.59e-07	4.02e-06
PTBP3	0.775754	-0.366329	5.19e-07	4.53e-06
CFHR4	3.25785	1.70392	5.23e-07	4.55e-06
LUM	0.787212	-0.345177	5.35e-07	4.63e-06
LAMB3	2.18033	1.12454	5.88e-07	5.07e-06
KNG1	0.878601	-0.18672	6.23e-07	5.36e-06
MASP1	0.840566	-0.250567	6.55e-07	5.61e-06
CTTN	0.821732	-0.283261	6.74e-07	5.76e-06
SYTL2	0.835543	-0.259214	7.14e-07	6.08e-06
CUL4B	0.65455	-0.611424	7.25e-07	6.14e-06
ACE2	0.62656	-0.674475	7.51e-07	6.34e-06
VPS13C	1.36927	0.453405	7.62e-07	6.41e-06
SCIN	0.43686	-1.19476	7.96e-07	6.67e-06
PTPRH	0.818883	-0.28827	8.73e-07	7.29e-06
IGHV3-64D	0.825531	-0.276605	8.92e-07	7.43e-06
USP7	0.568375	-0.815086	1.01e-06	8.41e-06
VCP	2.14864	1.10342	1.06e-06	8.75e-06
KRT84	0.788213	-0.343342	1.1e-06	9.03e-06
IGLV7-43	1.37133	0.455577	1.1e-06	9.03e-06
IGLV7-46	1.37133	0.455577	1.1e-06	9.03e-06
IGKV3D-7	1.30428	0.383252	1.27e-06	1.04e-05
CPT1A	1.50888	0.59348	1.32e-06	1.07e-05
IGKV3D-15	1.32495	0.405933	1.34e-06	1.08e-05
IQGAP1	0.593802	-0.751947	1.37e-06	1.1e-05
IGLL1	1.23073	0.299509	1.43e-06	1.15e-05
DDX60	1.75305	0.809866	1.43e-06	1.15e-05
ADSL	0.70779	-0.498607	1.44e-06	1.15e-05
KRT12	1.19114	0.252337	1.46e-06	1.16e-05
PTBP1	1.49587	0.580984	1.51e-06	1.19e-05
RPN2	0.575467	-0.797194	1.56e-06	1.23e-05
MYLK	0.532196	-0.909971	1.57e-06	1.24e-05
CD44	1.86756	0.901155	1.58e-06	1.24e-05
KRT79	0.773374	-0.370762	1.58e-06	1.24e-05
GNL1	0.788848	-0.34218	1.7e-06	1.32e-05
ALDH1A2	1.47679	0.562461	1.79e-06	1.39e-05
UBA5	0.752675	-0.409901	1.86e-06	1.44e-05
MRPS15	0.725489	-0.462975	1.96e-06	1.51e-05
PSMD8	1.46213	0.548068	2e-06	1.54e-05
H2BC1	0.734592	-0.444985	2.3e-06	1.76e-05
IGHV1-3	1.83015	0.871961	2.45e-06	1.87e-05
KLK1	1.32325	0.404085	2.64e-06	2.01e-05
INPP5K	0.735184	-0.443823	2.69e-06	2.04e-05
QDPR	0.988595	-0.0165486	2.81e-06	2.12e-05
DKK3	0.702956	-0.508494	2.87e-06	2.16e-05
BCS1L	2.06489	1.04607	2.97e-06	2.23e-05
IGLV1-47	1.3267	0.407837	3.11e-06	2.33e-05
SGCE	1.30753	0.386841	3.61e-06	2.7e-05
PPIA	2.3826	1.25254	3.69e-06	2.74e-05
F2	0.878604	-0.186715	3.71e-06	2.75e-05
METTL18	1.54743	0.629878	3.74e-06	2.76e-05
MTMR3	0.702675	-0.509071	3.81e-06	2.81e-05
PXDN	1.64102	0.714595	3.94e-06	2.9e-05
CHL1	1.41381	0.49959	3.97e-06	2.91e-05
ORM1	1.81575	0.860568	4e-06	2.92e-05
VCAM1	1.56196	0.643358	4.02e-06	2.93e-05
S100A11	1.53507	0.618302	4.19e-06	3.04e-05
ADIPOQ	1.47768	0.563329	4.33e-06	3.13e-05
WARS1	0.564606	-0.824683	4.73e-06	3.41e-05
SPTA1	0.585702	-0.771761	4.79e-06	3.44e-05
PDE5A	0.832993	-0.263624	4.89e-06	3.5e-05
G3BP1	0.77738	-0.363309	4.95e-06	3.54e-05
CAPZA1	0.707075	-0.500065	5.22e-06	3.72e-05
HSP90AA1	1.6429	0.716241	5.26e-06	3.73e-05
GSPT2	0.646877	-0.628438	5.55e-06	3.91e-05
IGHV3-49	1.78233	0.833763	5.55e-06	3.91e-05
BCL2L13	0.456273	-1.13203	5.66e-06	3.98e-05
BHMT	0.60244	-0.731112	5.93e-06	4.16e-05
ECM1	0.872857	-0.196182	6.05e-06	4.23e-05
GNPDA1	0.730798	-0.452455	6.13e-06	4.27e-05
CKMT1A	0.625603	-0.676681	6.17e-06	4.29e-05
C8B	0.861462	-0.215141	6.37e-06	4.42e-05
ACAN	1.4091	0.494777	6.68e-06	4.6e-05
CALM1	1.94617	0.960634	6.72e-06	4.6e-05
CALM2	1.94617	0.960634	6.72e-06	4.6e-05
CALM3	1.94617	0.960634	6.72e-06	4.6e-05
SBSN	0.63219	-0.661569	7.22e-06	4.93e-05
TRAM1	1.32962	0.411013	7.32e-06	4.98e-05
IGLC2	1.15972	0.213772	7.51e-06	5.1e-05
IGLC3	1.15971	0.213763	7.56e-06	5.12e-05
ABHD14B	2.13819	1.09639	7.61e-06	5.14e-05
TPI1	1.35293	0.436087	8.18e-06	5.5e-05
AKTIP	0.764661	-0.387108	8.24e-06	5.52e-05
IGHV3-38	0.811357	-0.301591	8.34e-06	5.58e-05
IGKV1-12	1.3421	0.42449	9.26e-06	6.16e-05
IGKV1D-12	1.3421	0.42449	9.26e-06	6.16e-05
IGLV3-10	1.7095	0.773571	9.44e-06	6.26e-05
IGLC7	1.16153	0.216022	9.5e-06	6.28e-05
COMP	0.72188	-0.470169	9.63e-06	6.35e-05
C8G	0.747038	-0.420747	1.02e-05	6.71e-05
RAC2	0.849772	-0.234853	1.04e-05	6.8e-05
PSMC3	0.732323	-0.449448	1.04e-05	6.8e-05
ACTR3B	0.67032	-0.577079	1.12e-05	7.28e-05
TCP1	4.90062	2.29296	1.15e-05	7.5e-05
TNR	0.732026	-0.450033	1.17e-05	7.57e-05
ALAD	0.619187	-0.691554	1.29e-05	8.29e-05
APOF	1.35059	0.433595	1.29e-05	8.29e-05
PTGDS	1.68406	0.751944	1.36e-05	8.76e-05
GSTO1	0.840369	-0.250906	1.37e-05	8.79e-05
MAPK1	0.697304	-0.52014	1.38e-05	8.8e-05
EXTL2	0.951375	-0.0719135	1.51e-05	9.62e-05
FBP2	1.76271	0.817798	1.53e-05	9.72e-05
CNOT3	0.815483	-0.294273	1.57e-05	9.94e-05
MAN2B1	0.695791	-0.523275	1.58e-05	9.97e-05
FBLN1	0.818138	-0.289583	1.7e-05	0.000107328
APOH	1.22395	0.291549	1.81e-05	0.000114007
NPM1	1.40545	0.491028	1.89e-05	0.00011882
CLEC3B	0.826318	-0.275231	1.94e-05	0.000121515
P4HB	1.31793	0.398279	1.97e-05	0.000122718
MRPS25	1.44919	0.535245	2e-05	0.000124714
MXRA5	1.78665	0.837253	2.04e-05	0.00012674
CEP170	1.41086	0.496577	2.19e-05	0.000135404
RALY	1.37421	0.458601	2.36e-05	0.00014553
ARHGEF2	0.703506	-0.507365	2.43e-05	0.000149726
PRKAR1A	0.570735	-0.809108	2.48e-05	0.000152137
CFD	2.07431	1.05263	2.54e-05	0.000155136
FCGR3A	1.30312	0.381974	2.54e-05	0.000155136
IGLC6	1.14995	0.201572	2.7e-05	0.000164607
USP5	0.559446	-0.83793	2.72e-05	0.000165193
SOD2	0.542997	-0.880985	2.77e-05	0.000167841
HDHD3	0.549408	-0.864049	2.81e-05	0.000169482
BAX	0.80485	-0.313208	2.84e-05	0.000171139
GNAO1	0.542404	-0.882561	2.97e-05	0.000178214
TLN1	0.644539	-0.633661	3.1e-05	0.000185566
KRT36	0.939498	-0.0900388	3.15e-05	0.000188525
IGKV3-20	1.21072	0.275864	3.17e-05	0.000189196
C1R	1.22208	0.289334	3.35e-05	0.000199401
KRT19	0.697462	-0.519813	3.63e-05	0.000215311
MGAT2	0.867858	-0.204468	3.67e-05	0.000217391
IGHV1-46	1.38757	0.472557	3.7e-05	0.000218161
EPS8L3	0.828878	-0.270769	3.72e-05	0.000218933
AP1B1	0.712775	-0.488481	3.83e-05	0.000224546
MSLN	1.31537	0.39547	3.83e-05	0.000224546
NAGLU	1.68483	0.752599	3.88e-05	0.000226716
EFTUD2	0.662781	-0.593395	3.95e-05	0.000230298
NAP1L1	0.793578	-0.333557	4.05e-05	0.000234767
MYO18A	0.757395	-0.400883	4.05e-05	0.000234767
RBM39	0.805767	-0.311566	4.15e-05	0.000239919
ACACB	0.88825	-0.170962	4.22e-05	0.000243701
PFN1	1.71241	0.776026	4.3e-05	0.000247541
AMPD3	0.859762	-0.21799	4.49e-05	0.000257575
TUBA3C	1.73441	0.794445	4.57e-05	0.000260332
TUBA3D	1.73441	0.794445	4.57e-05	0.000260332
C2CD5	0.825616	-0.276458	4.57e-05	0.000260332
COL5A1	1.22162	0.288793	4.68e-05	0.000266017
C2	1.23636	0.306101	4.74e-05	0.000268574
RAB5C	0.649484	-0.622633	4.76e-05	0.000269532
HERC4	0.797815	-0.325874	4.82e-05	0.000272123
ITIH4	1.12778	0.173482	4.85e-05	0.000273094
CD163	0.725082	-0.463783	4.88e-05	0.000274071
NDUFV2	1.89609	0.923027	5.73e-05	0.000321258
IGHV5-10-1	1.64319	0.716501	5.98e-05	0.000334092
IGLV3-1	1.41869	0.504558	6.12e-05	0.000341289
CAPN1	1.7166	0.779554	6.46e-05	0.000358237
FLNC	1.76834	0.822393	6.46e-05	0.000358237
CLASP1	0.788392	-0.343015	6.57e-05	0.00036377
ITIH3	1.24827	0.319929	6.73e-05	0.000371571
RPIA	0.999865	-0.000195295	6.77e-05	0.000372878
ACSL4	0.740583	-0.433267	7.05e-05	0.000387648
CNOT1	0.491696	-1.02416	7.39e-05	0.000405341
KRT1	0.865684	-0.208088	7.7e-05	0.000421319
RNPEP	1.12376	0.168339	7.88e-05	0.000430278
TNC	0.424499	-1.23617	7.93e-05	0.000431783
PHB	1.05314	0.074694	8.07e-05	0.000438386
IGKV3-11	1.26628	0.340591	8.12e-05	0.000438893
IGKV3D-11	1.26628	0.340594	8.12e-05	0.000438893
NID1	0.679225	-0.558039	8.17e-05	0.000440433
POSTN	1.15312	0.205538	9.12e-05	0.000489632
CAPNS1	0.169567	-2.56008	9.12e-05	0.000489632
PGM5	0.601742	-0.732783	9.23e-05	0.000493056
KRT80	0.736613	-0.441021	9.23e-05	0.000493056
AKAP17A	0.394509	-1.34187	9.72e-05	0.000518226
ACTR3C	0.656983	-0.606071	9.83e-05	0.000523045
SP100	0.773238	-0.371016	9.89e-05	0.000524868
TUBB1	0.649387	-0.62285	0.000100622	0.000532813
C7	0.820334	-0.285716	0.000101789	0.000537763
HNRNPUL1	0.804206	-0.314363	0.000105368	0.000555403
C1QB	1.22755	0.295776	0.000106587	0.000560553
IGHV3-7	0.884517	-0.177038	0.000107202	0.000562506
ANXA3	1.77187	0.825271	0.000110325	0.000577585
MYH11	1.28464	0.361368	0.000111598	0.000582932
CAPG	0.742202	-0.430117	0.000113534	0.000591708
KPNA1	0.608256	-0.717248	0.000114842	0.00059718
UNC45A	0.609319	-0.714731	0.000116165	0.000602702
GNAS	0.63384	-0.657809	0.000118175	0.000611761
MAP1A	0.861595	-0.214919	0.000118852	0.000613894
C1RL	1.18128	0.240356	0.000120907	0.000621729
ASAP2	0.862275	-0.21378	0.000120907	0.000621729
IGF1	1.27484	0.350315	0.000130943	0.000671847
HPRT1	0.882676	-0.180045	0.000135481	0.00069359
RPS11	1.2635	0.337423	0.000140962	0.00071847
TNS1	0.837663	-0.255558	0.000140962	0.00071847
SND1	1.68768	0.755043	0.000141761	0.000720958
COQ5	0.863455	-0.211807	0.000143374	0.00072756
ICOSLG	0.870497	-0.200088	0.000147481	0.000746764
COL6A6	0.914156	-0.129487	0.00015603	0.000786607
IGLV3-21	1.41162	0.497349	0.00015603	0.000786607
APOD	0.871502	-0.198424	0.00015691	0.000789324
ITGAV	1.43284	0.51888	0.000162289	0.000814613
NAXD	1.94346	0.958629	0.000172604	0.000864516
DCTN2	0.840867	-0.250051	0.000174545	0.000872348
TUBA3E	1.51791	0.602086	0.000175523	0.000875345
RAB27B	0.902778	-0.147556	0.000187667	0.000933898
CHIT1	0.640924	-0.641775	0.000189767	0.0009403
LDHB	1.3084	0.387806	0.000189767	0.0009403
CLIC6	0.934671	-0.0974698	0.000190825	0.000943522
IGKV1D-16	1.23887	0.309025	0.000201713	0.000995233
NXF1	1.42814	0.514136	0.000209679	0.00103234
EIF3G	0.833406	-0.262909	0.000210841	0.00103585
AGR3	0.973959	-0.0380676	0.000224027	0.00109598
PGD	2.24046	1.16379	0.000224027	0.00109598
F10	0.848793	-0.236516	0.000225264	0.00109739
FCGBP	1.99092	0.993437	0.000225264	0.00109739
MTAP	0.676465	-0.563913	0.000229011	0.0011133
IGLV4-69	1.48431	0.569794	0.000231542	0.00112325
LGALS1	0.975731	-0.0354447	0.000232817	0.00112707
IGKV1-17	1.69715	0.763116	0.000239293	0.001156
MARK2	0.340654	-1.55362	0.000245937	0.00118562
COTL1	1.20112	0.264378	0.000248643	0.00119369
LNPK	1.29988	0.378382	0.000248643	0.00119369
CTNNA1	1.32765	0.40887	0.000258335	0.00123766
ILVBL	0.735957	-0.442306	0.000259749	0.00124186
USP14	0.975381	-0.0359619	0.000264032	0.00125973
TUBB3	1.61592	0.692355	0.000265474	0.00126401
SERPINA10	0.878352	-0.187128	0.000271318	0.00128918
H4C1	1.90768	0.931816	0.000277282	0.00131481
MATR3	0.744456	-0.425742	0.000281835	0.00133367
MAP2K7	0.786579	-0.346336	0.000283368	0.00133819
C12orf10	0.877413	-0.188672	0.000294322	0.00138709
SMPDL3A	1.78003	0.831898	0.000304026	0.00142991
MGLL	0.515078	-0.957136	0.00031066	0.00145815
FKBP1A	1.47309	0.558848	0.000314028	0.00147097
SERPINF1	0.718144	-0.477654	0.000334964	0.00156587
PRSS1	1.33459	0.416393	0.000336767	0.00157113
AK2	0.716978	-0.479999	0.000344067	0.00159874
DDI2	0.572539	-0.804554	0.000344067	0.00159874
SERPINB5	2.17322	1.11984	0.000347773	0.00161272
CAPZA2	0.714121	-0.48576	0.000351516	0.00162681
CGNL1	1.44388	0.529954	0.000359115	0.00165866
MAPRE1	0.733563	-0.447007	0.000361038	0.00166423
PSEN1	0.720862	-0.472204	0.000393157	0.00180868
C9orf64	0.285342	-1.80923	0.000397354	0.00182436
RARRES2	1.82849	0.870655	0.000401593	0.00184017
TJP1	0.657387	-0.605186	0.000408032	0.00186598
F11	0.754995	-0.405461	0.000412377	0.00188213
MAN2A1	0.808924	-0.305925	0.000414566	0.0018884
ANTXR2	0.913065	-0.13121	0.000421198	0.00191484
IGHV3-72	0.899694	-0.152494	0.000425675	0.0019314
SEH1L	1.48118	0.566749	0.000430196	0.00194809
APRT	0.846938	-0.239672	0.000448731	0.00202805
ENDOD1	0.665455	-0.587587	0.000453479	0.00204154
TST	0.86517	-0.208945	0.000453479	0.00204154
PDXDC1	0.255831	-1.96674	0.000455871	0.00204832
RPS6KA3	0.805589	-0.311884	0.000463118	0.00207685
SRC	0.336384	-1.57182	0.000465558	0.00208375
IGKV1D-8	1.39529	0.480566	0.000477935	0.00213091
SON	0.795109	-0.330776	0.000477935	0.00213091
CAND1	0.783125	-0.352685	0.000485508	0.00216051
EFEMP1	1.28496	0.361726	0.000493193	0.0021905
EMC1	0.754455	-0.406493	0.000522353	0.00231556
PCYOX1L	0.869858	-0.201149	0.000533349	0.00235979
KRT33B	1.72573	0.787204	0.000538928	0.00237992
UTRN	0.789807	-0.340428	0.000550248	0.00242529
NFS1	0.867296	-0.205404	0.00056179	0.00247145
PROC	0.873344	-0.195379	0.000576535	0.0025315
HEXB	0.105423	-3.24574	0.000579526	0.00253982
SRSF1	0.817733	-0.290298	0.000585553	0.00256138
TNS3	0.844161	-0.24441	0.000597783	0.00260994
PRTN3	5.2265	2.38584	0.00061025	0.00265936
SNRPB	0.709926	-0.49426	0.000629404	0.00273254
SNRPN	0.709926	-0.49426	0.000629404	0.00273254
LCAT	0.886821	-0.173285	0.000649117	0.00281284
CALU	0.899057	-0.153516	0.000659187	0.00283524
KRT71	1.80305	0.850441	0.000659187	0.00283524
KRT74	1.80305	0.850441	0.000659187	0.00283524
SGTA	1.30732	0.386613	0.000659187	0.00283524
ISLR	0.888616	-0.170368	0.000665981	0.00285915
PIEZO1	1.30311	0.38196	0.00067284	0.00288324
PRKACA	0.790876	-0.338477	0.000683252	0.00291706
DPEP1	0.621078	-0.687152	0.000683252	0.00291706
AP2M1	1.71405	0.777407	0.000690276	0.00294162
SIRPB1	0.789419	-0.341136	0.000700938	0.0029761
ROBO4	1.6063	0.683742	0.000700938	0.0029761
DSG1	0.655452	-0.609437	0.000722724	0.00306297
FAM135A	1.33287	0.414531	0.000726415	0.00307299
CCDC6	0.772971	-0.371514	0.000779968	0.00329352
PTK2B	1.34317	0.425643	0.000791911	0.00333785
C1S	1.1132	0.154711	0.000828765	0.00348051
GNAQ	0.846849	-0.239824	0.000828765	0.00348051
PLIN3	0.699407	-0.515796	0.000841398	0.00352717
DDX58	0.857094	-0.222474	0.00084992	0.00355645
PTPA	0.865481	-0.208425	0.000893742	0.00373306
CHD4	0.719742	-0.474448	0.00092103	0.00384012
RAD21	0.82886	-0.270799	0.00093965	0.0039107
AHR	0.877496	-0.188536	0.000953842	0.00396264
MAPK3	0.844534	-0.243772	0.000963414	0.00399523
A1BG	0.915466	-0.127421	0.000973075	0.00402808
LMAN2	0.849481	-0.235346	0.000987734	0.00408146
SUN2	1.07018	0.0978502	0.00099762	0.00411496
NIT2	0.88868	-0.170264	0.0010026	0.00412813
IGKV3-7	1.13654	0.184651	0.00101767	0.00418274
KRT14	0.716258	-0.481449	0.00106415	0.00436602
C3orf38	0.840284	-0.25105	0.00111809	0.00457112
IL6ST	0.574759	-0.798972	0.00111809	0.00457112
GGCT	1.79655	0.845225	0.00112362	0.00458563
THBS4	1.17877	0.237281	0.00113476	0.00462293
MYL9	1.7586	0.81443	0.001146	0.00466052
PATL1	0.920532	-0.11946	0.00115734	0.00469839
THBS2	1.40179	0.487271	0.00116305	0.0047133
CDH1	1.75834	0.814215	0.00116879	0.00472827
IGKV2-24	0.842625	-0.247038	0.00121562	0.00490062
IGKV2D-24	0.842625	-0.247038	0.00121562	0.00490062
ESAM	1.27315	0.348406	0.00123363	0.00496456
IGHV5-51	1.32781	0.409052	0.00127661	0.00512861
P4HA2	0.474055	-1.07687	0.00129545	0.00519527
LLGL1	0.815147	-0.294869	0.00131455	0.00526273
RAC1	0.879998	-0.184428	0.00135352	0.0054094
FETUB	0.892886	-0.163453	0.00138009	0.00550608
CAT	1.38353	0.468355	0.00144864	0.00576961
PRKDC	0.731636	-0.450801	0.00145566	0.00578763
CSTF3	0.806069	-0.311024	0.00150572	0.00597638
CCDC22	0.925694	-0.111393	0.001513	0.00599499
SLC4A1	1.27053	0.345429	0.00154244	0.00609079
GDA	0.732931	-0.44825	0.00154244	0.00609079
CCT3	0.727548	-0.458886	0.00156486	0.00615833
BASP1	0.9618	-0.0561915	0.00156486	0.00615833
GIT1	1.20991	0.274898	0.00158759	0.00622659
SFN	0.672367	-0.57268	0.00158759	0.00622659
ABCF3	0.91798	-0.123466	0.00160291	0.00627603
CRKL	0.980604	-0.0282576	0.00162615	0.00634553
MDH1	0.337635	-1.56646	0.00162615	0.00634553
KPNB1	1.67024	0.740059	0.00168963	0.00658215
HNRNPR	0.794424	-0.33202	0.00172222	0.00669783
PRDX1	1.53862	0.621638	0.00173045	0.00670732
APOA5	0.915141	-0.127934	0.00173045	0.00670732
SNX9	1.72528	0.786831	0.00173873	0.00672811
UBB	0.407894	-1.29373	0.00175538	0.00676992
UBC	0.407894	-1.29373	0.00175538	0.00676992
PXN	0.874748	-0.19306	0.00178913	0.00688861
HSPA1A	0.841832	-0.248396	0.00181484	0.0069644
HSPA1B	0.841832	-0.248396	0.00181484	0.0069644
DGLUCY	0.825667	-0.276368	0.00184964	0.0070862
PFKL	1.29991	0.378408	0.001894	0.00724416
ASPH	1.05916	0.0829261	0.00191202	0.00730101
RPS27A	0.408235	-1.29253	0.00194853	0.00742815
CDSN	1.20533	0.269432	0.00195775	0.00745105
ST13P5	0.936474	-0.0946887	0.00197633	0.00750939
IGHV4-4	3.46759	1.79394	0.00200449	0.00760391
SERPING1	1.14891	0.200265	0.00201396	0.00761486
THRAP3	0.271077	-1.88322	0.00201396	0.00761486
EMILIN2	0.840542	-0.250608	0.00202347	0.00763834
UBA52	0.408103	-1.293	0.00207164	0.00780745
SOD1	0.647182	-0.627758	0.0020912	0.00786836
ATXN10	0.851487	-0.231944	0.00215091	0.00807987
CYB5A	0.910956	-0.134547	0.00216101	0.00809154
IGHV2-5	1.59812	0.676379	0.00216101	0.00809154
PDIA6	0.677249	-0.562243	0.00217115	0.0081164
PTPRS	0.561648	-0.832261	0.00218134	0.00814133
FCGR3B	1.2778	0.353661	0.00221217	0.0082431
ASH2L	0.795897	-0.329347	0.00222254	0.00825514
TNPO1	1.46188	0.547829	0.00222254	0.00825514
COMMD9	0.788829	-0.342216	0.0022539	0.00835821
TRAPPC4	0.867308	-0.205384	0.00227503	0.00840963
DNM1L	1.14873	0.200036	0.00227503	0.00840963
TIMP1	1.66343	0.734158	0.00230707	0.00851446
PYGL	1.70688	0.771362	0.00232866	0.00858045
XPO5	0.702078	-0.510296	0.0023724	0.0087277
COL8A1	0.981884	-0.0263755	0.00240569	0.00883614
SARM1	0.977724	-0.0325006	0.00241688	0.00886318
A2ML1	0.83948	-0.252432	0.00248504	0.00909872
PROZ	0.806722	-0.309857	0.00250815	0.00916882
HEXA	0.793524	-0.333654	0.00253146	0.00923941
IGKV2D-30	0.916906	-0.125154	0.00259058	0.0094255
IGLV1-44	1.37029	0.454476	0.00259058	0.0094255
PEA15	0.824443	-0.278509	0.00262667	0.00954177
MRPS9	0.769	-0.378945	0.0026388	0.00957081
EEA1	0.533369	-0.906795	0.00268783	0.00973338
CES1	0.658614	-0.602495	0.00270021	0.00974773
DPP7	1.11937	0.162685	0.00270021	0.00974773
PCSK9	0.655758	-0.608764	0.00272514	0.0098224
CORO1C	0.815119	-0.294917	0.00277563	0.00998883
TAGLN	0.883498	-0.178701	0.00278839	0.0100192
EML4	0.873905	-0.194452	0.00281406	0.0100957
F13A1	0.907338	-0.140289	0.00282698	0.0101264
KHSRP	0.658079	-0.603668	0.0029999	0.0107292
HK2	0.737302	-0.439673	0.00306894	0.0109591
ETFA	1.3011	0.379736	0.00308292	0.0109921
IGLL5	1.09936	0.136667	0.00312521	0.0111257
DPH5	0.993718	-0.00909184	0.00319687	0.0113634
NDRG1	1.1951	0.257132	0.00331465	0.0117639
NUP133	0.893826	-0.161935	0.00340556	0.0120681
USP11	0.657007	-0.60602	0.00342093	0.012104
B4GAT1	1.97826	0.984234	0.00349873	0.0123604
LRRC47	1.50259	0.587452	0.00357814	0.0126217
BTK	0.867043	-0.205825	0.00359422	0.0126591
ATAD3B	0.959801	-0.0591932	0.00362657	0.0127536
GCLC	1.64761	0.720373	0.00365919	0.0128488
NDUFV1	0.848874	-0.236378	0.00372523	0.0130609
ARHGAP1	1.78863	0.838858	0.00377546	0.013217
ITGB4	0.708914	-0.496318	0.00386056	0.0134945
SERPINA11	2.7621	1.46576	0.00389508	0.0135946
AK1	1.17122	0.228014	0.00396497	0.0138177
KRT72	0.768192	-0.380461	0.00398262	0.0138375
EEF1B2	0.570498	-0.809707	0.00398262	0.0138375
HDHD2	0.870345	-0.200341	0.00400034	0.0138575
TIMM9	0.936572	-0.0945384	0.00400034	0.0138575
FARSA	0.910451	-0.135347	0.00407195	0.0140844
PTPN6	1.47287	0.558631	0.00409003	0.0141259
DDX23	0.715595	-0.482785	0.00412641	0.0142303
UGDH	0.921348	-0.118183	0.00416308	0.0143354
HADHA	0.83839	-0.254307	0.00420005	0.0144412
APEH	0.861402	-0.215242	0.00421865	0.0144832
KLK12	0.831309	-0.266543	0.00423732	0.0144832
SYTL1	0.888212	-0.171024	0.00423732	0.0144832
ALYREF	0.957114	-0.0632379	0.00423732	0.0144832
ELAVL1	0.94616	-0.0798443	0.00429378	0.0146546
EFNA1	1.15242	0.204666	0.00438941	0.0149588
RNPS1	1.01536	0.0219982	0.00440876	0.0149588
ATP5F1D	0.856574	-0.223351	0.00440876	0.0149588
HSP90AB2P	1.55697	0.638742	0.00440876	0.0149588
HNRNPA1	0.446855	-1.16212	0.0044282	0.0149808
HNRNPH3	0.65005	-0.621377	0.0044282	0.0149808
UBAP2L	1.02538	0.0361577	0.00444771	0.0150248
CKM	2.05458	1.03884	0.0045067	0.0152019
HELZ2	0.954682	-0.0669079	0.00454643	0.0153136
ST13P4	0.926676	-0.109863	0.00458647	0.0154036
ATP6V0C	0.860871	-0.216132	0.00458647	0.0154036
IGHV1-69D	1.43826	0.524322	0.00468798	0.0157217
PRPF19	0.501491	-0.995703	0.00470852	0.0157678
CDHR2	1.26102	0.334588	0.00472914	0.0158139
KLK7	0.94094	-0.0878252	0.00474985	0.0158603
MYH9	1.20177	0.26516	0.00479151	0.0159533
STXBP5	0.886933	-0.173103	0.00479151	0.0159533
NRP1	1.65912	0.73042	0.00481247	0.0160001
WDR12	0.813073	-0.298543	0.00485462	0.016094
FAH	1.67037	0.74017	0.00485462	0.016094
JCHAIN	1.24658	0.31798	0.00487583	0.0161411
AMY1A	1.65562	0.727369	0.00496148	0.0163545
INF2	1.0446	0.0629495	0.00496148	0.0163545
DOCK2	0.913263	-0.130897	0.00496148	0.0163545
FLII	0.720393	-0.473145	0.00504849	0.0166176
PFKM	0.564885	-0.823971	0.00509251	0.0167387
AHCYL1	0.558464	-0.840463	0.00511465	0.0167877
DTX3L	0.675715	-0.565513	0.00513688	0.0168367
PFKP	0.856949	-0.222719	0.00520408	0.0170329
IGHV3-15	0.902894	-0.147372	0.00522666	0.0170826
SPTBN1	2.15021	1.10448	0.00524933	0.0171325
EXOSC3	1.03363	0.0477139	0.00529493	0.017257
FSTL1	1.04921	0.0692975	0.0053872	0.017533
CMTR1	0.850101	-0.234294	0.00543388	0.0176601
AKR7A2	1.54283	0.625578	0.00548093	0.0177631
HSD17B4	0.752994	-0.40929	0.00548093	0.0177631
ERAP1	1.17206	0.229045	0.00552834	0.0178917
DYNC1H1	1.40516	0.490731	0.00560015	0.0180988
PRPF8	0.788608	-0.34262	0.00562428	0.0181514
DDX46	1.4048	0.490369	0.00564849	0.0182042
AMY2B	1.6739	0.743211	0.005771	0.0185731
MYL6	0.580851	-0.78376	0.00579578	0.018627
IPO5	0.862389	-0.213589	0.00582067	0.018681
KRT17	0.647764	-0.62646	0.00587072	0.0188156
COQ6	1.56132	0.642771	0.00589589	0.0188441
TTC7B	0.94716	-0.0783204	0.00589589	0.0188441
ST13	0.933733	-0.0989182	0.00594653	0.0189797
STX7	0.967973	-0.0469608	0.00597199	0.0190347
DSC1	1.86917	0.9024	0.00602322	0.0191716
ACOX1	0.74416	-0.426315	0.00607484	0.0192038
ADH5	0.864729	-0.20968	0.00607484	0.0192038
ARL2	1.1653	0.220705	0.00607484	0.0192038
KRT76	0.955884	-0.0650927	0.00607484	0.0192038
KTN1	0.946685	-0.079043	0.00607484	0.0192038
EPS8	0.739424	-0.435526	0.0062321	0.019674
THUMPD1	1.42681	0.512788	0.00625866	0.019731
NTM	0.866337	-0.206999	0.00631209	0.0198724
UBA6	0.501811	-0.994785	0.00633896	0.0199028
MAP2K2	0.760102	-0.395736	0.00633896	0.0199028
STT3A	0.621996	-0.685023	0.00639301	0.0200182
EHBP1	0.809426	-0.305028	0.00639301	0.0200182
PARK7	0.613942	-0.703826	0.00647486	0.0202198
PGK1	1.35054	0.433538	0.00647486	0.0202198
UQCRC2	0.744228	-0.426184	0.00652995	0.0203643
LYPLA2	1.60183	0.679723	0.00675455	0.0210364
NAXE	0.944729	-0.0820281	0.00678311	0.0210969
ENOPH1	1.06287	0.08797	0.00704506	0.0218822
VIRMA	1.61759	0.69385	0.00707471	0.0219449
BLVRA	0.527157	-0.923695	0.00710449	0.0220077
H2AC1	0.827254	-0.273598	0.00713437	0.0220708
ANXA5	1.22365	0.291196	0.0072247	0.0223204
MCM6	0.562878	-0.829107	0.00725503	0.0223544
TIMM44	0.873121	-0.195747	0.00725503	0.0223544
KRT15	1.21969	0.286511	0.00747061	0.022988
MYO7B	0.901862	-0.149022	0.00750187	0.0230536
PLXDC2	1.68634	0.753899	0.00753325	0.0230887
HSPA7	0.877851	-0.187951	0.00753325	0.0230887
CLIC1	1.71543	0.778567	0.00756474	0.0231545
ASAH1	0.62366	-0.681169	0.00769191	0.0235127
RTN4RL2	0.875754	-0.191402	0.00778854	0.0237453
SLC16A3	2.10482	1.07369	0.00778854	0.0237453
IGKV1-16	1.22218	0.289457	0.00782099	0.0238129
MRPL50	1.08132	0.112795	0.00785356	0.0238806
CAST	2.44742	1.29126	0.00788626	0.0239485
CUL4A	0.647741	-0.62651	0.00791907	0.0240167
CUL2	0.729959	-0.454113	0.00811854	0.0245894
NUP107	0.790098	-0.339897	0.00815222	0.0246591
LIMCH1	1.56827	0.649174	0.00825401	0.0249344
MMP2	1.0266	0.0378755	0.00828819	0.025005
TARS1	0.795792	-0.329536	0.00856623	0.0258102
IGLV2-18	1.43805	0.524116	0.00860157	0.025883
GLUD1	0.56768	-0.816849	0.00863703	0.025956
PSAP	0.812364	-0.299802	0.00867263	0.0260291
PPP1CC	1.09926	0.136526	0.00874421	0.02621
HSP90B1	0.739028	-0.436299	0.0087802	0.0262499
RHOG	0.893887	-0.161836	0.0087802	0.0262499
DLST	0.519768	-0.944059	0.00881633	0.0263238
TWF2	1.70802	0.772325	0.00885258	0.026398
CNTFR	0.726576	-0.460814	0.00892549	0.0265812
FLNA	0.856698	-0.223142	0.00896215	0.0266218
NUDT21	1.19664	0.258992	0.00896215	0.0266218
IGKC	1.09973	0.137149	0.00903586	0.0267721
MAT2B	1.28273	0.359215	0.00903586	0.0267721
MST1	1.41061	0.496319	0.00922253	0.0272902
ARFIP1	0.806548	-0.310167	0.00926027	0.027332
CDC42BPA	1.14583	0.196397	0.00926027	0.027332
TACO1	1.1942	0.256043	0.00937433	0.0276334
ATRN	1.06855	0.0956481	0.00945106	0.0278241
SRGN	0.815772	-0.293763	0.00952835	0.028016
GZMM	0.947614	-0.0776283	0.00956721	0.028059
KLK13	0.947614	-0.0776283	0.00956721	0.028059
LGALS3BP	1.85759	0.893435	0.00960621	0.0281377
PSMC2	0.840662	-0.250403	0.00964535	0.028181
RAB1A	0.515274	-0.956587	0.00964535	0.028181
HNRNPUL2	1.94544	0.960098	0.0100446	0.0293106
C8A	1.30738	0.386678	0.0101673	0.029631
LCP1	1.6438	0.717038	0.0102912	0.0299546
ACO2	0.891773	-0.165252	0.0103328	0.0300379
TBCD	1.29429	0.37216	0.0103746	0.0301215
CFI	1.08171	0.113319	0.0104165	0.0302053
EZR	0.676556	-0.563719	0.0106284	0.030781
DNAJB6	1.49471	0.579862	0.0106712	0.0308664
HNRNPM	1.9753	0.982072	0.0107142	0.0309521
LGALS4	0.809666	-0.304601	0.010844	0.0312882
TFAM	0.844714	-0.243466	0.0109314	0.0315009
EHD2	0.648798	-0.624158	0.011108	0.03197
B3GNT8	1.04365	0.0616345	0.0111972	0.0321868
NAMPT	0.920483	-0.119538	0.0112421	0.0322356
PTPRZ1	0.81925	-0.287625	0.0112421	0.0322356
BUB3	0.893455	-0.162533	0.0112871	0.0323247
AMY2A	1.58326	0.662899	0.0113323	0.0323739
MBD2	0.933282	-0.0996146	0.0113323	0.0323739
KANK2	0.642283	-0.638718	0.0113776	0.0324234
DUSP3	0.598756	-0.73996	0.0113776	0.0324234
RAB6B	0.923308	-0.115115	0.0114688	0.032643
AOC3	0.76106	-0.393918	0.0115146	0.0326529
PCNA	0.898369	-0.154619	0.0115146	0.0326529
ART3	0.535947	-0.899838	0.0115146	0.0326529
HSPA8	1.04496	0.0634473	0.011653	0.033005
FCN2	0.799954	-0.322012	0.0116995	0.0330154
LAMA5	2.83819	1.50497	0.0116995	0.0330154
CDC37	1.54035	0.623262	0.0116995	0.0330154
STK39	0.875746	-0.191415	0.0117461	0.0331067
KRT28	0.920784	-0.119065	0.0119343	0.0335554
POLR2B	0.949623	-0.0745734	0.0119343	0.0335554
GSPT1	0.666259	-0.585846	0.0123188	0.0345943
MAOB	0.203608	-2.29614	0.0124658	0.0349646
DYNC1I2	0.893023	-0.163231	0.0125646	0.0351142
KRT20	0.846657	-0.24015	0.0125646	0.0351142
PLCG2	1.16142	0.215892	0.0125646	0.0351142
IGFBP3	0.791915	-0.336582	0.0127142	0.0354893
RAB5B	0.89526	-0.159622	0.0128148	0.035727
FTL	0.548335	-0.86687	0.0129161	0.0359228
NAGA	1.29147	0.369015	0.0129161	0.0359228
IGLV3-19	1.34325	0.425731	0.012967	0.0359779
CTBP1	0.844142	-0.244442	0.012967	0.0359779
IGHG3	1.09084	0.125442	0.0130181	0.0360332
CSDE1	1.88128	0.911714	0.0130181	0.0360332
DBI	1.42463	0.510584	0.0135388	0.0373852
RTRAF	0.534314	-0.904241	0.0135388	0.0373852
HK1	0.752732	-0.409791	0.0136451	0.0375891
PPA1	0.756623	-0.402353	0.0136451	0.0375891
OLFM4	0.917556	-0.124131	0.01386	0.0380903
TFPI	2.07923	1.05605	0.01386	0.0380903
PEPD	1.47153	0.557312	0.0139685	0.0383431
LPA	1.18088	0.239858	0.0141328	0.0387479
FAF2	0.844184	-0.244371	0.0141879	0.038853
HPX	1.06463	0.0903547	0.0142987	0.039064
KRT3	0.989906	-0.0146369	0.0142987	0.039064
NUDT16	0.872529	-0.196725	0.0143544	0.03917
TUBB2B	0.807799	-0.307932	0.0144103	0.0392761
ARHGEF7	0.925312	-0.111988	0.0144664	0.0393363
C5	1.07879	0.10941	0.0144664	0.0393363
HCK	3.46385	1.79238	0.0145791	0.0395963
TOR4A	0.83046	-0.268017	0.0147497	0.0399657
HEBP1	0.720737	-0.472456	0.0147497	0.0399657
PRSS3	1.27186	0.346937	0.0148069	0.0400739
EIF5	0.926048	-0.11084	0.0148643	0.0401823
NTAN1	0.742392	-0.429747	0.014922	0.0402441
KRT31	1.06878	0.0959649	0.014922	0.0402441
EMILIN1	1.00612	0.00879762	0.0150378	0.0405093
OGN	0.927295	-0.108899	0.015096	0.0406189
IGLC1	1.09533	0.131365	0.0151545	0.0407287
ABCC4	1.08208	0.113813	0.0152131	0.0408388
ORM2	1.27139	0.346405	0.0152719	0.0408545
PIN1	0.95745	-0.0627316	0.0152719	0.0408545
PRKAR2B	1.08886	0.122823	0.0152719	0.0408545
UBE2A	0.68781	-0.539918	0.0153901	0.0411233
LASP1	1.58548	0.664924	0.015569	0.0415533
SMC3	0.872226	-0.197226	0.0156893	0.041826
ARHGDIA	24.6564	4.62389	0.0157497	0.0419388
CELA2A	1.80926	0.855399	0.0159935	0.042539
CFHR3	1.27955	0.355631	0.016055	0.0426535
BCAR1	1.69037	0.757341	0.0161166	0.0427193
ITGB1	1.0331	0.0469823	0.0161166	0.0427193
IGHV3-21	1.33558	0.417466	0.0164281	0.0434951
KRT77	1.14975	0.201324	0.0166176	0.0439464
IGF2R	0.666618	-0.585067	0.0168089	0.0444016
H3-3A	0.763956	-0.388439	0.017067	0.0449475
H2BC11	1.26681	0.341196	0.0171321	0.0449475
H2BC17	1.26681	0.341196	0.0171321	0.0449475
H2BC21	1.26681	0.341196	0.0171321	0.0449475
H2BC3	1.26681	0.341196	0.0171321	0.0449475
TUBB2A	0.805315	-0.312376	0.0171321	0.0449475
EIF3B	0.857114	-0.222442	0.0171974	0.0450677
DHX29	1.232	0.301006	0.0173286	0.0453603
TLN2	1.42392	0.509873	0.0173946	0.0454301
S100A6	1.63242	0.707013	0.0173946	0.0454301
GLRX3	1.06454	0.0902296	0.0174608	0.0455515
H2BU1	1.26434	0.338383	0.0176606	0.046021
TUBB4A	0.891779	-0.165242	0.0177949	0.0463188
IGLV2-8	1.26171	0.335377	0.0181347	0.0470972
FLOT2	0.989546	-0.0151618	0.0181347	0.0470972
SRSF4	0.828146	-0.272043	0.0183412	0.0475803
H2AX	0.898375	-0.154611	0.0184801	0.0478868
IGLV2-11	1.33659	0.418562	0.0186901	0.0483228
HSP90AA5P	0.932798	-0.100363	0.0186901	0.0483228
ALDH1B1	1.48908	0.574419	0.0188313	0.0485792
PRSS2	1.25543	0.328177	0.0188313	0.0485792
MBL2	1.3033	0.382167	0.0189733	0.0488912
IGHV7-4-1	1.52749	0.61116	0.0191164	0.0491503
AKAP12	0.751433	-0.412284	0.0191164	0.0491503
DAG1	1.23293	0.302096	0.0195511	0.0502123
NCAM2	1.26118	0.334773	0.0196979	0.0505333
SPTAN1	0.796673	-0.32794	0.0197717	0.0506664
NCAM1	1.42077	0.506673	0.0200692	0.0513719
PSMC1	0.484552	-1.04528	0.0202949	0.0518349
SYNPO2	0.842188	-0.247785	0.0202949	0.0518349
IGKV3D-20	1.09797	0.134843	0.0205993	0.0525543
CKAP4	1.45824	0.544225	0.020676	0.0526919
ANXA6	1.07316	0.101861	0.0208301	0.0529681
CARS1	0.700877	-0.512767	0.0208301	0.0529681
HSPB6	0.859139	-0.219037	0.0209013	0.0530485
XRCC6	0.402413	-1.31325	0.0209076	0.0530485
GTF3C4	1.13273	0.179808	0.0211415	0.0535831
IGKV2-30	1.206	0.270235	0.0215364	0.0545242
CYCS	1.52806	0.611698	0.0216961	0.0548686
COPB2	1.22287	0.290266	0.0217763	0.0550114
SHMT2	0.596174	-0.746194	0.0221	0.055768
LAMA2	0.989018	-0.0159311	0.0221815	0.0559129
COL1A2	4.67026	2.2235	0.0223454	0.0562647
DNM2	0.954657	-0.0669458	0.0226763	0.056974
RPS25	0.985471	-0.0211152	0.0226763	0.056974
IFIT1	0.913769	-0.130099	0.0231807	0.0581781
DDX17	0.764859	-0.386735	0.0232657	0.0582021
DPYSL2	0.826767	-0.274447	0.0232657	0.0582021
SLC25A3	1.08672	0.119986	0.0232657	0.0582021
TUBA8	1.64659	0.719478	0.023351	0.0582894
AARS2	1.09328	0.128663	0.023351	0.0582894
KRT2	1.20174	0.265122	0.0235224	0.0586539
TMPRSS12	0.958675	-0.0608857	0.0236085	0.0588052
PPP1CA	1.46944	0.555263	0.0236948	0.0588935
JUP	0.772474	-0.372442	0.0236948	0.0588935
TMED10	0.953289	-0.0690147	0.0238684	0.0592612
ZG16B	0.906727	-0.14126	0.0239556	0.0594139
PSMB1	1.08389	0.11622	0.0243071	0.0602212
FABP5	0.920166	-0.120035	0.0243957	0.060376
AURKB	1.18979	0.250706	0.0245737	0.0607516
BST1	1.9935	0.995306	0.0248428	0.0613513
DARS1	1.34839	0.431239	0.024933	0.0613672
DPP4	1.35655	0.439943	0.0251144	0.0613672
H2BC12	1.46984	0.555662	0.0251144	0.0613672
H2BC14	1.46984	0.555662	0.0251144	0.0613672
H2BC15	1.46984	0.555662	0.0251144	0.0613672
H2BC18	1.46984	0.555662	0.0251144	0.0613672
H2BC4	1.46984	0.555662	0.0251144	0.0613672
H2BC5	1.46984	0.555662	0.0251144	0.0613672
H2BC9	1.46984	0.555662	0.0251144	0.0613672
LOC102724334	1.46984	0.555662	0.0251144	0.0613672
ETHE1	0.910902	-0.134632	0.0252055	0.0614601
TNS2	0.928318	-0.107309	0.0252055	0.0614601
CSN3	1.88492	0.914501	0.0253886	0.0618414
PHGDH	1.08753	0.121058	0.0254806	0.061935
MUC5AC	0.905257	-0.1436	0.0254806	0.061935
NID2	1.97448	0.981474	0.0258514	0.0627046
PLXDC1	1.86247	0.897217	0.0258514	0.0627046
TANGO2	0.138174	-2.85545	0.0259448	0.0628653
EIF4G1	0.968254	-0.0465424	0.0260386	0.0629605
H2BC13	1.46797	0.553821	0.0260386	0.0629605
ATAD3A	0.955778	-0.0652528	0.0262269	0.0632836
MPO	1.28949	0.366804	0.0262269	0.0632836
ITGAM	0.702666	-0.50909	0.0263215	0.0634457
ANK1	0.911436	-0.133787	0.0265116	0.0638374
NSUN2	1.79093	0.840708	0.0267989	0.0643285
KRT24	1.19506	0.257084	0.0267989	0.0643285
NCF1B	0.889904	-0.168278	0.0267989	0.0643285
MCAM	0.858784	-0.219633	0.0268953	0.0644929
TGFBI	1.13948	0.188373	0.026992	0.0646578
HSPA1L	2.6551	1.40877	0.0270889	0.064823
MRPL48	0.91192	-0.13302	0.0272838	0.0651545
SIGLEC14	0.86018	-0.217289	0.0272838	0.0651545
SEMG2	1.48307	0.56859	0.0273817	0.0653208
CPM	1.12813	0.173937	0.0274799	0.0654202
TPP1	0.780354	-0.3578	0.0274799	0.0654202
ESYT2	1.02212	0.0315582	0.0279753	0.0665313
MVP	0.857926	-0.221075	0.0280754	0.0667006
LMNB2	0.937634	-0.0929036	0.0281757	0.0668703
WDR11	0.802839	-0.316818	0.0282763	0.0670404
TOM1	0.819862	-0.286546	0.0283773	0.0672108
PPP2R5A	1.10501	0.144062	0.0292998	0.0693249
CYFIP1	0.872159	-0.197337	0.0294039	0.0695001
MYL12B	1.4583	0.544288	0.0295083	0.0696757
ACAT1	0.990417	-0.0138925	0.029613	0.0697805
LAMB2	0.837517	-0.25581	0.029613	0.0697805
ARPC5	1.27173	0.346791	0.029718	0.0699568
NCKAP1	0.881229	-0.182411	0.030355	0.0713836
CTSB	1.5933	0.672014	0.0304623	0.0715632
SF3A3	0.978872	-0.0308079	0.0307861	0.0721774
MX1	1.19186	0.25322	0.0307861	0.0721774
C1QA	1.12602	0.171236	0.0312225	0.0731264
DOCK7	0.712736	-0.48856	0.0313324	0.0733096
NCL	1.16736	0.223248	0.0314427	0.0734933
CRYL1	0.517123	-0.95142	0.0321112	0.0749801
AKAP9	1.46269	0.548625	0.0325636	0.0756916
IGHV3-73	0.926192	-0.110617	0.0325636	0.0756916
KRT8	1.6821	0.750263	0.0325636	0.0756916
HKDC1	0.837721	-0.255458	0.0325636	0.0756916
PRSS3P2	1.24229	0.313003	0.0326776	0.0756916
REG1B	0.889694	-0.168619	0.0326776	0.0756916
SNX5	1.18763	0.248082	0.0326776	0.0756916
ATL3	0.961975	-0.055929	0.0326776	0.0756916
LMAN2L	0.565109	-0.823399	0.0329065	0.0761457
COL1A1	4.29808	2.10369	0.0330215	0.0763354
APP	0.849097	-0.235999	0.0331368	0.0764492
BCAP31	1.30211	0.380852	0.0331368	0.0764492
XPO1	1.4345	0.520553	0.0333685	0.0769071
SH3BGRL3	1.51468	0.59901	0.0336016	0.0773672
HADH	0.852106	-0.230896	0.033836	0.0778296
CEL	0.723459	-0.467017	0.0341903	0.0785665
ESD	0.896107	-0.158257	0.0343091	0.0787613
CCT6A	1.25566	0.328445	0.0344283	0.0789565
OXCT1	0.981265	-0.0272847	0.0345478	0.0791521
MSH6	0.893416	-0.162597	0.0352723	0.0806524
XRN2	1.02084	0.0297521	0.0352723	0.0806524
VAV1	0.848414	-0.23716	0.0356395	0.0813311
ATP6AP1	1.04355	0.0614999	0.0356395	0.0813311
GOSR2	1.18128	0.240356	0.0360098	0.0820953
ASS1	0.907844	-0.139484	0.0363834	0.082784
HUWE1	0.945943	-0.0801755	0.0363834	0.082784
PSMA4	1.2536	0.32608	0.0365087	0.0828247
HTATIP2	1.42314	0.509074	0.0365087	0.0828247
LARS1	0.870039	-0.200847	0.0365087	0.0828247
SERPINB1	1.45946	0.545436	0.0367604	0.0833139
FBP1	1.07483	0.10411	0.0371406	0.0840934
TRIP10	1.493	0.578211	0.037396	0.0845888
KBTBD11	1.14888	0.20023	0.0386953	0.0874424
ARPC2	0.845219	-0.242603	0.0389597	0.0878683
ACSL1	0.866337	-0.206999	0.0389597	0.0878683
EPPK1	0.907515	-0.140007	0.0390925	0.0880819
C4A	0.947208	-0.0782474	0.0393593	0.0885966
PLS3	1.39614	0.481441	0.0400328	0.0900252
GOT1	1.00412	0.00593241	0.0401687	0.0901556
RAB1C	0.862162	-0.213969	0.0401687	0.0901556
RBM3	0.584586	-0.774514	0.0405787	0.0909875
ALDOC	0.887031	-0.172943	0.0409922	0.0918258
LEPR	0.895988	-0.158449	0.0411309	0.0920472
ADD2	1.24942	0.321261	0.0414093	0.0924915
SSR1	0.706781	-0.500665	0.0414093	0.0924915
TMPO	0.787253	-0.345101	0.0425392	0.0949235
IGHG4	0.982922	-0.0248508	0.0426822	0.095151
PCOLCE	1.23947	0.309719	0.0429696	0.0956993
IGHV3-66	0.936196	-0.095118	0.0431138	0.0959283
MST1L	1.53836	0.621396	0.0432585	0.0961578
HSP90AB4P	0.917246	-0.12462	0.0434036	0.0962953
NCF1	0.903777	-0.145961	0.0434036	0.0962953
ANXA1	1.26232	0.336083	0.0435491	0.0965255
IGHV6-1	1.68073	0.74909	0.0445792	0.0986198
METAP1	1.32556	0.406604	0.0445792	0.0986198
CPE	0.758207	-0.399336	0.0454784	0.100513
GALK2	0.595399	-0.748071	0.0460864	0.101759
KIT	1.14237	0.192034	0.0462394	0.102
PPP2CB	1.40399	0.489529	0.0465468	0.10258
PLBD1	1.65763	0.72912	0.0467012	0.102725
TMEM126A	1.63209	0.706718	0.0467012	0.102725
SEC23IP	0.549789	-0.86305	0.0468559	0.10287
SNX1	0.430646	-1.21543	0.0468559	0.10287
FABP1	0.555895	-0.847115	0.0470111	0.103113
SIRT2	0.966095	-0.0497628	0.0471668	0.103356
KRT23	1.42148	0.507398	0.0473228	0.1036
TRAP1	1.17674	0.234795	0.0476363	0.104187
CEACAM8	1.37079	0.455012	0.0477936	0.104334
IGHV1-24	1.04066	0.0574964	0.0477936	0.104334
NUCB2	1.08624	0.119346	0.0484275	0.105618
TPD52L2	0.247035	-2.01721	0.048747	0.106115
RNH1	1.11067	0.15143	0.048747	0.106115
PRPH	1.39704	0.482372	0.0490684	0.106714
PIP4K2A	1.15179	0.203875	0.0492297	0.106965
CRISP3	0.536973	-0.897079	0.0497164	0.107921
LTA4H	0.98375	-0.0236363	0.0498795	0.108072
OAS3	0.779646	-0.359109	0.0498795	0.108072
PTPN12	1.02597	0.0369879	0.050043	0.108224
STRAP	1.535	0.61824	0.050043	0.108224
SEC31A	1.04048	0.0572541	0.0505364	0.109189
C4B	0.951389	-0.0718926	0.0507018	0.109444
CPS1	1.96475	0.974349	0.0508676	0.1097
ELP1	0.905214	-0.143669	0.0510339	0.109956
KCTD12	1.0116	0.0166336	0.0515355	0.110933
HK3	0.920026	-0.120254	0.0517036	0.111191
PDCD6IP	0.8621	-0.214074	0.0525509	0.112909
SRSF5	1.09598	0.132221	0.0527218	0.113171
CALML5	1.17935	0.237988	0.0530649	0.113697
RAD23B	0.899167	-0.153339	0.0530649	0.113697
DNAJC13	0.879376	-0.185448	0.0534099	0.11433
DYSF	0.998535	-0.00211544	0.0539309	0.115338
COL18A1	1.34547	0.428109	0.0546322	0.11673
LCN2	1.79518	0.844131	0.0548087	0.116999
NSDHL	1.37344	0.457795	0.0549856	0.117269
CNN2	1.53054	0.614038	0.0555194	0.118298
SRI	0.731459	-0.451151	0.0556983	0.11857
WDFY1	1.03736	0.0529191	0.0564186	0.119993
PRDX5	3.59444	1.84577	0.0565999	0.120268
VAMP7	0.914236	-0.129361	0.0567817	0.120544
RNASE2	1.37032	0.454517	0.0569639	0.12082
H1-5	0.953149	-0.0692258	0.0573299	0.121374
PNKP	0.870775	-0.199627	0.0573299	0.121374
PRDX6	1.16275	0.217538	0.0576978	0.122041
C4BPB	1.51025	0.594783	0.0586263	0.123892
RNF40	0.747261	-0.420317	0.0590011	0.12457
IGHV3-9	1.18475	0.244579	0.0593779	0.125251
ACIN1	1.45421	0.540237	0.0601375	0.126738
CTSH	0.579489	-0.787147	0.0610984	0.128646
OVCA2	0.936757	-0.0942534	0.0612921	0.128936
FLNB	0.988931	-0.0160579	0.0614863	0.12911
SPP1	1.21774	0.284206	0.0614863	0.12911
GPNMB	0.929554	-0.10539	0.061681	0.129284
LMNA	1.31815	0.398511	0.061681	0.129284
EIF3A	0.834113	-0.261685	0.0618762	0.129576
TUBB4B	0.89167	-0.165419	0.0620719	0.129868
LMNB1	0.793109	-0.334409	0.0624649	0.130573
CACNA2D1	1.36994	0.454112	0.0634564	0.132406
STAT3	1.53864	0.621654	0.0634564	0.132406
NCF1C	0.913715	-0.130185	0.0638566	0.133121
AKR1A1	0.847334	-0.238998	0.0640575	0.133419
RIDA	1.11806	0.160993	0.0644608	0.134139
ALCAM	0.94387	-0.0833405	0.0650698	0.135284
LRRFIP1	1.3733	0.457652	0.0652738	0.135587
ATP2A2	1.39025	0.475346	0.0654783	0.13589
HLA-B	1.43838	0.524446	0.065889	0.136619
CALR	0.856106	-0.224138	0.0660952	0.136679
CTNNA2	0.951992	-0.0709784	0.0660952	0.136679
IGKV6-21	1.23745	0.307373	0.0660952	0.136679
OLFM1	1.15148	0.203492	0.0663019	0.136984
TPP2	1.01093	0.0156799	0.0665091	0.13729
ATP12A	1.73739	0.796921	0.0669251	0.138026
INHBC	0.918783	-0.122204	0.0671339	0.13821
CORO1B	0.960187	-0.0586123	0.0671339	0.13821
PGAM4	0.885185	-0.175949	0.0673433	0.138395
RAB3GAP2	1.07969	0.110613	0.0673433	0.138395
EIF4A3	0.919607	-0.120911	0.0675531	0.138703
ARF5	0.787587	-0.344488	0.0677636	0.139011
KLKB1	0.917102	-0.124846	0.0683981	0.140189
BTAF1	0.985249	-0.0214392	0.0686107	0.1405
CDH13	0.798598	-0.324458	0.0690375	0.141249
THBS3	1.15921	0.213147	0.0698976	0.142883
HINT2	1.2919	0.369498	0.070331	0.143642
PAICS	0.833631	-0.262519	0.0709851	0.144722
GPX1	0.870687	-0.199773	0.0709851	0.144722
AKR1C2	1.10988	0.150405	0.0712043	0.145041
KRT5	1.31274	0.392581	0.071424	0.145233
SFPQ	1.40983	0.495522	0.071424	0.145233
SQSTM1	1.17349	0.230805	0.0716443	0.145553
MECP2	0.809474	-0.304943	0.0729776	0.148002
ACTR3	1.44193	0.527998	0.0729776	0.148002
DSC3	1.26204	0.335758	0.0732018	0.148327
CPA3	1.38672	0.471674	0.0734265	0.148652
ALDH6A1	1.26042	0.333904	0.0736518	0.148978
ADAM10	1.27701	0.352772	0.0738777	0.149304
PRMT1	1.02824	0.040184	0.0747869	0.151009
TRIM28	1.01793	0.0256397	0.0750156	0.151339
MMRN1	1.05908	0.0828073	0.0752449	0.151538
SSBP1	1.23387	0.30319	0.0752449	0.151538
PLCB4	1.24139	0.311953	0.0766327	0.154064
PSMB10	2.52649	1.33714	0.0766327	0.154064
NNT	0.844307	-0.24416	0.0770999	0.154735
ACTN3	1.0416	0.0588024	0.0770999	0.154735
CNN3	0.810792	-0.302596	0.077805	0.156015
IPO7	0.803773	-0.31514	0.0794708	0.159079
GLO1	0.821109	-0.284354	0.0794708	0.159079
MRPL2	0.92152	-0.117912	0.0797111	0.159422
GPD2	0.776214	-0.365473	0.0801935	0.16011
THBS1	0.68672	-0.542205	0.0801935	0.16011
CSE1L	1.62081	0.696718	0.0804356	0.160317
LEMD2	1.01549	0.0221755	0.0804356	0.160317
CASP14	1.38886	0.473897	0.0809216	0.161008
VPS11	0.775647	-0.366529	0.0809216	0.161008
ACR	0.974541	-0.0372047	0.081655	0.162328
WDR7	0.905858	-0.142643	0.082147	0.163166
SERPINB9	0.995413	-0.00663331	0.0826413	0.163866
ABAT	1.26017	0.333616	0.0826413	0.163866
COL6A3	0.815573	-0.294114	0.0828894	0.164077
CAPN5	1.04479	0.0632093	0.0828894	0.164077
UQCRC1	3.19719	1.6768	0.0836372	0.165416
RPSA	0.66464	-0.589354	0.0846428	0.167262
CRISP2	0.530802	-0.913755	0.0848957	0.167618
ACAA1	1.05228	0.0735157	0.0859135	0.169339
PCMT1	0.956446	-0.0642452	0.0859135	0.169339
VIL1	0.892099	-0.164725	0.0874587	0.172238
SIAE	0.927764	-0.10817	0.0877184	0.172602
MMP9	1.31065	0.390285	0.0879787	0.172968
ACSL5	1.22504	0.29283	0.0882397	0.173186
NUCB1	0.755834	-0.403858	0.0882397	0.173186
HTT	0.915356	-0.127595	0.0885012	0.173405
IGHV3-48	1.28733	0.36438	0.0885012	0.173405
EIF4A2	0.84697	-0.239617	0.0890262	0.174139
NUP93	1.90403	0.929057	0.0890262	0.174139
ABLIM1	1.13649	0.184584	0.0892897	0.17436
RUVBL2	0.282251	-1.82495	0.0892897	0.17436
DRG1	0.923726	-0.114462	0.0906163	0.176801
RNF213	0.77655	-0.364849	0.0911514	0.177695
MSN	0.697913	-0.518882	0.0914199	0.177919
AQR	1.00216	0.00311525	0.0914199	0.177919
SF3A1	1.06868	0.0958326	0.0922292	0.179343
ATP6V1F	0.874102	-0.194127	0.0925002	0.179568
RGN	1.14701	0.197877	0.0925002	0.179568
PSIP1	1.13676	0.184932	0.0933172	0.181002
GAA	1.24793	0.319532	0.093865	0.181913
HSP90B2P	0.31576	-1.6631	0.0941399	0.182293
SCLY	1.18925	0.250051	0.0944154	0.182673
PDLIM1	1.48215	0.567692	0.0946916	0.183055
MIF	0.95583	-0.0651746	0.0949684	0.183436
BLVRB	1.09137	0.126144	0.0952459	0.183666
CYP51A1	0.928331	-0.107289	0.0952459	0.183666
EIF4G2	0.812517	-0.29953	0.095524	0.184049
IGHV3-64	1.08415	0.116568	0.0958028	0.184432
CLPP	1.16545	0.220885	0.0960822	0.184816
AP2S1	1.31067	0.390303	0.096643	0.185741
IGKV6D-21	1.43163	0.517664	0.0969244	0.185973
HSPA4	1.0388	0.0549211	0.0969244	0.185973
ACY1	1.71744	0.780262	0.0974891	0.186901
MYH14	0.861186	-0.215603	0.0983411	0.188379
HMGB1	0.787043	-0.345485	0.100063	0.191518
TXN	1.28209	0.358493	0.100352	0.191913
RCL1	0.988987	-0.0159762	0.100642	0.19215
PSMA1	0.6461	-0.630172	0.100642	0.19215
IDH1	1.31364	0.393566	0.100933	0.192388
IGHV3-33	0.968209	-0.0466101	0.100933	0.192388
COL4A2	0.895084	-0.159906	0.101224	0.192626
IGHD	0.848526	-0.23697	0.101224	0.192626
AKR1B1	1.10871	0.148879	0.101809	0.193579
HDGFL3	0.866044	-0.207488	0.104174	0.197914
MYO1A	0.763479	-0.38934	0.104772	0.198887
WFIKKN2	1.21484	0.280772	0.107498	0.203893
GSS	0.954752	-0.0668023	0.107804	0.203972
PCCA	1.34734	0.430109	0.107804	0.203972
DDX18	0.606407	-0.721641	0.107804	0.203972
ARPC1A	1.14607	0.196692	0.108111	0.204386
RAC3	1.22376	0.291324	0.108727	0.205215
NPLOC4	0.899939	-0.152101	0.108727	0.205215
EIF2AK3	0.958573	-0.0610404	0.109036	0.205631
MYO1C	0.73732	-0.439637	0.109346	0.206047
SORBS2	1.1472	0.198111	0.109656	0.206296
DIABLO	1.83015	0.87196	0.109656	0.206296
VCAN	0.916472	-0.125838	0.110905	0.208137
ARG1	2.10263	1.0722	0.110905	0.208137
CGREF1	0.952871	-0.0696464	0.110905	0.208137
OSTF1	0.909798	-0.136382	0.111218	0.208557
RPLP0P6	0.584842	-0.77388	0.111533	0.208978
NOMO2	0.859656	-0.218169	0.112164	0.20999
EIF5B	0.870047	-0.200834	0.113435	0.212198
NAPA	1.09026	0.124676	0.114075	0.213223
PSMA6	0.748518	-0.41789	0.114396	0.213478
VCL	1.15318	0.205622	0.114396	0.213478
RHOA	1.02803	0.0398846	0.11504	0.214507
LYN	1.23914	0.309339	0.115363	0.214936
KRT75	0.99378	-0.00900192	0.115687	0.215366
TXNDC12	0.984825	-0.0220604	0.116337	0.216401
STK10	1.0239	0.0340737	0.116663	0.216744
IGKV1-33	1.07775	0.108028	0.116989	0.216744
IGKV1D-33	1.07775	0.108028	0.116989	0.216744
RPA1	0.935019	-0.0969329	0.116989	0.216744
ECI1	1.60365	0.681358	0.116989	0.216744
TTLL12	1.12696	0.172439	0.117645	0.217784
CA1	0.66672	-0.584847	0.118303	0.218478
DNAJB1	0.903513	-0.146382	0.118303	0.218478
GNPDA2	0.963067	-0.0542919	0.118303	0.218478
IGKV1-13	1.1657	0.221194	0.118633	0.218565
IGKV1D-13	1.1657	0.221194	0.118633	0.218565
TPR	0.928949	-0.106329	0.118633	0.218565
IGHM	1.1399	0.188907	0.118964	0.219
HABP2	0.757062	-0.401517	0.119962	0.220661
H1-6	1.05105	0.0718341	0.12063	0.221538
IGFBP2	1.5193	0.603403	0.12063	0.221538
GLS	0.774399	-0.368851	0.121301	0.222594
HIBCH	0.972589	-0.0400974	0.121638	0.222859
IGLV2-14	1.40812	0.493774	0.121638	0.222859
EIF3H	0.837403	-0.256006	0.123674	0.22641
CCAR1	0.784864	-0.349485	0.124016	0.226857
ILK	1.51125	0.595739	0.124359	0.227124
PPP2CA	1.47157	0.557353	0.124359	0.227124
S100A8	1.37202	0.456302	0.124702	0.227393
KRAS	1.19374	0.255487	0.124702	0.227393
TPM4	2.27847	1.18807	0.125391	0.228469
HIP1R	1.45374	0.539768	0.126083	0.229549
HBD	1.02941	0.0418218	0.12643	0.23
SMYD5	0.991717	-0.0119991	0.127476	0.23172
BPHL	0.97361	-0.038584	0.127826	0.232174
TYMP	0.535499	-0.901045	0.128529	0.233084
SERPINH1	1.15151	0.203526	0.128529	0.233084
COPG1	1.18828	0.248877	0.128881	0.23354
SET	0.875572	-0.191702	0.129588	0.234454
CPA1	0.697552	-0.519626	0.129588	0.234454
PECAM1	0.735303	-0.443589	0.129942	0.234912
USP9X	1.28303	0.359555	0.130298	0.23537
TWF1	1.09221	0.127249	0.130654	0.235829
PRKAA1	0.954248	-0.0675633	0.131011	0.236289
SLC25A10	1.26565	0.339879	0.131368	0.23675
IGHV3-53	0.953121	-0.0692683	0.133168	0.239805
ARPC4	1.57468	0.655061	0.134256	0.24139
IGLV6-57	1.17719	0.235345	0.134256	0.24139
CAMP	1.02245	0.032034	0.135352	0.242983
FBN1	0.828159	-0.27202	0.135352	0.242983
PAM	1.15063	0.202429	0.135719	0.243452
CSNK2A3	0.906183	-0.142125	0.136086	0.243922
ACACA	1.03729	0.0528168	0.136454	0.244204
CA2	1.00792	0.0113787	0.136454	0.244204
GFPT1	0.776993	-0.364026	0.137193	0.245336
APOE	0.970881	-0.0426336	0.137564	0.245619
DLG1	1.40392	0.489457	0.137564	0.245619
GCN1	1.5687	0.64957	0.137935	0.245714
HNRNPAB	1.16159	0.216097	0.137935	0.245714
ZYX	1.14231	0.191951	0.137935	0.245714
BSG	0.779495	-0.359388	0.138307	0.246187
C1QBP	1.02455	0.0349909	0.139054	0.247136
MX2	0.930835	-0.103402	0.139054	0.247136
KRT9	1.44712	0.53318	0.139428	0.247611
ACOX2	0.908793	-0.137976	0.1398	0.247897
TTN	1.66087	0.731936	0.139804	0.247897
CSF1R	1.03903	0.0552368	0.142071	0.251532
HSP90AB3P	1.96269	0.972829	0.142071	0.251532
RAB11A	0.782369	-0.354079	0.142452	0.251821
HNRNPL	1.23875	0.30889	0.142452	0.251821
SF3B1	0.545157	-0.875255	0.144367	0.255011
TUBB8	0.882123	-0.180948	0.145525	0.256862
HSPD1	1.14512	0.195501	0.145913	0.25735
PSMA3	1.00591	0.00849515	0.146302	0.257839
ARF4	1.01448	0.0207431	0.147081	0.259015
IGHV3-30	0.980764	-0.0280218	0.147864	0.2598
IGHV3-30-3	0.980758	-0.0280313	0.147864	0.2598
IGHV3-30-5	0.980764	-0.0280218	0.147864	0.2598
RBP1	1.38858	0.473611	0.14865	0.260983
RRBP1	1.26235	0.336108	0.149044	0.261476
PRMT5	1.22424	0.291885	0.149834	0.262266
PKP3	0.650833	-0.619641	0.149834	0.262266
CORO7	1.07683	0.106785	0.149834	0.262266
ADARB1	1.49771	0.582756	0.150231	0.262762
ILF2	1.53983	0.622775	0.150628	0.263258
YWHAE	0.770894	-0.375396	0.151026	0.263754
PDHB	0.883257	-0.179095	0.151425	0.264251
COL14A1	2.03651	1.0261	0.151825	0.26455
SNX27	0.797342	-0.32673	0.151825	0.26455
NDUFS3	0.794826	-0.331289	0.152626	0.265547
CELA3B	0.936971	-0.0939239	0.152626	0.265547
ELOC	1.09869	0.13578	0.153431	0.266747
GSR	0.985908	-0.0204744	0.154645	0.268453
FAM91A1	1.00741	0.0106579	0.154645	0.268453
CHGA	1.54929	0.631611	0.155051	0.268957
MRC1	1.47528	0.56099	0.155458	0.26946
KRT73	1.30409	0.383039	0.156274	0.270673
PRG4	1.0574	0.080522	0.157094	0.271685
CPA2	0.914283	-0.129288	0.157094	0.271685
OAF	0.645332	-0.631887	0.157505	0.272193
CD109	0.856639	-0.223241	0.157917	0.272701
PGM2	1.18767	0.248136	0.158329	0.273209
PEBP1	0.935791	-0.095742	0.158743	0.273719
CPB1	1.38149	0.466222	0.159157	0.274229
PC	0.906651	-0.14138	0.159572	0.274739
ENPP2	1.18769	0.248162	0.159988	0.275046
NEO1	1.07299	0.10164	0.159988	0.275046
SMC1A	0.800681	-0.320701	0.160822	0.27607
HDGFL2	0.98965	-0.01501	0.160822	0.27607
CALHM5	0.805147	-0.312676	0.161241	0.276583
CSTA	1.75647	0.812681	0.162501	0.278538
PSMD2	0.861353	-0.215323	0.163345	0.279778
APOC2	1.02117	0.0302253	0.164617	0.281748
PGRMC1	1.14917	0.200595	0.165469	0.282998
COL12A1	0.427548	-1.22584	0.165897	0.28331
CUTA	1.15125	0.203203	0.165897	0.28331
PLCH1	0.933927	-0.0986188	0.167615	0.286033
LBR	1.15503	0.207936	0.168046	0.286558
SHMT1	0.680998	-0.554277	0.168479	0.287084
C1QC	1.10249	0.140761	0.169346	0.288138
MYO1B	0.830711	-0.267581	0.169346	0.288138
MMP3	0.888125	-0.171166	0.169781	0.288665
PSMD6	0.670254	-0.577221	0.170217	0.288982
JCAD	1.18123	0.240293	0.170217	0.288982
ARF1	1.24051	0.310933	0.170654	0.289087
ARF3	1.24051	0.310933	0.170654	0.289087
ERLIN2	1.40727	0.492898	0.170654	0.289087
PRKAR2A	0.98328	-0.0243252	0.171091	0.289616
ALDOA	0.976908	-0.0337052	0.171529	0.289933
NUP98	1.10589	0.14521	0.171529	0.289933
L2HGDH	1.13028	0.176682	0.171968	0.290463
PITRM1	1.53695	0.620075	0.173733	0.29323
IGHV1-69-2	1.27189	0.346976	0.175512	0.2958
TUFM	0.723585	-0.466766	0.175512	0.2958
KIF5B	0.891941	-0.16498	0.175958	0.295907
CADM1	1.00427	0.00614402	0.175958	0.295907
KIAA1217	0.778616	-0.361016	0.175958	0.295907
F13B	0.926774	-0.109711	0.177304	0.297953
CPSF1	1.10737	0.147139	0.177754	0.298492
PI16	9.44299	3.23924	0.178205	0.299032
RPRD1A	0.971707	-0.041407	0.178657	0.299356
SEC24B	1.62041	0.696356	0.178657	0.299356
SMARCC2	1.26488	0.339006	0.179563	0.300657
FBLN5	1.43802	0.524081	0.181385	0.30327
HIBADH	0.959641	-0.0594332	0.181385	0.30327
YWHAG	1.05752	0.080681	0.181843	0.303378
NARS1	1.08498	0.117664	0.181843	0.303378
PPP5C	0.819055	-0.287967	0.181843	0.303378
SCRN1	1.82918	0.871194	0.182761	0.30469
IGHV2-26	1.14739	0.198361	0.186002	0.309869
AZGP1	1.0264	0.0375882	0.186468	0.310423
ALDOB	0.898179	-0.154925	0.187404	0.311755
IGFBP6	0.826911	-0.274196	0.187873	0.312311
MTA2	1.45012	0.536171	0.188342	0.312643
TFG	0.850838	-0.233043	0.188342	0.312643
CPNE1	0.944904	-0.0817602	0.19118	0.317125
EVPL	1.2215	0.288655	0.191656	0.317687
SNX2	0.989342	-0.0154592	0.192132	0.318249
PI4KA	0.722207	-0.469515	0.19261	0.318812
CPSF6	1.46283	0.548765	0.193089	0.319148
MASP2	1.14475	0.195027	0.193089	0.319148
AP2A1	0.848182	-0.237554	0.194529	0.3213
EPRS1	0.67842	-0.55975	0.195011	0.321866
MYO1D	1.12314	0.167537	0.195494	0.322433
CRTAC1	0.951229	-0.0721356	0.197435	0.324817
RO60	0.886609	-0.173631	0.197435	0.324817
LTF	0.910869	-0.134685	0.197922	0.324817
PTPRE	1.22733	0.295528	0.197922	0.324817
SF3B2	2.01492	1.01072	0.197922	0.324817
GNAL	0.987348	-0.0183694	0.197922	0.324817
HNRNPA2B1	0.884002	-0.177878	0.197922	0.324817
FOLH1	0.956418	-0.0642874	0.19841	0.325157
RANBP2	1.24649	0.317876	0.19841	0.325157
RPS15	0.816996	-0.291599	0.198899	0.325727
DPYD	1.0182	0.0260142	0.199389	0.326299
GALNT7	0.724915	-0.464116	0.19988	0.326871
COL6A1	1.05999	0.0840514	0.200372	0.327094
GLUD2	0.692049	-0.531054	0.200372	0.327094
G6PD	0.945161	-0.0813686	0.200864	0.327094
IGHA1	1.09426	0.12996	0.200864	0.327094
IGHA2	1.11268	0.154033	0.200864	0.327094
PZP	0.966742	-0.0487967	0.200864	0.327094
IGHV2-70D	0.904734	-0.144434	0.201852	0.328471
VDAC1	0.853215	-0.229019	0.202843	0.329389
PRCP	1.3582	0.441694	0.202843	0.329389
FMOD	0.847171	-0.239276	0.202843	0.329389
APCS	1.06977	0.0973001	0.203838	0.330773
SORBS3	1.15907	0.212972	0.204337	0.33135
MRPL44	0.636099	-0.652677	0.205337	0.332738
IGBP1	0.954543	-0.0671181	0.206341	0.334131
HLA-C	1.13397	0.181376	0.206592	0.334304
ADAR	0.920392	-0.119679	0.206844	0.334478
EIF5A	0.890333	-0.167583	0.207348	0.335059
GLOD4	1.75282	0.809679	0.207853	0.335406
GTF2I	0.771489	-0.374283	0.207853	0.335406
EIF2B1	0.992907	-0.0102695	0.208359	0.335988
NEGR1	1.01709	0.0244476	0.210902	0.339615
GPI	0.616386	-0.698093	0.210902	0.339615
PGRMC2	1.22236	0.289664	0.211413	0.340202
CELA3A	0.690949	-0.533348	0.211925	0.340552
S100A4	1.23104	0.299872	0.211925	0.340552
SEPTIN11	0.763875	-0.388592	0.212438	0.34114
TXNDC5	1.00655	0.00941218	0.212952	0.341728
RAB34	0.956248	-0.0645429	0.213467	0.34208
PRELP	1.17604	0.233935	0.213467	0.34208
TTC37	0.944743	-0.0820063	0.213983	0.342669
UBA2	1.78566	0.836456	0.2145	0.343259
RPL23	1.14866	0.199956	0.215017	0.343849
HSPH1	0.741775	-0.430946	0.215536	0.343965
PVR	1.12464	0.169465	0.215536	0.343965
GNB1	1.22371	0.291256	0.215536	0.343965
EIF3E	0.907391	-0.140204	0.216055	0.344319
ADGRB3	0.959647	-0.0594236	0.216055	0.344319
BAIAP2	1.11092	0.151752	0.216575	0.34491
MYL12A	0.822207	-0.282426	0.217096	0.345265
FKBP4	1.51615	0.600415	0.217096	0.345265
GNA13	1.17694	0.235045	0.218141	0.346689
NRDC	1.00127	0.00182539	0.219715	0.348472
RAB7A	0.818048	-0.289742	0.219715	0.348472
RBM25	3.34894	1.74371	0.219715	0.348472
DES	0.271665	-1.8801	0.221298	0.350502
SUPT6H	0.905602	-0.143051	0.221298	0.350502
NIBAN1	0.922767	-0.115961	0.222888	0.352779
HBG1	1.40886	0.494528	0.223953	0.354222
RPLP0	0.594345	-0.750628	0.225557	0.356516
SLC25A24	0.812136	-0.300206	0.226094	0.35712
KRT26	1.36425	0.448105	0.227169	0.35833
TSTA3	0.790754	-0.338699	0.227169	0.35833
BUB1B	1.22901	0.297491	0.22879	0.36064
SLC27A2	2.46597	1.30216	0.229875	0.362104
HBG2	1.40607	0.49167	0.230419	0.362713
CD93	1.105	0.144044	0.230963	0.363324
AGL	0.928535	-0.106972	0.232329	0.365224
CXADR	0.993936	-0.00877557	0.233151	0.366019
GNAT3	1.03407	0.0483363	0.233151	0.366019
HLA-E	1.07466	0.103882	0.234251	0.367496
B4GALT1	1.01375	0.0197086	0.235354	0.368977
PYGB	5.64835	2.49783	0.237572	0.372201
ACOX3	1.04651	0.0655875	0.238128	0.372821
HSP90AB1	0.996438	-0.00514775	0.239244	0.374315
RAB11B	0.799084	-0.323581	0.239804	0.37443
RPL17	1.31128	0.390981	0.239804	0.37443
PROCR	1.64995	0.722422	0.239804	0.37443
DSG2	0.968331	-0.0464282	0.240364	0.375052
PSMB9	0.894477	-0.160883	0.240925	0.375422
WASHC2A	1.06572	0.0918282	0.240925	0.375422
HECTD1	1.22217	0.28944	0.242051	0.376921
PLEC	0.951148	-0.0722589	0.242615	0.377292
UFD1	1.01085	0.0155618	0.242615	0.377292
LIPF	0.965993	-0.0499148	0.24318	0.377916
FH	0.519038	-0.946087	0.243745	0.378542
PRDX2	1.03502	0.0496569	0.246018	0.381815
CORO1A	1.24793	0.319533	0.246589	0.382444
FXR1	0.768125	-0.380587	0.24716	0.382817
PPP2R2D	1.12577	0.170909	0.24716	0.382817
KRT7	1.83647	0.876937	0.247732	0.383447
GNB4	1.03104	0.0440933	0.24888	0.384708
LARP1	1.49374	0.578926	0.24888	0.384708
MNDA	1.06763	0.0944178	0.249455	0.385083
TFAP2A	0.977418	-0.0329522	0.249455	0.385083
CDH5	1.29438	0.372257	0.250031	0.385458
MAN2B2	1.30752	0.386832	0.250031	0.385458
NES	0.732597	-0.448908	0.251765	0.387872
CAP1	1.56096	0.642431	0.252345	0.388507
AHNAK	1.05481	0.0769775	0.252925	0.389142
FUBP1	0.713476	-0.487064	0.253507	0.389778
JPT2	1.96633	0.975506	0.25409	0.390155
NDUFS2	1.09963	0.137021	0.25409	0.390155
OGDH	1.02778	0.0395383	0.254673	0.390792
STIP1	1.08762	0.121172	0.255258	0.391429
WASHC2C	1.06858	0.0956933	0.255843	0.391807
SMARCA4	0.975383	-0.0359594	0.255843	0.391807
GNAT2	0.999331	-0.000966079	0.256429	0.392445
RBMX	1.31847	0.39887	0.257016	0.393084
PCBP1	0.330953	-1.5953	0.257605	0.393723
RPL3	0.921041	-0.118663	0.258194	0.394363
ARFGEF1	1.02256	0.032188	0.258784	0.394743
CLASP2	0.960434	-0.0582413	0.258784	0.394743
MVD	1.0237	0.0337944	0.259375	0.394864
NOMO3	0.906343	-0.141871	0.259375	0.394864
NQO2	1.00265	0.00381803	0.259375	0.394864
IGLV2-23	1.24091	0.311399	0.259967	0.395245
TFAP2E	0.976758	-0.0339277	0.259967	0.395245
H1-1	1.07624	0.105998	0.262344	0.398597
S100A7	0.877342	-0.188789	0.26294	0.398979
SRP68	0.659253	-0.601095	0.26294	0.398979
IGHV3-74	0.956643	-0.0639475	0.264136	0.400531
IGKV6D-41	1.38469	0.469565	0.264735	0.401177
BLMH	0.468857	-1.09278	0.265336	0.401561
PTPRC	0.945104	-0.0814556	0.265336	0.401561
FRYL	0.836386	-0.257759	0.267142	0.403767
HBE1	1.41671	0.502544	0.267142	0.403767
TBK1	1.0765	0.106353	0.267746	0.404416
PYCARD	1.23353	0.302793	0.268351	0.405065
TECR	1.19086	0.252003	0.268957	0.405451
CD9	0.975413	-0.0359156	0.268957	0.405451
NLN	1.32932	0.410687	0.269564	0.405573
PTPN1	0.94261	-0.0852675	0.269564	0.405573
SEPTIN6	0.949564	-0.0746622	0.269564	0.405573
RNASEH2C	1.21406	0.279839	0.270172	0.40596
COMT	0.934074	-0.0983907	0.270172	0.40596
GID8	1.35242	0.435545	0.272001	0.408178
PHPT1	1.20234	0.265841	0.272001	0.408178
ABHD12	2.02322	1.01666	0.273839	0.410403
CSNK2A1	0.917172	-0.124737	0.273839	0.410403
PYGM	4.89557	2.29148	0.274453	0.411058
MME	1.41377	0.49955	0.275068	0.411713
CAPS	0.738241	-0.437835	0.275685	0.412102
ERP44	1.01971	0.0281616	0.275685	0.412102
LDHA	1.10778	0.147665	0.276302	0.412758
SIRPA	1.34274	0.425177	0.277539	0.414339
HLA-H	1.41288	0.498644	0.279402	0.416583
ASGR2	1.3499	0.432851	0.279402	0.416583
CFL1	0.981025	-0.0276377	0.282526	0.420428
FER1L4	1.28541	0.362228	0.282526	0.420428
EXOC1	0.958063	-0.0618079	0.282526	0.420428
CDC5L	1.10764	0.147494	0.283782	0.421484
DDX39B	1.08467	0.11726	0.283782	0.421484
ATP1A3	1.49292	0.578136	0.283782	0.421484
KRT85	0.998879	-0.00161881	0.285042	0.422812
LSP1	1.18388	0.243522	0.285042	0.422812
SYNE2	0.866222	-0.207192	0.285673	0.423477
SPAG9	0.98336	-0.0242091	0.286306	0.424143
PPP1CB	0.768794	-0.37933	0.287573	0.425748
IGHV1-2	1.15765	0.211194	0.288208	0.426416
YAP1	0.908003	-0.139231	0.288844	0.426811
MCM2	0.867427	-0.205187	0.288844	0.426811
AP2A2	0.784739	-0.349715	0.290119	0.427875
UCHL3	1.15086	0.202706	0.290119	0.427875
PCBP2	0.938684	-0.091288	0.290119	0.427875
NCAN	1.18323	0.242733	0.292039	0.430158
RARS1	1.31761	0.39792	0.292039	0.430158
CLMN	0.981397	-0.0270905	0.292681	0.430829
COL6A2	1.13542	0.18323	0.293967	0.431898
EIF4A1	1.17653	0.234539	0.293967	0.431898
NOP58	1.07218	0.10055	0.293967	0.431898
HARS2	1.07385	0.102797	0.2972	0.436371
APLP1	1.12898	0.175024	0.297849	0.437047
ALDH4A1	1.11585	0.158147	0.299151	0.4384
CTSG	1.69375	0.760224	0.299151	0.4384
EIF4ENIF1	0.977	-0.0335694	0.300456	0.439478
FCN1	0.958676	-0.0608845	0.300456	0.439478
LAP3	1.32627	0.407374	0.300456	0.439478
ACLY	1.07706	0.107102	0.30111	0.439879
AGRN	1.23298	0.302144	0.30111	0.439879
SPTB	1.39782	0.483176	0.301765	0.440558
SERPINB10	1.26774	0.342262	0.303078	0.441639
VIM	1.32358	0.404441	0.303078	0.441639
GRB2	0.68844	-0.538598	0.303078	0.441639
ILF3	0.934954	-0.0970333	0.304395	0.443278
IGHV3-23	0.999325	-0.000974407	0.306377	0.445604
VPS26B	0.946901	-0.0787138	0.306377	0.445604
CSN1S1	1.01453	0.0208144	0.307039	0.446287
APLP2	0.994894	-0.00738496	0.307703	0.446971
IGLV1-36	1.02922	0.0415498	0.308367	0.447655
TKT	1.08096	0.112311	0.311035	0.451244
CLTC	1.4475	0.533567	0.312374	0.452904
ELN	1.94284	0.958164	0.313045	0.453309
FOLH1B	0.939883	-0.0894474	0.313045	0.453309
H2AZ1	1.70246	0.767625	0.313718	0.453714
H2AZ2	1.70246	0.767625	0.313718	0.453714
SMARCA5	1.27577	0.351369	0.315065	0.455378
CST6	1.24364	0.314569	0.317092	0.458022
CSRP1	1.80188	0.849499	0.31777	0.458715
AEBP1	1.07433	0.103431	0.318449	0.459408
ATP1A1	1.28776	0.364866	0.319128	0.459815
SYNM	1.05456	0.0766465	0.319128	0.459815
UBA1	1.09674	0.13322	0.319809	0.460223
EIF3L	1.16032	0.214518	0.319809	0.460223
PLBD2	0.937902	-0.0924914	0.320491	0.460631
SLC2A1	1.78544	0.836284	0.320491	0.460631
COLEC10	0.681237	-0.55377	0.321173	0.461325
SF3B3	1.10671	0.146278	0.323227	0.463412
TBL1XR1	0.663039	-0.592835	0.323227	0.463412
VPS35	1.03531	0.0500566	0.323227	0.463412
TFAP2B	0.982965	-0.0247885	0.323913	0.463821
NUP205	1.0089	0.0127831	0.323913	0.463821
DCD	1.39563	0.480916	0.3246	0.464517
CFH	0.943422	-0.0840248	0.325288	0.464927
LAMA4	1.14339	0.193322	0.325288	0.464927
TUBA4B	0.78625	-0.346941	0.327359	0.467598
GOLGB1	1.01373	0.0196747	0.328051	0.468297
PNLIP	1.28659	0.363557	0.328744	0.468997
SLC3A2	1.05272	0.0741264	0.329438	0.469408
MED23	0.579459	-0.78722	0.329438	0.469408
GUSB	0.984446	-0.0226158	0.331525	0.472092
PPP2R1A	1.16357	0.21856	0.332223	0.472504
CYRIB	1.00693	0.00995721	0.332223	0.472504
MMRN2	1.48455	0.570028	0.334322	0.474905
ASPSCR1	0.974233	-0.0376612	0.334322	0.474905
PKM	0.975489	-0.0358027	0.335726	0.476607
ESYT1	0.912367	-0.132313	0.336429	0.477312
GNAT1	1.00773	0.0111056	0.337133	0.477434
IQGAP2	0.745906	-0.422934	0.337133	0.477434
NBAS	0.917078	-0.124884	0.337133	0.477434
AARS1	1.58751	0.666762	0.338545	0.479139
SEMA4B	1.0983	0.135275	0.339252	0.479847
KRT78	1.04371	0.0617215	0.33996	0.480554
XPNPEP1	0.583589	-0.776976	0.340669	0.481263
CBL	0.908623	-0.138246	0.341379	0.481384
DHX9	1.11539	0.157553	0.341379	0.481384
TXNDC17	0.899408	-0.152953	0.341379	0.481384
GNAI3	1.21621	0.282391	0.34209	0.482093
DBNL	1.21992	0.286791	0.342802	0.482215
MSL1	1.30176	0.380464	0.342802	0.482215
YES1	1.36063	0.44427	0.342802	0.482215
LAMP2	0.9239	-0.114191	0.343515	0.482924
F12	1.00304	0.00438511	0.344229	0.483634
NUP155	0.678403	-0.559786	0.347093	0.486772
PITPNA	1.12001	0.163507	0.347093	0.486772
AKR1C4	1.09005	0.124397	0.347093	0.486772
ANK2	0.88274	-0.179939	0.348531	0.488493
UGP2	1.15364	0.206188	0.349252	0.489206
CBR1	0.889105	-0.169574	0.350696	0.490635
OIT3	1.25449	0.327098	0.350696	0.490635
PLRG1	0.984328	-0.0227893	0.351419	0.491349
AHCY	1.20736	0.271855	0.353594	0.494093
MYEF2	1.07802	0.108388	0.355049	0.495527
PDIA3	0.921817	-0.117448	0.355049	0.495527
RAB2A	0.687025	-0.541565	0.355778	0.496245
IGFBP7	1.02882	0.0409913	0.357971	0.498402
HMOX1	0.855222	-0.225628	0.357971	0.498402
FCGR2A	1.22351	0.29103	0.357971	0.498402
SUPT16H	4.86596	2.28273	0.360172	0.501165
COL5A3	0.984132	-0.0230756	0.360907	0.501886
PLEK	0.974412	-0.0373966	0.361644	0.502609
DLD	0.804468	-0.313893	0.363859	0.505383
PSME2	0.448152	-1.15794	0.364599	0.506108
PGAM1	1.00987	0.0141735	0.36534	0.506833
COPB1	0.976729	-0.0339696	0.366082	0.507558
UPF1	0.981023	-0.0276408	0.366825	0.508283
SLC25A13	0.934013	-0.0984858	0.367569	0.50901
KRT86	1.1175	0.160276	0.36906	0.510768
GM2A	1.24196	0.312617	0.369807	0.510885
SPG11	0.990657	-0.013543	0.369807	0.510885
KIF5A	0.756325	-0.402921	0.369807	0.510885
CALD1	1.03967	0.0561256	0.371303	0.512341
IGHV1-8	1.10289	0.141289	0.371303	0.512341
GAR1	0.832315	-0.264799	0.372803	0.514104
CANX	1.19083	0.25197	0.375061	0.516909
KRT27	2.50144	1.32276	0.37657	0.51868
ACO1	1.09401	0.12963	0.377326	0.519413
OXSR1	0.9916	-0.0121697	0.378083	0.519837
CYP1B1	1.18056	0.239466	0.378083	0.519837
PTPRG	1.50211	0.586987	0.378841	0.52057
MACF1	0.902609	-0.147827	0.38036	0.522037
POR	1.18539	0.245364	0.38036	0.522037
H2AC6	0.953694	-0.068402	0.382646	0.524551
DHX38	1.18657	0.246796	0.382646	0.524551
IMMT	1.83149	0.873017	0.383409	0.525287
SLC35B2	1.10285	0.141243	0.384174	0.526023
KRT81	1.11245	0.153742	0.384939	0.526759
RPS6	1.03528	0.0500269	0.385706	0.527496
DCAF13	1.03504	0.0496799	0.388011	0.530335
VAT1	0.893782	-0.162004	0.388781	0.530761
DSC2	1.02739	0.0389813	0.388781	0.530761
DECR1	0.807951	-0.30766	0.390324	0.532239
MEGF8	0.982669	-0.0252229	0.390324	0.532239
ACADVL	0.892829	-0.163544	0.391097	0.532665
HNRNPH1	1.16287	0.217686	0.391097	0.532665
ADD3	1.16807	0.224133	0.394976	0.537316
TRIP4	1.08161	0.113184	0.394976	0.537316
PANK4	1.40312	0.48864	0.395754	0.538058
APOB	0.97107	-0.0423535	0.396534	0.538485
FLOT1	1.24221	0.312908	0.396534	0.538485
NDUFS1	1.19501	0.257023	0.397314	0.539229
SRRM2	1.25573	0.328531	0.398095	0.539972
REG1A	0.94451	-0.0823627	0.398878	0.540716
H2AC4	0.960369	-0.0583398	0.40123	0.543269
H2AW	0.960369	-0.0583398	0.40123	0.543269
ARHGEF1	1.04665	0.0657848	0.402016	0.544014
IGHE	1.54083	0.623705	0.402803	0.544761
MYH10	1.08053	0.111738	0.40359	0.545507
STX8	1.27264	0.347821	0.405169	0.547321
CKB	0.975607	-0.0356278	0.406751	0.548817
SNRNP200	0.624192	-0.679939	0.406751	0.548817
AKR1C3	0.907866	-0.139448	0.407543	0.549566
ATP6V1A	1.01777	0.0254136	0.408336	0.550315
HLA-G	1.39429	0.479533	0.409131	0.550533
PPM1A	1.21461	0.280499	0.409131	0.550533
HES7	1.13856	0.187214	0.409926	0.550533
HNRNPU	0.966402	-0.0493045	0.409926	0.550533
RPS4X	1.01729	0.0247295	0.409926	0.550533
ATP1A2	1.55771	0.639428	0.409926	0.550533
EMC8	1.00681	0.00978525	0.411519	0.552352
FTH1	2.12336	1.08635	0.412317	0.552891
H2AC11	1.02044	0.0291914	0.413115	0.552891
H2AC12	1.02044	0.0291914	0.413115	0.552891
H2AC14	1.02044	0.0291914	0.413115	0.552891
SMU1	1.26512	0.339275	0.413115	0.552891
PLIN2	0.86567	-0.208111	0.414716	0.554392
IFI16	0.977347	-0.0330566	0.414716	0.554392
ATP1A4	1.60229	0.680135	0.417123	0.557288
GNB2	1.24566	0.316911	0.419539	0.560192
PABPC4	1.38497	0.469853	0.420346	0.560946
PARP1	1.04901	0.0690338	0.421154	0.5617
CARD9	1.25547	0.328224	0.422772	0.562562
CFL2	0.944573	-0.0822656	0.422772	0.562562
KRT4	2.73165	1.44977	0.422772	0.562562
TPM3	0.834855	-0.260403	0.422772	0.562562
GATM	1.19306	0.254666	0.423583	0.562993
TXNRD1	1.08165	0.113234	0.423583	0.562993
ACTN4	0.865571	-0.208275	0.424394	0.563424
CFHR1	0.968598	-0.0460305	0.424394	0.563424
MAP1B	0.95684	-0.0636497	0.425207	0.564179
FUCA1	0.721247	-0.471435	0.426835	0.56569
H2AC7	1.02827	0.0402248	0.426835	0.56569
LGALS3	1.43378	0.519819	0.429283	0.567959
NAGK	1.18994	0.250893	0.429283	0.567959
DPEP2	1.00802	0.0115234	0.429283	0.567959
ALDH9A1	0.584125	-0.77565	0.430101	0.568716
PPP2R5E	1.05027	0.0707642	0.431739	0.570557
FSCN1	0.32581	-1.6179	0.43256	0.571315
PPA2	0.925952	-0.110991	0.434204	0.573159
PTPRF	0.759101	-0.397637	0.435852	0.575006
DPYSL3	0.592474	-0.755177	0.436677	0.575766
ANPEP	1.07713	0.107192	0.437503	0.576199
GMPS	1.16145	0.215921	0.437503	0.576199
CHMP4A	1.19548	0.257594	0.43833	0.576959
ALDH1A1	0.722986	-0.467961	0.441646	0.580995
AIFM1	0.982839	-0.0249731	0.44331	0.582852
UBA7	1.105	0.144051	0.444143	0.582954
VARS1	0.677424	-0.561868	0.444143	0.582954
SPARCL1	1.09305	0.128366	0.444143	0.582954
STOM	1.49831	0.583336	0.445812	0.584813
ATIC	1.51108	0.595576	0.446648	0.585246
BZW2	1.09975	0.137172	0.446648	0.585246
H2AJ	1.03813	0.0539826	0.448323	0.586112
NONO	0.783897	-0.351264	0.448323	0.586112
PA2G4	1.16157	0.216081	0.448323	0.586112
EIF3F	0.928743	-0.106649	0.448323	0.586112
UBE4A	0.987743	-0.0177919	0.450841	0.589072
SIGLEC5	0.843781	-0.24506	0.453367	0.592038
CNDP2	1.02056	0.0293666	0.454211	0.592471
TARDBP	1.16771	0.223686	0.454211	0.592471
GALK1	1.11758	0.160379	0.455901	0.594007
ACTR1A	1.0715	0.0996299	0.455901	0.594007
MINPP1	1.28332	0.359876	0.458444	0.596983
UBE2N	1.64475	0.717872	0.460994	0.599966
F7	0.924069	-0.113928	0.462698	0.601846
VPS26A	1.07225	0.100644	0.463552	0.602617
HSPA12B	1.91978	0.940942	0.464406	0.603051
CAPN2	2.28637	1.19306	0.464406	0.603051
EPCAM	1.04161	0.0588158	0.466118	0.604934
ABCD3	1.16677	0.222514	0.466975	0.605028
MDH2	1.63227	0.706879	0.466975	0.605028
LAMA3	0.815584	-0.294094	0.466975	0.605028
ROCK2	0.941437	-0.087064	0.467833	0.6058
NRCAM	1.08086	0.112182	0.469551	0.607346
COL5A2	1.16599	0.221554	0.469551	0.607346
TUBB	0.769806	-0.377434	0.471273	0.609233
FHOD1	1.15202	0.204167	0.472999	0.61044
RUVBL1	0.878466	-0.186941	0.472999	0.61044
H6PD	0.815764	-0.293776	0.472999	0.61044
GLIPR2	1.46738	0.553241	0.473863	0.610874
NELL2	1.32297	0.403776	0.473863	0.610874
RFC5	1.06651	0.0928963	0.475593	0.612082
KRT83	0.979625	-0.0296984	0.475593	0.612082
TPM2	2.81412	1.49268	0.475593	0.612082
NOMO1	0.914639	-0.128726	0.47646	0.612516
ADGRG6	1.05319	0.0747724	0.47646	0.612516
RAB1B	1.41228	0.498027	0.479065	0.615523
IARS2	0.909374	-0.137055	0.481678	0.618194
PCCB	0.995701	-0.00621583	0.481678	0.618194
MCTS1	1.16962	0.226039	0.482551	0.61897
DHRS7B	0.800848	-0.320399	0.485174	0.62199
GGH	1.01542	0.0220802	0.48605	0.622768
CTNND1	1.20096	0.264182	0.486927	0.623547
DBH	0.96124	-0.0570318	0.487805	0.62398
ECH1	1.11986	0.163317	0.487805	0.62398
PAPSS1	1.14664	0.19741	0.488683	0.624069
FLAD1	0.682917	-0.550217	0.488683	0.624069
PPP1R1B	0.973199	-0.0391929	0.488683	0.624069
PSMD1	1.07916	0.109915	0.492206	0.628222
KRT18	1.00753	0.0108215	0.493089	0.629001
ATP2A1	1.12371	0.168267	0.496629	0.633168
NT5E	0.923593	-0.114671	0.498405	0.635082
OPA1	0.99404	-0.0086236	0.501074	0.637429
PPP2R5C	1.0333	0.0472556	0.501074	0.637429
FLG2	0.912882	-0.1315	0.501074	0.637429
ASL	0.730477	-0.453089	0.501965	0.637512
RDX	1.50858	0.593188	0.501965	0.637512
PDZK1IP1	1.15056	0.202332	0.501965	0.637512
ITGA1	1.82935	0.871333	0.502857	0.637945
SORBS1	1.04508	0.0636182	0.502857	0.637945
ARPC1B	1.15296	0.205342	0.50375	0.638378
GALE	9.82314	3.29618	0.50375	0.638378
A2M	0.999575	-0.000613034	0.504644	0.63916
EFL1	0.806062	-0.311036	0.505539	0.639943
ABI3BP	1.08512	0.117851	0.50733	0.64186
ABR	0.985519	-0.0210447	0.508228	0.641943
ARHGDIB	1.11694	0.159557	0.508228	0.641943
AZU1	1.09901	0.136202	0.508228	0.641943
CPB2	0.732788	-0.448533	0.509126	0.642026
ITGA6	1.03891	0.0550703	0.509126	0.642026
H3-5	0.946775	-0.0789067	0.509126	0.642026
PGPEP1	0.94616	-0.0798435	0.510924	0.643943
OSBP	1.06613	0.0923845	0.511825	0.644726
PSMB4	2.17567	1.12146	0.513628	0.646646
PSMB2	1.17922	0.237832	0.514531	0.647431
SEC61A1	1.13235	0.179319	0.51634	0.649353
ARAP1	1.17878	0.237291	0.517245	0.650139
CETP	1.5065	0.591202	0.518151	0.650571
SRSF7	1.18858	0.249235	0.518151	0.650571
FAM3C	1.606	0.683473	0.519059	0.651003
GMDS	1.59693	0.6753	0.519059	0.651003
PPL	1.52667	0.610389	0.519966	0.651789
MEMO1	1.17956	0.238243	0.520875	0.652575
PPP1R13L	1.00392	0.00564198	0.522695	0.653793
HSPB1	1.19444	0.256334	0.522695	0.653793
AGPS	1.16318	0.218072	0.522695	0.653793
ENO2	1.07419	0.103254	0.524518	0.655719
MYO5A	1.17558	0.233378	0.525431	0.656151
NIPSNAP1	1.19869	0.261457	0.525431	0.656151
HRNR	0.962299	-0.0554433	0.526345	0.656937
GDI1	0.987081	-0.0187599	0.52909	0.660008
COLEC11	1.2124	0.277864	0.530007	0.66044
CUL1	0.870823	-0.199549	0.530007	0.66044
KLC4	0.795277	-0.33047	0.530925	0.661227
TKFC	1.4231	0.509037	0.534604	0.665451
PRNP	2.12777	1.08934	0.535525	0.66624
THOP1	1.57663	0.656848	0.537371	0.667818
MCM3	1.61013	0.687178	0.537371	0.667818
RHOT2	1.04953	0.0697399	0.53922	0.669756
FN1	1.28263	0.35911	0.540146	0.670546
ZNF512B	11.0321	3.46363	0.541072	0.670976
RPL13	1.16896	0.225229	0.541072	0.670976
LMAN1	0.996564	-0.00496496	0.542	0.671406
AFDN	0.66138	-0.596449	0.542	0.671406
H3-4	0.92981	-0.104992	0.544786	0.674497
ARSD	1.10106	0.138895	0.54758	0.677593
LUC7L	1.80831	0.854644	0.548512	0.678385
H2AC20	1.0756	0.105135	0.549446	0.679176
HNRNPH2	1.17219	0.22921	0.55038	0.679968
ALDH7A1	1.19533	0.257409	0.551316	0.680463
AGO2	1.17152	0.228382	0.552251	0.680463
ECI2	0.950406	-0.0733844	0.552251	0.680463
CAVIN2	1.11615	0.158536	0.552251	0.680463
B4GALT5	1.10698	0.146625	0.552251	0.680463
DDB1	0.965684	-0.050377	0.554126	0.682046
DCTN1	1.46065	0.546615	0.554126	0.682046
GPD1	1.50417	0.588969	0.555064	0.682112
HDGF	0.669648	-0.578526	0.555064	0.682112
SULT1A1	1.13237	0.179351	0.555064	0.682112
BCAN	1.20572	0.269891	0.556943	0.683695
DDX5	1.23739	0.307304	0.556943	0.683695
NIF3L1	1.79765	0.846113	0.557883	0.683762
RAB2B	1.15083	0.202674	0.557883	0.683762
HMOX2	0.895185	-0.159741	0.557883	0.683762
ANKRD17	1.03056	0.0434344	0.56071	0.686862
EHD3	0.936857	-0.0940985	0.561653	0.687654
PTER	1.08434	0.116822	0.562598	0.688446
DIAPH1	1.24692	0.318365	0.563543	0.688874
PLGLB1	0.985826	-0.0205957	0.563543	0.688874
RAB39A	1.08216	0.113919	0.564489	0.689666
ADAMTS13	1.06053	0.0847849	0.565435	0.690094
FERMT2	1.16234	0.21703	0.565435	0.690094
UGGT1	0.871971	-0.197648	0.567331	0.692042
SERPINB3	1.41372	0.4995	0.56828	0.69247
ECPAS	1.13923	0.188059	0.56828	0.69247
RSU1	2.29064	1.19575	0.56923	0.692897
SF3B6	1.08779	0.1214	0.56923	0.692897
HNF4A	1.4404	0.526467	0.573037	0.697164
ERAP2	1.3119	0.391656	0.57399	0.697591
KARS1	1.15574	0.208813	0.57399	0.697591
DYNC1LI1	1.19314	0.254764	0.574944	0.698017
SFXN1	1.45523	0.541245	0.574944	0.698017
GNS	1.1227	0.166968	0.576855	0.699237
DDX3Y	1.1768	0.23487	0.576855	0.699237
NPEPPS	0.837672	-0.255543	0.576855	0.699237
HBZ	1.08205	0.113769	0.577812	0.699297
LBP	1.05273	0.074138	0.577812	0.699297
TP53BP1	1.0434	0.0612989	0.577812	0.699297
IGKV2D-26	0.997218	-0.00401938	0.579727	0.701248
SAFB	1.06757	0.0943271	0.580686	0.702041
SKAP2	1.04637	0.0653881	0.581645	0.702101
NBN	1.25291	0.32528	0.581645	0.702101
MYDGF	1.07953	0.11041	0.581645	0.702101
FASN	1.74909	0.806608	0.582605	0.702527
SCARB2	0.801044	-0.320046	0.582605	0.702527
VWA1	1.30779	0.387127	0.583566	0.702953
EIF3D	1.08143	0.112937	0.583566	0.702953
IGLV5-45	1.07652	0.106375	0.585491	0.704537
PGK2	0.80981	-0.304345	0.585491	0.704537
SELENBP1	0.942966	-0.0847219	0.586454	0.704963
RAP1A	1.04525	0.0638484	0.586454	0.704963
GART	1.30586	0.385	0.587418	0.705755
CFB	1.08246	0.114312	0.588382	0.706547
LMO7	0.860843	-0.216178	0.590314	0.708499
ANXA2P2	1.38745	0.472439	0.594186	0.712776
ENPP7	0.740362	-0.433697	0.597097	0.715898
SWAP70	1.10611	0.145498	0.598069	0.716692
CDH6	0.956194	-0.0646251	0.600015	0.71828
HARS1	1.00247	0.00355463	0.600015	0.71828
PCYT1A	0.93557	-0.0960821	0.600989	0.719074
CAD	0.735665	-0.442879	0.601964	0.719868
ANXA11	0.884358	-0.177297	0.602939	0.720662
ACTN1	1.14599	0.196601	0.603915	0.721456
RPN1	1.12358	0.168099	0.604892	0.721878
GSDMA	0.929323	-0.105748	0.604892	0.721878
PTGR1	1.11393	0.155657	0.606848	0.723838
PLS1	1.12339	0.167863	0.607827	0.724633
SEPTIN8	0.324686	-1.62288	0.608807	0.725427
ABHD11	2.00223	1.00161	0.609787	0.726221
COL3A1	1.01203	0.0172538	0.61175	0.728184
PDIA4	1.19753	0.260066	0.612733	0.728604
FUT3	1.02609	0.0371553	0.612733	0.728604
C6	0.997196	-0.00405097	0.613716	0.729398
SEC24C	1.22693	0.295057	0.6147	0.730193
GCA	0.807939	-0.307682	0.61667	0.732157
MYBBP1A	1.19303	0.254632	0.617656	0.732952
SARS2	1.48235	0.56789	0.618643	0.73337
PSPC1	1.07348	0.102298	0.618643	0.73337
CD14	0.950857	-0.0726998	0.620618	0.734959
ACTR2	1.39461	0.479863	0.620618	0.734959
VASN	0.977702	-0.0325327	0.621607	0.735001
ALOX5	1.25357	0.326044	0.621607	0.735001
USP39	0.897835	-0.155478	0.621607	0.735001
LAMB1	0.965233	-0.0510516	0.622596	0.735795
GSTA1	0.925707	-0.111373	0.623586	0.736214
NDUFB6	1.06215	0.0869926	0.623586	0.736214
FKBP3	1.49331	0.578512	0.624577	0.737007
ACSL3	1.14301	0.192841	0.627553	0.739765
SYNCRIP	1.62606	0.70138	0.627553	0.739765
DST	1.25201	0.324242	0.629541	0.74173
PREP	1.09207	0.127067	0.630536	0.742147
PSMA5	1.80788	0.8543	0.630536	0.742147
CCAR2	1.67271	0.742185	0.631531	0.742563
GNAI2	1.2933	0.371057	0.631531	0.742563
PSMD11	1.0846	0.117164	0.632528	0.743357
HBA1	1.1634	0.218346	0.633524	0.74415
KRT13	1.14927	0.200724	0.634522	0.744944
PLA2G7	0.810331	-0.303417	0.63552	0.745359
GOLM1	0.995537	-0.00645306	0.63552	0.745359
PPP1R7	1.44679	0.53286	0.636519	0.745775
RBCK1	1.05157	0.0725455	0.636519	0.745775
C16orf58	0.876053	-0.190909	0.637519	0.746568
FERMT3	0.837478	-0.255876	0.638519	0.746983
SAA4	0.970772	-0.0427954	0.638519	0.746983
DSP	1.02206	0.0314807	0.639519	0.747398
GOLGA3	1.2161	0.282262	0.639519	0.747398
GK	1.07356	0.102403	0.640521	0.747436
PRDX4	0.506588	-0.981115	0.640521	0.747436
SHBG	1.00772	0.0110944	0.640521	0.747436
HSPA2	1.37289	0.457214	0.642526	0.74902
OLFML3	0.971564	-0.0416196	0.642526	0.74902
SEC23B	0.973167	-0.0392402	0.643529	0.749812
IL1RAP	1.94506	0.959813	0.645538	0.751774
CHTOP	1.06835	0.0953872	0.646544	0.752566
KRT10	1.12861	0.174552	0.648556	0.75415
PTX3	1.37113	0.455369	0.648556	0.75415
CAMKK2	1.0294	0.0418087	0.652589	0.757318
ENO1	1.05047	0.0710303	0.652589	0.757318
SEPTIN7	0.963057	-0.0543065	0.652589	0.757318
ME1	1.03893	0.0550935	0.652589	0.757318
LAMC2	1.04393	0.062021	0.653599	0.75773
PCK2	1.26631	0.340628	0.653599	0.75773
GANAB	1.40459	0.490149	0.65461	0.758521
EEF1G	1.31872	0.399135	0.655621	0.758553
ATP5PD	1.01441	0.0206458	0.655621	0.758553
[truncated: 315 more rows]

## Sheet: Figure 1D
# Enriched in IE
Category	Term	Count	%	PValue	Genes	List Total	Pop Hits	Pop Total	Fold Enrichment	Bonferroni	Benjamini	FDR
KEGG_PATHWAY	hsa04613:Neutrophil extracellular trap formation	21	11.1111	1.4e-13	FGA, VWF, ITGB2, FGG, GP1BA, H4C1, ACTB, ACTG1	104	190	8205	8.71989	2.5e-11	2.5e-11	2.15e-11
GOTERM_BP_DIRECT	GO:0006958~complement activation, classical pathway	16	8.46561	9.2e-13	CRP, IGHV4-61, IGHV7-4-1, IGHV4-4, IGHV2-5, IGHV1-3, IGHV4-34, IGHV4-59, IGHV4-38-2, IGHV4-28, IGHV3-49, IGHV1-69, IGHV4-30-4, IGHV1-18, C9, IGHV5-10-1	186	124	19357	13.4284	9.94e-10	1.42e-10	1.37e-10
GOTERM_BP_DIRECT	GO:0002377~immunoglobulin production	10	5.29101	1.8e-07	IGLV3-25, IGLV1-51, IGLV3-27, IGLV1-40, IGKV1-9, IGKV1-27, IGKV1-8, IGLV3-10, IGKV1-17, IGLV9-49	186	89	19357	11.6932	0.000195	1.3e-05	1.25e-05
GOTERM_BP_DIRECT	GO:0007017~microtubule-based process	7	3.7037	5.18e-07	TUBA1C, TUBA3D, TUBA1B, TUBA1A, TUBA3C, TUBB3, TUBA4A	186	32	19357	22.7653	0.000559	3.29e-05	3.17e-05
KEGG_PATHWAY	hsa04610:Complement and coagulation cascades	10	5.29101	1.12e-06	CFD, FGA, F9, VWF, CFHR4, C9, ITGB2, FGG, CFHR5, TFPI	104	86	8205	9.17375	0.000201	3.35e-05	2.88e-05
GOTERM_BP_DIRECT	GO:0048870~cell motility	7	3.7037	4.2e-06	POTEKP, ACTBL2, POTEI, POTEJ, POTEE, POTEF, ACTB	186	45	19357	16.1886	0.0045248	0.000252	0.000243
GOTERM_BP_DIRECT	GO:0045087~innate immune response	20	10.582	7.6e-06	CRP, FGA, IGHV4-61, IGHV7-4-1, IGHV4-4, IGHV2-5, IGHV1-3, RARRES2, IGHV4-34, IGHV4-59, IGHV4-38-2, IGHV4-28, IGHV3-49, IGHV1-69, DDX60, IGHV4-30-4, IGHV1-18, HCK, IGHV5-10-1, B2M	186	617	19357	3.37342	0.00817883	0.000432	0.000416
GOTERM_BP_DIRECT	GO:0090131~mesenchyme migration	4	2.1164	8.47e-06	ACTA2, ACTA1, ACTC1, ACTG2	186	5	19357	83.2559	0.00910518	0.000457	0.00044
GOTERM_BP_DIRECT	GO:0006953~acute-phase response	6	3.1746	3.34e-05	CRP, SERPINA3, ORM1, TFRC, SAA1, SAA2	186	39	19357	16.0108	0.0354431	0.00164027	0.00157952
KEGG_PATHWAY	hsa04512:ECM-receptor interaction	6	3.1746	0.0048615	LAMA5, VWF, LAMB3, GP1BA, HSPG2, CD44	104	88	8205	5.37915	0.582023	0.0419993	0.0361335
# Enriched in non-IE
Category	Term	Count	%	PValue	Genes	List Total	Pop Hits	Pop Total	Fold Enrichment	Bonferroni	Benjamini	FDR
REACTOME_PATHWAY	Plasma_lipoprotein_clearance	7	7.07071	2.1e-07	UBB, UBC, APOC1, APOC4, APOA1, RPS27A, UBA52	79	37	10946	26.2135	0.000167	4.64e-05	2.79e-05
REACTOME_PATHWAY	Plasma_lipoprotein_assembly_remodeling_and_clearance	8	8.08081	9.55e-07	UBB, UBC, APOC1, APOA2, APOC4, APOA1, RPS27A, UBA52	79	75	10946	14.7794	0.000757	0.000126	7.59e-05
REACTOME_PATHWAY	Protein_ubiquitination	7	7.07071	1.98e-05	USP7, UBB, USP5, UBA6, UBC, RPS27A, UBA52	79	79	10946	12.2772	0.0155904	0.00104753	0.00063
REACTOME_PATHWAY	Mitophagy	5	5.05051	4.95e-05	UBB, SRC, UBC, RPS27A, UBA52	79	29	10946	23.8891	0.0384905	0.00156121	0.000939
GOTERM_BP_DIRECT	Modification_dependent_protein_catabolic_process	4	4.0404	6.3e-06	UBB, UBC, RPS27A, UBA52	96	8	19357	100.818	0.00538435	0.00539888	0.00539259

## Sheet: Figure 1E
Symbol	Weighted Importance Score	SEM
SAA1	0.101993	0.0107207
APOC1	0.0962409	0.00829465
SAA2	0.0802702	0.00667161
APOA2	0.0765779	0.00591992
CRP	0.062588	0.00578989
TOLLIP	0.0470595	0.00658954
LRG1	0.046362	0.00650651
PRPF19	0.0448402	0.00602599
FAH	0.0436765	0.0041755
ACTB	0.0386943	0.00467106
SERPINB12	0.0368863	0.0041056
ACTG1	0.0364516	0.00442849
SNRPD1	0.0360874	0.00339404
TMEM198	0.0340953	0.00412724
ACTR1B	0.033907	0.0056485
YWHAB	0.0326007	0.00336845
RPL6	0.0263008	0.00320207
IGHV3-49	0.0259883	0.00382625
SOD3	0.0252314	0.00473604
IGHV4-34	0.0239002	0.00218651

## Sheet: Figure 1F
Feature	ACTB	ACTG1	ACTR1B	APOA2	APOC1	CRP	IGHV3-49	IGHV4-34	LRG1	SAA1	SAA2	SERPINB12	SOD3	TMEM198	TOLLIP	YWHAB	FAH	PRPF19	SNRPD1	RPL6
IE	30.6977	30.6977	44.6736	574.232	319.016	110.595	127.687	14.2804	263.104	1367.19	870.227	18.7167	4.42609	1.18499	1.7351	33.648	3.79799	0.993673	2.90799	41.9612
IE	19.7556	19.7556	19.1674	753.502	223.889	43.2754	48.3376	7.45636	195.07	295.764	165.252	16.326	1.47299	0.476103	1.10767	34.5849	0.575089	0.238962	8.81834	1.49446
IE	8.60821	8.60821	33.3008	568.675	58.9392	46.3724	36.8961	10.1407	124.631	180.569	83.1342	1.18244	1.65218	4.31969	0.857676	2.04134	0.896341	1.9346	10.4229	0.858899
IE	8.54113	8.54113	96.2123	1024.87	259.108	0.23723	50.4263	4.56671	30.973	15.9419	8.82572	0.387043	1.43753	15.4614	6.01997	36.2335	3.13664	1.27865	15.3738	0.648839
IE	22.0767	22.0767	51.0483	914.655	168.9	23.083	35.6792	2.99744	209.59	347.335	197.07	29.6046	1.61195	2.65058	3.29474	62.0042	2.17035	0.30499	17.4321	1.81077
IE	25.8759	25.8759	27.7237	370.521	148.775	29.1551	49.9846	6.55989	123.668	22.6088	13.6648	2.63824	1.6445	2.08256	0.767514	28.4985	6.27683	1.18912	6.99312	1.25161
IE	7.4927	7.4927	29.9364	455.648	68.3054	63.354	120.468	39.6547	118.819	17.6371	8.67713	1.40799	6.36199	3.52613	1.86577	3.24591	6.47206	0.338585	24.9948	1.62275
IE	13.3214	13.3214	21.8396	484.569	190.83	26.0296	71.0617	9.7811	210.947	393.909	203.666	21.5908	1.03486	4.22411	0.967583	27.1983	2.20605	0.356006	4.78647	0.591006
IE	11.7021	11.7021	49.3168	547.621	270.485	23.7033	48.3167	9.86786	151.645	44.3913	25.8679	18.5488	5.63467	5.93085	1.80947	29.3107	4.00471	0.235697	20.4185	1.67733
IE	7.06531	7.06531	51.9018	885.078	184.13	17.8271	58.7204	4.95707	113.977	66.4285	35.7014	35.0751	1.56191	10.7449	3.24264	37.1281	3.36661	20.7581	15.2039	7.28515
IE	10.2188	10.2188	19.2076	798.774	279.423	128.865	21.7586	6.3945	207.792	1043.07	619.236	3.94493	2.6226	2.42948	3.93069	20.262	4.34067	0.473739	5.196	30.7519
IE	8.74255	8.74255	33.5051	481.586	282.397	24.853	177.673	6.69973	163.514	98.8179	45.8695	18.7256	7.07454	3.76514	4.49521	13.6313	39.2132	0.848968	3.77844	2.73637
IE	24.9325	24.9325	37.8155	754.12	192.314	9.22533	88.4935	1.99379	76.1737	12.7761	6.86367	12.0635	7.59589	8.71267	3.17191	35.9363	51.2763	1.84782	13.6867	0.690994
IE	10.4116	10.4116	33.4522	576.704	173.935	33.5689	48.9625	19.1437	142.357	837.967	470.392	15.8885	2.70037	5.3594	3.28491	18.2289	0.0131892	3.29738	15.5262	52.1256
IE	29.9698	29.9698	94.1671	785.387	221.871	193.818	44.3678	1.89837	369.72	2267.59	1416.29	13.2692	1.82882	13.7588	4.90216	105.259	14.1347	1.72871	14.2781	19.1362
IE	8.36449	8.36449	71.1928	752.305	55.3927	28.0751	77.2067	6.63278	193.119	37.1004	18.2034	6.07402	2.06026	15.1475	3.85789	1.32602	0.442161	0.657459	22.0318	13.5046
IE	16.2202	16.2202	41.479	723.467	274.393	76.1958	28.8714	5.07217	205.381	517.719	325.731	0.476088	3.98168	8.88833	3.59166	34.8129	4.46582	1.35591	25.2596	70.4714
IE	8.45368	8.45368	65.0014	775.471	148.106	126.069	75.751	6.08663	251.469	1363.95	834.101	9.80953	2.14787	8.72231	3.59067	0.155728	1.11297	0.917712	30.0725	13.5308
IE	16.4404	16.4404	9.68589	754.637	505.676	13.9721	43.4974	1.59986	401.592	209.626	105.587	5.09729	3.87908	1.4273	1.37184	3.85112	3.31028	7.21165	0.279294	1.67421
IE	13.7865	13.7865	46.0208	1170.04	426.045	3.10631	110.624	9.62441	131.892	27.62	19.4297	6.71539	1.75362	5.63876	4.38243	47.6355	0.250712	0.204007	16.0229	34.6854
IE	7.22334	7.22334	12.7842	489.967	309.112	32.0538	34.1828	6.23239	154.471	113.629	41.4264	16.6965	1.63036	1.20426	2.92081	16.7866	0.155667	0.73008	16.7134	31.4554
IE	10.1078	10.1078	30.6947	450.491	249.958	52.9086	83.9376	11.0677	267.988	977.545	616.36	0.311466	0.859395	2.21197	2.70113	38.6481	83.6223	1.50914	11.2004	44.3754
IE	10.9764	10.9764	22.6382	307.35	163.086	43.5411	130.484	19.6274	124.241	271.111	132.789	11.0515	1.45554	1.89607	0.709137	2.29019	46.8521	12.5531	8.27706	0.960059
IE	14.0492	14.0492	72.7409	1276.52	387.036	13.8172	31.5845	19.3165	63.8718	62.654	44.7009	4.17927	2.79848	19.3332	6.33505	62.7841	0.55564	0.483893	47.7261	4.93378
IE	7.40467	7.40467	96.6916	1656.73	226.167	16.7044	31.0333	5.29021	179.396	18.8418	7.12157	24.4139	4.28077	21.0607	8.41241	2.88022	0.301511	0.500146	60.254	23.0192
IE	10.3474	10.3474	48.1653	1059.43	328.797	4.19392	52.5402	5.59396	129.944	32.5502	11.8641	34.0132	3.35361	6.65953	0.992768	1.20855	1.35151	15.5687	22.6264	10.2147
IE	21.8778	21.8778	27.4064	306.606	468.064	129.009	20.9183	1.18383	395.836	990.168	519.336	3.3763	0.597958	3.21318	0.850549	37.0765	1.77779	4.08284	2.40191	2.40565
IE	74.2612	74.2612	42.2565	476.051	224.149	303.723	141.824	5.201	247.456	660.149	374.11	3.73989	2.66594	1.55091	3.19312	21.5259	1.88678	1.77109	7.56262	2.93678
IE	48.6698	48.6698	29.5515	306.775	186.308	353.876	55.9295	6.45474	350.781	3101.62	2202.92	3.54298	4.08028	0.93057	1.42825	14.6135	16.637	0.378039	3.70611	0.766269
IE	21.1552	21.1552	4.33971	512.841	484.792	115.399	32.8776	1.49834	408.504	1634.29	986.048	5.15904	5.62932	1.47436	0.597478	4.56572	2.43479	4.64574	2.81285	0.361367
IE	13.8921	13.8921	16.4649	225.456	155.111	109.077	61.9629	6.08644	101.97	13.6464	15.1467	2.46179	6.54148	3.06275	0.358764	7.16661	3.0613	0.565284	0.611122	8.34617
IE	18.881	18.881	1.7727	840.002	304.686	11.6836	64.1899	6.52948	92	209.976	117.396	25.7541	2.06574	11.4674	3.56379	2.38487	3.30222	0.549361	30.609	3.62379
IE	32.2884	32.2884	51.843	850.034	519.631	14.4282	112.9	7.1036	117.694	117.134	66.7668	3.61603	1.16497	7.93624	1.01041	34.7096	2.92997	1.47513	20.4392	80.3253
IE	24.9412	24.9412	34.514	601.613	357.757	78.2137	72.3535	4.47349	236.159	230.579	165.684	14.8083	1.5812	3.8624	0.650059	25.0368	2.11928	1.22274	9.1971	1.93467
IE	36.3132	36.3132	34.3357	557.141	150.592	94.9818	68.4017	5.17337	231.439	988.14	652.595	6.67815	1.04791	8.83071	2.52739	19.2032	89.1529	0.971232	11.4117	58.819
IE	11.8792	11.8792	138.259	1484.48	476.336	2.75829	36.3929	6.6788	70.9982	75.0223	42.7067	5.99911	1.88048	18.6502	9.8046	29.2398	1.30547	0.475545	185.208	1.02865
IE	62.0577	62.0577	0.302208	583.825	271.425	56.746	73.8695	8.22726	160.063	910.677	599.817	4.21653	11.7306	7.19613	1.64587	23.1796	2.33555	3.49496	4.76951	54.9901
IE	17.2437	17.2437	38.2283	522.647	348.055	102.773	60.1261	4.93932	185.434	87.7571	65.3113	8.03418	4.73781	4.20811	1.17002	16.9159	2.70329	0.550616	7.17156	11.4272
IE	8.6788	8.6788	42.5912	596.603	111.064	185.676	60.6292	6.44143	213.767	1697.42	1217.06	1.04357	1.79403	10.9655	3.13634	23.7047	3.35855	1.79043	10.9411	1.31302
IE	25.2937	25.2937	2.38057	1100.05	238.672	6.43912	57.8547	14.2746	79.119	47.7641	27.2788	5.84488	2.89913	15.4701	6.00271	35.7029	110.782	13.3546	13.2133	5.43332
IE	8.27809	8.27809	51.7373	929.876	315.013	45.7743	30.5335	2.73475	182.04	133.205	56.6927	3.65515	9.47619	7.12289	2.85501	38.9324	4.0887	0.618837	45.125	3.67072
IE	11.4763	11.4763	42.8835	1022.35	207.681	34.3624	89.6019	14.1037	89.2121	444.222	246.777	0.326738	1.18329	11.6469	3.30218	6.80277	86.1087	1.53553	26.9103	3.93952
IE	75.3512	75.3512	40.1485	945.091	375.545	37.6683	26.8478	1.26087	286.743	104.326	49.2389	11.1433	14.4432	5.55394	2.10514	47.0324	5.55305	1.25169	6.92967	1.98564
IE	37.4495	37.4495	91.7862	1527.31	310.948	278.171	31.7858	1.76059	354.521	2022.05	1017.52	4.37032	1.61621	9.88042	5.35435	48.4573	57.1731	1.05326	53.1575	0.941901
IE	11.8844	11.8844	84.1554	1003.53	229.861	152.559	29.7471	2.64538	299.593	1151.23	486.717	5.45534	5.39018	10.3205	5.85719	42.7156	8.21541	0.253115	39.0557	1.20034
IE	6.23985	6.23985	43.1481	597.748	273.417	29.3409	52.4012	7.77537	102.715	46.1237	25.423	9.38884	1.73044	4.71119	3.34155	4.54539	0.283916	0.451218	13.735	1.27941
IE	11.1703	11.1703	101.733	1301.73	583.395	2.40934	18.8151	5.70754	179.273	6.01223	3.40912	4.28058	0.916403	12.5302	8.21893	29.949	136.369	0.0536161	24.3448	0.307761
IE	7.41971	7.41971	56.2393	717.493	223.9	285.768	62.1466	4.29154	155.352	1525.84	836.606	5.00501	2.54308	4.39521	4.19284	30.5813	2.3505	1.21122	17.9722	85.5178
IE	4.74221	4.74221	68.6788	525.098	234.623	64.7383	85.6346	10.9011	224.599	767.371	444.158	9.44353	7.47598	3.07347	3.69273	51.0709	4.61485	10.5036	13.3345	2.7252
IE	3.36883	3.36883	49.5072	195.048	212.912	186.728	46.6275	22.398	144.503	1135.29	640.595	1.44582	0.962437	1.85775	2.22025	2.96703	3.18805	0.238643	10.2662	0.888845
IE	10.57	10.57	76.721	771.759	271.513	65.2626	77.1288	8.81875	103.522	523.155	272.471	0.465689	4.57221	12.1668	4.06232	51.6075	3.04832	13.4491	48.1421	26.0108
IE	10.4027	10.4027	1.1369	1709.18	407.679	3.7711	55.011	2.40056	45.711	11.4481	4.62033	3.89794	1.4542	9.26667	5.35206	45.7653	88.4367	15.3189	166.528	0.43484
IE	8.91101	8.91101	64.1501	719.054	226.619	266.977	44.6674	3.71228	244.199	2899.47	2147.52	6.2107	0.969607	3.99187	4.0033	3.33853	1.62842	1.12894	38.407	19.3727
IE	6.0859	6.0859	1.27566	996.382	249.318	141.957	65.8958	5.77314	160.909	1402.55	672.678	4.15578	2.36391	17.7378	2.80323	35.8594	92.4171	13.2308	29.1887	10.4581
IE	7.46516	7.46516	37.1337	1304.7	72.4611	19.3013	67.4642	5.81508	86.9602	27.8264	10.1108	5.28919	5.52732	14.8126	1.50757	26.1385	1.11236	10.4683	18	59.2692
IE	2.65323	2.65323	0.626274	523.519	140.919	26.6956	451.881	22.6701	96.9499	47.5472	28.8054	4.92198	2.55738	15.7521	2.02516	25.6576	5.12103	1.07873	14.7969	0.390915
IE	10.659	10.659	42.1072	715.382	199.425	77.8544	73.0998	9.02312	253.521	151.571	96.6135	7.20363	1.90335	13.4938	2.71913	20.9934	10.0706	13.0853	10.3987	43.3635
IE	17.8948	17.8948	33.1112	270.7	290.107	320.799	118.309	22.0543	252.195	1872.88	961.138	5.00785	1.92592	0.813863	1.30776	40.7503	5.86005	0.722398	11.4404	63.1394
IE	5.30221	5.30221	67.3691	1096.06	354.414	45.8915	82.6432	11.1023	209.034	373.061	213.929	5.26665	1.44687	14.2831	4.66959	52.0465	4.92205	2.69025	30.4864	13.5999
IE	11.5016	11.5016	35.9561	420.788	65.9574	539.607	170.146	13.0648	233.678	977.98	512.294	2.61728	3.05813	2.75067	2.9536	14.7555	4.42177	0.549004	18.6225	1.82615
IE	10.4847	10.4847	51.714	1361.62	441.806	5.34371	76.4685	6.40357	87.2595	14.5854	7.97464	5.70253	1.17411	9.26141	6.25947	22.2477	0.0269138	0.290111	110.386	0.221904
IE	8.26841	8.26841	60.547	1130.47	122.929	0.24899	98.2856	4.97058	76.3256	10.9415	5.2464	3.28361	4.34244	11.7503	5.0258	18.634	4.69588	15.3374	28.0329	4.66306
IE	6.95834	6.95834	88.2271	1218.34	305.368	297.175	68.2743	3.99974	312.152	1673.94	951.628	3.99095	0.744494	8.44518	7.64082	27.9796	6.50908	1.38539	23.6357	152.005
IE	18.9046	18.9046	55.9232	824.419	319.834	121.919	68.7152	6.98998	163.075	633.563	396.169	3.24148	20.6918	3.43049	5.72977	38.0205	2.98999	1.22437	34.4371	36.3842
IE	14.4604	14.4604	58.3785	1395.34	346.352	22.7391	81.3893	11.3535	76.0423	39.3447	56.0263	6.40976	20.3632	3.20123	5.05283	1.63326	5.09808	0.479926	11.3023	73.7785
IE	8.87043	8.87043	49.4273	725.852	394.408	171.231	52.1948	9.40907	131.39	3531.57	1890.17	2.83302	2.1029	6.57094	5.97366	57.584	2.94405	7.63081	13.4299	0.546493
IE	5.50881	5.50881	0.236152	481.793	315.73	57.2431	90.9992	29.0536	181.623	244.438	127.6	10.3358	7.73013	3.34209	0.486187	4.04143	5.34726	14.6782	15.9489	60.9091
IE	9.18647	9.18647	54.1869	748.186	126.898	19.9603	99.1333	6.71056	116.863	338.889	200.612	7.70563	17.7207	8.91513	6.01822	1.19038	21.3398	0.341571	5.76318	77.0371
IE	6.71946	6.71946	69.2417	1214.25	425.179	12.0049	27.3759	5.70634	101.329	145.387	75.2979	3.63722	0.984349	7.18241	4.59907	29.5159	8.49965	0.461069	12.7888	159.915
IE	6.29787	6.29787	83.8794	740.432	463.684	119.857	97.4404	10.8373	125.985	917.144	592.854	3.28814	0.513419	5.59522	5.26223	25.432	4.91019	12.1033	14.207	151.894
IE	11.5049	11.5049	77.5203	534.922	434.521	74.7807	87.3468	6.51543	176.259	174.174	85.4818	4.3209	6.39032	5.24595	2.08741	16.8797	46.3741	1.12974	8.86829	139.1
IE	5.43627	5.43627	40.0132	517.742	95.7519	27.2284	125.148	29.468	90.7682	176.594	76.9726	0.224196	2.05313	0.170208	4.33524	15.1237	5.831	1.38734	20.1142	0.654638
IE	19.1146	19.1146	66.8452	623.59	294.537	6.64254	73.8121	7.73529	103.546	83.8802	37.7333	0.107647	6.5766	6.38289	0.758268	15.211	32.8339	0.769149	50.662	0.215111
IE	6.00055	6.00055	37.4891	166.12	111.778	161.718	108.574	6.58715	74.0534	43.2249	21.1644	0.939332	1.63204	3.17364	3.56061	19.9832	5.18071	0.430371	8.02801	0.625531
IE	13.7245	13.7245	25.0237	460.59	150.879	59.6457	56.4083	4.54735	158.727	1083.42	637.949	4.35056	1.37067	3.32536	2.00566	19.6121	0.293494	0.038885	8.1376	3.37109
IE	7.19187	7.19187	29.9517	869.511	260.134	39.5229	80.7596	9.95664	154.25	856.375	578.062	15.3387	1.48713	4.41827	2.65361	4.12391	0.150912	1.11763	12.5879	0.667892
IE	11.5052	11.5052	98.649	1011.73	346.651	24.752	62.0959	4.98501	157.76	38.0687	13.5462	22.6952	6.66778	9.29623	3.92309	49.8229	0.465449	0.292833	35.5647	89.2156
IE	9.53234	9.53234	25.6073	476.924	141.898	19.0051	128.37	16.6853	75.7203	44.9888	23.8317	3.55689	6.52266	4.17971	0.736842	4.02227	5.07428	0.236673	3.71529	51.2381
IE	10.7383	10.7383	2.42197	400.353	107.431	151.991	70.5148	5.19623	157.138	1719.68	1091.04	3.14822	6.21515	2.9343	2.14415	25.905	1.25572	0.790082	10.9587	54.0817
IE	7.85744	7.85744	66.3464	1003.97	287.014	14.0265	18.0854	6.44265	62.6324	54.8653	32.5663	3.74988	7.11524	7.33445	3.89295	2.10603	4.37437	1.04775	4.10041	37.6443
IE	10.7287	10.7287	0.426697	1163.28	370.534	436.401	61.6353	16.6147	189.198	1153.35	576.259	4.84267	1.66349	4.63644	4.07458	2.66603	4.15847	0.0719946	57.226	154.435
IE	19.1069	19.1069	27.2922	630.995	69.9953	115.476	184.11	6.11651	243.342	864.252	509.728	2.18845	3.88037	5.94962	2.35728	9.85878	5.16961	8.18541	16.3093	1.32986
IE	13.9409	13.9409	93.4071	1429.07	138.7	7.35047	103.017	11.3131	142.533	58.4699	28.0679	3.84101	1.23884	16.4761	3.91111	16.036	1.0055	1.45796	32.6285	24.5207
IE	11.5092	11.5092	54.3834	599.564	270.397	40.0563	59.8927	12.921	187.588	43.0731	21.9554	2.90113	9.59213	12.1432	1.24369	22.1441	4.73745	8.02083	48.6642	3.83628
IE	9.28432	9.28432	11.8973	809.646	339.781	19.8285	48.9023	2.08692	154.651	15.2557	5.06713	6.03667	5.80775	9.09726	3.26424	24.8905	60.2143	0.153835	39.8153	54.9505
IE	5.1028	5.1028	0.302642	518.3	174.819	16.3557	64.9506	13.7896	181.923	42.2222	11.9532	0.16743	3.24572	4.34729	2.60126	16.1436	0.0823868	0.401656	7.369	6.63456
IE	5.13232	5.13232	30.274	941.672	222.27	1.15323	49.0892	3.13866	88.9038	15.4612	5.00428	5.38953	5.91551	2.74775	5.04763	18.9609	6.07385	1.41423	5.27094	6.85895
IE	17.5133	17.5133	26.716	399.506	73.037	69.1196	84.9861	6.87861	135.885	680.768	353.678	2.75034	3.50049	3.26475	1.22157	14.2021	4.71285	0.562144	6.29403	0.645834
IE	8.77651	8.77651	11.0763	156.402	91.495	379.398	69.9125	23.5353	163.756	2516.83	2125.17	4.05542	4.71591	1.69403	1.95378	8.55777	6.34314	0.899663	3.57773	1.30384
IE	6.92738	6.92738	15.5123	360.806	107.058	10.8626	80.2331	23.8303	90.7884	80.5744	41.8115	3.82909	5.16088	2.07474	1.36872	9.71679	5.50069	2.47202	5.57516	1.07193
IE	27.3525	27.3525	43.8714	554.913	111.265	154.078	43.239	1.72918	308.623	189.954	77.124	7.8258	23.4331	1.51969	1.44936	0.651481	78.4578	9.82585	9.695	2.82974
IE	17.4833	17.4833	34.0806	1042.09	163.003	8.79004	118.737	15.7624	186.597	18.6127	7.04895	7.02347	21.4944	2.10909	1.77457	20.5776	8.65978	8.97499	13.5536	1.02088
IE	23.8367	23.8367	0.565042	301.188	184.745	127.011	52.7841	13.2033	188.413	2187.56	1425.84	5.17039	2.46203	2.044	0.938403	0.202178	4.67946	1.43119	5.03196	1.21369
IE	20.8428	20.8428	12.9449	407.974	197.428	69.4178	136.3	35.6685	194.384	358.112	248.825	1.94284	7.37998	1.10829	0.855981	1.14593	2.75647	0.566387	1.68634	44.4154
IE	18.6579	18.6579	34.127	329.181	327.246	88.3321	44.3995	14.5722	153.766	121.013	46.8765	5.44449	4.59112	0.556024	2.00976	38.5082	5.87345	0.249493	5.76271	1.055
IE	14.1986	14.1986	22.6139	267.617	158.044	220.249	3880.8	4.30847	128.165	671.517	421.069	2.78328	9.20196	3.78255	1.45097	0.189993	4.83413	6.19879	1.50151	1.40823
IE	19.1104	19.1104	40.6351	641.416	28.4805	150.231	64.4906	12.9812	219.163	367.29	187.883	0.578163	4.46825	9.51465	1.27476	9.05312	26.2028	0.308935	35.1548	2.98253
IE	11.6979	11.6979	40.8213	638.176	204.97	221.431	160.35	20.1619	341.779	1244.34	510.377	9.34782	3.08493	9.47805	1.74729	1.59835	4.69968	0.914928	9.6829	72.416
IE	10.0459	10.0459	52.8285	849.36	43.2037	118.072	109.573	4.15231	284.435	140.758	80.4291	3.54556	5.89454	10.2198	4.01097	2.13139	5.52459	0.728488	29.8571	36.1107
IE	8.6422	8.6422	97.4013	1796.39	183.949	5.67321	64.0541	5.8822	207.803	14.3524	6.27451	4.9061	3.68882	26.4448	4.06433	56.654	3.89024	19.9692	16.2318	98.6343
IE	12.9118	12.9118	43.7306	1129.1	299.429	40.9951	95.8284	12.0894	278.99	234.853	148.287	3.3349	2.28424	16.3282	3.34024	43.1754	6.63088	1.00651	19.8173	66.285
IE	13.1618	13.1618	63.7396	1021.71	36.5315	69.4196	131.526	10.8319	225.967	682.421	409.693	6.07587	3.66335	16.1238	3.76823	40.546	0.269222	0.649456	19.0311	66.4622
IE	13.989	13.989	55.2361	808.116	149.023	3.91379	37.1627	8.50347	66.1362	8.22286	4.88926	3.25351	8.65846	5.35393	0.838634	2.38478	8.11138	0.945773	4.27746	163.751
IE	48.3521	48.3521	42.7432	1479.01	128.796	3.42255	61.831	8.00821	193.854	15.1697	9.88694	7.78873	4.77413	4.73509	0.853932	4.75483	0.583066	5.12957	16.6792	1.06645
IE	37.4687	37.4687	48.3241	1515.25	91.2102	8.1113	28.1113	10.4583	124.404	14.508	5.67444	4.25586	2.89039	7.61003	3.14736	47.6225	1.3138	0.799543	1.00506	0.10429
IE	12.5017	12.5017	59.1344	866.765	50.0429	2.87728	35.6707	22.0446	124.199	15.5271	9.25243	4.7436	3.78792	27.3996	3.57211	22.0766	6.27335	0.814563	13.7866	13.6704
IE	6.45272	6.45272	55.694	791.217	88.6358	4.26563	39.9563	9.55493	91.535	13.6279	6.72007	7.12014	2.843	24.3167	5.3516	41.5802	0.459934	2.21048	14.6906	12.2827
IE	8.24973	8.24973	0.460744	487.845	107.624	83.5699	60.7257	9.81944	226.461	83.1603	22.811	5.34262	5.71601	22.9992	5.53767	5.91086	1.60121	0.693101	13.9283	96.0964
IE	9.2161	9.2161	52.3372	1249.18	41.5816	7.55206	102.211	9.6652	231.034	15.1502	8.01929	13.9078	5.20077	15.8067	3.44373	4.43864	2.59463	1.37189	10.3582	77.8926
IE	28.1605	28.1605	38.5983	786.738	144.878	79.0115	127.915	13.6401	140.067	1060.32	660.937	0.607955	3.02739	1.15204	0.98213	3.14656	0.257276	0.393552	22.3144	1.71441
IE	62.6986	62.6986	34.7103	935.407	38.1928	7.80396	29.4972	6.25856	128.584	38.7661	15.2976	7.18877	7.90397	1.67401	4.88147	17.2307	5.08159	0.370501	12.4843	0.267961
IE	41.005	41.005	65.0099	930.658	415.096	6.0217	24.8683	14.9985	155.4	2.17554	5.16639	6.81953	19.2858	3.82587	4.23476	36.0174	3.09213	0.786036	61.5363	17.9335
IE	39.339	39.339	28.3177	610.705	86.5383	59.5917	20.8919	4.4958	168.46	415.283	251.918	7.55823	9.59231	2.73674	2.49056	30.5919	9.22972	1.58717	3.35571	41.5206
IE	27.1747	27.1747	23.2978	374.115	67.9589	31.8222	71.6867	25.0365	116.237	45.7733	51.3748	4.69652	8.78905	0.234711	1.67514	5.12758	0.929306	0.26797	5.37051	0.808877
IE	32.815	32.815	41.7706	562.388	149.978	3.5105	73.8524	8.39257	44.5455	14.0037	6.01725	3.15733	4.4674	1.06557	1.11417	8.02744	0.759612	9.35816	3.55516	10.2415
IE	15.6182	15.6182	30.9153	705.84	120.238	90.1837	34.0145	5.82431	155.815	633.436	303.22	3.90003	8.79789	3.60282	2.21363	14.1224	1.17799	2.149	3.07176	15.5129
IE	15.2188	15.2188	0.726088	483.42	61.4582	83.8054	49.4253	7.25158	122.081	204.78	172.023	0.650419	2.02705	0.720981	1.45942	14.7715	4.42859	1.94677	4.37678	0.119522
IE	20.3074	20.3074	18.783	831.202	31.0209	14.4461	291.705	35.2626	106.474	46.812	23.4673	4.43654	10.2051	1.15501	0.885321	0.190221	7.68253	0.628779	6.99715	0.481906
IE	34.7988	34.7988	38.6871	1101.95	45.5964	12.2209	80.4828	24.7052	79.1743	36.9232	15.4657	17.1559	8.00745	0.419605	0.333607	21.7032	8.05883	0.189527	7.56922	0.467959
IE	56.6633	56.6633	43.714	1051.55	301.273	3.93327	36.8726	14.6688	116.274	6.17686	2.69189	2.77231	5.35419	3.33923	3.34263	38.3824	5.42761	10.8596	17.1991	1.15326
IE	29.2516	29.2516	26.2098	802.168	190.686	12.3149	92.455	15.368	94.7159	5.82703	4.0696	3.42039	10.4067	0.65744	1.86506	6.90287	1.71146	8.45666	6.75638	8.32625
IE	13.4752	13.4752	34.4399	733.402	27.6543	14.8446	92.4635	6.68585	80.145	78.2024	46.0752	4.37291	4.01796	4.06088	1.98431	2.84175	5.17785	1.72604	7.82491	4.76301
IE	12.547	12.547	42.2573	903.39	59.2665	14.6209	67.2592	30.864	139.39	32.1837	19.1196	4.44811	2.84879	7.55637	5.33764	4.22762	6.14706	12.4073	50.6627	11.059
IE	13.5727	13.5727	62.0446	736.437	177.981	1.48639	80.9173	6.31318	86.4224	14.1928	5.68273	4.87596	5.65282	5.00066	3.35189	23.3759	8.82436	2.52526	11.1373	4.41224
IE	16.5521	16.5521	2.6027	1174.17	30.7251	8.26715	35.4944	5.49823	56.7841	43.2354	21.4177	3.73799	3.87823	6.00084	1.48537	2.44612	8.59389	1.09317	5.65775	7.47292
IE	27.5526	27.5526	0.98622	1242.99	55.9466	8.75014	54.4115	3.04349	72.45	9.7649	12.4877	10.2957	3.08152	4.04051	1.51906	2.93423	7.68452	0.953125	11.4064	5.11703
IE	23.8784	23.8784	54.0501	359.316	26.2694	268.739	102.818	6.37366	260.534	2441.47	892.59	5.02645	4.8441	1.78944	3.12208	2.7828	0.353459	1.25435	2.27832	50.8067
IE	35.2243	35.2243	46.6814	757.149	293.836	100.819	70.0449	29.3565	125.773	580.048	214.377	6.73647	1.4174	2.62224	0.392107	17.3326	2.2464	0.650623	19.4834	2.07056
IE	13.2825	13.2825	30.2081	619.698	255.468	22.7315	96.1546	10.1899	147.956	244.551	96.7547	4.6463	5.45548	2.27781	0.850939	16.9399	2.35697	0.800437	10.9559	82.2311
IE	32.3396	32.3396	44.7454	699.577	299.227	62.7815	98.7296	11.9165	228.428	631.73	249.756	1.66844	3.38234	4.33664	5.14529	32.286	4.42453	0.356214	7.76078	1.68639
IE	16.2198	16.2198	32.7121	784.853	136.028	9.11	97.222	11.3491	133.137	101.931	30.1928	23.8646	8.87425	3.02915	6.07998	28.149	0.0419841	0.579221	4.12053	77.7623
IE	19.0166	19.0166	35.5175	499.973	39.7838	72.7595	81.28	18.1304	142.793	661.149	335.109	0.903557	2.78003	0.523666	2.35218	16.1125	3.46319	0.233112	3.15696	0.976023
IE	8.19506	8.19506	49.2422	1226.51	62.3085	6.51645	49.9962	6.23269	65.9783	30.8053	14.6014	1.45144	7.97024	5.36164	4.77993	54.6463	5.5393	15.5459	18.8159	15.8144
IE	13.8302	13.8302	74.7212	806.696	107.347	109.608	67.02	6.16555	169.517	2980.28	1042.59	0.99359	3.78507	19.7512	6.67987	110.023	4.57551	1.06671	11.9711	12.5815
IE	38.2276	38.2276	35.981	484.025	113.376	22.3979	31.6385	5.10163	97.3925	64.033	29.0622	6.24233	11.8996	2.65861	4.04315	82.964	3.82367	0.390025	1.26173	6.95441
IE	21.3324	21.3324	40.1829	497.699	199.73	51.1465	105.157	12.7831	158.445	1550.86	461.593	1.74895	1.66077	9.60561	3.9772	19.4114	11.719	0.157102	11.4382	0.078172
IE	21.389	21.389	12.3254	351.964	206.065	344.337	38.0911	7.37309	254.026	400.665	173.059	9.42787	4.38064	1.05658	3.66411	50.1153	10.3734	0.229507	2.93726	3.14538
IE	13.7531	13.7531	32.9312	633.46	10.822	46.2139	60.8495	4.2953	164.752	181.172	90.1932	14.6185	12.6573	2.11675	3.86221	40.3484	6.52631	0.565258	0.980391	1.43625
IE	33.7304	33.7304	35.454	300.079	33.6871	159.144	194.528	34.2533	203.703	2148.89	902.891	3.47896	2.72645	2.68243	1.38808	11.3571	4.32129	0.891169	2.88907	2.2793
IE	75.4998	75.4998	34.8093	447.79	123.846	25.7559	86.1528	37.6024	152.797	119.389	51.6913	11.1313	3.4265	2.06509	0.794759	24.6443	3.78466	1.22356	4.72055	1.9881
IE	18.3112	18.3112	32.6224	572.654	155.046	92.8599	70.7128	12.8136	174.547	296.041	148.782	0.656154	6.89635	1.56524	1.42327	58.36	5.93509	0.2094	8.8338	7.12826
IE	19.9016	19.9016	76.244	1340.96	331.135	39.8621	28.4894	11.684	153.542	276.263	80.3675	5.00954	6.64797	11.3585	1.94423	178.084	3.63715	0.90129	12.2509	8.98636
IE	39.1212	39.1212	33.0429	974.957	2.05811	45.5544	50.6294	5.1328	150.756	246.086	140.977	4.45762	4.26126	7.34328	1.46481	55.2317	4.12862	1.31351	4.30085	60.1896
IE	8.72066	8.72066	46.0515	1039.59	66.5103	54.8494	45.0273	5.10812	134.497	435.492	291.386	0.629428	5.72213	8.73116	3.65177	23.0368	62.3952	0.060149	4.14026	0.559617
IE	5.28731	5.28731	114.711	1331.97	242.536	3.35776	34.8698	1.88411	56.8626	10.7979	5.75745	2.91851	2.42578	17.2449	5.95033	87.3	3.52973	21.5897	57.6586	6.49629
IE	7.02554	7.02554	54.1814	828.488	197.316	46.9667	86.5587	4.43498	315.785	2127.71	1304.04	16.4252	6.98389	9.19702	1.21376	21.4518	1.96932	0.641313	21.6164	1.68712
IE	8.01403	8.01403	23.6742	570.663	134.075	499.484	164.658	5.58574	422.09	3249.61	1572.87	8.59158	1.32713	0.982873	0.938851	83.3408	3.36637	0.123878	4.44498	6.24278
IE	15.6264	15.6264	45.0448	588.153	241.874	96.1537	72.2121	8.19018	199.243	1007.49	529.37	1.27758	1.83636	2.52468	3.29416	21.685	5.48421	0.28405	25.2432	125.845
IE	19.9311	19.9311	0.172776	614.812	238.69	14.266	42.349	6.50587	77.8798	50.7542	12.0644	1.19255	9.03281	4.32255	2.50482	13.4522	5.8636	6.87416	6.70039	1.89401
IE	19.8956	19.8956	80.1112	1487.8	274.023	9.36144	26.831	14.0841	187.001	49.7773	25.1315	0.520375	9.51978	0.477447	1.75127	33.1535	9.70694	0.253486	17.1485	0.0631582
IE	12.4161	12.4161	23.457	287.431	148.638	61.2863	125.051	9.46152	135.401	53.969	65.7182	4.41372	2.80818	1.80572	2.57436	3.38148	6.84023	0.599723	10.8599	1.76143
IE	30.457	30.457	94.4189	1274.12	403.144	3.14944	18.9954	10.0092	52.7063	14.6802	8.41753	2.45623	9.3118	2.61215	4.66459	28.8497	9.26179	1.59339	12.2952	6.59793
IE	5.4787	5.4787	20.1489	393.384	170.809	221.479	108.908	16.8026	133.02	1986.49	984.302	2.72767	1.1919	1.79845	0.658035	11.4336	0.221382	0.708349	7.46067	0.748393
IE	6.79265	6.79265	5.15187	433.489	136.326	27.8955	87.3668	6.25556	154.813	192.152	76.3921	4.77769	3.12031	1.52338	0.858176	4.47343	1.74852	0.613385	0.828325	20.7871
IE	13.3378	13.3378	1.63541	513.605	186.787	40.6021	94.1098	5.93158	140.36	91.9664	33.4492	2.036	6.15275	0.925515	0.749115	12.5832	62.8753	6.64178	1.85469	0.926434
IE	9.22022	9.22022	29.049	260.814	37.8553	127.717	47.2743	3.10636	192.561	1831.84	1406.48	4.4274	4.78659	1.619	0.749167	4.6172	3.92526	0.70584	1.23159	1.19641
IE	6.44815	6.44815	1.36522	522.616	334.117	5.38732	52.7056	7.60507	105.825	10.9748	6.71879	4.0453	5.28556	1.59585	1.40126	16.2312	2.57198	2.81768	3.03429	12.9336
IE	10.8584	10.8584	17.5041	468.01	269.398	126.766	162.346	15.1453	219.442	624.551	377.401	5.51354	9.65171	1.81166	0.518497	12.9795	2.55122	2.24569	3.48897	10.3074
IE	7.97276	7.97276	27.6751	421.064	167.17	52.5135	131.479	6.61125	198.688	180.289	78.7587	5.09111	6.07834	1.03308	1.60074	7.32156	46.8328	1.56121	3.32809	0.109103
IE	5.39575	5.39575	17.0907	591.526	132.114	32.1369	134.699	6.86224	123.18	177.711	106.496	11.8194	1.15867	0.916516	0.796333	14.3327	2.69071	0.89845	7.29241	1.48298
IE	12.4141	12.4141	1.35314	644.912	327.799	122.375	128.083	13.5946	201.225	280.878	141.868	14.0412	10.5291	0.570746	1.92944	15.1161	0.905314	0.112931	1.34754	6.16966
IE	25.0453	25.0453	44.2248	863.288	217.957	3.30326	97.7183	12.0279	47.0174	5.85257	3.18189	6.46997	6.59975	2.51973	0.903848	5.56509	8.32164	0.925396	7.68762	13.8
IE	14.1677	14.1677	35.415	607.155	237.12	70.4167	41.2044	18.6412	148.619	60.0881	36.3548	2.8342	15.7882	1.01387	2.04104	0.390008	0.653647	0.28065	5.81251	0.633316
IE	30.9446	30.9446	44.5042	1071.28	304.858	5.23613	92.4121	15.69	36.5391	4.93572	4.30123	6.58933	4.87572	1.68322	2.1871	38.7744	0.767635	0.40331	0.546106	22.054
IE	46.0007	46.0007	46.9639	577.917	257.138	1.45332	81.0718	10.1428	26.141	10.0381	5.87464	1.61116	2.35454	0.288199	0.65795	12.2483	1.2504	9.32182	4.37111	11.8192
IE	24.6743	24.6743	54.6567	1293.89	434.554	8.78532	12.4525	5.59265	179.115	21.0887	11.1215	9.68123	5.93577	1.54494	6.35192	18.0511	6.34856	0.422804	14.0923	1.61561
IE	13.3272	13.3272	42.3205	492.477	272.81	50.5388	147.826	15.7676	189.556	197.135	135.041	6.88404	7.38303	2.17162	2.39912	10.4448	2.72024	0.216842	12.6902	2.15287
IE	14.1356	14.1356	55.979	1016.4	266.247	5.17124	66.5239	13.2956	151.718	13.6276	8.41037	5.70357	14.4409	5.10312	2.47295	17.8173	2.72304	13.7252	27.1665	0.094285
IE	12.2317	12.2317	33	634.366	205.248	25.7097	87.1665	28.7721	157.611	80.3584	39.1596	15.6342	11.6255	1.50358	1.47377	15.588	3.84458	0.420151	3.7556	6.49599
IE	11.8921	11.8921	0.761787	794.494	349.894	3.30649	74.3221	26.5375	80.9237	5.24245	2.62575	1.86866	11.561	1.9144	2.25814	2.87876	3.43453	0.419465	9.34253	3.3845
IE	7.5897	7.5897	35.3544	661.39	29.6296	1.87504	208.306	12.0231	83.8312	9.37584	5.16569	4.43246	12.3184	9.56491	1.86915	30.8936	3.37673	0.657216	13.0572	2.19288
IE	40.2681	40.2681	0.0924062	709.711	297.154	17.9895	127.868	11.9727	146.444	34.0446	20.0988	36.1458	2.42853	13.9507	1.62481	0.739413	2.31784	0.9129	12.8387	57.1453
IE	30.4973	30.4973	25.5394	414.365	206.095	43.9287	60.5356	5.35755	154.97	237.14	180.552	5.40073	1.71398	2.15662	1.05594	33.7773	24.8992	0.284334	4.44368	39.1704
IE	12.7219	12.7219	32.2031	710.883	101.427	93.1467	52.2278	3.87194	218.237	1119.17	630.288	4.48397	3.86493	3.88263	1.97578	25.1261	0.978923	0.979369	0.538318	14.346
IE	24.1558	24.1558	30.367	775.89	87.1956	35.0676	53.511	6.33978	150.353	76.3308	45.6691	17.123	4.55856	4.50309	1.56076	5.27662	0.498222	0.344396	5.70082	6.50348
IE	9.52111	9.52111	62.378	1448.55	169.217	2.57188	69.9399	8.88229	127.582	13.2387	4.04257	5.34433	5.23412	2.38295	3.85951	24.8106	0.848664	0.228285	10.1702	0.540763
IE	11.5347	11.5347	0.673958	721.778	289.018	11.9702	53.9167	7.05912	89.9179	20.8663	11.7339	3.5232	5.63761	9.86833	2.07842	33.879	7.97581	0.981046	0.682509	4.58647
IE	12.4898	12.4898	34.4649	673.461	144.713	19.7995	56.9766	6.18094	137.929	164.956	66.2701	3.33443	2.44488	1.04084	0.212962	8.3868	4.14618	0.574664	5.33121	1.64892
IE	11.2647	11.2647	56.3712	443.916	310.307	1.30817	58.375	3.47605	86.5688	3.52909	2.73688	1.85555	9.66925	2.68702	2.30718	44.9669	1.13918	0.863411	27.2604	0.177314
IE	12.5434	12.5434	38.8068	1277.12	81.9012	1.89135	105.572	13.8752	91.1224	10.1011	4.07895	2.98348	16.4841	11.674	1.56084	3.57071	3.75815	1.21224	9.97126	39.0083
IE	12.8179	12.8179	47.6947	635.678	285.503	154.059	58.2357	3.55511	358.591	725.857	399.773	7.66362	45.1828	1.5735	1.38527	0.593296	2.90283	0.483718	2.73937	26.3712
IE	23.0998	23.0998	22.8045	420.647	180.33	72.3364	244.372	2.82016	204.346	160.982	91.2207	5.00741	11.705	4.77936	1.03099	20.4583	13.4648	1.4276	5.65352	24.6462
IE	9.47957	9.47957	52.57	977.42	241.821	572.396	65.2707	5.4748	445.147	3954.92	2150.53	2.16567	1.67463	11.8905	2.35388	46.476	0.0823282	14.5682	25.7253	6.85846
IE	10.5509	10.5509	76.4843	1085.61	281.689	52.5011	17.9856	2.76856	294.389	128.734	104.262	6.04414	2.78275	6.33033	7.16173	53.8961	3.15792	1.06922	23.9272	2.3083
IE	7.84278	7.84278	40.4881	749.287	226.622	37.0867	56.6675	26.5025	200.148	154.07	96.3445	9.41004	1.21396	5.03243	3.87604	22.181	1.32778	11.6863	14.9366	1.51931
IE	13.0037	13.0037	48.0916	825.83	206.122	268.318	27.5632	4.71341	305.547	1352.88	914.167	3.16649	2.83992	8.78211	1.98115	2.38635	0.0973769	1.66151	9.21483	7.69059
IE	5.93002	5.93002	38.3552	1022.13	179.875	41.0356	63.336	11.7084	168.18	113.937	86.8865	24.7346	2.40574	3.72827	3.2784	51.0235	2.23826	1.11672	0.768616	1.47722
IE	7.9375	7.9375	124.626	1322.96	245.85	121.276	31.5663	5.88273	183.487	929.592	643.304	21.9245	2.01808	15.1815	5.73714	61.4029	3.48432	1.13817	22.9169	27.6178
IE	6.20896	6.20896	16.7156	625.224	94.6112	32.5855	259.635	21.245	186.524	190.626	111.353	6.19969	0.628629	19.5751	2.21982	34.4372	3.01268	0.38572	5.4964	1.11384
IE	7.96906	7.96906	1.80296	791.913	143.504	46.0392	37.419	4.63459	182.506	865.119	519.711	2.78865	1.99885	4.62295	1.63228	27.0588	1.03598	0.482218	11.7461	1.76084
IE	6.83669	6.83669	42.1148	900.59	223.182	99.0854	30.3043	4.12347	155.689	438.989	267.885	14.7392	1.41403	8.85236	1.31343	24.6909	2.7289	0.231508	14.8242	0.271892
IE	5.94541	5.94541	35.7267	945.826	229.753	12.1415	46.3494	3.63152	160.324	50.1388	39.4107	0.440447	6.52181	8.4876	2.09371	30.7333	3.38813	1.97951	7.9764	0.991479
IE	12.7948	12.7948	57.2838	701.34	81.1319	5.1932	45.6367	4.46284	76.7709	64.4664	50.0951	1.49976	2.87889	11.9227	2.45208	0.777855	10.2135	0.139448	10.6632	5.07862
IE	3.70263	3.70263	56.0284	902.158	240.114	80.4426	62.3936	9.97106	175.599	510.882	382.162	6.62292	0.908284	3.25347	2.18966	4.37828	1.67316	0.17681	0.66659	0.710625
IE	7.03193	7.03193	78.0667	917.282	172.354	106.795	26.8536	7.54416	253.554	812.292	553.887	0.707341	1.85522	8.49133	5.42586	70.8471	1.73233	0.402876	21.0138	2.0121
IE	24.653	24.653	39.3651	1579.98	23.9003	5.97375	63.5357	8.31103	80.0986	19.5242	14.9789	15.8692	13.6082	3.06061	1.51466	24.7477	3.08078	0.245864	32.1491	4.27243
IE	14.7803	14.7803	62.1484	1407.55	37.4788	4.83774	45.2852	5.09915	214.478	8.04259	5.06464	26.0034	10.5036	14.3546	3.69662	46.3383	6.79785	0.189258	22.6542	0.240654
IE	40.8984	40.8984	46.2657	1083.22	5.25535	22.9787	76.9991	4.46246	150.867	137.097	78.293	8.63342	15.7031	72.6212	2.59055	15.7246	3.6844	21.8948	16.4874	0.236959
IE	67.8301	67.7332	38.0547	777.062	14.9212	43.6886	53.5853	3.72543	122.367	357.875	207.576	16.9329	7.75019	9.33384	5.75336	29.4968	144.279	0.507353	4.27973	2.06777
IE	21.6323	21.6323	0.197723	813.792	21.6413	25.8125	131.242	21.5658	131.843	68.1727	39.4309	2.7653	5.92501	4.56461	0.631068	22.4972	0.85613	0.104483	1.29842	1.65214
IE	29.3938	29.3938	64.4298	1325.04	31.7461	1.33358	33.777	4.10442	123.73	6.82562	4.99194	1.48233	9.73658	23.492	1.96279	29.3561	1.99579	0.943229	15.1498	16.4952
IE	14.4645	14.4645	1.50762	894.895	45.0122	12.4891	80.6948	13.6521	202.464	162.46	122.079	4.44024	10.642	6.62216	2.01258	3.70902	3.83342	1.31061	7.7024	1.50879
non-IE	5.01853	5.01853	123.061	1411.64	423.003	0.583585	92.1071	1.24923	34.0331	7.16771	3.25919	26.5275	2.7369	27.7023	6.98357	38.7582	10.1132	19.5367	45.6886	115.999
non-IE	5.26639	5.26639	0.944161	1963.85	432.747	1.0397	73.2546	1.33819	71.2046	12.4788	6.24873	23.5433	2.26087	28.0054	5.36537	33.4313	8.10907	15.9523	36.8478	0.927185
non-IE	5.10719	5.10719	92.2865	1185.78	325.686	0.21845	54.6354	2.09872	214.291	8.51921	4.64329	8.88188	1.84107	20.5892	5.35578	64.5906	0.559586	0.377281	37.3679	120.199
non-IE	4.87459	4.87459	88.2146	1594.29	426.693	3.76404	60.6752	2.4841	31.4711	3.72578	2.53419	6.45617	1.26885	18.0827	6.04312	28.2585	0.760654	2.45683	15.758	27.1941
non-IE	5.29562	5.29562	78.4913	1278.21	396.339	2.46946	85.988	1.86997	25.8959	6.4042	4.73187	0.333901	1.28693	15.1917	5.75912	24.4799	2.06249	0.68229	27.9281	127.622
non-IE	5.09856	5.09856	73.4778	1472.37	335.868	5.92572	64.4267	2.35499	133.798	39.7966	19.6984	0.40715	2.98782	13.5578	4.96821	37.6143	1.87356	16.6376	37.6495	19.1704
non-IE	5.53908	5.53908	74.8254	1281.76	223.487	0.857825	65.4156	3.40865	36.5366	2.77201	1.40478	24.7073	2.04515	15.6976	4.59461	45.7789	11.641	16.919	39.4673	18.4466
non-IE	5.2162	5.2162	83.8893	1871.37	307.975	1.44815	46.0815	0.629346	47.3035	10.921	3.95132	17.8854	1.12526	18.8471	5.37942	29.2805	1.74259	16.8475	73.1485	87.779
non-IE	5.94964	5.94964	2.44271	1290.45	327.646	0.140133	30.3037	3.68523	69.5145	10.7443	3.25071	0.32297	11.2522	14.4861	7.13141	45.6785	10.3503	1.5977	43.7304	11.3894
non-IE	4.62438	4.62438	91.0315	1752.05	452.039	2.24574	74.5798	7.80529	39.8274	4.71195	1.40518	2.34453	1.6067	19.7139	7.05668	3.5648	1.89582	0.663035	42.7223	3.146
non-IE	4.69946	4.69946	38.1126	1532.23	375.515	7.84095	53.9389	1.95528	175.084	8.61279	2.69889	11.2128	4.31528	13.5304	3.3542	33.8916	0.141697	14.2556	17.2808	161.472
non-IE	5.61908	5.61908	105.261	1683.84	452.41	2.73618	28.283	1.88088	46.9221	13.6483	4.86543	20.958	1.51701	17.211	8.87093	95.1206	0.437936	0.385199	65.9641	54.442
non-IE	5.41646	5.41646	102.035	1312.87	433.005	0.34058	61.2518	4.12706	35.8656	10.435	3.05401	17.35	2.76858	17.1684	7.53967	36.8643	0.0413496	17.9852	65.06	33.6225
non-IE	6.01978	6.01978	88.8826	1459.62	282.349	1.10081	80.6438	5.13713	39.1275	12.1579	5.26816	13.8154	1.30904	14.2448	5.74987	31.3683	0.964776	16.9979	74.8331	32.8176
non-IE	7.64076	7.64076	109.062	2556.17	903.336	3.04426	63.4291	1.83076	27.1308	9.5899	11.8275	4.77475	2.08525	26.6871	5.84262	39.2534	0.0923046	1.73569	18.1116	272.972
non-IE	5.78475	5.78475	97.4121	1465.98	747.111	0.0798354	84.0249	2.79171	34.2228	4.27402	2.89925	0.304664	0.705298	16.6436	5.30247	33.2807	9.34505	0.539828	28.0088	28.9499
non-IE	7.10634	7.10634	0.247561	1640.64	464.304	5.23949	43.4094	7.984	67.9394	95.1466	39.4261	15.7547	4.02453	34.8879	7.11366	74.8636	0.703014	2.1471	140.409	20.745
non-IE	6.45691	6.45691	129.959	1775.22	757.222	3.44703	33.9332	9.82261	40.3262	4.46112	3.46719	12.2884	1.37523	32.8704	9.08747	49.9521	8.4591	0.694209	121.991	38.2264
non-IE	7.42208	7.42208	0.91638	1536.63	585.263	0.342078	77.7142	3.69748	42.9896	12.1072	11.2106	10.4278	0.856398	44.3821	8.85014	101.761	0.987345	20.3333	121.285	50.8697
non-IE	11.816	11.816	0.133768	2114.77	608.519	1.85872	49.5384	1.53135	25.4894	7.8407	6.26186	3.56583	5.34902	33.2396	8.03245	42.1198	6.60352	0.869195	199.32	134.022
non-IE	4.84098	4.84098	1.63473	1991.89	993.015	0.649046	33.5688	4.556	32.6437	2.84433	1.66544	8.43083	1.6921	42.2948	6.19993	92.1864	0.569421	1.23709	38.6374	107.521
non-IE	5.60541	5.60541	101.72	1461.73	326.111	0.533143	53.2888	2.14377	46.9797	9.43384	4.89696	17.0745	2.87556	49.68	5.24029	2.9104	0.603394	17.7077	32.4162	26.2271
non-IE	6.845	6.845	0.5468	1617.22	318.805	2.97384	69.2652	3.21777	30.6738	5.18371	2.61624	2.03621	2.52615	44.5408	7.55178	80.5045	6.66394	0.176265	107.117	14.6844
non-IE	8.01423	8.01423	90.6604	1733.08	493.321	5.95135	60.7642	2.28544	29.6776	12.0547	6.20814	3.32723	1.70221	31.2683	6.28482	51.5071	4.91973	0.860199	81.5088	31.6925
non-IE	5.9189	5.9189	48.0098	1768.27	575.648	1.47767	63.0169	2.96499	20.9926	2.78576	2.06477	2.92122	1.45661	37.2998	4.49267	27.4602	7.86225	1.37462	111.955	3.55524
non-IE	10.5128	10.5128	96.5962	1383.47	328.7	7.37945	50.3698	7.00647	41.7959	9.96607	8.85389	6.00287	1.44171	40.8992	7.51213	1.08622	8.95216	0.328965	8.77518	8.57175
non-IE	6.07039	6.07039	55.1221	1761.67	389.312	0.484168	35.2401	2.05149	27.239	2.01989	2.25963	21.4457	9.632	31.7998	7.75902	97.1015	3.01393	1.34383	40.5747	0.673828
non-IE	6.85669	6.85669	80.8847	1391.94	389.282	9.25727	84.4337	1.82851	20.2969	2.03294	1.57605	2.88271	0.371655	37.57	4.53112	45.7995	0.0304752	1.7676	134.66	26.9381
non-IE	7.70958	7.70958	53.5609	1599.77	660.465	0.948813	38.8937	0.681765	125.064	11.65	4.6656	43.4368	2.99728	8.04417	6.16149	27.5267	7.03228	20.0556	22.5297	91.6559
non-IE	7.18037	7.18037	73.0759	1223.99	541.937	6.15887	46.3205	4.88533	142.985	24.6192	8.35973	53.3038	2.45701	0.808678	5.16636	28.5213	9.12881	22.4969	20.671	70.5319
non-IE	12.0331	12.0331	72.918	2114.67	551.445	5.37963	32.4212	3.84559	134.589	22.0867	11.2871	35.6118	2.02288	8.24365	8.41806	18.0362	0.355935	2.08579	58.0908	0.882526
non-IE	4.97704	4.97704	73.9116	1522.78	602.353	4.24911	69.643	4.68917	94.6959	6.63702	3.18852	14.8829	1.99221	6.08502	5.37373	64.0279	0.954213	18.7651	20.4453	22.7627
non-IE	4.69484	4.69484	48.1052	794.212	315.526	2.72516	31.6966	3.73306	80.0057	10.7731	4.55905	7.48159	1.30122	4.95449	3.39136	20.3693	5.313	15.6543	11.0083	5.85487
non-IE	8.47645	8.47645	39.9109	736.994	568.774	0.280982	117.603	3.79114	120.648	16.231	5.76044	40.6167	1.84471	5.34806	3.15073	1.3911	56.8902	15.8744	5.1049	0.753221
non-IE	9.41633	9.41633	31.0044	2006.58	534.479	1.95068	122.212	9.48409	119.934	7.34102	3.42073	24.1941	6.99589	2.1952	6.90659	44.216	5.79259	2.61935	20.7372	2.6108
non-IE	7.90853	7.90853	54.4748	1488.48	614.042	0.659734	30.4914	3.09993	38.4617	5.699	4.018	47.4326	7.92072	8.09159	5.10461	5.59009	82.4344	23.1234	34.3209	16.1694
non-IE	7.6554	7.6554	84.5551	899.078	438.467	6.9462	65.7901	18.6241	97.8837	2.57345	2.10561	39.8293	6.49251	6.19849	5.48074	0.0693486	0.0359554	21.4988	12.5999	17.4773
non-IE	19.1289	19.1289	74.5452	1277.28	471.905	1.2897	61.7798	0.817929	51.5756	12.1675	5.85929	36.8645	2.97847	6.8161	6.90279	69.2742	0.142098	20.3541	30.9232	108.14
non-IE	13.7968	13.7968	66.7879	1307.37	526.763	2.96858	119.236	1.98684	119.059	35.0328	14.4979	53.4541	2.36175	4.77319	5.78162	38.0391	5.67997	23.8848	9.20831	15.1001
non-IE	8.1627	8.1627	85.2047	969.27	619.345	0.205559	60.6283	15.3718	168.888	5.78305	3.74297	7.84608	2.30486	5.0113	4.6385	9.38349	6.64601	14.79	14.7295	2.20017
non-IE	6.36121	6.36121	37.1206	747.314	457.239	5.97967	56.7403	7.5861	104.048	7.83131	3.99876	30.2078	1.92677	5.38268	3.04201	0.806873	2.08658	1.29711	6.98917	4.95254
non-IE	46.5973	46.5973	46.8371	957.817	357.332	5.9121	41.9619	1.97366	93.4694	7.89622	3.9251	33.4214	9.33756	6.09895	3.80736	24.9261	7.19719	1.86538	4.29005	83.885
non-IE	7.80185	7.80185	165.388	2371.64	336.261	0.730119	31.7534	1.43377	49.5984	39.5283	22.4429	9.364	2.78683	45.3036	5.83129	63.6016	0.566916	1.67985	13.5369	57.3443
non-IE	8.10195	8.10195	112.464	1684.83	309.735	0.445446	33.9341	5.0607	51.8202	3.37039	2.14941	13.8429	2.37984	32.8352	0.891497	30.237	8.91584	0.291622	105.927	253.087
non-IE	7.87638	7.87638	111.586	1670.6	551.092	7.90203	108.104	4.75171	58.2622	36.1926	16.5517	7.81343	1.69475	13.4389	10.0096	10.1452	8.11025	1.80746	85.0287	166.633
non-IE	6.89126	6.89126	0.432469	903.618	379.718	1.70483	136.148	6.91402	47.5067	7.68241	2.32634	3.62214	1.49471	6.15302	6.56253	27.323	0.740237	0.558992	17.5592	19.5695
non-IE	7.644	7.644	110.906	1855.64	584.168	0.134932	74.9692	11.6867	27.5806	5.42417	2.43649	4.89177	2.19619	11.5287	3.71037	11.4296	91.5824	0.956764	90.0461	41.8552
non-IE	13.292	13.292	156.626	2406.87	615.563	0.395568	29.9324	5.32971	39.2114	13.6089	5.09096	3.69562	2.49429	17.3903	8.05316	20.6816	11.6725	0.931407	105.478	225.795
non-IE	5.58085	5.58085	102.645	2585.53	557.753	0.613886	121.286	9.08443	41.7179	14.4354	7.50334	1.2855	1.07421	13.8419	8.70389	12.5786	4.8495	1.57147	145.912	4.00543
non-IE	14.4315	14.4315	136.33	2338.9	778.433	8.24847	43.9205	32.1596	67.4772	8.46496	4.14186	22.1288	3.20027	17.2001	7.95645	11.1885	3.09497	0.313406	14.0358	5.7747
non-IE	8.39105	8.39105	0.748282	1813.9	575.597	2.123	73.0017	7.11647	171.295	4.72847	2.45306	3.41058	2.81238	10.2894	4.995	39.1331	6.12585	1.02443	17.4835	2.09604
non-IE	32.9525	32.9525	1.7628	1284.61	591.965	1.21985	44.4185	8.30277	166.601	5.15914	1.96165	21.6656	3.47909	10.7291	11.0105	31.4541	6.43341	0.173029	66.4869	1.67764
non-IE	6.62238	6.62238	108.361	1890.8	882.961	2.68447	23.9713	2.22943	58.8902	19.2665	9.14669	4.31849	2.73054	9.32263	7.81518	10.3368	0.0140727	0.343914	12.846	5.22376
non-IE	7.03299	7.03299	159.35	1960.24	680.458	4.34479	22.8448	3.37025	29.9173	18.4325	9.78858	4.28681	2.34709	8.53979	2.51616	34.2434	3.05611	0.210986	110.413	33.6511
non-IE	7.44523	7.44523	104.188	1815.39	706.712	7.56015	50.8404	1.34071	80.3488	8.8443	6.94509	5.53156	3.57066	5.35789	5.67373	4.35252	1.87807	1.39896	18.3652	0.563345
non-IE	6.74261	6.74261	97.5117	2271.46	688.268	0.713631	36.5477	5.32975	72.3031	8.67408	5.07362	30.1543	4.65106	6.06989	7.50199	41.4636	0.0815871	0.278969	55.3461	44.9887
non-IE	6.19608	6.19608	93.0899	2207.31	506.632	4.58185	43.2801	7.16763	37.198	5.51982	4.10702	22.5966	1.88627	16.0677	5.62907	28.8746	0.944168	1.39294	148.458	25.0289
non-IE	6.57237	6.57237	99.5009	1583.41	354.284	7.39907	30.8245	2.37062	83.8134	7.19029	3.47302	23.8253	2.22481	8.32611	5.26624	42.1952	0.420468	3.57127	19.7534	19.3148
non-IE	7.7756	7.7756	116.005	1428.7	374.052	17.2202	50.1086	8.26317	151.692	24.6192	10.2379	7.57906	3.77053	8.33593	5.70902	64.4274	0.92118	0.282479	14.5326	23.4625
non-IE	10.2001	10.2001	127.592	1337.48	398.618	0.466022	60.8352	1.78884	58.0126	8.3601	3.95516	5.32284	1.87268	11.7428	6.29971	23.6891	8.76518	1.83697	28.7643	119.614
non-IE	7.53192	7.53192	113.712	1003.89	373.494	3.41238	60.1438	5.749	160.818	3.60726	2.68328	5.52018	3.28877	4.36562	6.09768	21.9256	0.484419	0.965868	17.7337	11.2348
non-IE	6.66624	6.66624	76.6413	1499.2	366.79	8.40437	37.3529	1.23846	41.3483	5.72562	4.33608	20.479	0.914338	6.86468	5.23871	34.7101	4.44653	0.467711	14.661	15.6132
non-IE	8.78123	8.78123	127.509	1969.03	400.249	1.283	45.346	4.21326	42.257	13.976	6.24543	8.01239	2.41116	9.36158	7.05148	78.8266	0.215045	0.276821	22.6994	181.216
non-IE	5.92085	5.92085	3.74885	1831.29	575.138	7.7319	36.3144	3.81683	176.901	17.7743	10.1812	9.76116	1.08704	5.89499	6.69618	66.0563	0.171469	0.813428	73.1885	3.81714
non-IE	8.39894	8.39894	105.01	2596.39	541.599	0.753437	33.4954	1.04586	122.463	13.0006	6.77446	19.2694	0.288244	11.7477	4.27949	61.0349	0.987453	1.8131	29.4399	27.6373
non-IE	9.83048	9.83048	160.011	2386.78	684.643	2.12821	35.1414	6.55133	40.7834	31.8264	20.2771	3.52803	0.768947	0.472543	124.531	51.221	0.672028	24.5775	165.323	65.7922
non-IE	5.82935	5.82935	118.436	2022.28	412.991	0.94351	28.5359	3.59158	35.084	9.1872	3.49113	2.82372	0.0742855	9.61512	5.73661	118.672	0.636928	0.740918	25.8509	30.375
non-IE	6.94611	6.94611	89.1529	1714.25	379.782	3.65228	51.9409	4.29948	47.0562	7.12931	5.65647	4.27017	1.27497	12.123	7.17536	59.1546	0.0807203	0.200693	66.531	49.8286
non-IE	6.87671	6.87671	67.3751	2617.94	455.28	1.03386	41.1388	1.69784	154.535	26.0227	15.3476	29.098	2.42968	8.35834	7.51664	25.8319	0.234112	1.6786	72.2225	18.6965
non-IE	9.82517	9.82517	112.135	1618.13	548.235	12.0017	56.4248	1.17898	103.587	7.17162	2.87453	17.8495	2.4209	5.23831	6.84745	46.5196	0.123207	0.573645	64.6987	150.709
non-IE	8.82227	8.82227	73.7643	1259.92	395.054	0.409995	34.5361	9.18856	44.6759	12.922	3.18144	2.3303	4.71105	13.6683	7.20938	53.8533	3.33178	0.62999	49.0759	19.3423
non-IE	7.60684	7.60684	63.6224	1779.37	520.456	1.07871	45.8195	2.26519	91.6413	5.14691	3.79419	39.0735	2.4124	13.5968	1.54282	59.138	0.0613834	2.14853	28.029	13.4942
non-IE	5.85562	5.85562	103.902	1438.29	354.898	132.468	32.15	9.77559	178.222	18.5353	11.3751	8.01559	3.19392	27.0323	7.51776	62.2051	31.0438	1.11949	46.2511	128.077
non-IE	10.5746	10.5746	65.0203	2566.32	499.749	3.57649	25.3196	9.0398	183.237	4.18981	3.28731	2.72292	3.26358	29.1026	9.52078	142.031	0.0911084	1.26201	81.3164	150.322
non-IE	8.1305	8.1305	45.1012	1207.91	384.974	3.85462	27.8052	8.11494	112.712	7.34931	4.47173	8.25718	3.4678	22.508	7.1784	85.9922	15.9339	0.650404	47.423	0.946843
non-IE	12.2763	12.2763	57.8388	1434.86	432.02	1.8656	27.7527	9.21937	47.488	1.79376	1.79376	35.8082	2.81805	23.6996	6.91984	63.6624	0.050362	1.39958	58.6507	5.39393
non-IE	7.88176	7.88176	142.903	1282.85	500.347	1.6476	31.3188	6.83977	66.7432	2.28912	7.2899	35.8496	1.77643	20.5218	10.6377	127.942	0.185265	2.32668	121.268	194.443
non-IE	9.20112	9.20112	140.971	1521.67	363.221	2.45497	33.9508	4.69913	215.885	11.2986	4.36827	1.01047	2.46788	5.99307	6.87363	160.632	9.10606	0.5258	70.0289	47.1961
non-IE	11.5701	11.5701	124.116	2103.85	449.683	2.05527	55.7087	8.51865	220.227	13.4706	2.87671	30.0073	3.55489	0.363573	10.0661	102.883	60.0217	0.490676	70.7479	50.3502
non-IE	8.50931	8.50931	90.1876	1040.09	411.146	10.3293	77.3756	5.87144	98.2556	79.737	42.6168	34.1094	1.70446	18.7244	8.55069	57.2581	1.62458	0.113384	43.5758	23.3665
non-IE	12.9135	12.9135	162.967	1426.82	518.094	3.10687	95.1455	4.73153	150.251	1.97258	1.97258	24.8187	5.33026	26.5733	9.28503	30.6085	8.14549	0.298579	39.4179	37.2521
non-IE	19.0488	19.0488	106.998	1203.5	306.456	6.92355	31.4346	6.09527	53.7273	7.71407	5.69464	21.5621	1.0768	32.878	8.21829	23.5712	8.09154	27.7902	73.0058	1.02496
non-IE	10.0866	10.0866	118.573	1855.63	415.105	2.99417	65.7909	9.54376	51.4304	4.7019	4.11648	15.4481	1.6915	49.2707	6.47442	58.4372	0.298673	0.806462	95.5964	23.8637
non-IE	8.02942	8.02942	156.341	1443.62	459.546	1.75705	49.0787	7.46794	33.0927	7.92834	4.20835	18.8457	3.01185	58.4838	5.14756	151.989	0.232283	0.682627	154.342	31.6673
non-IE	5.56948	5.56948	74.0202	1028.75	232.562	2.28447	37.0214	5.37716	26.9787	13.225	18.4134	21.5357	2.51964	23.3331	5.67808	27.7774	1.94524	0.265679	31.8984	5.1146
non-IE	3.94354	3.94354	106.903	1448.95	263.87	0.346395	52.0446	13.4026	34.4858	6.35658	2.06885	1.9829	1.92617	45.4836	5.79782	127.042	1.08214	1.14458	69.2887	26.5937
non-IE	6.22428	6.22428	100.937	1096.42	562.979	11.2157	31.6181	2.38957	35.5345	5.69458	4.18188	1.88391	2.86592	27.1829	7.34273	42.2029	3.30945	16.8559	45.9052	20.7949
non-IE	7.30816	7.30816	99.5771	1245.25	434.718	2.25869	31.7728	8.64941	141.945	7.16714	1.72313	3.45277	3.16784	34.1992	6.37588	54.441	3.54061	1.86692	38.1381	21.0131
non-IE	5.00749	5.00749	69.2433	1274.68	394.463	0.218941	47.4959	2.69214	36.4718	10.8262	7.93013	46.7054	1.81841	22.5438	4.59188	38.756	1.24	0.258854	33.8156	2.14091
non-IE	5.33135	5.33135	0.73068	992.241	535.056	0.268284	39.3463	3.01126	167.838	3.14999	2.06511	45.5919	2.06549	21.8182	5.08688	47.2081	3.59717	16.2065	32.8523	6.82661
non-IE	8.47553	8.47553	104.026	1560.17	662.871	1.01452	54.209	0.879954	59.0021	3.83625	2.47717	23.3334	2.53727	23.8397	5.96616	11.3724	0.731825	1.05434	40.3993	26.6176
non-IE	6.76902	6.76902	94.6552	1643.4	534.507	0.403574	22.2092	5.60355	23.5085	2.44117	1.88408	2.99371	3.36754	34.8865	6.23028	89.879	0.684073	0.499435	41.7925	19.4849
non-IE	7.99872	7.99872	99.7202	1366.69	445.539	5.03883	62.2427	4.6959	27.4164	9.24809	7.86058	26.0807	2.79282	25.7167	4.17393	72.475	4.11046	2.17896	64.7296	6.75936
non-IE	5.59802	5.59802	1.02205	1195.15	361.107	1.74602	43.2074	5.40532	139.827	31.7965	30.1118	3.52935	1.66268	19.899	5.20392	31.9034	4.1423	0.830736	52.2081	192.539
non-IE	4.73594	4.73594	92.3494	1122.77	691.784	0.154767	64.438	4.14555	40.0764	4.08545	3.27391	2.26701	2.16628	24.5499	6.81702	40.0214	2.97309	0.191987	17.871	1.55097
non-IE	6.73481	6.73481	100.858	1477.69	296.229	1.9272	54.457	0.599408	112.026	4.96975	3.29295	37.7678	0.082831	26.9326	3.76532	36.8477	1.13079	16.4326	54.0962	1.48497
non-IE	12.1907	12.1907	51.1943	1535.54	739.051	1.39885	40.6281	2.65276	35.1529	17.5088	5.27885	3.44981	2.47727	30.1397	6.76335	48.895	5.03038	1.104	25.1619	5.28318
non-IE	5.04156	5.04156	79.4284	1021.54	325.473	3.53471	68.9282	7.76483	98.6661	41.5545	48.2285	9.50069	9.01781	23.2529	5.45118	46.9992	4.43118	1.22144	31.7064	3.55749
non-IE	5.00902	5.00902	116.127	1931.06	222.529	0.121815	34.0159	1.24746	144.438	6.6049	6.12791	8.39073	1.10553	41.0458	6.61582	36.6996	2.92408	19.7324	25.0104	5.53816
non-IE	6.18742	6.18742	111.617	2213.99	369.418	5.90119	15.3189	5.17137	59.9937	5.80579	4.65889	7.84952	1.83123	27.7959	5.46299	30.0114	0.992934	0.064733	62.5622	47.5705

## Sheet: Figure 1G-I
# Cohort 1 (Discovery cohort)
Feature	IE	IE	IE	IE	IE	IE	IE	IE	IE	IE	IE	IE	IE	IE	IE	IE	IE	IE	IE	IE	IE	IE	IE	IE	IE	IE	IE	IE	IE	IE	IE	IE	IE	IE	IE	IE	IE	IE	IE	IE	IE	IE	IE	IE	IE	IE	IE	IE	IE
Pathogen_identified_by_mNGS	S. aureus	S. aureus	S. aureus	S. aureus	S. aureus	S. aureus	S. aureus	S. aureus	S. aureus	S. aureus	S. aureus	S. aureus	S. aureus	CoNS	CoNS	CoNS	CoNS	CoNS	CoNS	CoNS	CoNS	CoNS	CoNS	Streptococcus	Streptococcus	Streptococcus	Streptococcus	Streptococcus	Streptococcus	Streptococcus	Streptococcus	Streptococcus	Streptococcus	Streptococcus	Streptococcus	Streptococcus	Streptococcus	Streptococcus	Streptococcus	Streptococcus	Streptococcus	Streptococcus	Streptococcus	Streptococcus	Streptococcus	Streptococcus	Streptococcus	Streptococcus	Streptococcus
SAA1	1525.84	1872.88	39.3447	244.438	174.174	1719.68	54.8653	43.0731	2516.83	415.283	661.149	164.956	929.592	98.8179	151.571	917.144	680.768	1244.34	204.78	1007.49	10.0381	3.52909	8.04259	1367.19	295.764	180.569	347.335	22.6088	393.909	66.4285	1043.07	12.7761	837.967	517.719	660.149	3101.62	117.134	230.579	988.14	910.677	1697.42	767.371	1135.29	2899.47	373.061	83.8802	1083.42	856.375	864.252
SAA2	836.606	961.138	56.0263	127.6	85.4818	1091.04	32.5663	21.9554	2125.17	251.918	335.109	66.2701	643.304	45.8695	96.6135	592.854	353.678	510.377	172.023	529.37	5.87464	2.73688	5.06464	870.227	165.252	83.1342	197.07	13.6648	203.666	35.7014	619.236	6.86367	470.392	325.731	374.11	2202.92	66.7668	165.684	652.595	599.817	1217.06	444.158	640.595	2147.52	213.929	37.7333	637.949	578.062	509.728
CRP	285.768	320.799	22.7391	57.2431	74.7807	151.991	14.0265	40.0563	379.398	59.5917	72.7595	19.7995	121.276	24.853	77.8544	119.857	69.1196	221.431	83.8054	96.1537	1.45332	1.30817	4.83774	110.595	43.2754	46.3724	23.083	29.1551	26.0296	17.8271	128.865	9.22533	33.5689	76.1958	303.723	353.876	14.4282	78.2137	94.9818	56.746	185.676	64.7383	186.728	266.977	45.8915	6.64254	59.6457	39.5229	115.476
LRG1	155.352	252.195	76.0423	181.623	176.259	157.138	62.6324	187.588	163.756	168.46	142.793	137.929	183.487	163.514	253.521	125.985	135.885	341.779	122.081	199.243	26.141	86.5688	214.478	263.104	195.07	124.631	209.59	123.668	210.947	113.977	207.792	76.1737	142.357	205.381	247.456	350.781	117.694	236.159	231.439	160.063	213.767	224.599	144.503	244.199	209.034	103.546	158.727	154.25	243.342
ACTB	7.41971	17.8948	14.4604	5.50881	11.5049	10.7383	7.85744	11.5092	8.77651	39.339	19.0166	12.4898	7.9375	8.74255	10.659	6.29787	17.5133	11.6979	15.2188	15.6264	46.0007	11.2647	14.7803	30.6977	19.7556	8.60821	22.0767	25.8759	13.3214	7.06531	10.2188	24.9325	10.4116	16.2202	74.2612	48.6698	32.2884	24.9412	36.3132	62.0577	8.6788	4.74221	3.36883	8.91101	5.30221	19.1146	13.7245	7.19187	19.1069
ACTG1	7.41971	17.8948	14.4604	5.50881	11.5049	10.7383	7.85744	11.5092	8.77651	39.339	19.0166	12.4898	7.9375	8.74255	10.659	6.29787	17.5133	11.6979	15.2188	15.6264	46.0007	11.2647	14.7803	30.6977	19.7556	8.60821	22.0767	25.8759	13.3214	7.06531	10.2188	24.9325	10.4116	16.2202	74.2612	48.6698	32.2884	24.9412	36.3132	62.0577	8.6788	4.74221	3.36883	8.91101	5.30221	19.1146	13.7245	7.19187	19.1069
SOD3	2.54308	1.92592	20.3632	7.73013	6.39032	6.21515	7.11524	9.59213	4.71591	9.59231	2.78003	2.44488	2.01808	7.07454	1.90335	0.513419	3.50049	3.08493	2.02705	1.83636	2.35454	9.66925	10.5036	4.42609	1.47299	1.65218	1.61195	1.6445	1.03486	1.56191	2.6226	7.59589	2.70037	3.98168	2.66594	4.08028	1.16497	1.5812	1.04791	11.7306	1.79403	7.47598	0.962437	0.969607	1.44687	6.5766	1.37067	1.48713	3.88037
APOC1	223.9	290.107	346.352	315.73	434.521	107.431	287.014	270.397	91.495	86.5383	39.7838	144.713	245.85	282.397	199.425	463.684	73.037	204.97	61.4582	241.874	257.138	310.307	37.4788	319.016	223.889	58.9392	168.9	148.775	190.83	184.13	279.423	192.314	173.935	274.393	224.149	186.308	519.631	357.757	150.592	271.425	111.064	234.623	212.912	226.619	354.414	294.537	150.879	260.134	69.9953
APOA2	717.493	270.7	1395.34	481.793	534.922	400.353	1003.97	599.564	156.402	610.705	499.973	673.461	1322.96	481.586	715.382	740.432	399.506	638.176	483.42	588.153	577.917	443.916	1407.55	574.232	753.502	568.675	914.655	370.521	484.569	885.078	798.774	754.12	576.704	723.467	476.051	306.775	850.034	601.613	557.141	583.825	596.603	525.098	195.048	719.054	1096.06	623.59	460.59	869.511	630.995
TOLLIP	4.19284	1.30776	5.05283	0.486187	2.08741	2.14415	3.89295	1.24369	1.95378	2.49056	2.35218	0.212962	5.73714	4.49521	2.71913	5.26223	1.22157	1.74729	1.45942	3.29416	0.65795	2.30718	3.69662	1.7351	1.10767	0.857676	3.29474	0.767514	0.967583	3.24264	3.93069	3.17191	3.28491	3.59166	3.19312	1.42825	1.01041	0.650059	2.52739	1.64587	3.13634	3.69273	2.22025	4.0033	4.66959	0.758268	2.00566	2.65361	2.35728
# Cohort 2 (External validation cohort)
Feature	IE	IE	IE	IE	IE	IE	IE	IE	IE	IE	IE	IE	IE	IE	IE	IE	IE	IE	IE	IE	IE	IE	IE	IE	IE	IE	IE	IE	IE	IE	IE	IE	IE	IE	IE	IE	IE	IE	IE	IE	IE	IE	IE	IE	IE	IE	IE	IE	IE
SAA1	306.729	318.816	128.505	748.421	1396.21	11.804	358.846	41.6537	223.836	343.942	7.73522	49.2413	338.22	240.789	9.12107	22.7908	91.6	195.518	60.6974	1.42547	394.966	86.728	50.9675	7.84861	2073.71	764.706	13.1003	96.6457	32.5921	3.35212	13.5964	43.0987	86.4647	6.5078	157.619	256.667	355.147	293.512	800.349	154.545	100.546	5.77332	6.64629	64.9987	2.88612	9.16369	33.4112	670.948	730.859
SAA2	210.187	196.516	73.5083	507.243	904.94	6.26103	222.401	25.4009	104.094	227.96	3.54994	24.4345	227.935	164.913	3.24499	5.39938	37.0812	110.137	33.9239	0.907667	200.343	55.346	14.7449	1.38273	1215.94	362.195	3.38137	53.8714	14.0997	1.325	6.21469	18.2579	34.3921	3.31379	96.6919	168.815	164.026	140.955	424.468	63.6888	50.3965	2.46159	5.15256	51.2796	0.880767	3.91776	10.7325	427.318	440.54
CRP	70.1718	125.273	37.8762	45.2384	97.7913	3.24647	25.6199	24.7828	139.78	61.8729	0.658075	84.4914	107.9	81.2049	0.804575	13.7745	18.7499	91.0581	61.6872	0.490011	135.158	13.5883	32.7645	0.484007	321.486	307.06	4.6169	49.1793	5.77168	0.440649	1.75783	4.05355	12.0548	2.24064	9.56594	41.301	125.914	120.027	252.165	31.7495	38.0225	3.14205	4.2657	21.4181	0.27778	0.374027	24.4262	210.279	299.032
LRG1	114.563	272.111	143.424	235.562	127.298	32.7954	123.431	134.187	228.617	162.029	81.792	218.357	135.847	100.088	19.6598	106.055	170.454	206.433	122.078	28.5907	112.862	54.7399	104.299	27.2666	275.996	167.564	49.0195	76.9405	96.0828	159.872	40.5515	109.192	136.21	41.5751	179.446	157.731	146.411	217.496	198.256	134.856	76.5266	59.3457	39.0243	150.648	39.8982	31.7242	107.65	239.513	223.753
ACTB	14.0671	26.3504	18.6484	21.7501	11.0316	8.52962	13.2231	7.38234	32.1045	24.0254	9.09098	12.4742	10.1216	7.86694	12.2904	6.55838	13.8746	8.21084	10.8068	16.3066	8.53433	14.783	35.9788	11.2974	15.4998	13.9415	6.98723	29.0541	47.7182	13.5526	12.9824	12.6251	19.6908	20.1131	12.3496	19.5768	16.386	10.9139	12.4927	11.2519	26.7817	22.2326	16.6558	20.9045	8.73194	38.6451	15.7059	24.1225	21.711
ACTG1	14.0671	26.3504	18.6484	21.7501	11.0316	8.52962	13.2231	7.45178	32.1045	24.0845	9.09098	12.4742	10.1216	7.86694	12.2904	6.55838	13.8746	8.21084	10.8068	16.3066	8.53433	14.783	35.9788	11.2974	15.4998	13.9415	6.98723	29.0541	47.7182	13.5526	12.9824	12.6251	19.6908	20.1131	12.3496	19.5768	16.386	10.9139	12.4927	10.5294	26.7817	22.2326	16.6558	20.9045	8.73194	38.6451	15.7059	24.1225	21.711
SOD3	2.44134	2.09557	1.30965	5.28073	5.65087	7.6777	2.5677	9.55563	30.5256	3.26311	2.76471	5.99932	5.83295	6.36637	7.73758	15.9318	4.80169	9.52071	3.60352	4.53842	13.5262	3.53983	2.73075	3.74286	18.7114	2.85556	7.17879	8.9159	6.24658	3.46373	3.46424	1.54306	3.64273	7.06903	2.52324	5.15525	5.71833	5.40284	17.8794	2.57832	5.95382	7.13027	5.03252	2.93118	8.06721	1.71621	11.9339	9.12508	5.03376
APOC1	68.3824	306.352	254.898	86.9639	41.3408	241.654	113.579	188.794	153.751	121.023	381.043	232.599	135.533	143.041	335.394	375.98	905.596	506.607	268.888	268.857	468.473	384.397	309.661	315.4	179.717	200.655	246.936	207.518	112.604	395.369	207.492	410.57	431.281	210.88	183.203	278.728	234.74	101.535	213.797	453.894	280.095	602.182	265.843	273.98	443.589	297.751	117.178	218.161	220.596
APOA2	544.599	444.517	781.208	1021.18	316.396	1375.89	1036.55	1253.27	466.932	811.226	1168.06	1443.51	369.439	366.566	697.704	682.755	1473.47	829.405	492.645	1429.32	395.044	1244.55	653.821	786.47	424.84	590.629	769.042	548.29	1882.86	956.007	1264.07	764.094	812.686	1098.03	893.926	462.367	342.32	635.008	226.828	859.419	525.762	1108.83	511.251	673.024	948.017	990.835	725.214	690.75	322.727
TOLLIP	0.616679	0.819801	2.39662	0.379062	0.662803	1.99395	1.57417	3.70631	0.65917	1.21851	0.901262	0.693341	0.960289	0.130153	11.2645	1.34937	2.49905	3.32941	0.197393	6.72318	1.3147	1.89658	1.43432	0.999409	1.06629	1.95485	1.83905	3.30735	2.83211	1.56833	1.91172	0.593345	1.61921	21.5934	0.368056	0.95916	0.934891	1.23635	1.13709	4.0168	0.473446	6.22034	0.598737	1.10899	4.81731	0.623788	5.07797	1.30674	2.85612
# Cohort 3 (External validation cohort)
Feature	IE	IE	IE	IE	IE	IE	IE	IE	IE	IE	IE	IE	IE	IE	IE	IE	IE	IE	IE	IE	IE	IE	IE	IE	IE	IE	IE	IE	IE	IE	IE	IE	IE	IE	IE	IE	IE	IE	IE	IE	IE	IE	IE	IE	IE	IE	IE	IE	IE
SAA1	1825.26	84.1092	51.3347	538.149	95.6652	452.713	2321.62	348.549	12.8529	37.6323	660.519	1778.85	388.312	357.433	72.9365	19.3435	19.2319	7.96663	589.464	155.834	14.734	27.2566	7.01158	1867.49	141.407	327.477	294.931	30.7681	2.16959	793.77	14.4542	17.1	375.225	59.761	589.805	130.211	1014.92	478.51	87.7548	62.1669	4.9235	2.46404	4.63307	557.898	1260.36	1625.45	53.2082	59.7123	596.463
SAA2	1024.79	40.7005	24.4106	257.661	38.8016	219.528	1222.05	131.591	13.7221	16.852	327.828	908.383	229.211	185.995	43.7878	8.85123	9.67128	5.27942	339.145	103.483	6.39534	15.5638	4.73448	1680.31	99.5122	154.984	130.579	9.151	1.49906	343.146	6.27784	8.28997	281.344	26.8927	335.868	60.4368	470.143	269.65	47.6172	32.099	4.05779	1.97756	1.19885	395.31	866.86	850.004	25.3095	86.1544	351.64
CRP	366.102	18.5595	12.5386	141.959	242.451	59.1393	581.342	44.8522	11.2893	15.6538	231.703	257.69	122.86	44.7255	6.74808	17.3736	10.6841	0.812645	87.1421	54.2129	4.15937	57.3742	21.3974	445.389	47.6845	63.265	174.251	87.3543	0.652757	93.4223	4.69666	2.77097	103.363	49.4854	356.248	219.149	254.391	208.105	24.0738	14.7884	2.07487	0.87185	1.29018	234.773	273.968	288.907	6.32496	20.5015	62.227
LRG1	253.595	131.005	96.1048	88.4949	150.684	147.43	210.297	83.3671	66.9757	135.406	144.449	183.372	81.0334	101.339	69.0357	43.2613	60.7016	65.3079	140.002	115.06	49.813	66.2014	43.4806	222.042	188.321	209.961	166.179	132.425	31.6975	158.87	38.7665	35.1183	125.879	76.257	132.913	144.034	167.882	147.426	100.761	56.6136	30.9363	60.7771	25.8209	67.3714	189.242	169.428	53.5585	74.109	126.007
ACTB	11.1368	9.73628	9.15922	4.86485	18.8708	5.52343	9.94271	4.02341	5.61804	6.28955	12.9896	34.4528	26.1564	14.5417	28.8793	9.31647	9.68556	3.822	8.41229	10.8736	6.6528	40.8552	24.8973	9.12121	37.3562	59.0326	26.1263	21.576	11.0171	19.5696	8.40508	5.38445	8.71685	7.41454	30.3015	7.88165	11.3185	10.0158	9.45093	7.70018	8.68427	8.29016	29.5816	10.0166	19.7294	7.73893	6.70173	11.5369	20.6385
ACTG1	11.1368	9.73628	9.15922	4.86485	18.8708	5.52343	9.94271	4.02341	5.61804	6.28955	12.9896	34.4528	26.1564	14.5417	28.8793	9.31647	9.68556	3.822	8.41229	10.8736	6.6528	40.8552	24.8973	9.12121	37.3562	59.0326	26.1263	21.576	11.0171	19.5696	8.40508	5.38445	8.71685	7.41454	30.3015	7.88165	11.3185	10.0158	9.45093	7.70018	8.68427	8.29016	29.5816	10.0166	19.7294	7.73893	6.70173	11.5369	20.6385
SOD3	5.015	1.84068	1.58814	5.94373	1.18856	0.249337	1.26258	3.78689	15.4947	1.19218	2.90552	0.812495	1.08634	0.844171	13.501	1.59417	4.15855	1.37563	0.659279	3.1475	3.04472	6.96662	13.4487	1.91395	12.5061	1.65849	8.0037	22.4653	3.16448	2.36404	1.72048	1.50047	2.32619	4.28226	2.82332	3.09553	1.328	0.628963	12.1026	2.14678	6.12754	1.66131	0.0399015	4.2256	1.01126	0.894514	2.14702	1.07171	1.88186
APOC1	64.9128	548.014	278.796	118.075	27.6749	289.58	106.907	196.591	248.265	346.231	52.6087	132.533	49.9188	90.344	196.195	244.854	115.538	171.357	157.927	148.499	167.759	70.9635	135.616	106.949	285.241	279.755	108.231	212.768	237.613	82.9241	629.594	288.329	31.5123	282.827	396.256	187.971	107.09	164.165	209.656	198.049	288.033	436.92	402.757	145.888	95.3347	90.2756	324.794	113.618	156.626
APOA2	252.213	508.369	532.165	304.621	177.086	379.673	527.367	271.506	693.958	824.806	107.01	549.752	208.098	291.064	405.342	798.265	489.871	549.187	400.262	474.59	565.063	185.996	781.806	504.58	521.873	502.083	259.274	292.226	502.735	468.448	871.979	517.213	537.531	469.982	705.705	218.396	277.954	250.569	430.897	366.218	538.506	774.709	517.631	144.083	251.722	249.438	510.243	173.682	473.802
TOLLIP	1.71517	1.52131	0.661826	0.721736	0.760076	0.319823	1.26446	0.507424	2.23222	1.76668	0.226805	1.48414	0.527416	1.41217	1.1624	1.10715	0.868474	1.93979	0.796535	0.810274	3.00242	4.0906	0.88109	1.31957	1.90547	1.73113	0.746081	0.906533	1.72259	1.28696	1.79787	0.98262	1.22849	0.644362	3.42594	4.67331	1.6282	2.17879	2.45071	1.37556	1.71505	1.099	2.21228	1.15549	1.28046	0.986461	5.30923	0.696732	0.993067
[truncated: 253 more columns]
