# Supplementary material for: Integrated plasma and vegetation proteomic characterization of infective endocarditis for early diagnosis and treatment
Source: Nat Commun. 2025 May 30;16:5052. doi: 10.1038/s41467-025-60184-8 (PMC12125238; doi:10.1038/s41467-025-60184-8)
Supplement: Supplementary file 6 — Source Data [file 41467_2025_60184_MOESM6_ESM.zip › Source Data/IE_Figure7.xlsx]

## Sheet: Figure 7A
Group	IE (at admission)	IE (at admission)	IE (at admission)	IE (at admission)	IE (at admission)	IE (at admission)	IE (at admission)	IE (at admission)	IE (at admission)	IE (at admission)	IE (at admission)	IE (at admission)	IE (at admission)	IE (at admission)	IE (at admission)	IE (at admission)	IE (at admission)	IE (at admission)	IE (at admission)	IE (at admission)	IE (at admission)	IE (at admission)	IE (at admission)	IE (after operation)	IE (after operation)	IE (after operation)	IE (after operation)	IE (after operation)	IE (after operation)	IE (after operation)	IE (after operation)	IE (after operation)	IE (after operation)	IE (after operation)	IE (after operation)	IE (after operation)	IE (after operation)	IE (after operation)	IE (after operation)	IE (after operation)	IE (after operation)	IE (after operation)	IE (after operation)	IE (after operation)	IE (after operation)	IE (after operation)	non-IE (at admission)	non-IE (at admission)	non-IE (at admission)
NDUFB4	7.79544	13.0812	6.11533	5.22866	6.34451	6.34158	6.66022	8.91545	8.56552	6.91112	6.23224	3.39776	2.32556	6.33189	7.48535	7.54829	8.24715	7.56549	3.44945	10.3578	7.19436	10.6056	7.92141	5.55873	10.4106	2.30821	5.00958	4.77148	6.14428	5.44829	4.76744	4.86836	3.70412	5.73696	4.11387	3.78238	6.92981	6.37703	7.10567	3.88472	5.56067	5.41277	6.90623	5.62664	8.75224	8.42426	4.87811	4.43295	3.30476
CEP170	0.486885	0.744263	0.364615	0.0746852	0.427186	0.11399	0.395985	0.364687	0.574675	0.549477	0.423159	0.162114	0.481742	0.334621	0.31965	0.179146	0.126311	0.535963	0.161806	1.22573	0.171613	0.698401	0.488461	0.132793	0.231415	0.070874	0.275182	0.313591	0.195164	0.235617	0.107354	0.144921	0.0595059	0.454135	0.249193	0.232723	0.255193	0.215123	0.539991	0.173819	0.157792	0.302262	0.16342	0.236189	0.219882	0.177041	0.118887	0.374008	0.0302807
IGLV3-9	135.569	39.4297	84.6656	40.2769	101.824	95.9599	21.8846	31.7359	59.1852	54.6094	41.2697	47.8733	7.72821	29.8482	58.7677	90.4876	58.0024	32.3618	34.0087	58.09	76.3026	68.8803	30.7345	63.5533	33.3808	55.9008	17.9233	76.3204	46.8113	18.7357	36.1887	42.7594	43.3219	31.811	43.27	11.8986	19.2042	44.9221	69.5087	62.2539	25.371	30.2702	35.6849	79.0327	48.1342	26.4785	21.1669	26.9346	24.6759
IGKV1-39	44.6219	18.4586	14.1989	43.5365	30.6712	19.2413	26.2749	18.0113	14.1008	18.3116	17.7923	36.0268	21.9638	24.682	30.7695	48.2709	23.2469	23.8405	15.8939	9.09735	29.6912	32.5051	31.7135	29.249	13.5357	19.579	18.08	20.4043	16.4368	13.7411	13.4884	13.8508	15.5315	13.4077	26.1512	14.4939	15.6466	14.3599	42.3286	16.2298	23.5986	14.5683	13.4497	19.3752	24.8569	29.5234	23.8475	6.09862	17.995
IGKV1D-39	44.6219	18.4586	14.1989	43.5365	30.6712	19.2413	26.2749	18.0113	14.1008	18.3116	17.7923	36.0268	21.9638	24.682	30.7695	48.2709	23.2469	23.8405	15.8939	9.09735	29.6912	32.5051	31.7135	29.249	13.5357	19.579	18.08	20.4043	16.4368	13.7411	13.4884	13.8508	15.5315	13.4077	26.1512	14.4939	15.6466	14.3599	42.3286	16.2298	23.5986	14.5683	13.4497	19.3752	24.8569	29.5234	23.8475	6.09862	17.995
IGKV1-6	30.684	20.3912	10.1253	27.2636	16.7367	24.0764	19.9267	11.0926	13.2199	14.3494	12.2109	25.756	15.1462	18.8319	20.3796	32.2421	14.7206	17.1124	11.4192	6.43555	22.6975	24.2052	23.0054	21.2936	9.58313	14.1176	10.4523	13.7709	10.8378	8.87117	8.12004	9.1431	12.2288	7.46263	22.9469	9.71791	11.5965	10.544	28.5027	10.5067	16.2745	11.0545	8.29884	12.5363	17.7536	20.5874	18.661	3.61949	13.2295
PPBP	7.14681	3.46562	18.5646	7.91203	6.1802	23.5308	15.9412	19.4752	6.70003	33.8468	5.45027	10.5866	7.48619	6.58645	5.6809	30.5825	49.1563	22.1845	5.8034	14.8235	23.5919	5.33037	18.1058	6.25661	8.729	10.1086	4.5376	12.0844	12.7305	9.96393	4.88537	3.65606	8.79062	4.90897	10.3764	3.05931	4.19044	5.45926	36.1329	22.308	4.2786	2.85106	3.86921	19.0025	11.845	25.5467	3.54907	4.19147	7.48425
IGKV1-27	65.7382	17.8174	34.6363	40.1747	38.4942	52.9776	18.1816	48.7899	31.2347	26.7816	10.5592	104.032	22.4753	21.5871	20.7004	37.1106	31.891	27.6344	23.7914	39.1688	35.0719	22.1655	27.7911	28.2591	16.8531	20.9827	15.6238	24.2771	15.3596	13.2036	20.1856	30.561	16.8836	11.167	38.8826	13.841	18.0031	21.201	25.2162	23.4324	23.3653	20.2425	12.8354	16.2153	19.0172	23.4714	16.0452	9.28393	8.99656
IGKV1-5	308.485	147.969	140.911	189.267	345.61	138.123	149.769	126.68	121.039	195.806	100.914	232.542	104.15	146.214	139.323	208.911	134.002	103.962	98.2901	215.803	265.476	163.284	145.525	174.021	174.464	123.859	146.386	252.875	96.3217	63.6979	84.5818	111.306	151.889	67.0811	195.952	72.0999	157.7	71.7463	180.581	94.8056	113.348	110.11	110.17	262.814	135.351	143.783	217.342	88.0263	86.6468
IGKV3-15	228.648	79.949	154.421	140.073	354.776	205.562	93.2266	95.6993	132.152	211.946	106.252	133.967	84.1166	133.156	83.0779	119.229	70.9394	210.952	141.138	181.236	114.462	227.236	148.914	122.413	77.9548	246.217	218.257	179.338	206.679	67.9261	56.4627	92.772	127.495	31.5008	98.5534	99.9847	77.5585	87.8077	187.195	110.647	78.7016	135.483	91.8536	115.936	134.484	107.935	94.3911	103.32	69.769
IGLV3-21	208.494	37.9364	92.031	33.2976	136.472	118.667	24.7358	29.3554	79.3056	78.0439	58.3237	47.808	9.60578	27.466	80.999	114.065	76.3872	36.785	43.4519	51.4811	73.9619	76.3979	20.683	115.934	39.0917	55.1647	17.6383	94.8918	55.5974	22.0106	36.4212	60.6966	64.165	44.9531	33.7414	13.6826	25.7926	68.7707	93.4939	74.5879	26.0969	38.8451	26.9346	82.4132	51.8282	18.7718	17.4119	37.0269	33.3415
IGKV1-9	40.0849	16.2977	30.4377	36.5699	34.0068	43.7578	14.5976	44.0508	19.0478	14.0781	10.5592	61.1989	16.505	23.9504	21.3884	25.9989	23.8458	22.438	20.2136	30.8968	37.8756	23.6201	23.2015	23.4522	13.4925	20.0269	13.1757	24.8927	14.6121	7.94827	16.2406	26.5944	14.5047	6.74975	27.2316	9.81232	12.0071	20.3017	21.3646	14.073	20.5233	19.4174	9.91523	12.3264	19.9279	15.294	11.4629	9.28393	8.99656
IGHV1-69	12.5186	6.55134	2.56524	3.5416	39.9883	6.5821	7.46795	15.0619	1.60162	9.44887	8.54892	182.514	8.77376	12.6539	11.6273	26.4669	2.55298	3.58716	7.28287	7.02292	17.5928	12.6169	2.89523	11.7058	7.61541	4.93316	1.47671	36.2631	4.48606	4.80454	16.2797	1.30287	9.75645	7.76504	82.8633	8.68066	3.58239	8.95135	19.0715	1.12421	4.27369	5.30841	8.26243	15.643	15.6885	2.28007	6.99411	3.93518	1.03839
IGKV1-33	87.7808	36.5339	60.1131	23.9254	23.1835	36.5482	25.2885	14.8443	19.7596	47.4883	13.6045	35.3168	32.6644	51.065	24.3818	23.0448	45.7436	23.8183	23.1354	31.2773	28.6145	36.7967	33.9652	76.5253	24.7002	18.6666	15.3478	17.4721	20.7327	12.0142	14.0257	14.1871	22.5119	10.5225	24.1471	32.7141	17.3871	20.0234	22.6958	37.4129	16.4273	16.4062	14.7244	25.4698	31.051	28.7367	57.5338	12.9739	32.3873
IGKV1D-33	87.7808	36.5339	60.1131	23.9254	23.1835	36.5482	25.2885	14.8443	19.7596	47.4883	13.6045	35.3168	32.6644	51.065	24.3818	23.0448	45.7436	23.8183	23.1354	31.2773	28.6145	36.7967	33.9652	76.5253	24.7002	18.6666	15.3478	17.4721	20.7327	12.0142	14.0257	14.1871	22.5119	10.5225	24.1471	32.7141	17.3871	20.0234	22.6958	37.4129	16.4273	16.4062	14.7244	25.4698	31.051	28.7367	57.5338	12.9739	32.3873
IGHV2-5	5.80429	5.25497	5.11533	2.14551	3.73467	7.29696	2.28386	2.20551	1.33397	1.73415	2.24161	12.6487	3.9035	1.30704	1.24575	3.23925	41.341	7.07614	3.95718	3.42873	8.02155	3.95221	1.96369	4.72529	5.8403	9.54997	1.3389	3.16849	1.82396	1.98574	0.737346	1.0279	1.60083	1.89555	5.24855	2.56612	2.02627	0.777691	1.5277	12.324	3.25958	2.60852	3.29072	4.79266	2.22507	3.78109	4.31374	1.92064	2.8907
IGKV1-8	40.6876	21.3487	32.8223	40.4039	45.9245	49.1676	17.0217	44.0508	24.7411	16.7977	11.9305	69.1989	18.4568	30.8654	23.2339	32.8219	36.1727	22.438	24.1681	30.8968	41.5292	27.2859	23.2015	25.4306	16.4714	22.9282	15.4992	34.2	23.7088	7.94827	16.2406	32.6079	16.9313	8.21084	33.1805	11.7887	16.7147	22.1759	31.2197	25.2002	20.5233	23.648	10.6992	14.8699	23.3306	15.294	16.5639	9.28393	10.2257
IGKV1-17	25.1706	12.1431	38.2687	8.41138	14.0526	18.6374	10.0122	2.18019	11.1888	15.1015	18.6273	24.6299	9.63272	33.4143	4.21348	29.3841	2.63613	31.7613	6.30641	1.91837	12.3014	35.4409	2.06011	19.4668	6.73759	9.15899	3.16136	6.35567	6.4737	2.48071	0.568765	9.72009	10.5307	3.20363	20.085	4.00668	9.67018	7.32618	17.833	1.91776	27.637	23.7601	1.53795	2.33092	12.2907	7.22433	9.66391	5.41971	2.19004
ROBO4	0.114196	0.105311	0.612456	0.104554	0.0742164	0.141963	0.189147	0.0613358	0.0559772	0.0372097	0.157041	0.0456463	0.18178	0.634917	0.178246	0.575791	0.197375	0.0181354	0.104411	0.461775	0.121432	0.0699696	0.11849	0.0763401	0.134699	0.522845	0.0906379	0.0306861	0.0392465	0.119258	0.0778422	0.0921112	0.143607	0.141485	0.0593453	0.0751167	0.0806325	0.0347478	0.118748	0.086531	0.0629204	0.0642936	0.301793	0.0357815	0.285098	0.122719	0.214849	0.0562553	0.138744
SNRPD1	16.7134	9.6829	6.99312	10.1702	24.9948	5.70082	13.9283	3.77844	17.4321	4.44368	15.2039	5.37051	3.55516	20.4185	16.2318	2.90799	3.35571	8.81834	15.3738	2.73937	7.82491	10.4229	5.196	10.2952	11.6014	14.2853	14.3491	5.94336	7.72452	61.7031	6.40527	17.3066	8.06332	15.2392	11.6002	4.2314	15.6695	17.9499	6.706	17.8918	10.3911	25.1409	21.2733	17.6348	17.3576	3.57275	36.8478	31.7064	62.5622
THOC6	15.8398	30.6353	18.3754	17.4019	17.0083	9.15171	2.63754	27.9875	25.1431	13.9124	44.776	10.8895	16.9822	30.3965	47.4202	22.7049	18.0912	13.743	36.3538	19.8233	14.2909	32.8873	19.9804	31.6216	25.2331	23.5909	23.2132	24.4622	24.3955	74.373	29.7532	32.7605	19.9259	43.6317	29.8785	57.0532	35.7968	32.5732	40.7966	31.6386	25.765	54.34	57.0026	29.1225	29.3804	26.3477	63.5932	39.785	43.4001
ALB	6514.46	7676.31	5397.05	6713.81	8173.62	3864.38	7020.46	7990.29	8123.79	5784.02	10200.5	3347.26	4297.62	9151.42	10968	6721.94	5900.14	6530.93	9833.56	3193.35	5878.79	7038.8	6534.39	6620.77	7733.3	5901.97	7876.45	5587.31	8704.88	14410.7	7163.9	9000.4	4845.02	10536.2	8161.27	9593.8	8791.34	7197.88	10412.5	7519.88	6468.35	10803.3	11045.2	6304.5	7439.2	7417.81	11237	10776.7	11068.4
GC	128.915	143.715	106.827	268.978	219.572	185.011	154.793	222.472	304.041	101.599	307.762	147.064	142.31	179.681	182.628	240.576	177.179	207.815	339.336	115.673	178.803	293.392	283.021	279.489	203.821	215.236	249.491	86.2745	196.999	290.273	312.961	251.705	193.625	288.314	229.874	344.719	208.414	305.893	195.024	286.282	240.895	363.448	372.281	304.439	455.27	277.688	402.484	318.917	363.211
RALGAPA2	9.1798	0.0194051	5.68493	10.019	8.60257	9.84213	16.995	8.25464	5.92766	6.16875	11.2225	6.74295	2.79462	11.6915	18.0393	8.63304	7.79568	11.2147	11.5238	8.91701	10.4442	8.42062	9.07041	2.62317	10.2006	7.76786	10.5216	6.89678	14.2667	26.8278	8.96351	9.8054	8.00251	14.0103	9.88767	13.4003	11.8355	14.257	14.7404	10.5676	5.85678	15.3648	9.32898	11.719	11.8317	11.893	15.9027	17.4718	21.3093
GGT3P	1.93825	0.275327	2.16608	4.8148	2.82443	2.79541	6.87315	4.01121	5.45906	2.15898	6.28373	2.72697	2.09592	2.99766	6.73394	4.04596	4.11114	2.97339	5.08905	1.93474	1.8814	4.34863	3.64012	4.11325	5.94258	2.84406	3.31932	2.27774	5.25816	10.7941	6.07284	6.52716	0.889242	6.85834	2.95788	11.046	5.29474	2.28887	5.10236	4.91964	4.17725	7.08542	11.4769	3.46471	2.97862	3.52943	7.11545	5.43037	5.53318
GGT2	1.93825	0.267229	2.10237	4.8148	2.74136	2.79541	6.671	3.89324	5.2985	2.09548	6.09891	2.64676	2.09592	2.90949	6.53588	4.49563	3.99023	2.93659	4.93937	1.87784	0.525104	4.22073	3.53306	3.99227	5.7678	2.76041	3.31932	2.27774	5.10351	10.4767	5.89422	6.33518	0.863088	6.65662	2.87089	10.7211	5.13901	2.22155	4.95229	4.77494	4.05439	6.87703	11.1393	3.36281	2.97862	3.42562	6.90617	5.27065	5.37044
GGT1	1.93825	0.283931	2.23377	4.36558	2.91269	2.77474	7.08793	4.13656	5.72668	2.22645	6.55127	2.81219	2.09592	3.09133	6.94438	4.77661	4.23961	2.88696	5.24808	1.9952	0.557923	4.48452	3.75387	4.24179	6.12828	2.93294	0.132361	2.27774	5.42248	11.1315	6.26261	6.85925	0.917031	7.07266	3.05032	11.3912	5.4602	2.3604	5.26181	5.07338	4.30779	7.30684	11.8355	3.57298	0.189039	3.63972	7.33781	5.60007	5.7061
COG3	0.446289	1.12776	0.202281	0.120695	0.193836	0.054667	1.93971	1.13361	1.03925	0.387671	1.04775	0.885039	0.568223	1.34279	2.11968	0.774618	1.30039	0.216582	0.973683	0.243868	0.437578	1.27196	0.887699	1.37051	0.103543	0.835183	1.31959	0.585891	0.906331	3.93592	0.83358	0.754622	0.111564	1.80724	1.15051	1.76951	1.35467	1.40909	0.731853	0.912378	0.764453	1.80404	1.40058	1.09454	1.18998	1.33018	2.01726	1.25475	1.30362
INTS4	1.9533	2.52998	1.71297	3.75662	2.25632	4.43528	3.61048	3.45478	3.70433	2.50271	5.00825	1.7338	0.230086	2.84151	4.40789	3.13864	2.69808	2.61096	5.83505	3.00232	2.26361	4.50341	0.00788349	4.45507	2.84405	2.43505	4.75789	2.4533	0.115478	2.5189	3.19852	5.43653	5.18803	4.15123	2.30322	3.09328	3.41911	2.86859	2.2088	3.99551	3.92615	6.98746	2.57025	5.86081	7.72902	5.85299	6.65154	6.70079	6.4381
INA	1.23332	2.57313	0.818928	2.45033	1.28305	2.33795	2.42774	1.55461	1.49089	1.18875	2.69877	1.23114	1.52387	1.76709	2.39735	1.45563	1.40106	1.13851	2.43597	1.35183	1.62697	1.49157	1.6984	4.4779	2.65392	2.51951	1.72076	1.09034	0.996533	1.33745	4.07172	3.90594	3.28574	2.08932	0.191504	2.02259	1.3974	2.25834	1.50141	3.37447	1.52716	4.35703	2.85973	3.22083	5.71882	2.93699	3.88189	2.64299	4.67428
GSPT2	0.124749	15.313	11.9879	13.8066	1.61959	8.02926	16.0417	14.0418	18.0214	8.89383	15.8672	4.26169	5.32731	13.0062	17.1524	11.5017	6.71611	0.170488	27.6789	8.19987	6.44406	9.75062	12.0754	17.4342	10.1236	13.3957	14.8998	7.67265	9.2123	0.526738	15.9073	15.4046	7.94602	23.1453	9.69487	36.3328	19.0934	15.4516	25.4114	12.9335	11.2711	32.6349	16.6241	0.0426611	22.5723	10.871	20.6922	10.7872	38.9781
BTK	0.092705	0.228642	0.0638716	0.258656	0.161825	0.143509	0.333134	0.300667	0.136333	0.123804	0.221115	0.197444	0.208013	0.201756	0.16844	0.069328	0.195688	0.127871	0.20957	0.227708	0.178221	0.198722	0.161356	0.20832	0.46949	0.347865	0.229047	0.119725	0.144196	0.822545	0.094113	0.24737	0.19584	0.169254	0.156942	0.297032	0.215147	0.237224	0.216759	0.212256	0.224387	0.226647	0.32279	0.196586	0.246383	0.283392	0.258601	0.119366	0.260902
VPS25	2.88085	1.02	0.0708118	4.55537	8.95719	1.82324	4.95818	4.18221	4.73578	3.55232	5.4419	0.991655	1.60745	2.67892	5.63943	4.93025	3.1357	2.66252	6.83892	2.1881	2.53306	3.77249	3.60981	3.99438	5.302	2.78094	5.04733	3.62266	4.37742	10.4959	7.06004	6.16137	4.8535	6.8159	5.04974	6.39056	3.82472	5.24685	4.09272	5.92501	3.64911	6.99123	8.50458	2.86405	6.05505	4.17601	4.31434	4.84159	6.60525
ANXA10	2.51719	2.48521	0.925277	4.9734	12.2054	3.55857	5.0427	3.2105	3.95789	0.457145	2.16848	1.96105	0.395757	2.20076	5.01598	5.15266	3.13954	0.643024	5.2727	2.58206	2.08484	1.68292	0.506108	10.2986	3.12606	7.24312	5.09288	0.181327	2.6769	7.77803	5.16601	3.60689	3.85046	6.78627	3.21268	5.01891	5.87417	4.08846	5.83136	4.236	3.35363	5.16599	6.28198	3.6267	3.7297	5.33238	5.59578	4.95128	4.49847
EIF4A2	3.12035	0.0430243	0.113595	1.43163	2.00757	2.08354	3.06015	1.85826	4.61685	2.12863	0.896766	1.66064	1.40346	4.04017	5.13143	7.71068	3.16086	2.28489	2.33178	0.508534	2.00583	0.116444	0.0305058	2.93139	3.99118	7.74132	2.79456	4.52831	0.42343	12.7228	3.75838	6.59762	3.69891	3.63637	4.69677	4.61361	3.73207	3.77012	1.18246	5.75548	2.7345	0.735058	2.51601	4.12728	1.77304	2.87568	3.80002	0.208528	6.14238
PTPRH	0.218187	0.338882	0.200315	0.211526	0.221345	0.0546284	0.577115	0.279484	0.198349	0.145574	0.18464	0.14471	0.183012	0.270904	0.0133593	0.190371	0.148245	0.203978	0.22432	0.4295	0.294123	0.338087	0.0952375	0.264042	0.381997	0.19435	0.283505	0.166059	0.219821	0.360299	0.183083	0.330851	0.176488	0.400903	0.152013	0.289034	0.377345	0.324605	0.289066	0.222567	0.277797	0.47191	0.480772	0.25465	0.337501	0.301238	0.456927	0.329369	0.368356
KRT1	56.6168	49.4329	35.9582	31.8056	70.8732	44.0338	41.0253	32.8546	70.5562	38.2536	53.4315	31.7514	78.7188	67.5164	56.2924	73.5418	50.2395	56.9631	50.9977	29.91	22.7911	32.46	70.7417	45.1436	57.3769	36.4169	44.2096	48.0655	59.9604	82.6134	44.2656	62.7947	64.7211	77.6715	43.3756	176.155	48.692	40.8833	86.3923	59.4918	54.2197	96.4988	56.2449	45.9352	53.1017	55.5708	75.028	40.4696	66.7016
F2	70.0979	76.083	38.7875	102.176	65.1494	65.2101	141.917	99.5433	90.1597	57.7355	80.156	52.1693	47.6524	58.2893	152.162	57.9394	63.1163	52.4206	76.9656	103.297	76.6647	49.9437	106.756	122.273	89.8725	53.7001	88.2331	154.003	64.1926	109.243	150.525	131.009	67.5962	129.828	124.48	109.657	93.9717	71.084	78.4712	168.043	145.368	114.463	112.317	84.9218	72.6394	75.9548	105.312	87.2365	141.545
MAN2A1	3.0688	5.58234	5.20609	19.8244	7.20911	9.47435	9.25427	6.56938	10.7139	8.56796	17.9932	5.99505	6.01396	8.39666	13.2026	4.13065	11.3713	6.02378	15.2219	1.49073	9.13156	8.72266	8.19541	14.1361	7.13691	11.1172	11.9558	8.74156	8.95636	11.5717	13.9959	17.4858	14.0897	11.0699	9.6446	10.6763	13.4102	16.7132	8.41611	19.2189	11.7043	5.90569	10.4884	7.25361	17.2508	17.668	16.5947	13.5566	24.5685
KRT17	53.3893	10.799	14.1202	6.64774	54.8701	5.51565	38.8895	8.69386	17.7205	11.7952	44.8709	5.01502	3.82893	36.0709	15.2598	42.968	9.48181	16.5561	13.2005	10.241	4.40221	11.0118	16.4674	45.0955	7.40061	8.65483	64.7296	11.3305	25.168	13.7973	14.8824	13.7226	9.44397	93.5092	58.0844	74.6569	68.1782	57.5192	103.368	50.1552	12.0197	63.4145	16.3256	42.1848	57.197	12.4867	11.7919	97.9591	23.4698
GPX3	25.251	15.5739	10.4463	36.7498	38.0787	34.5523	35.8036	29.5739	43.4495	21.9941	17.7121	14.07	14.8531	25.7129	40.1164	17.7029	24.7129	18.0493	31.0971	15.9971	17.1029	20.2496	18.5351	42.7371	27.7058	25.2808	30.3574	22.626	37.501	68.3551	33.2609	23.5887	20.89	23.9154	11.3019	36.3911	40.1123	34.8458	38.7395	31.3192	27.8493	47.5606	50.202	26.5732	21.2576	38.2919	32.4209	34.1924	46.3203
MFGE8	0.196493	1.25273	0.855636	2.43224	0.923626	1.31232	1.4764	0.899171	1.52458	0.820236	1.63631	0.927879	1.58604	1.22116	1.91044	0.366314	2.41302	0.962446	2.66225	1.92007	1.50715	1.01052	1.48389	1.00164	1.22494	0.961943	1.50057	0.702666	1.22947	1.49241	2.04582	1.62617	1.48321	1.69528	1.13369	1.41354	1.46061	1.97955	0.957451	2.66638	2.19615	2.61268	2.65901	1.29573	2.74515	2.10761	1.81676	1.74399	1.90294
IL6ST	0.211916	1.22246	0.0355424	0.019876	0.280311	0.0320828	2.22256	0.0763547	0.181712	0.212692	0.351537	0.107064	0.850189	0.855478	3.32554	0.553139	0.303595	0.108034	0.157073	1.08276	0.14526	0.379782	0.0898031	0.35274	0.0360571	0.733384	0.203204	0.644328	1.03703	2.2702	0.243664	0.450892	0.0416151	1.74938	1.32408	1.77162	1.46358	0.0323256	0.265209	0.345411	0.352107	0.365868	1.52464	0.258448	0.293079	0.176604	0.318776	3.43132	2.5663
TNR	0.426998	0.0803083	0.100723	0.24567	0.0515491	0.283731	0.385733	0.346463	0.147687	0.221239	0.209809	0.607801	0.776506	0.380738	0.396711	0.494398	0.622639	0.369366	0.187732	0.267037	0.755626	0.225166	0.29537	0.263329	0.0869021	0.401627	0.32974	0.212667	0.330974	1.45083	0.217645	0.634859	0.188534	0.506364	0.302592	4.34214	0.472466	0.952623	0.62747	0.613419	0.066302	0.738272	0.475779	0.76678	0.135596	0.306634	4.76955	1.20717	0.532449
CLASP1	0.0854452	0.0949905	0.0401058	0.0900104	0.0518323	0.0178944	0.138131	0.0441003	0.305616	0.0700953	0.0579662	0.0886013	0.110091	0.0729337	0.205079	0.133712	0.129512	0.261048	0.158001	0.0618626	0.0453226	0.111182	0.179804	0.0378281	0.0275638	0.206855	0.0752611	0.0452567	0.160187	0.303288	0.182226	0.248722	0.13965	0.230626	0.228665	0.211417	0.0648172	0.119197	0.15228	0.0704241	0.400743	0.267018	0.255237	0.366012	0.129846	0.108902	0.189192	0.236425	0.0605065
PGM5	0.14874	0.616027	0.104146	0.363014	0.30948	0.528474	0.419508	0.61283	1.15209	0.151377	0.657668	0.140144	0.130814	0.811172	0.704625	0.225135	0.254496	0.207456	0.451789	0.0286647	0.0802196	0.241095	0.145208	1.14063	1.2917	0.0868465	2.1353	0.571548	0.578841	1.4979	1.47072	7.2153	0.1458	0.642706	0.472003	0.447916	2.05783	1.46712	0.24729	1.04358	0.584715	0.505354	1.45578	0.160539	0.116196	3.02506	0.139855	0.553208	2.21695
RTRAF	0.195694	0.152771	0.21973	0.145039	0.0911427	0.242113	0.534058	0.380913	0.140196	0.278485	0.172973	0.413137	0.201903	0.301207	0.263298	0.207335	0.276619	0.204793	0.0912337	0.125784	0.120528	0.0663695	0.183559	0.184124	0.221488	0.588781	0.282681	0.205015	0.423196	0.0814957	0.122454	0.457422	0.124231	0.644671	1.46536	0.345792	0.242085	0.313375	0.439372	0.299709	0.170258	0.409221	0.382012	0.167045	0.220176	0.202932	0.496221	0.443732	0.203189
ANXA11	0.223003	0.122844	0.0752255	0.531786	0.48654	0.546107	0.363305	0.751944	0.235483	0.548938	0.644454	0.436136	0.30152	0.442945	0.326967	0.389324	0.238355	0.267244	0.571602	10.3866	0.252183	0.145676	0.950008	0.431198	0.480216	3.50072	1.64303	0.0931312	0.549659	0.978235	0.194134	7.36442	0.150372	1.93754	1.60343	0.14873	0.404761	0.651808	0.444925	0.81417	1.39179	0.2613	0.434281	0.459714	2.36536	4.1752	3.0364	1.50625	0.310178
SCRN1	0.12195	0.254667	0.984836	0.368314	0.256227	0.0775898	0.456168	0.246613	0.0516328	0.48049	0.64598	0.745253	0.511839	0.108455	0.0564527	0.0602778	0.230108	0.355477	0.344956	0.593293	0.741062	0.350454	0.4334	0.470035	1.40296	0.243451	1.05941	0.101852	1.24591	1.0744	0.51823	2.20256	1.46532	0.304308	0.177655	0.442413	0.335105	0.486383	1.69642	0.630607	0.313963	0.820305	0.217679	2.10117	0.479693	0.210627	0.24246	0.79384	1.06636
FTL	25.2145	11.1602	2.7852	6.92573	0.46429	98.3081	246.881	331.878	21.7153	1.10381	606.761	0.122958	34.2608	9.81644	131.154	9.60854	69.3654	1.23871	197.989	100.453	26.3216	23.9669	13.4435	191.615	42.9712	28.9804	120.256	2.69581	12.439	324.619	193.091	0.965602	96.1336	273.995	131.625	250.623	24.605	242.272	18.1615	151.208	163.252	209.121	491.88	241.267	0.25295	320.642	115.184	503.044	427.812
CS	6.72131	0.232977	8.98201	3.89137	10.5591	20.2992	59.416	25.2925	31.854	13.7204	11.924	7.59753	9.48422	12.694	16.4825	29.2831	12.5174	13.9933	18.2352	4.93706	0.694437	6.53463	19.9804	18.7598	7.0828	6.8153	40.8988	9.54805	21.7921	21.2014	42.6474	26.6672	4.36333	18.7388	37.9064	33.0883	13.9899	13.0449	20.6646	35.6291	28.2181	24.1769	19.9392	5.3388	5.72837	44.7257	35.3192	16.7951	20.7252
CEL	0.081012	0.738887	0.906887	1.18265	0.570608	0.41507	0.107191	0.39052	0.477848	0.304574	0.513416	0.185489	0.224878	0.12052	0.162866	1.00707	0.154021	0.280617	0.295925	0.219318	0.158141	0.159905	0.253483	0.138793	1.69251	1.80045	0.305912	0.217499	0.200548	0.33834	0.443494	0.385697	0.462388	0.0813753	0.51506	0.944273	0.290199	0.686025	2.22293	1.19019	0.320608	1.00746	1.09042	1.17415	0.430146	2.06119	2.00117	1.89887	0.74239
Pathway	Count	Pvalue	Genes
GO:0002377~immunoglobulin production	12	3.16351e-22	IGLV3-9, IGKV1-9, IGKV1-27, IGKV1-8, IGKV1-39, IGKV1-17, IGLV3-21, IGKV1-6, IGKV1-5, IGKV3-15, IGKV1D-39, IGKV1D-33
GO:0042742~defense response to bacterium	3	0.0203931	IGHV2-5, PPBP, IGHV1-69
R-HSA-6798695~Neutrophil degranulation	2	0.0461335	SELL, PPBP
Pathway	Count	Pvalue	Genes
GO:0045109~intermediate filament organization	3	0.00563464	KRT17, KRT1, INA
GO:0006751~glutathione catabolic process	2	0.0212856	GGT3P, GGT1
R-HSA-5653656~Vesicle-mediated transport	7	0.00273561	SPTA1, MAN2A1, RALGAPA2, ALB, COG3, VPS25, FTL
R-HSA-8953854~Metabolism of RNA	5	0.0679239	EIF4A2, SNRPD1, GSPT2, RTRAF, THOC6
[truncated: 47 more columns]

## Sheet: Figure 7B
Proteins downregulated in IE (after operation)	High-yield associated proteins	Overlap
CEP170	IGHV1-18	NDUFB4
PPBP	SAA2	IGLV3-9
IGKV1-27	SAA1	IGKV1-39
IGKV1-5	CRP	IGKV1D-39
IGKV3-15	CFHR5	IGKV1-6
IGKV1-9	IGHV1-3	IGLV3-21
IGKV1-33	PPP1R9B	IGHV1-69
IGKV1D-33	C9
IGHV2-5	MYL4
IGKV1-8	LRG1
IGKV1-17	RCN1
SELL	COTL1
ROBO4	IGHV5-51
NDUFB4	IGHV4-34
IGLV3-9	IGHV1-46
IGKV1-39	IGKV1-12
IGKV1D-39	IGKV1D-12
IGKV1-6	IGHV4-39
IGLV3-21	SERPINA3
IGHV1-69	IGKV1-16
	IGHV3-21
	CTNNA1
	IGLV1-40
	IGHV3-48
	IGHV4-38-2
	IGHV4-30-4
	IGHV4-59
	IGHV4-61
	DDX60
	IGLV3-25
	IGHV4-28
	ORM1
	ANXA2
	IGHV1-69D
	NIT1
	HSPG2
	LPA
	IGKV1D-8
	SSBP1
	VPS26C
	CHL1
	PRSS3
	PGM1
	VPS35L
	APOF
	CFHR2
	IGLV3-10
	IGHV7-4-1
	MYH11
	CHMP4A
	IGHV3-49
	ANXA5
	ITGAV
	SERPINA2
	CGNL1
	DNM1L
	IGKV6D-21
	RNASE2
	AP2M1
	NID2
	IGLV2-23
	FBP2
	NAXD
	SERPINA11
	NDUFB4
	IGLV3-9
	IGKV1-39
	IGKV1D-39
	IGKV1-6
	IGLV3-21
	IGHV1-69

## Sheet: Figure 7C
Proteins upregulated in IE (after operation)	Low-yield associated proteins	Overlap
INTS4	APOA1	SNRPD1
INA	RASA4	THOC6
AKAP17A	RASA4B	ALB
BTK	APOA2	GC
EIF4A2	TOLLIP	RALGAPA2
KRT1	ITGA2	GGT3P
F2	RERG	GGT2
SPTA1	RMC1	GGT1
GPX3	TMEM198	COG3
MFGE8	F5	GSPT2
TNR	ITIH1	VPS25
CLASP1	DHX15	ANXA10
RTRAF	RPL35A	PTPRH
ANXA11	AHSG	MAN2A1
SCRN1	APOA4	KRT17
CS	PON1	IL6ST
CEL	BCL2L15	PGM5
SNRPD1	GSTM2	FTL
THOC6	MED30
ALB	NECAP2
GC	SERPINA4
RALGAPA2	GSTM4
GGT3P	SERPINE1
GGT2	SEPTIN2
GGT1	SELENOP
COG3	RAB10
GSPT2	SEZ6L2
VPS25	TF
ANXA10	PSME1
PTPRH	TMSB10
MAN2A1	LAMTOR2
KRT17	GPLD1
IL6ST	SCRIB
PGM5	PNP
FTL	VWA8
	AFM
	PLGLA
	MRPL15
	LAMC1
	PON3
	IDH3G
	MSH2
	SLC4A2
	SBSN
	TALDO1
	GSN
	APOC4
	SNX30
	ATG9A
	KRT6A
	PLG
	NDUFA10
	PCYOX1
	YWHAB
	USP7
	BCHE
	PGLYRP2
	ACTR1B
	CSTF2
	CAPG
	CDK11B
	WRNIP1
	HRG
	ANO1
	PPIE
	APOC3
	FUBP3
	PIK3IP1
	IQGAP1
	RDH11
	STAM
	GET3
	SYMPK
	ADSL
	MANBA
	ACE2
	CSTF2T
	RBM39
	KRT20
	ETHE1
	AP1B1
	AKTIP
	CAMK2D
	LUM
	RPL6
	LCAT
	SRC
	CGREF1
	IGFALS
	FBLN1
	SUCLG2
	MAN2B1
	UTRN
	CUL4B
	ARID1A
	C2CD5
	CD163
	GSPT1
	MATR3
	C8G
	HSPA1A
	HSPA1B
	UGGT2
	SNRPB
	SNRPN
	ADH5
	STXBP5
	EEA1
	SCIN
	NAP1L1
	NUP107
	CAPZA2
	PROC
	DUSP3
	CNOT1
	VASN
	CHD4
	HSP90B1
	EIF3A
	REG1A
	CYFIP1
	IPO7
	PLGLB1
	XPO5
	UNC45A
	CUL4A
	SPTAN1
	JUP
	MTAP
	PDXDC1
	EIF3B
	PNKP
	ILVBL
	SNRPD1
	THOC6
	ALB
	GC
	RALGAPA2
	GGT3P
	GGT2
	GGT1
	COG3
	GSPT2
	VPS25
	ANXA10
	PTPRH
	MAN2A1
	KRT17
	IL6ST
	PGM5
	FTL

## Sheet: Figure 7D
NDUFB4_abundance	NDUFB4__abundance_log2	Clinical blood tests	Clinical blood tests_level	Clinical blood tests_level_log2
8.64775	3.11233	WBC	11.19	3.48414
8.64775	3.11233	Neutrophil_ratio	0.685	-0.545824
8.64775	3.11233	Neutrophil_count	7.67	2.93923
13.0812	3.70943	WBC	16.71	4.06264
13.0812	3.70943	Neutrophil_ratio	0.837	-0.2567
13.0812	3.70943	Neutrophil_count	13.99	3.80632
5.48018	2.45422	WBC	7.11	2.82985
5.48018	2.45422	Neutrophil_ratio	0.795	-0.330973
5.48018	2.45422	Neutrophil_count	5.65	2.49825
5.0737	2.34304	WBC	9.6	3.26303
5.0737	2.34304	Neutrophil_ratio	0.842	-0.248108
5.0737	2.34304	Neutrophil_count	8.08	3.01436
7.1963	2.84725	WBC	6.05	2.59694
7.1963	2.84725	Neutrophil_ratio	0.7	-0.514573
7.1963	2.84725	Neutrophil_count	4.23	2.08066
5.50346	2.46034	WBC	8.39	3.06867
5.50346	2.46034	Neutrophil_ratio	0.851	-0.232769
5.50346	2.46034	Neutrophil_count	7.13	2.8339
9.92266	3.31073	WBC	9.85	3.30012
9.92266	3.31073	Neutrophil_ratio	0.758	-0.39973
9.92266	3.31073	Neutrophil_count	7.46	2.89918
0.376662	-1.40866	WBC	7.45	2.89724
0.376662	-1.40866	Neutrophil_ratio	0.676	-0.564905
0.376662	-1.40866	Neutrophil_count	5.04	2.33342
9.97823	3.31878	WBC	11.06	3.46728
9.97823	3.31878	Neutrophil_ratio	0.886	-0.174621
9.97823	3.31878	Neutrophil_count	8.87	3.14893
3.16698	1.66311	WBC	8.03	3.0054
3.16698	1.66311	Neutrophil_ratio	0.765	-0.386468
3.16698	1.66311	Neutrophil_count	6.14	2.61824
7.33438	2.87468	WBC	5.61	2.488
7.33438	2.87468	Neutrophil_ratio	0.704	-0.506353
7.33438	2.87468	Neutrophil_count	3.95	1.98185
8.91545	3.15631	WBC	5.38	2.42761
8.91545	3.15631	Neutrophil_ratio	0.575	-0.798366
8.91545	3.15631	Neutrophil_count	3.1	1.63227
8.77635	3.13362	WBC	9.07	3.1811
8.77635	3.13362	Neutrophil_ratio	0.682	-0.552156
8.77635	3.13362	Neutrophil_count	6.18	2.62761
8.56552	3.09854	WBC	5.63	2.49313
8.56552	3.09854	Neutrophil_ratio	0.767	-0.382702
8.56552	3.09854	Neutrophil_count	4.32	2.11103
6.91112	2.78892	WBC	13.65	3.77083
6.91112	2.78892	Neutrophil_ratio	0.915	-0.128156
6.91112	2.78892	Neutrophil_count	12.49	3.6427
2.09235	1.06512	WBC	9.54	3.25399
2.09235	1.06512	Neutrophil_ratio	0.818	-0.289827
2.09235	1.06512	Neutrophil_count	7.8	2.96347
6.09588	2.60784	WBC	8.95	3.16189
6.09588	2.60784	Neutrophil_ratio	0.586	-0.771027
6.09588	2.60784	Neutrophil_count	5.24	2.38957
8.19891	3.03543	WBC	9.39	3.23113
8.19891	3.03543	Neutrophil_ratio	0.81	-0.304006
8.19891	3.03543	Neutrophil_count	7.61	2.9279
5.68523	2.50722	WBC	10.72	3.42223
5.68523	2.50722	Neutrophil_ratio	0.784	-0.351074
5.68523	2.50722	Neutrophil_count	8.4	3.07039
5.63604	2.49468	WBC	7.91	2.98368
5.63604	2.49468	Neutrophil_ratio	0.705	-0.504305
5.63604	2.49468	Neutrophil_count	5.58	2.48027
5.11143	2.35373	WBC	8.23	3.04089
5.11143	2.35373	Neutrophil_ratio	0.737	-0.440263
5.11143	2.35373	Neutrophil_count	6.06	2.59932
4.73372	2.24297	WBC	18.7	4.22497
4.73372	2.24297	Neutrophil_ratio	0.828	-0.272297
4.73372	2.24297	Neutrophil_count	15.49	3.95327
5.8395	2.54585	WBC	8.81	3.13914
5.8395	2.54585	Neutrophil_ratio	0.731	-0.452057
5.8395	2.54585	Neutrophil_count	6.45	2.6893
8.21973	3.03909	WBC	6.71	2.74631
8.21973	3.03909	Neutrophil_ratio	0.741	-0.432455
8.21973	3.03909	Neutrophil_count	4.97	2.31325
5.27297	2.39862	WBC	12.94	3.69377
5.27297	2.39862	Neutrophil_ratio	0.844	-0.244685
5.27297	2.39862	Neutrophil_count	10.93	3.45022
9.31443	3.21947	WBC	16.87	4.07639
9.31443	3.21947	Neutrophil_ratio	0.924	-0.114035
9.31443	3.21947	Neutrophil_count	15.58	3.96162
1.51564	0.599929	WBC	7.53	2.91265
1.51564	0.599929	Neutrophil_ratio	0.814	-0.296899
1.51564	0.599929	Neutrophil_count	6.13	2.61589
5.20641	2.38029	WBC	5.48	2.45418
5.20641	2.38029	Neutrophil_ratio	0.493	-1.02034
5.20641	2.38029	Neutrophil_count	2.7	1.43296
5.62681	2.49232	WBC	6.43	2.68482
5.62681	2.49232	Neutrophil_ratio	0.76	-0.395929
5.62681	2.49232	Neutrophil_count	4.89	2.28983
7.05377	2.8184	WBC	11.28	3.4957
7.05377	2.8184	Neutrophil_ratio	0.858	-0.22095
7.05377	2.8184	Neutrophil_count	9.69	3.2765
6.43928	2.6869	WBC	9.6	3.26303
6.43928	2.6869	Neutrophil_ratio	0.901	-0.150401
6.43928	2.6869	Neutrophil_count	8.65	3.1127
10.0947	3.33553	WBC	20.58	4.36317
10.0947	3.33553	Neutrophil_ratio	0.917	-0.125006
10.0947	3.33553	Neutrophil_count	18.87	4.23802
10.981	3.45693	WBC	11.63	3.53978
10.981	3.45693	Neutrophil_ratio	0.758	-0.39973
10.981	3.45693	Neutrophil_count	8.83	3.14241
5.0996	2.35038	WBC	8.25	3.04439
5.0996	2.35038	Neutrophil_ratio	0.707	-0.500218
5.0996	2.35038	Neutrophil_count	5.83	2.5435
7.44415	2.89611	WBC	10.16	3.34483
7.44415	2.89611	Neutrophil_ratio	0.791	-0.33825
7.44415	2.89611	Neutrophil_count	8.04	3.0072
6.7254	2.74962	WBC	8.24	3.04264
6.7254	2.74962	Neutrophil_ratio	0.795	-0.330973
6.7254	2.74962	Neutrophil_count	6.55	2.71149
6.60435	2.72342	WBC	10.09	3.33485
6.60435	2.72342	Neutrophil_ratio	0.824	-0.279284
6.60435	2.72342	Neutrophil_count	8.32	3.05658
7.87111	2.97657	WBC	20	4.32193
7.87111	2.97657	Neutrophil_ratio	0.944	-0.0831412
7.87111	2.97657	Neutrophil_count	18.9	4.24031
7.57851	2.92191	WBC	10.98	3.45681
7.57851	2.92191	Neutrophil_ratio	0.805	-0.312939
7.57851	2.92191	Neutrophil_count	9.14	3.19219
4.71357	2.23682	WBC	13.91	3.79805
4.71357	2.23682	Neutrophil_ratio	0.783	-0.352916
4.71357	2.23682	Neutrophil_count	10.89	3.44493
7.75947	2.95596	WBC	6.4	2.67807
7.75947	2.95596	Neutrophil_ratio	0.732	-0.450084
7.75947	2.95596	Neutrophil_count	4.69	2.22959
4.7491	2.24765	WBC	3.71	1.89142
4.7491	2.24765	Neutrophil_ratio	0.591	-0.75877
4.7491	2.24765	Neutrophil_count	2.19	1.13093
11.2005	3.48549	WBC	4.34	2.1177
11.2005	3.48549	Neutrophil_ratio	0.758	-0.39973
11.2005	3.48549	Neutrophil_count	3.29	1.71809
6.86885	2.78007	WBC	5.02	2.32769
6.86885	2.78007	Neutrophil_ratio	0.896	-0.158429
6.86885	2.78007	Neutrophil_count	4.5	2.16993
5.38119	2.42793	WBC	4.9	2.29278
5.38119	2.42793	Neutrophil_ratio	0.633	-0.659723
5.38119	2.42793	Neutrophil_count	3.1	1.63227
8.24715	3.0439	WBC	10.17	3.34625
8.24715	3.0439	Neutrophil_ratio	0.746	-0.422752
8.24715	3.0439	Neutrophil_count	7.59	2.9241
8.40189	3.07071	WBC	12.59	3.65421
8.40189	3.07071	Neutrophil_ratio	0.878	-0.187707
8.40189	3.07071	Neutrophil_count	11.06	3.46728
2.55523	1.35345	WBC	4.5	2.16993
2.55523	1.35345	Neutrophil_ratio	0.51	-0.971431
2.55523	1.35345	Neutrophil_count	2.3	1.20163
5.33533	2.41558	WBC	7.57	2.92029
5.33533	2.41558	Neutrophil_ratio	0.53	-0.915936
5.33533	2.41558	Neutrophil_count	4.01	2.0036
8.59638	3.10373	WBC	10.61	3.40735
8.59638	3.10373	Neutrophil_ratio	0.802	-0.318326
8.59638	3.10373	Neutrophil_count	8.51	3.08916
6.75359	2.75566	WBC	8.66	3.11437
6.75359	2.75566	Neutrophil_ratio	0.835	-0.260152
6.75359	2.75566	Neutrophil_count	7.23	2.854
7.56549	2.91943	WBC	10.2	3.3505
7.56549	2.91943	Neutrophil_ratio	0.734	-0.446148
7.56549	2.91943	Neutrophil_count	7.49	2.90497
4.19907	2.07007	WBC	5.72	2.51602
4.19907	2.07007	Neutrophil_ratio	0.647	-0.628162
4.19907	2.07007	Neutrophil_count	3.7	1.88753
5.15533	2.36607	WBC	12.1	3.59694
5.15533	2.36607	Neutrophil_ratio	0.651	-0.619271
5.15533	2.36607	Neutrophil_count	7.9	2.98185
4.18634	2.06569	WBC	11.83	3.56438
4.18634	2.06569	Neutrophil_ratio	0.755	-0.405451
4.18634	2.06569	Neutrophil_count	8.93	3.15866
4.79421	2.26129	WBC	7.08	2.82375
4.79421	2.26129	Neutrophil_ratio	0.608	-0.717857
4.79421	2.26129	Neutrophil_count	4.31	2.10769
9.6345	3.26821	WBC	8.4	3.07039
9.6345	3.26821	Neutrophil_ratio	0.808	-0.307573
9.6345	3.26821	Neutrophil_count	6.8	2.76553
7.48091	2.90321	WBC	6.48	2.69599
7.48091	2.90321	Neutrophil_ratio	0.716	-0.481969
7.48091	2.90321	Neutrophil_count	4.64	2.21412
10.3578	3.37265	WBC	13.06	3.70708
10.3578	3.37265	Neutrophil_ratio	0.83	-0.268817
10.3578	3.37265	Neutrophil_count	10.83	3.43696
9.11992	3.18902	WBC	13.1	3.71149
9.11992	3.18902	Neutrophil_ratio	0.865	-0.209228
9.11992	3.18902	Neutrophil_count	11.33	3.50208
6.57403	2.71678	WBC	9.19	3.20006
6.57403	2.71678	Neutrophil_ratio	0.8	-0.321928
6.57403	2.71678	Neutrophil_count	7.35	2.87774
8.19201	3.03422	WBC	9.82	3.29572
8.19201	3.03422	Neutrophil_ratio	0.854	-0.227692
8.19201	3.03422	Neutrophil_count	8.38	3.06695
10.6056	3.40675	WBC	9.41	3.23419
10.6056	3.40675	Neutrophil_ratio	0.78	-0.358454
10.6056	3.40675	Neutrophil_count	7.34	2.87578
4.0683	2.02443	WBC	8.77	3.13258
4.0683	2.02443	Neutrophil_ratio	0.724	-0.465938
4.0683	2.02443	Neutrophil_count	6.34	2.66448
8.03497	3.00629	WBC	9.49	3.24641
8.03497	3.00629	Neutrophil_ratio	0.827	-0.274041
8.03497	3.00629	Neutrophil_count	7.85	2.97269
10.2876	3.36284	WBC	7.48	2.90304
10.2876	3.36284	Neutrophil_ratio	0.744	-0.426625
10.2876	3.36284	Neutrophil_count	5.57	2.47768
4.8085	2.26559	WBC	5.57	2.47768
4.8085	2.26559	Neutrophil_ratio	0.637	-0.650635
4.8085	2.26559	Neutrophil_count	3.55	1.82782
5.08719	2.34687	WBC	10.41	3.3799
5.08719	2.34687	Neutrophil_ratio	0.864	-0.210897
5.08719	2.34687	Neutrophil_count	9	3.16993
5.55302	2.47327	WBC	20.1	4.32912
5.55302	2.47327	Neutrophil_ratio	0.901	-0.150401
5.55302	2.47327	Neutrophil_count	18.11	4.17871
5.29118	2.40359	WBC	7.21	2.85
5.29118	2.40359	Neutrophil_ratio	0.623	-0.682696
5.29118	2.40359	Neutrophil_count	4.49	2.16672
8.70598	3.12201	WBC	20.71	4.37226
8.70598	3.12201	Neutrophil_ratio	0.84	-0.251539
8.70598	3.12201	Neutrophil_count	17.4	4.12102
6.81581	2.76888	WBC	18.29	4.19298
6.81581	2.76888	Neutrophil_ratio	0.794	-0.332789
6.81581	2.76888	Neutrophil_count	14.51	3.85898
12.9977	3.70018	WBC	5.81	2.53854
12.9977	3.70018	Neutrophil_ratio	0.809	-0.305788
12.9977	3.70018	Neutrophil_count	4.7	2.23266
7.79544	2.96263	WBC	7.52	2.91073
7.79544	2.96263	Neutrophil_ratio	0.625	-0.678072
7.79544	2.96263	Neutrophil_count	4.7	2.23266
6.83501	2.77294	WBC	10.43	3.38267
6.83501	2.77294	Neutrophil_ratio	0.598	-0.741783
6.83501	2.77294	Neutrophil_count	6.23	2.63923
7.34189	2.87615	WBC	13.88	3.79494
7.34189	2.87615	Neutrophil_ratio	0.806	-0.311148
7.34189	2.87615	Neutrophil_count	11.18	3.48285
4.71718	2.23793	WBC	8.06	3.01078
4.71718	2.23793	Neutrophil_ratio	0.669	-0.579922
4.71718	2.23793	Neutrophil_count	5.39	2.43029
5.9202	2.56565	WBC	14.44	3.852
5.9202	2.56565	Neutrophil_ratio	0.763	-0.390245
5.9202	2.56565	Neutrophil_count	11.02	3.46205
5.83476	2.54467	WBC	7.13	2.8339
5.83476	2.54467	Neutrophil_ratio	0.433	-1.20756
5.83476	2.54467	Neutrophil_count	3.08	1.62293
9.00854	3.17129	WBC	11.06	3.46728
9.00854	3.17129	Neutrophil_ratio	0.745	-0.424688
9.00854	3.17129	Neutrophil_count	8.24	3.04264
4.18015	2.06355	WBC	4.39	2.13422
4.18015	2.06355	Neutrophil_ratio	0.43	-1.21759
4.18015	2.06355	Neutrophil_count	1.89	0.918386
5.99648	2.58412	WBC	6.1	2.60881
5.99648	2.58412	Neutrophil_ratio	0.557	-0.844251
5.99648	2.58412	Neutrophil_count	3.4	1.76553
6.11533	2.61243	WBC	7.63	2.93168
6.11533	2.61243	Neutrophil_ratio	0.549	-0.865122
6.11533	2.61243	Neutrophil_count	4.19	2.06695
5.22866	2.38644	WBC	4.27	2.09424
5.22866	2.38644	Neutrophil_ratio	0.596	-0.746616
5.22866	2.38644	Neutrophil_count	2.54	1.34483
6.32985	2.66217	WBC	9.78	3.28983
6.32985	2.66217	Neutrophil_ratio	0.721	-0.471929
6.32985	2.66217	Neutrophil_count	7.05	2.81762
4.48391	2.16476	WBC	11.44	3.51602
4.48391	2.16476	Neutrophil_ratio	0.77	-0.37707
4.48391	2.16476	Neutrophil_count	8.82	3.14078
3.69502	1.88558	WBC	6.57	2.71589
3.69502	1.88558	Neutrophil_ratio	0.505	-0.985645
3.69502	1.88558	Neutrophil_count	3.32	1.73118
6.34451	2.66551	WBC	7.94	2.98914
6.34451	2.66551	Neutrophil_ratio	0.819	-0.288065
6.34451	2.66551	Neutrophil_count	6.5	2.70044
3.9878	1.99559	WBC	9.91	3.30889
3.9878	1.99559	Neutrophil_ratio	0.869	-0.202572
3.9878	1.99559	Neutrophil_count	8.61	3.10601
2.73077	1.44931	WBC	5.51	2.46205
2.73077	1.44931	Neutrophil_ratio	0.532	-0.910502
2.73077	1.44931	Neutrophil_count	2.93	1.5509
6.34158	2.66484	WBC	12.36	3.62761
6.34158	2.66484	Neutrophil_ratio	0.835	-0.260152
6.34158	2.66484	Neutrophil_count	10.32	3.36737
7.33131	2.87407	WBC	9.16	3.19535
7.33131	2.87407	Neutrophil_ratio	0.499	-1.00289
7.33131	2.87407	Neutrophil_count	4.57	2.19219
6.99434	2.80619	WBC	8.12	3.02148
6.99434	2.80619	Neutrophil_ratio	0.663	-0.592919
6.99434	2.80619	Neutrophil_count	5.39	2.43029
4.69395	2.2308	WBC	7	2.80735
4.69395	2.2308	Neutrophil_ratio	0.681	-0.554273
4.69395	2.2308	Neutrophil_count	4.8	2.26303
9.11748	3.18864	WBC	10.85	3.43962
9.11748	3.18864	Neutrophil_ratio	0.671	-0.575615
9.11748	3.18864	Neutrophil_count	7.28	2.86394
6.23224	2.63975	WBC	7.82	2.96717
6.23224	2.63975	Neutrophil_ratio	0.595	-0.749038
6.23224	2.63975	Neutrophil_count	4.6	2.20163
7.93246	2.98777	WBC	6.45	2.6893
7.93246	2.98777	Neutrophil_ratio	0.792	-0.336428
7.93246	2.98777	Neutrophil_count	5.11	2.35332
4.48434	2.1649	WBC	6.35	2.66676
4.48434	2.1649	Neutrophil_ratio	0.721	-0.471929
4.48434	2.1649	Neutrophil_count	4.58	2.19535
3.39776	1.76458	WBC	5.07	2.34199
3.39776	1.76458	Neutrophil_ratio	0.709	-0.496142
3.39776	1.76458	Neutrophil_count	3.6	1.848
6.28496	2.6519	WBC	18.32	4.19535
6.28496	2.6519	Neutrophil_ratio	0.735	-0.444184
6.28496	2.6519	Neutrophil_count	13.46	3.75061
6.00717	2.58668	WBC	15.85	3.98641
6.00717	2.58668	Neutrophil_ratio	0.918	-0.123434
6.00717	2.58668	Neutrophil_count	14.51	3.85898
5.79601	2.53506	WBC	5.57	2.47768
5.79601	2.53506	Neutrophil_ratio	0.674	-0.56918
5.79601	2.53506	Neutrophil_count	3.76	1.91073
5.79412	2.53459	WBC	11.5	3.52356
5.79412	2.53459	Neutrophil_ratio	0.63	-0.666576
5.79412	2.53459	Neutrophil_count	7.3	2.8679
4.28416	2.09901	WBC	11.86	3.56803
4.28416	2.09901	Neutrophil_ratio	0.848	-0.237864
4.28416	2.09901	Neutrophil_count	10.07	3.33199
4.58964	2.19838	WBC	7.01	2.80941
4.58964	2.19838	Neutrophil_ratio	0.667	-0.584241
4.58964	2.19838	Neutrophil_count	4.67	2.22342
6.88865	2.78422	WBC	7.43	2.89336
6.88865	2.78422	Neutrophil_ratio	0.783	-0.352916
6.88865	2.78422	Neutrophil_count	5.82	2.54102
8.53828	3.09395	WBC	8.11	3.0197
8.53828	3.09395	Neutrophil_ratio	0.749	-0.416962
8.53828	3.09395	Neutrophil_count	6.08	2.60407
3.13441	1.64819	WBC	13.28	3.73118
3.13441	1.64819	Neutrophil_ratio	0.746	-0.422752
3.13441	1.64819	Neutrophil_count	9.92	3.31034
7.62409	2.93057	WBC	6.52	2.70487
7.62409	2.93057	Neutrophil_ratio	0.78	-0.358454
7.62409	2.93057	Neutrophil_count	5.09	2.34767
6.75189	2.75529	WBC	7.38	2.88362
6.75189	2.75529	Neutrophil_ratio	0.608	-0.717857
6.75189	2.75529	Neutrophil_count	4.49	2.16672
8.28494	3.05049	WBC	19.17	4.26078
8.28494	3.05049	Neutrophil_ratio	0.806	-0.311148
8.28494	3.05049	Neutrophil_count	15.46	3.95047
7.54829	2.91615	WBC	10.84	3.43829
7.54829	2.91615	Neutrophil_ratio	0.798	-0.325539
7.54829	2.91615	Neutrophil_count	8.65	3.1127
17.5501	4.13341	WBC	8.46	3.08066
17.5501	4.13341	Neutrophil_ratio	0.687	-0.541618
17.5501	4.13341	Neutrophil_count	5.81	2.53854
4.63483	2.21252	WBC	7.8	2.96347
4.63483	2.21252	Neutrophil_ratio	0.686	-0.54372
4.63483	2.21252	Neutrophil_count	5.34	2.41684
4.68655	2.22853	WBC	10.7	3.41954
4.68655	2.22853	Neutrophil_ratio	0.795	-0.330973
4.68655	2.22853	Neutrophil_count	8.5	3.08746
6.01616	2.58884	WBC	10.63	3.41007
6.01616	2.58884	Neutrophil_ratio	0.807	-0.309359
6.01616	2.58884	Neutrophil_count	8.58	3.10098
8.24045	3.04272	WBC	7.77	2.95791
8.24045	3.04272	Neutrophil_ratio	0.757	-0.401635
8.24045	3.04272	Neutrophil_count	5.88	2.55582
6.28897	2.65282	WBC	11.83	3.56438
6.28897	2.65282	Neutrophil_ratio	0.697	-0.520769
6.28897	2.65282	Neutrophil_count	8.25	3.04439
4.96997	2.31324	WBC	6.08	2.60407
4.96997	2.31324	Neutrophil_ratio	0.56	-0.836501
4.96997	2.31324	Neutrophil_count	3.41	1.76977
11.9369	3.57736	WBC	11.14	3.47768
11.9369	3.57736	Neutrophil_ratio	0.833	-0.263612
11.9369	3.57736	Neutrophil_count	9.28	3.21412
4.54076	2.18293	WBC	6.69	2.74201
4.54076	2.18293	Neutrophil_ratio	0.563	-0.828793
4.54076	2.18293	Neutrophil_count	3.76	1.91073
10.7988	3.43281	WBC	6.31	2.65764
10.7988	3.43281	Neutrophil_ratio	0.651	-0.619271
10.7988	3.43281	Neutrophil_count	4.11	2.03914
5.18846	2.37531	WBC	4.39	2.13422
5.18846	2.37531	Neutrophil_ratio	0.516	-0.954557
5.18846	2.37531	Neutrophil_count	2.27	1.18269
4.32545	2.11285	WBC	8.5	3.08746
4.32545	2.11285	Neutrophil_ratio	0.696	-0.522841
4.32545	2.11285	Neutrophil_count	5.91	2.56316
7.65106	2.93566	WBC	8.22	3.03914
7.65106	2.93566	Neutrophil_ratio	0.697	-0.520769
7.65106	2.93566	Neutrophil_count	5.73	2.51854
9.03388	3.17535	WBC	9.46	3.24184
9.03388	3.17535	Neutrophil_ratio	0.69	-0.535332
9.03388	3.17535	Neutrophil_count	6.53	2.70708
5.58273	2.48097	WBC	21.74	4.44228
5.58273	2.48097	Neutrophil_ratio	0.868	-0.204233
5.58273	2.48097	Neutrophil_count	18.87	4.23802
5.1387	2.3614	WBC	8.52	3.09085
5.1387	2.3614	Neutrophil_ratio	0.667	-0.584241
5.1387	2.3614	Neutrophil_count	5.68	2.50589
4.40506	2.13916	WBC	5.34	2.41684
4.40506	2.13916	Neutrophil_ratio	0.46	-1.12029
4.40506	2.13916	Neutrophil_count	2.46	1.29866
4.94484	2.30592	WBC	4.61	2.20477
4.94484	2.30592	Neutrophil_ratio	0.504	-0.988504
4.94484	2.30592	Neutrophil_count	2.33	1.22033
4.74852	2.24748	WBC	2.61	1.38405
4.74852	2.24748	Neutrophil_ratio	0.421	-1.24811
4.74852	2.24748	Neutrophil_count	1.1	0.137504
8.97374	3.16571	WBC	14.3	3.83794
8.97374	3.16571	Neutrophil_ratio	0.853	-0.229382
8.97374	3.16571	Neutrophil_count	12.2	3.60881
7.19436	2.84687	WBC	8.48	3.08406
7.19436	2.84687	Neutrophil_ratio	0.753	-0.409278
7.19436	2.84687	Neutrophil_count	6.39	2.67582
6.19916	2.63207	WBC	6.77	2.75916
6.19916	2.63207	Neutrophil_ratio	0.708	-0.498179
6.19916	2.63207	Neutrophil_count	4.79	2.26003
5.52978	2.46722	WBC	9.8	3.29278
5.52978	2.46722	Neutrophil_ratio	0.918	-0.123434
5.52978	2.46722	Neutrophil_count	9	3.16993
6.00975	2.58731	WBC	12.55	3.64962
6.00975	2.58731	Neutrophil_ratio	0.73	-0.454032
6.00975	2.58731	Neutrophil_count	9.16	3.19535
7.49688	2.90629	WBC	11.76	3.55582
7.49688	2.90629	Neutrophil_ratio	0.782	-0.354759
7.49688	2.90629	Neutrophil_count	9.21	3.2032
3.7947	1.92399	WBC	21.24	4.40871
3.7947	1.92399	Neutrophil_ratio	0.88	-0.184425
3.7947	1.92399	Neutrophil_count	18.68	4.22342
7.50503	2.90786	WBC	7.6	2.926
7.50503	2.90786	Neutrophil_ratio	0.817	-0.291592
7.50503	2.90786	Neutrophil_count	6.21	2.63459
8.36514	3.06439	WBC	6.5	2.70044
8.36514	3.06439	Neutrophil_ratio	0.692	-0.531156
8.36514	3.06439	Neutrophil_count	4.5	2.16993
5.43368	2.44193	WBC	8.21	3.03738
5.43368	2.44193	Neutrophil_ratio	0.813	-0.298673
5.43368	2.44193	Neutrophil_count	6.67	2.73769
7.92141	2.98576	WBC	8.21	3.03738
7.92141	2.98576	Neutrophil_ratio	0.723	-0.467932
7.92141	2.98576	Neutrophil_count	5.94	2.57046
8.55654	3.09703	WBC	12.61	3.6565
8.55654	3.09703	Neutrophil_ratio	0.828	-0.272297
8.55654	3.09703	Neutrophil_count	10.45	3.38543
7.74913	2.95403	WBC	6.01	2.58736
7.74913	2.95403	Neutrophil_ratio	0.547	-0.870387
7.74913	2.95403	Neutrophil_count	3.28	1.7137
8.66066	3.11448	WBC	9.97	3.31759
8.66066	3.11448	Neutrophil_ratio	0.802	-0.318326
8.66066	3.11448	Neutrophil_count	7.99	2.9982
3.2789	1.71321	WBC	13.2	3.72247
3.2789	1.71321	Neutrophil_ratio	0.721	-0.471929
3.2789	1.71321	Neutrophil_count	9.51	3.24945
2.92516	1.54852	WBC	8.12	3.02148
2.92516	1.54852	Neutrophil_ratio	0.645	-0.632629
2.92516	1.54852	Neutrophil_count	5.24	2.38957
4.08295	2.02961	WBC	7.5	2.90689
4.08295	2.02961	Neutrophil_ratio	0.486	-1.04097
4.08295	2.02961	Neutrophil_count	3.64	1.86394
5.94079	2.57065	WBC	5.98	2.58015
5.94079	2.57065	Neutrophil_ratio	0.477	-1.06794
5.94079	2.57065	Neutrophil_count	2.85	1.51096
3.90879	1.96672	WBC	16.23	4.02059
3.90879	1.96672	Neutrophil_ratio	0.802	-0.318326
3.90879	1.96672	Neutrophil_count	13.02	3.70266
4.28495	2.09928	WBC	8.73	3.12598
4.28495	2.09928	Neutrophil_ratio	0.717	-0.479955
4.28495	2.09928	Neutrophil_count	6.26	2.64616
5.46537	2.45032	WBC	6.87	2.78031
5.46537	2.45032	Neutrophil_ratio	0.543	-0.880976
5.46537	2.45032	Neutrophil_count	3.73	1.89918
5.60638	2.48707	WBC	12.21	3.60999
5.60638	2.48707	Neutrophil_ratio	0.793	-0.334607
5.60638	2.48707	Neutrophil_count	9.69	3.2765
6.66022	2.73557	WBC	12.2	3.60881
6.66022	2.73557	Neutrophil_ratio	0.935	-0.0969617
6.66022	2.73557	Neutrophil_count	11.41	3.51223
2.32556	1.21758	WBC	6.93	2.79286
2.32556	1.21758	Neutrophil_ratio	0.772	-0.373327
2.32556	1.21758	Neutrophil_count	5.35	2.41954
3.83215	1.93815	WBC	6.78	2.76129
3.83215	1.93815	Neutrophil_ratio	0.49	-1.02915
3.83215	1.93815	Neutrophil_count	3.32	1.73118
5.46676	2.45069	WBC	12.26	3.61589
5.46676	2.45069	Neutrophil_ratio	0.858	-0.22095
5.46676	2.45069	Neutrophil_count	11.38	3.50843
6.33189	2.66264	WBC	3.27	1.70929
6.33189	2.66264	Neutrophil_ratio	0.548	-0.867752
6.33189	2.66264	Neutrophil_count	1.79	0.83996
4.68519	2.22811	WBC	27.52	4.78241
4.68519	2.22811	Neutrophil_ratio	0.891	-0.166503
4.68519	2.22811	Neutrophil_count	24.52	4.61589
7.71909	2.94843	WBC	4.24	2.08406
7.71909	2.94843	Neutrophil_ratio	0.644	-0.634867
7.71909	2.94843	Neutrophil_count	2.73	1.4489
9.67703	3.27456	WBC	10.08	3.33342
9.67703	3.27456	Neutrophil_ratio	0.762	-0.392137
9.67703	3.27456	Neutrophil_count	7.68	2.94111
4.99736	2.32116	WBC	6.2	2.63227
4.99736	2.32116	Neutrophil_ratio	0.671	-0.575615
4.99736	2.32116	Neutrophil_count	4.16	2.05658
4.09987	2.03558	WBC	6.82	2.76977
4.09987	2.03558	Neutrophil_ratio	0.662	-0.595097
4.09987	2.03558	Neutrophil_count	4.52	2.17632
5.94268	2.57111	WBC	6.5	2.70044
5.94268	2.57111	Neutrophil_ratio	0.718	-0.477944
5.94268	2.57111	Neutrophil_count	4.67	2.22342
7.47606	2.90228	WBC	10.4	3.37851
7.47606	2.90228	Neutrophil_ratio	0.777	-0.364013
7.47606	2.90228	Neutrophil_count	8.08	3.01436
4.12349	2.04386	WBC	4.86	2.28096
4.12349	2.04386	Neutrophil_ratio	0.675	-0.567041
4.12349	2.04386	Neutrophil_count	3.28	1.7137
3.44945	1.78637	WBC	11.42	3.51349
3.44945	1.78637	Neutrophil_ratio	0.605	-0.724993
3.44945	1.78637	Neutrophil_count	6.91	2.78869
6.28237	2.65131	WBC	8.98	3.16672
6.28237	2.65131	Neutrophil_ratio	0.679	-0.558517
6.28237	2.65131	Neutrophil_count	6.09	2.60644
6.17497	2.62643	WBC	6.33	2.66221
6.17497	2.62643	Neutrophil_ratio	0.609	-0.715486
6.17497	2.62643	Neutrophil_count	3.86	1.9486
5.45437	2.44741	WBC	5.9	2.56071
5.45437	2.44741	Neutrophil_ratio	0.497	-1.00868
5.45437	2.44741	Neutrophil_count	2.9	1.53605
7.22969	2.85393	WBC	7.21	2.85
7.22969	2.85393	Neutrophil_ratio	0.779	-0.360305
7.22969	2.85393	Neutrophil_count	5.62	2.49057

## Sheet: Figure 7E
Symbol	Cor	Pvalue	FDR
SERPINA1	0.522421	1.03e-13	3.4402e-11
C9	0.501418	1.36e-12	1.52527e-10
CP	0.501327	1.37e-12	1.52527e-10
ITIH4	0.429109	2.81e-09	2.34635e-07
HPX	0.422406	5.23e-09	3.42907e-07
LRG1	0.420627	6.16e-09	3.42907e-07
MYL4	0.418292	7.61e-09	3.63106e-07
DSC2	-0.273361	0.000241723	0.00218204
IGKC	-0.264033	0.000398804	0.00333001
HEBP1	-0.245336	0.00103126	0.00662386
TPP2	-0.238937	0.00140484	0.00808992
KRT77	-0.233595	0.00180739	0.0092872
KRT79	-0.231046	0.0020343	0.00984721
KLK12	-0.227277	0.00241745	0.0113722
KLK7	-0.225021	0.00267709	0.0124187
PLCG2	0.368059	5.02e-07	2.09585e-05
CFHR1	0.360874	8.64e-07	3.2064e-05
XPO1	0.350744	1.82e-06	6.0788e-05
SERPINF2	0.347819	2.25e-06	6.83182e-05
SLC35B2	0.341664	3.47e-06	9.65817e-05
TGFBI	0.338972	4.19e-06	9.8864e-05
CFH	0.338235	4.41e-06	9.8864e-05
PPP1R9B	0.338125	4.44e-06	9.8864e-05
SERPINA3	0.336793	4.87e-06	0.000101661
S100A9	0.335179	5.44e-06	0.00010688
PSME3	0.326042	1.01e-05	0.000187411
PDHB	0.322201	1.3e-05	0.000228526
VPS35L	0.31407	2.19e-05	0.00036573
CRP	0.311798	2.53e-05	0.00040239
PPP2R5A	0.310376	2.76e-05	0.000419018
PLRG1	0.302417	4.52e-05	0.000656383
ACE	0.297499	6.08e-05	0.000846133
PAICS	0.294259	7.37e-05	0.000984632
KNG1	0.293231	7.83e-05	0.00100585
C1RL	0.292307	8.26e-05	0.00102179
SERPINA6	0.288809	0.000101344	0.00120889
C1R	0.283621	0.000136473	0.00157179
IGLV1-36	0.281274	0.00015584	0.00169482
SERPINA10	0.281002	0.000158253	0.00169482
SAA1	0.280544	0.000162378	0.00169482
EEF1A2	0.278243	0.000184662	0.001869
BUB1B	0.277125	0.000196496	0.00193028
RBCK1	0.274726	0.00022431	0.00214056
SAA2	0.2742	0.000230879	0.00214204
CHL1	0.271624	0.000265701	0.00233537
CTTN	0.265433	0.000370361	0.00317181
SAA4	0.256808	0.00058052	0.00472911
MAOB	0.253918	0.00067261	0.00532077
LDHB	0.253157	0.000699024	0.00532077
EPCAM	0.252716	0.000714726	0.00532077
GP1BA	0.252657	0.00071687	0.00532077
KRT84	0.251796	0.000748595	0.00543545
ITGB2	0.249712	0.000830864	0.00590444
PAM	0.249053	0.000858517	0.00597385
ANXA6	0.248107	0.000899771	0.00607694
RPS25	0.247885	0.000909722	0.00607694
RCN1	0.247094	0.000945914	0.00619481
ALDH1B1	0.243749	0.00111428	0.00702204
ERAP1	0.242914	0.00116033	0.00705386
ITGAV	0.242771	0.0011684	0.00705386
VTN	0.24252	0.00118268	0.00705386
ANK1	0.240733	0.00128912	0.00755377
SPTA1	0.237612	0.00149621	0.00847008
RNPEP	0.237127	0.00153094	0.00852222
LCP1	0.236531	0.00157472	0.00862225
SELL	0.235943	0.00161898	0.00871127
ARL2	0.235628	0.00164314	0.00871127
GDI1	0.235039	0.00168932	0.00881614
CRISP3	0.232567	0.00189597	0.00959476
CHI3L1	0.231702	0.00197356	0.00983833
ARID1A	0.231345	0.00200637	0.00984721
NELL2	0.230163	0.00211873	0.0101094
ASGR2	0.223771	0.0028316	0.0129555
HPR	0.22193	0.00307373	0.0138733
NPM1	0.220823	0.00322828	0.0139653
SGCE	0.220707	0.00324496	0.0139653
F11	0.220416	0.00328686	0.0139653
BAIAP2	0.220374	0.00329293	0.0139653
FMOD	0.220304	0.00330318	0.0139653
GSTO1	0.219269	0.00345705	0.0144332
GZMM	-0.218411	0.0035896	0.0145488
KLK13	-0.218411	0.0035896	0.0145488
YWHAG	0.217979	0.00365793	0.0145488
AHSG	0.217973	0.00365899	0.0145488
MAN1A1	0.217416	0.00374894	0.0147311
PLEK	0.21691	0.00383245	0.0148842
NUCB2	0.215921	0.00400031	0.0153575
SEC22B	0.215316	0.00410636	0.0155855
SERPINA2	0.214658	0.00422453	0.0158538
TMPRSS12	-0.213832	0.00437705	0.0161077
PROS1	0.213771	0.00438864	0.0161077
ACTG2	0.213022	0.00453152	0.0164514
WDR12	0.212696	0.00459501	0.0165025
TAGLN	0.211787	0.00477643	0.0168244
ABCC4	0.211569	0.00482086	0.0168244
NIT1	0.211497	0.00483575	0.0168244
IQGAP1	-0.210792	0.00498232	0.0171556
ACOX3	0.21018	0.00511287	0.0174255
CDH5	0.208794	0.00542013	0.0178963
KRT87P	0.208774	0.00542464	0.0178963
UFD1	0.208765	0.00542664	0.0178963
MCM2	-0.208596	0.00546535	0.0178963
IGHV4-28	-0.207458	0.0057317	0.018171
DOCK10	0.207376	0.0057512	0.018171
DDX46	0.207255	0.0057803	0.018171
ACTA2	0.207242	0.00578348	0.018171
LGALSL	0.207086	0.00582125	0.018171
SERPINE1	-0.206753	0.00590232	0.0182535
HP	0.206166	0.00604814	0.0185158
ENO1	0.205967	0.00609801	0.0185158
PCYT1A	0.204365	0.00651511	0.019604
ACR	-0.203506	0.00674885	0.020126
ITIH3	0.203225	0.00682719	0.0201543
PRPF6	0.20304	0.00687903	0.0201543
AOC1	-0.20271	0.00697248	0.0201591
FBXO4	0.202608	0.00700136	0.0201591
SIRPB1	0.201845	0.0072227	0.0203803
KRT2	-0.201774	0.00724342	0.0203803
FCN1	0.201684	0.00727005	0.0203803
CD9	0.201508	0.00732226	0.0203803
HGFAC	-0.200808	0.00753309	0.0207938
CPB1	0.200557	0.00760997	0.0208103
IGKV3-15	0.200383	0.00766366	0.0208103
DTX3L	-0.199241	0.00802482	0.0213814
PTPRE	-0.199093	0.00807253	0.0213814
RAB14	0.1988	0.00816797	0.0213814
CD5L	0.198541	0.00825349	0.0213814
SNX30	0.198096	0.00840174	0.0213814
UBE4A	0.198052	0.00841655	0.0213814
MANBA	-0.197735	0.00852383	0.0213814
BST1	0.197728	0.00852608	0.0213814
METTL18	0.197728	0.00852608	0.0213814
OLFM1	0.197585	0.00857491	0.0213814
PSMA3	-0.197469	0.00861491	0.0213814
IGFBP2	0.197389	0.00864218	0.0213814
GSTM4	0.197004	0.00877581	0.0215524
ADGRB3	-0.196245	0.00904463	0.0220504
ADAR	0.195853	0.00918615	0.0222331
EIF2AK3	0.195382	0.00935889	0.0224883
IGHV4-38-2	-0.194288	0.00977118	0.0231601
CFHR3	0.194068	0.00985605	0.0231601
ANXA1	0.193934	0.00990814	0.0231601
IGKV3D-7	0.193914	0.00991585	0.0231601
APOF	0.193267	0.0101705	0.0234899
FLNC	0.193198	0.0101977	0.0234899
SLC4A2	0.192351	0.0105407	0.0239496
TF	0.192351	0.0105407	0.0239496
VPS26C	0.191341	0.0109629	0.0247154
CFHR2	0.191193	0.0110257	0.0247154
CSN1S1	0.190566	0.0112967	0.0251094
TTC7B	0.190273	0.0114251	0.0251094
EIF3J	0.190269	0.0114271	0.0251094
PCBP2	-0.190015	0.0115392	0.02519
PGD	0.189795	0.0116374	0.0252396
PSMB10	-0.188609	0.0121798	0.0259142
LAMA5	0.188417	0.0122694	0.0259142
CUL4B	-0.188219	0.0123627	0.0259142
CSK	0.188001	0.0124661	0.0259142
APOA1	-0.187942	0.0124944	0.0259142
BGN	0.187924	0.0125028	0.0259142
HSPG2	0.187913	0.0125081	0.0259142
IGHV7-4-1	-0.187786	0.0125691	0.0259142
COMT	-0.187407	0.0127518	0.0261295
A1BG	0.186498	0.0132	0.0264971
IGHV4-30-4	-0.186401	0.0132485	0.0264971
IGHV4-59	-0.186401	0.0132485	0.0264971
IGHV4-61	-0.186401	0.0132485	0.0264971
YWHAQ	0.186146	0.0133773	0.0265953
GSTM1	0.185831	0.0135375	0.0265995
CNTFR	0.185829	0.0135386	0.0265995
FASN	-0.185358	0.0137816	0.0269184
CFL2	0.184041	0.0144808	0.0280102
LCAT	0.183991	0.0145083	0.0280102
IGSF8	0.18363	0.0147057	0.0281589
GOSR2	0.183405	0.0148297	0.0281589
MAP4K4	-0.18339	0.0148382	0.0281589
GK	0.181919	0.0156733	0.0295394
CRISP2	0.181801	0.0157426	0.0295394
GK3P	0.181142	0.0161309	0.0300954
C2	0.180995	0.0162191	0.0300954
TFRC	0.18039	0.0165853	0.030605
UNC45A	-0.179487	0.0171448	0.0313396
P4HA2	-0.179445	0.0171711	0.0313396
PRKACB	-0.179252	0.0172934	0.0313913
IGF1	0.178114	0.0180277	0.0325472
ACTBL2	0.177827	0.0182165	0.0327113
ACO2	0.177671	0.0183203	0.0327219
GARS1	0.176874	0.0188579	0.0335028
ABCF3	0.175734	0.0196508	0.034651
ADH1C	-0.175648	0.0197117	0.034651
IGHV1-69D	0.175254	0.019993	0.0349617
AGO2	-0.174796	0.0203244	0.035356
TPI1	0.174504	0.0205387	0.0353661
RAB34	0.174499	0.020542	0.0353661
VCL	0.174044	0.0208795	0.0357628
FABP5	0.173467	0.0213136	0.0363201
GSTM2	0.173042	0.0216383	0.0366863
PPP2CA	-0.172716	0.0218902	0.0369043
TXNDC5	-0.172591	0.0219879	0.0369043
KLK1	0.172054	0.0224103	0.0372507
LDHA	0.172045	0.0224173	0.0372507
APOA2	-0.171834	0.0225855	0.0373443
SERPING1	0.171094	0.0231826	0.0380548
NPLOC4	-0.170856	0.0233774	0.0380548
PFKM	0.170405	0.023751	0.0380548
ADH1B	-0.170398	0.0237565	0.0380548
C3	0.170271	0.0238632	0.0380548
IGKV1-33	0.170247	0.0238835	0.0380548
IGKV1D-33	0.170247	0.0238835	0.0380548
SMPDL3A	0.170064	0.0240369	0.0380548
TNKS1BP1	-0.170059	0.0240406	0.0380548
KRT16	-0.16956	0.0244647	0.0382461
ADH1A	-0.169463	0.0245477	0.0382461
EHBP1	0.16945	0.024559	0.0382461
ACACB	0.169379	0.0246195	0.0382461
CORO1A	0.168943	0.0249967	0.0383065
MASP2	0.168943	0.0249967	0.0383065
USP39	-0.168937	0.0250024	0.0383065
C4BPA	0.168125	0.0257187	0.0391413
TNR	-0.168054	0.0257817	0.0391413
SEL1L	0.16766	0.0261362	0.0393362
C8B	0.167638	0.0261561	0.0393362
KRT72	-0.167447	0.0263301	0.0393362
H2AC21	0.167378	0.0263923	0.0393362
SBF1	-0.167262	0.0264989	0.0393362
PDIA3	0.167004	0.0267357	0.0394337
RBM17	0.166934	0.0268007	0.0394337
NDUFAF3	0.166784	0.0269395	0.0394639
MYO18A	0.166551	0.0271569	0.0396088
APOE	0.165992	0.0276841	0.0402022
ICAM2	0.165675	0.0279869	0.0404659
KRT80	0.165142	0.0285021	0.0410331
HSPA5	0.164638	0.028997	0.0414018
SQSTM1	-0.164537	0.0290973	0.0414018
IGHG2	-0.164433	0.0292001	0.0414018
MRPS18A	0.16429	0.0293427	0.0414018
PDLIM1	0.164255	0.0293779	0.0414018
INPP5K	-0.163863	0.0297721	0.0417634
IGHE	-0.163588	0.0300515	0.0417634
JCAD	0.163429	0.0302135	0.0417634
CMTR1	-0.16328	0.0303671	0.0417634
CAMK2D	-0.163264	0.030383	0.0417634
MYO1D	-0.16324	0.0304079	0.0417634
PARP1	-0.163123	0.0305283	0.0417634
HNRNPR	-0.162879	0.0307817	0.0417634
EPB41L2	-0.162866	0.0307954	0.0417634
RPS6	-0.16278	0.0308849	0.0417634
S100A11	0.16258	0.0310946	0.0418774
DDX58	0.162384	0.0313008	0.0419858
CKAP4	0.161895	0.0318203	0.0421636
ABI3BP	-0.161818	0.0319029	0.0421636
HNRNPAB	0.161807	0.0319147	0.0421636
COQ6	0.161785	0.0319383	0.0421636
CD44	0.161257	0.03251	0.0427493
IGHV1-69-2	0.161109	0.0326711	0.0427927
HNRNPH1	0.160244	0.0336299	0.0428778
IGKV3-11	0.159846	0.0340795	0.0428778
IGKV3D-11	0.159846	0.0340795	0.0428778
FETUB	0.159533	0.0344357	0.0428778
H2BU1	0.159467	0.0345114	0.0428778
OSTF1	-0.159463	0.0345164	0.0428778
ABCC2	0.159115	0.0349173	0.0428778
TPD52L2	0.158675	0.0354304	0.0428778
HLA-C	-0.158673	0.035433	0.0428778
CFHR5	0.158243	0.0359394	0.0428778
SNX5	-0.158228	0.0359577	0.0428778
SMC3	0.158063	0.0361541	0.0428778
MRPL49	0.158039	0.036183	0.0428778
CD14	0.157788	0.0364836	0.0428778
H2BC11	0.157777	0.0364969	0.0428778
H2BC17	0.157777	0.0364969	0.0428778
H2BC21	0.157777	0.0364969	0.0428778
H2BC3	0.157777	0.0364969	0.0428778
AKR1C2	-0.157761	0.0365154	0.0428778
S100A8	0.157731	0.0365525	0.0428778
CUL4A	-0.157636	0.0366666	0.0428778
RALY	-0.157627	0.0366772	0.0428778
H2BC13	0.157414	0.0369358	0.0428778
KRT3	0.157381	0.0369759	0.0428778
LYVE1	0.157249	0.0371368	0.0428778
UBE2A	-0.157136	0.037274	0.0428778
PREP	0.157132	0.0372794	0.0428778
SERPINB12	0.156989	0.0374549	0.0428778
IGKV2-40	-0.156965	0.0374846	0.0428778
IGKV2D-40	-0.156965	0.0374846	0.0428778
DCTN1	-0.15672	0.0377862	0.0428778
DBNL	-0.156604	0.0379308	0.0428778
VCAN	0.156326	0.0382767	0.0428778
PTER	0.156315	0.0382905	0.0428778
IGLV7-43	0.156181	0.0384589	0.0428778
IGLV7-46	0.156181	0.0384589	0.0428778
CAT	0.156064	0.0386058	0.0428778
PRPH	-0.156058	0.0386141	0.0428778
H2BC12	0.155943	0.0387586	0.0428778
H2BC14	0.155943	0.0387586	0.0428778
H2BC15	0.155943	0.0387586	0.0428778
H2BC18	0.155943	0.0387586	0.0428778
H2BC4	0.155943	0.0387586	0.0428778
H2BC5	0.155943	0.0387586	0.0428778
H2BC9	0.155943	0.0387586	0.0428778
LOC102724334	0.155943	0.0387586	0.0428778
PYGL	0.155928	0.0387781	0.0428778
AGT	0.155833	0.0388981	0.0428778
ANXA4	-0.155593	0.0392035	0.0429742
MCTS1	0.155562	0.0392429	0.0429742
COPB2	0.155175	0.0397408	0.0432036
TP53I3	0.1551	0.0398376	0.0432036
PTPN12	-0.155098	0.0398404	0.0432036
FTL	-0.154528	0.0405843	0.0437008
PRSS3	0.154521	0.040593	0.0437008
U2SURP	-0.154446	0.0406915	0.0437008
FAF2	-0.153696	0.0416908	0.0446306
CSPG4	0.153473	0.0419908	0.0447319
DHX38	-0.153427	0.0420534	0.0447319
PSAP	-0.153121	0.0424696	0.0449937
VAT1	-0.153049	0.0425689	0.0449937
TUBA1A	0.152593	0.0431964	0.0455129
HARS1	-0.152459	0.0433828	0.0455656
EFNA1	-0.152353	0.0435299	0.0455768
ENPP7	-0.152203	0.0437391	0.0456527
ICAM1	0.151415	0.0448542	0.0466707
MAPK1	0.151116	0.045284	0.0469716
KTN1	0.150348	0.0464027	0.0479612
IGFALS	0.150185	0.0466428	0.0479612
INA	-0.150167	0.0466688	0.0479612
ITGA5	-0.149945	0.0469984	0.0479691
OXCT1	0.149786	0.0472345	0.0479691
IGKV2-28	-0.149775	0.047251	0.0479691
IGKV2D-28	-0.149775	0.047251	0.0479691
NOL9	0.149489	0.04768	0.0482579
MMP9	0.149113	0.0482492	0.0486865
RBP1	-0.148939	0.0485141	0.0488063
NRCAM	0.148246	0.0495823	0.0497312
ATP6V1A	-0.148087	0.0498292	0.0498292

## Sheet: Figure 7F
Pathway	Count	FDR	Genes
Acute_phase_response	10	3.11063e-10	CRP, ITIH4, SERPINA3, SERPINA1, AHSG, SERPINF2, SAA4, SAA1, HP, SAA2
Complement_and_coagulation_cascades	11	5.71e-08	VTN, SERPINA1, CFH, CFHR1, C1R, PROS1, C9, F11, SERPINF2, ITGB2, KNG1
Negative_regulation_of_endopeptidase_activity	9	1.99e-07	SERPINA2, VTN, SERPINA3, SERPINA1, AHSG, SERPINF2, SERPINA10, SERPINA6, KNG1
Glycolysis_Gluconeogenesis	4	0.0116617	LDHB, ALDH1B1, ENO1, PDHB
