# Supplementary material for: Integrated plasma and vegetation proteomic characterization of infective endocarditis for early diagnosis and treatment
Source: Nat Commun. 2025 May 30;16:5052. doi: 10.1038/s41467-025-60184-8 (PMC12125238; doi:10.1038/s41467-025-60184-8)
Supplement: Supplementary file 6 — Source Data [file 41467_2025_60184_MOESM6_ESM.zip › Source Data/IE_Figure6.xlsx]

## Sheet: Figure 6A
# Statistical distribution of pathogen types within the plasma proteomic patient cohort (n = 156)
Pathogen_group	Pathogen_identified_by_mNGS
Double_positive	Streptococcus
Single_positive	Others
Single_positive	Streptococcus
Single_positive	Bartonella
Single_positive	Streptococcus
Single_positive	C. burnetii
Single_positive	C. burnetii
Double_positive	CoNS
Double_positive	Streptococcus
Single_positive	Streptococcus
Double_positive	Streptococcus
Double_positive	Streptococcus
Single_positive	C. burnetii
Double_positive	Streptococcus
Single_positive	Others
Double_positive	Streptococcus
Single_positive	Streptococcus
Single_positive	Streptococcus
Double_positive	Streptococcus
Double_positive	S. aureus
Single_positive	Streptococcus
Single_positive	C. burnetii
Single_positive	Streptococcus
Single_positive	Streptococcus
Single_positive	Streptococcus
Single_positive	C. burnetii
Single_positive	C. burnetii
Double_positive	Streptococcus
Single_positive	C. burnetii
Single_positive	Streptococcus
Double_positive	Streptococcus
Single_positive	C. burnetii
Double_positive	CoNS
Double_positive	Streptococcus
Single_positive	Streptococcus
Single_positive	Streptococcus
Double_positive	Streptococcus
Single_positive	Others
Double_positive	Streptococcus
Single_positive	Streptococcus
Single_positive	Streptococcus
Single_positive	C. burnetii
Double_positive	Streptococcus
Double_positive	Streptococcus
Double_positive	Others
Single_positive	Streptococcus
Single_positive	Others
Single_positive	C. burnetii
Double_positive	Others
Double_positive	Streptococcus
Double_positive	Streptococcus
Double_positive	Streptococcus
Double_positive	S. aureus
Single_positive	Streptococcus
Single_positive	C. burnetii
Double_positive	Streptococcus
Single_positive	Others
Single_positive	Streptococcus
Double_positive	Streptococcus
Single_positive	Streptococcus
Double_positive	C. burnetii
Double_positive	Streptococcus
Single_positive	Others
Double_positive	CoNS
Double_positive	Streptococcus
Double_positive	Streptococcus
Double_positive	Streptococcus
Single_positive	Streptococcus
Single_positive	Streptococcus
Double_positive	Streptococcus
Single_positive	Streptococcus
Single_positive	Streptococcus
Double_positive	Streptococcus
Double_positive	Streptococcus
Single_positive	Enterococcus
Double_positive	Streptococcus
Double_positive	Fungi
Double_positive	Streptococcus
Double_positive	Others
Single_positive	Streptococcus
Single_positive	Streptococcus
Single_positive	Streptococcus
Double_positive	Streptococcus
Double_positive	Streptococcus
Single_positive	C. burnetii
Double_positive	Streptococcus
Double_positive	Streptococcus
Double_positive	Enterococcus
Single_positive	CoNS
Double_positive	Streptococcus
Single_positive	Streptococcus
Single_positive	Others
Double_positive	Streptococcus
Double_positive	S. aureus
Double_positive	Streptococcus
Double_positive	S. aureus
Double_positive	Others
Single_positive	CoNS
Single_positive	C. burnetii
Double_positive	Streptococcus
Double_positive	Streptococcus
Single_positive	Others
Single_positive	C. burnetii
Double_positive	Streptococcus
Double_positive	Others
Single_positive	Others
Double_positive	Streptococcus
Double_positive	S. aureus
Single_positive	Streptococcus
Single_positive	S. aureus
Single_positive	Streptococcus
Single_positive	Streptococcus
Single_positive	Streptococcus
Double_positive	Others
Double_positive	CoNS
Single_positive	Streptococcus
Double_positive	Streptococcus
Single_positive	Streptococcus
Single_positive	S. aureus
Double_positive	Streptococcus
Double_positive	Streptococcus
Single_positive	Others
Double_positive	Streptococcus
Single_positive	S. aureus
Single_positive	Others
Double_positive	Streptococcus
Single_positive	Others
Double_positive	Streptococcus
Single_positive	Streptococcus
Single_positive	Others
Double_positive	S. aureus
Single_positive	S. aureus
Single_positive	Streptococcus
Single_positive	S. aureus
Single_positive	Streptococcus
Single_positive	Streptococcus
Single_positive	Streptococcus
Double_positive	Streptococcus
Double_positive	Streptococcus
Single_positive	Streptococcus
Single_positive	Streptococcus
Double_positive	S. aureus
Single_positive	C. burnetii
Double_positive	Fungi
Single_positive	Streptococcus
Single_positive	Streptococcus
Single_positive	CoNS
Single_positive	Others
Double_positive	CoNS
Double_positive	Streptococcus
Single_positive	CoNS
Single_positive	Streptococcus
Double_positive	S. aureus
Single_positive	Streptococcus
Single_positive	Streptococcus
Single_positive	CoNS

## Sheet: Figure 6B
# Plasma proteome
Pathogen_identified_by_mNGS	Streptococcus	Streptococcus	Streptococcus	Streptococcus	Streptococcus	Streptococcus	Streptococcus	Streptococcus	Streptococcus	Streptococcus	Streptococcus	Streptococcus	Streptococcus	Streptococcus	Streptococcus	Streptococcus	Streptococcus	Streptococcus	Streptococcus	Streptococcus	Streptococcus	Streptococcus	Streptococcus	Streptococcus	Streptococcus	Streptococcus	Streptococcus	Streptococcus	Streptococcus	Streptococcus	Streptococcus	Streptococcus	Streptococcus	Streptococcus	Streptococcus	Streptococcus	Streptococcus	Streptococcus	Streptococcus	Streptococcus	Streptococcus	Streptococcus	Streptococcus	Streptococcus	Streptococcus	Streptococcus	Streptococcus	Streptococcus	Streptococcus
Pathogen_group	Double_positive	Single_positive	Single_positive	Double_positive	Single_positive	Double_positive	Double_positive	Double_positive	Double_positive	Single_positive	Single_positive	Double_positive	Single_positive	Single_positive	Single_positive	Single_positive	Double_positive	Single_positive	Double_positive	Double_positive	Single_positive	Single_positive	Double_positive	Double_positive	Single_positive	Single_positive	Double_positive	Double_positive	Single_positive	Double_positive	Double_positive	Double_positive	Single_positive	Double_positive	Single_positive	Double_positive	Single_positive	Double_positive	Double_positive	Double_positive	Double_positive	Single_positive	Single_positive	Double_positive	Single_positive	Single_positive	Double_positive	Double_positive	Double_positive
Vegetation_detected_by_Echo	Yes	Yes	Yes	Yes	Yes	Yes	Yes	Yes	Yes	Yes	Yes	Yes	Yes	Yes	Yes	Yes	Yes	Yes	Yes	Yes	Yes	Yes	Yes	Yes	Yes	Yes	Yes	Yes	Yes	Yes	Yes	Yes	Yes	Yes	Yes	Yes	Yes	Yes	Yes	Yes	Yes	Yes	Yes	Yes	Yes	Yes	Yes	Yes	Yes
Abscess	No	No	Yes	No	No	No	No	No	No	No	No	No	No	No	No	No	No	No	No	No	No	No	Yes	Yes	No	Yes	No	No	No	No	No	No	No	Yes	No	No	No	No	No	No	No	No	No	Yes	No	No	Yes	No	No
AVC	Yes	No	Yes	No	No	No	No	No	Yes	No	No	No	No	No	No	No	No	No	No	No	No	No	Yes	Yes	No	No	No	No	No	No	No	No	No	Yes	Yes	No	No	No	No	No	No	No	No	Yes	Yes	Yes	Yes	No	No
Fever	Yes	Yes	No	Yes	No	No	No	Yes	No	No	Yes	Yes	Yes	No	Yes	No	Yes	No	No	Yes	Yes	Yes	Yes	Yes	No	No	No	No	Yes	Yes	Yes	Yes	Yes	Yes	Yes	No	No	Yes	Yes	No	Yes	Yes	Yes	Yes	Yes	Yes	Yes	Yes	Yes
LVEF_group	>=50%	>=50%	>=50%	>=50%	>=50%	>=50%	>=50%	>=50%	>=50%	>=50%	>=50%	>=50%	>=50%	>=50%	>=50%	>=50%	>=50%	>=50%	>=50%	>=50%	>=50%	>=50%	>=50%	>=50%	>=50%	>=50%	>=50%	>=50%	>=50%	>=50%	[45,50)%	>=50%	>=50%	>=50%	[45,50)%	>=50%	>=50%	>=50%	>=50%	>=50%	>=50%	>=50%	>=50%	>=50%	>=50%	>=50%	>=50%	<35%	>=50%
BAV	No	No	Yes	No	No	No	No	No	No	No	No	No	No	No	No	No	No	No	No	No	No	No	Yes	No	No	No	No	No	No	No	No	No	No	Yes	Yes	No	No	No	No	No	No	No	No	Yes	Yes	No	Yes	No	No
ICU_stay_group	Low (day < 7)	Low (day < 7)	Low (day < 7)	Low (day < 7)	Low (day < 7)	Low (day < 7)	Low (day < 7)	Low (day < 7)	Low (day < 7)	Low (day < 7)	Low (day < 7)	Low (day < 7)	NA	Low (day < 7)	Low (day < 7)	High (day >=7)	Low (day < 7)	Low (day < 7)	Low (day < 7)	High (day >=7)	Low (day < 7)	NA	Low (day < 7)	High (day >=7)	Low (day < 7)	Low (day < 7)	Low (day < 7)	Low (day < 7)	Low (day < 7)	Low (day < 7)	High (day >=7)	Low (day < 7)	Low (day < 7)	Low (day < 7)	Low (day < 7)	High (day >=7)	Low (day < 7)	Low (day < 7)	Low (day < 7)	Low (day < 7)	Low (day < 7)	Low (day < 7)	Low (day < 7)	Low (day < 7)	Low (day < 7)	High (day >=7)	Low (day < 7)	High (day >=7)	Low (day < 7)
NYHA_binary	class II, III	class II, III	class IV	class IV	class IV	class II, III	class II, III	class II, III	class IV	class II, III	class II, III	class II, III	class IV	class II, III	class II, III	class II, III	class II, III	class II, III	class II, III	class II, III	class II, III	class IV	class II, III	class II, III	class IV	class II, III	class II, III	class II, III	class II, III	class II, III	class II, III	class II, III	class II, III	class II, III	class II, III	class IV	class IV	class II, III	class II, III	class II, III	class II, III	class II, III	class II, III	class IV	class II, III	class II, III	class II, III	class IV	class IV
Previous_hypertension	No	No	No	Yes	Yes	No	No	Yes	Yes	No	No	No	No	Yes	No	No	No	No	No	No	No	No	No	No	Yes	No	No	No	No	No	No	No	No	No	No	No	No	No	No	No	No	No	No	No	No	No	No	No	Yes
Tricuspid_valve_surgery	No	No	Repair	No	Repair	No	No	No	No	No	Repair	No	Repair	Repair	No	Repair	No	Repair	No	Repair	No	Repair	No	No	No	No	Repair	No	Repair	No	Repair	No	No	No	No	No	Repair	Repair	No	No	Repair	No	No	No	No	Repair	No	Repair	No
Mitral_valve_surgery	Repair	Repair	Replacement	Replacement	Replacement	No	Repair	Replacement	Replacement	Repair	Replacement	Repair	Replacement	Repair	Replacement	Replacement	Replacement	Repair	Repair	Replacement	Repair	Replacement	No	Repair	Repair	No	Repair	Repair	Repair	Repair	No	Repair	Repair	No	Repair	Repair	Replacement	Repair	No	Replacement	Replacement	Repair	Repair	Repair	Repair	Repair	Repair	Repair	Repair
SAA4	264.433	314.961	237.86	212.476	160.069	152.043	120.64	198.784	257.767	193.413	126.428	290.61	64.3799	209.022	149.612	169.134	119.374	173.116	225.018	266.863	174.326	145.295	308.707	141.564	277.462	259.542	238.029	74.6895	158.053	151.764	194.032	182.378	193.756	245.83	122.034	233.763	133.103	168.012	137.685	194.368	250.927	219.852	494.641	148	183.507	149.524	316.693	55.789	110.598
HPX	1356.89	2033.21	1331.4	1425.23	956.265	1657.83	1274.32	1311.69	2165.81	1271.63	992.404	1186.1	335.542	1195.53	1354.69	821.141	1092.83	1605.65	1366.61	1609.86	1071.85	995.87	1822.69	1313.43	1401.06	1147.08	1034.48	1056.53	850.346	1188.97	1086.62	1753.79	1413.27	1538.33	906.376	586.018	1517.17	965.327	1147.66	1047.75	1487.82	1315.47	1570.98	1361.3	1526	1302.17	1854.89	412.166	1425.87
ANXA1	10.8359	1.41151	6.49384	11.393	8.45349	9.84093	8.23527	3.02116	3.47712	6.71824	3.1043	9.3391	7.34081	6.85228	7.03434	10.4651	1.62043	4.96651	6.57267	11.6664	11.1414	1.92934	5.54009	16.0142	6.31771	8.90936	10.0925	5.58326	12.225	2.74239	2.41579	15.3308	13.521	18.8239	0.932365	17.527	9.07601	2.04605	6.60427	16.2173	13.6802	12.2431	7.55014	8.19962	9.46897	6.69475	14.1607	12.3431	19.8212
SERPINA1	3254.27	3405.26	2961.46	1745.51	1537	1917.09	1606.57	1446.08	2882.49	1529.5	1336.56	1421.5	2076.77	1443.55	1633.85	2577.95	1604.05	2055.12	2695.46	2525.95	2006.66	1935.65	4245.13	2127	3381.53	3548.07	2066.89	1537.79	1521.29	1972.79	2765.47	2464.72	2005.33	3438.27	1442.24	2010.82	3286.64	999.933	1238.54	3340.06	2587.79	3054.02	2586.41	2191.2	1676.32	3496.94	3458.59	2416.79	4061.45
PDHB	1.98461	1.33691	1.33204	0.654334	1.60362	1.51053	1.02757	0.823348	2.39906	1.76133	0.796016	1.20958	1.63662	1.58183	1.09594	1.06354	1.07525	0.989994	1.45451	2.12707	0.540102	1.6655	2.21282	1.67829	2.85128	1.64335	1.49422	1.60769	1.07029	2.18895	0.528379	1.87133	1.81557	2.20248	2.54413	1.5529	0.898292	1.05954	0.631213	1.31792	0.740716	1.09591	2.51053	1.39786	1.5865	1.59837	2.12982	0.0771574	0.723221
CTTN	2.8379	2.52302	1.75776	1.44092	2.6434	0.802184	2.08049	2.16109	2.82304	1.20879	1.04077	2.28173	1.01862	2.03511	2.21664	2.36936	2.47082	1.45959	2.2117	3.20867	2.85505	1.88087	2.40647	1.88083	2.51566	0.732521	1.80661	1.47899	1.12168	1.37194	2.16924	1.43329	2.06387	2.35838	1.33122	2.91901	1.61898	2.01893	1.61631	2.36231	1.15148	1.63638	2.99921	1.63288	2.00237	2.57167	3.1616	0.364041	1.60029
IGHV1-18	84.5058	65.4093	27.7694	58.0803	89.3275	73.7024	72.3996	42.6742	63.8954	30.2128	29.8318	44.0749	27.2029	51.0596	47.2966	36.1236	62.2369	42.4511	55.504	62.0997	50.4307	149.69	16.9507	46.5103	24.7838	74.0939	82.7141	40.3466	113.604	37.2808	15.2557	89.0236	76.6255	52.0279	23.6971	47.4507	70.6162	85.5053	115.822	58.385	60.7639	58.55	31.3401	213.37	43.9539	20.728	31.5074	104.211	52.3684
KLKB1	22.7983	60.1556	3.3776	106.002	3.31921	98.3046	29.047	6.33267	68.2876	89.9488	2.96326	64.5147	73.0435	29.4948	3.35275	65.603	18.421	39.2345	3.83577	69.3299	8.29489	51.5489	80.5548	89.0163	60.6603	2.66199	2.78485	22.584	2.91104	58.7313	7.98103	33.8451	72.318	41.5359	76.6883	8.56721	16.1357	6.24519	18.3414	7.32075	74.8266	70.2559	10.6166	21.5933	47.8826	20.2579	64.4905	1.07455	66.0007
ARL2	5.67207	9.28778	7.00844	4.61965	3.7777	17.132	4.87298	6.51935	6.60568	5.99078	6.77216	5.87109	4.08996	4.24526	3.75476	5.92359	3.65529	5.01285	3.65239	6.91798	6.9099	4.30422	8.01597	4.29206	6.0092	8.2006	21.8141	5.61662	4.93366	7.38565	7.93507	7.845	4.82478	6.57453	12.7647	5.72615	4.46202	9.33954	4.43209	6.11343	5.21746	7.79974	6.47529	7.21288	6.27805	6.80509	8.29303	2.70437	7.84734
PPP1R9B	4.69024	5.93991	4.62449	5.69768	4.69781	8.61992	2.96152	2.72693	4.31076	3.42037	2.75879	6.90724	2.71011	5.27706	3.7649	5.39029	3.04503	4.5273	5.98997	6.09168	7.67648	8.02558	7.58724	7.57698	8.79021	2.88318	8.33469	3.25131	3.82322	3.16687	6.25197	5.32277	5.68328	8.85645	5.16502	4.82155	4.45374	1.39769	3.66404	3.87349	5.98707	2.9198	11.4389	5.0628	2.66543	5.47016	7.46289	2.28928	6.13471
C9	50.7898	105.749	74.4	66.7487	68.5372	70.4096	56.5661	42.875	50.5316	37.0865	30.7227	53.3906	36.3259	72.2895	47.5012	81.7263	57.096	64.9397	69.3047	70.1041	76.3745	73.7011	102.764	67.275	79.6538	81.628	80.2159	61.7017	53.2371	28.9426	81.6441	94.9083	61.9132	90.7917	64.365	55.1474	72.0873	31.0166	47.9028	60.5438	88.2381	21.8286	107.793	63.8631	65.6569	73.0294	136.562	23.6164	148.093
SELENBP1	35.289	48.0351	21.2509	24.0128	31.2193	28.9246	18.86	28.4209	59.1623	36.0286	54.1569	57.8092	7.94566	36.9495	59.3126	23.5878	8.84917	9.89898	44.8337	48.1376	40.279	14.9272	26.5937	25.1516	32.1954	14.7116	36.8188	26.4104	5.51464	29.3439	16.388	20.5274	33.78	57.7284	6.57584	27.8442	5.85631	3.78913	11.2074	10.6844	43.1602	21.5543	56.2655	21.4871	28.0821	37.409	41.659	7.37586	18.8479
SLC35B2	40.9183	41.5986	14.259	20.6041	12.7653	18.3913	14.0517	5.17592	18.1816	9.30623	14.2586	12.3931	7.34401	15.5588	12.7494	10.943	14.3678	19.5918	18.2003	27.3108	22.6984	17.547	28.2245	15.4453	25.7148	14.5354	9.88222	10.9332	9.34654	11.8437	12.5854	18.2989	21.2798	37.5696	10.3282	11.3807	11.4633	9.90397	21.1586	10.9241	18.0633	13.8441	27.2935	18.4165	15.3011	13.9778	15.7006	5.13985	13.8127
GBF1	0.210289	0.151904	0.117673	0.24694	0.622951	0.365634	0.315474	0.292861	0.287385	1.98087	0.618426	0.783169	0.140036	0.0314032	0.274392	0.583137	0.576314	0.098865	0.76321	0.196335	0.285448	0.684874	0.36371	0.0844404	0.213025	0.261209	0.276244	0.185577	0.103072	0.199686	0.552292	0.850257	0.237964	0.215108	0.518432	0.607151	0.218843	0.876453	0.429017	0.0677669	0.0245006	0.437275	0.0359101	0.905425	0.252777	0.204875	0.0461356	0.443985	0.329855
NELL2	0.38884	0.205389	0.484519	0.0987382	0.200337	0.163486	0.385835	0.370437	0.109663	0.0630041	0.327279	0.406674	0.128734	0.0644565	0.286597	0.344348	0.754053	0.203427	0.189034	0.536828	0.315966	0.16101	0.150798	0.287301	0.242241	0.701543	0.283103	0.159862	0.404558	0.14234	0.13598	0.0792162	0.541362	0.130696	0.183539	5.29975	0.556702	0.254864	0.558861	0.47047	0.247488	0.486512	0.55963	0.493236	0.358867	0.20265	0.0802162	0.20681	2.40014
H2AC1	0.435779	0.498878	0.0448218	0.829963	0.333566	0.25706	0.0308466	0.790672	0.509975	0.172674	0.178097	0.395844	0.12482	2.39085	1.58807	0.01273	1.76157	0.434857	0.595135	0.0896735	0.26168	3.17942	0.339629	0.271678	0.11213	0.353691	0.969151	0.034578	0.325875	0.126704	0.168174	0.46892	0.0241573	0.168793	0.0146251	0.0990299	0.193638	2.96186	0.145961	0.179992	0.0614474	0.0791834	0.0215083	0.191762	0.0390525	0.0441039	0.369244	0.0204409	0.723415
CAT	16.75	4.47174	3.89303	3.38715	9.89625	6.34809	6.13307	7.86128	7.51387	3.71959	2.99328	2.61575	2.81246	5.23647	4.70638	4.75305	13.4244	3.89029	4.21155	6.74601	2.19502	4.23568	10.0779	7.0975	3.76471	6.04794	5.73395	3.13094	8.22053	11.4034	9.86102	4.52704	7.11228	1.81309	1.40793	2.79755	7.39395	3.20105	3.74235	9.76136	14.2611	5.20984	2.80938	1.54675	4.94893	10.6091	4.35585	7.789	8.89311
ACAN	17.4419	14.3679	6.78389	8.68681	6.74561	20.7246	10.6815	7.24869	10.8425	23.473	6.91309	18.1735	38.0824	27.0277	11.4953	18.3708	20.4806	18.0985	12.9472	16.6964	15.5336	31.8388	24.7389	23.9307	13.178	1.37248	22.8557	3.95847	16.5342	6.78503	7.41925	8.74116	13.7222	17.0765	19.9984	18.9803	21.36	9.62979	22.2166	13.0825	7.33594	9.81212	27.8941	11.3756	5.86123	15.5623	10.933	21.1282	11.8173
IGLV8-61	56.8837	8.09213	40.1254	191.918	26.2889	76.4114	70.4322	33.7812	63.715	5.66095	9.39093	45.6105	76.5812	39.0247	29.2466	69.8851	7.62032	34.7595	40.4584	29.5505	17.0838	36.6793	25.6054	24.6604	37.1006	44.6005	64.4677	13.181	41.2332	23.0075	27.6991	12.7215	154.675	39.9315	75.6967	23.5917	27.5268	22.9984	88.7536	29.5852	52.86	8.71226	10.8405	38.1513	38.3332	23.0509	33.0447	16.6787	27.8851
H2AX	0.912935	0.256226	0.0348614	0.187761	0.333566	0.25706	0.0239918	0.614967	0.396647	0.134302	0.13852	0.476031	0.12482	1.85955	1.23516	0.00990111	1.37011	0.338222	0.462883	0.0697461	0.315645	2.47288	0.111881	0.211305	0.0872125	0.275093	0.753784	0.026894	0.253458	0.0985474	0.0933581	0.364715	0.018789	0.279228	0.0113751	0.0770232	0.150608	2.30367	0.113525	0.139994	0.0477925	0.0615871	0.0167287	0.149149	0.0303742	0.0343031	0.28719	0.0158985	0.562656
KRT10	76.7927	68.3477	26.4613	27.807	43.5664	36.3903	31.1626	41.0108	144.817	26.1505	22.9701	147.815	44.5552	131.957	52.8167	93.1861	69.4018	59.1057	33.6854	73.1226	50.357	21.7595	221.252	129.856	42.2274	44.3048	53.4069	27.588	21.1726	40.8934	46.7246	48.4749	28.6407	27.8306	14.5688	63.5374	42.6864	51.6582	185.269	27.9995	32.924	113.677	37.7467	86.6392	41.2746	54.3422	128.014	15.8984	19.491
CFL1	10.8134	2.9828	0.287339	17.8137	0.799786	20.1768	5.08654	20.0058	12.8964	3.53486	9.83347	1.9522	12.074	27.3546	6.12886	5.5313	11.143	118.111	16.934	13.8132	16.673	17.0923	37.9614	18.6825	1.66542	0.550384	37.968	7.86883	10.0535	0.603775	0.127607	11.8499	0.236085	19.2937	15.1853	16.7754	6.31332	23.402	10.9614	7.95578	15.4217	21.7304	8.90889	21.9444	10.6105	1.87889	31.4757	0.0817592	31.0365
ATP1A3	0.0389212	0.0910887	0.00447875	0.0524593	0.0336726	0.239284	0.189355	0.229337	0.18589	0.216786	0.0330711	0.0695731	0.340871	0.102739	0.0215595	0.153922	0.115604	0.0642694	1.48047	0.0203397	0.0396614	0.464151	0.15109	0.0574466	0.194225	0.0229253	0.0743716	0.0257718	0.0855905	0.0342521	1.24361	0.0194462	0.119489	0.260572	0.133394	5.28221	0.246449	0.911623	0.0101505	0.200391	0.116906	0.0255253	0.476037	0.0956473	0.617782	0.0627568	0.0849388	2.38467	0.121571
SUPT6H	0.215148	0.0852927	0.404911	0.0356498	0.0291649	0.162521	0.24544	0.115242	0.157955	0.295535	0.306815	0.431118	0.101735	0.252304	0.187292	0.0830394	0.0553404	0.118985	0.066675	0.251168	0.112713	0.244316	0.204704	0.14213	0.111095	0.491953	0.178104	0.231048	0.415613	0.168989	0.0772586	0.14415	0.106908	0.305968	0.209356	0.0744151	0.236785	0.250303	0.147877	0.121309	0.0625532	3.022	0.836645	0.942411	0.311348	0.139045	0.0558163	0.0590214	0.701519
SGCE	9.61986	11.1599	7.1221	7.02911	9.57981	8.22552	5.60166	4.08045	11.4701	3.84084	8.5798	5.39738	4.52268	2.7083	8.13413	10.1797	10.4445	5.10691	7.44813	8.00183	5.86095	8.13929	17.6818	11.4042	10.4676	10.4251	10.0077	3.00837	7.31907	9.62216	11.9785	7.02921	8.678	8.8831	8.02604	10.0551	10.954	5.43317	7.94428	9.4068	9.45183	12.5607	9.99086	2.06816	5.09655	5.94213	10.5331	11.9774	8.76613
RPS4X	4.03598	0.324743	4.28571	4.73224	4.44046	0.616026	4.12329	6.82082	4.73366	6.41928	3.30321	7.65828	2.89306	7.78781	0.255567	8.34095	5.75473	3.38335	5.36182	6.4864	3.15391	1.88939	6.44839	3.9793	4.50333	5.4614	0.177428	11.1265	3.33245	5.19608	3.18547	3.9245	3.46431	1.40224	9.66973	6.23904	3.62179	4.49029	3.72116	5.04126	4.7973	3.62831	5.3247	6.41073	5.38315	6.94292	9.72884	3.01336	1.98304
APOF	7.41348	18.502	9.86772	9.05686	10.3981	4.37918	9.06957	4.3273	15.8821	2.89945	9.61577	9.24213	3.94889	8.636	8.34558	6.78757	9.91925	8.94879	7.19027	18.995	8.72779	15.5176	10.282	11.7188	9.25436	6.087	13.8069	7.91803	11.6286	11.7936	8.65531	12.0894	6.9739	15.3838	9.83668	10.5873	3.29402	3.71721	5.36676	6.25484	8.31567	11.0093	9.79197	12.2715	14.9937	8.14551	9.01878	1.02901	15.095
IRGQ	3.97569	4.60405	3.71371	5.60532	2.76104	7.37595	3.81535	4.84885	6.36432	3.30144	4.43546	4.86853	2.17938	3.39761	2.16663	6.72796	4.33595	3.18424	2.02842	1.18628	3.81774	6.97884	3.68505	2.17337	6.62127	3.44112	5.08811	4.1518	3.9519	4.89623	1.91175	3.22836	2.76697	1.04773	6.32353	6.60228	2.34229	5.89282	4.68213	3.269	2.94306	5.20601	6.06375	2.68367	6.81871	4.50811	3.80683	0.0668787	1.57346
IGHV1-8	9.57077	1.48514	7.90784	11.7661	40.755	21.041	22.2574	21.9243	14.3899	14.4903	1.60062	13.5315	3.54253	12.5423	8.46189	13.8316	6.86715	20.396	7.13941	10.7049	12.0813	5.73095	5.1017	9.18097	4.22981	8.21719	13.1185	24.5173	8.60551	40.1569	4.79499	41.7099	11.9043	7.51846	5.15852	3.56401	18.3893	20.2564	14.9463	11.2579	15.1041	17.1829	0.624828	43.3516	5.22917	15.5431	7.45698	38.8597	2.32465
IGKV1-16	10.7772	15.8246	14.1972	21.2579	67.3913	17.5076	15.0468	9.48405	18.833	9.45875	9.21918	12.7498	6.78879	22.6472	14.5444	11.1464	14.1775	13.6139	24.8842	18.2243	11.0008	16.775	5.59088	8.33734	7.87885	17.3499	15.8482	8.18753	13.8524	10.4141	7.33545	28.3261	21.0808	6.8411	12.7338	12.6945	19.2693	7.22294	42.2324	13.2813	13.4104	12.6489	32.5848	32.0404	19.5593	5.08561	11.5594	17.8178	33.8671
SND1	4.81446	6.19403	1.46078	1.00354	0.994328	1.10243	1.00415	0.944041	4.80075	1.72455	1.40931	1.22312	4.03362	0.920925	0.861638	3.32942	1.15726	2.17833	2.98916	1.98511	3.21132	1.80973	3.02465	3.1799	2.5478	0.962464	2.02504	1.20101	1.34857	1.93664	0.68368	2.6431	1.38006	4.18375	0.654417	1.20662	2.11837	0.177815	2.84322	0.179153	2.28206	2.16455	0.0799823	1.8172	12.3804	0.941546	4.02646	2.11928	9.86393
C2	11.362	17.9531	11.4961	20.704	11.6163	17.0909	9.88317	50.2407	16.0775	14.9415	11.5818	29.0284	12.7358	18.0376	12.9674	19.8729	19.861	11.7749	16.7672	16.401	12.2228	15.0768	15.9558	10.6333	36.6733	7.72198	10.2766	11.1902	9.69347	14.6382	12.9002	14.7082	18.8464	14.0643	9.01484	9.23459	12.2773	9.34221	9.98443	12.75	11.1277	18.4153	15.9083	21.0168	11.9417	16.8833	23.6364	3.39282	15.2857
KARS1	1.67234	0.462708	0.25081	0.427727	3.2429	0.139727	0.625226	0.254629	1.21605	0.534931	0.341001	2.43714	0.588938	1.41601	1.44867	1.72948	0.0842652	0.774503	0.163336	0.97483	1.98387	0.894856	1.59397	6.42618	0.0546854	0.543291	0.476791	0.436662	2.68807	0.370717	0.25913	0.187643	0.599209	0.115744	0.201029	0.434046	0.300754	0.4552	0.947178	1.56229	0.598977	9.16845	4.44196	0.372038	0.947468	3.3907	0.387028	1.331	6.74978
YWHAH	1.12	0.0290182	0.867902	1.96355	0.676822	0.146429	1.64054	1.59372	1.50744	0.123333	0.822598	0.670179	0.906798	0.97129	0.212416	0.0922891	0.488968	1.31851	1.57177	0.836974	0.811053	1.29194	1.28737	0.90856	1.02576	0.0853284	0.708753	0.905884	0.169997	0.0868169	0.987055	1.64718	1.0378	4.96658	0.772908	0.167955	1.81897	1.00172	0.984127	1.11106	2.17823	2.44697	25.0235	0.811909	0.339861	0.755468	3.65108	0.0270605	3.28864
PARK7	33.6933	2.81588	0.656349	14.411	17.4129	19.0092	0.603544	1.51132	14.1203	18.6232	3.82378	47.4882	1.3708	48.0541	9.0608	27.3822	10.1252	0.758367	20.6417	1.02944	1.40612	27.5614	12.6362	26.7784	24.848	17.9146	5.15104	4.08219	1.07989	3.29418	20.4397	1.00953	2.66461	1.58632	4.29108	4.91122	0.517212	5.0558	4.34975	20.8089	12.0922	6.38622	13.544	17.2296	16.3409	16.1209	1.14194	2.23265	3.29216
IGLV7-43	31.9043	10.0707	10.0862	44.0581	22.4744	19.869	15.2837	10.4284	20.3261	13.9282	13.7683	20.2943	33.3908	17.6569	14.0118	29.2201	8.08769	11.8195	23.8253	40.2388	16.8143	11.2621	13.1241	60.8118	19.8276	23.5985	33.3187	23.9625	36.4246	13.2722	12.6269	11.8496	47.9815	14.0554	8.35999	21.069	17.4904	34.1326	14.3301	17.6919	19.5473	40.9328	16.0429	30.8026	7.6774	17.4096	13.1077	21.7749	16.0701
IGLV7-46	31.9043	10.0707	10.0862	44.0581	22.4744	19.869	15.2837	10.4284	20.3261	13.9282	13.7683	20.2943	33.3908	17.6569	14.0118	29.2201	8.08769	11.8195	23.8253	40.2388	16.8143	11.2621	13.1241	60.8118	19.8276	23.5985	33.3187	23.9625	36.4246	13.2722	12.6269	11.8496	47.9815	14.0554	8.35999	21.069	17.4904	34.1326	14.3301	17.6919	19.5473	40.9328	16.0429	30.8026	7.6774	17.4096	13.1077	21.7749	16.0701
TMSB4X	11.0401	3.72975	17.4914	51.4073	81.5542	20.3943	42.4022	53.0876	48.6992	162.539	39.3167	6.56776	22.5835	205.615	55.9465	160.335	143.238	87.9246	11.3251	133.324	100.158	154.158	19.6181	102.915	56.3608	7.21229	7.76847	28.3291	71.6342	44.042	55.0333	53.0233	79.9405	101.5	90.4525	107.59	53.3242	13.4685	50.9062	8.23352	91.0411	301.334	266.295	6.30869	91.431	139.212	137.804	38.4232	159.8
S100A9	95.516	26.2979	16.8639	13.2687	10.5444	20.132	33.8152	134.546	103.101	39.1776	27.3365	34.2168	8.8579	248.249	33.2196	24.0666	6.09955	123.456	127.785	197.862	9.85141	94.3249	37.5758	201.628	35.5961	12.1481	7.24212	14.536	7.86935	6.37174	11.0134	40.8374	13.8816	185.252	6.75473	168.541	137.682	2.20587	13.5535	105.826	214.349	18.8571	7.49126	14.7216	42.2664	8.20158	169.962	19.0631	427.575
ATP1A2	0.0350291	0.0819798	0.00403087	0.0472134	0.0137907	0.215356	0.189355	0.206404	0.18589	0.195107	0.029764	0.0626158	0.306784	0.092465	0.0194035	0.13853	0.104043	0.0578425	1.33243	0.0183058	0.0356953	0.290983	0.15109	0.0189869	0.174802	0.0770839	0.0669344	0.0127248	0.0770315	0.0308269	1.11925	0.0175016	0.0439471	0.260572	0.133394	4.75399	0.27824	0.241377	0.00913547	0.168699	0.165976	0.0229728	0.250848	0.0500342	0.556003	0.0564811	0.22411	2.14621	0.109414
DDX3X	1.10322	0.324056	0.983873	0.396832	0.291113	0.374455	0.316109	0.41046	0.384946	0.513413	0.356433	0.626087	0.610228	0.154106	0.0208392	0.0586277	0.954535	1.35742	0.142304	0.15809	0.0827905	0.0575078	0.792198	0.152311	0.375311	0.250565	0.436886	1.38376	0.0830713	0.206757	0.342806	0.333304	0.311242	0.824055	0.600023	0.61063	0.100957	1.23993	0.160432	0.199151	0.0904034	0.626929	0.718334	1.79217	0.541311	0.255352	0.440694	0.677283	0.40102
ABHD12	0.521944	0.271606	0.873259	6.20823	0.248422	1.62839	1.06071	0.143344	0.230276	0.570282	0.121698	0.45533	0.243395	0.14586	0.203643	0.575516	4.88371	0.219153	0.363282	0.310561	0.633516	0.882742	0.530362	0.185149	1.16445	0.525757	2.77139	0.383262	1.34904	2.91918	0.330253	3.53176	0.476702	0.845392	0.964456	0.395059	1.14749	1.39581	0.279018	0.357244	0.384231	11.2952	0.478935	1.23326	0.729347	1.38966	0.0691793	0.229094	0.285635
IGHV1-46	53.9658	42.8211	23.6041	38.4232	45.2396	37.0208	57.3312	41.7653	50.8641	35.5174	1.60062	26.7708	15.72	35.4524	23.4657	24.1629	31.3668	72.0157	57.5923	41.2097	34.3313	39.7614	13.0034	11.9786	18.873	48.8839	20.9059	26.9154	94.8649	27.6627	15.6656	71.5509	76.402	14.1697	15.565	100.772	41.3866	29.9507	64.0612	44.3425	32.1923	21.326	16.0482	63.2005	22.2994	23.5391	25.3281	43.2994	14.6136
SEC23IP	0.990432	0.169622	0.217101	3.46089	0.394549	0.252448	0.433111	0.74181	0.189183	1.1296	0.693238	0.559605	0.193153	0.302658	0.481562	0.859888	2.00771	0.302466	0.235246	0.286356	0.230598	0.294903	0.312455	0.162067	1.84246	0.30666	0.773495	0.530446	0.418271	0.500193	0.154572	1.40833	0.375981	0.333862	0.231056	0.914662	0.352926	1.11217	0.677564	0.145654	0.325135	0.80442	0.301613	0.893581	0.360008	0.343601	0.267656	0.17367	0.419898
CAPG	2.22858	3.27853	1.7337	8.06402	0.562069	4.79435	1.11305	1.12408	6.07734	0.718031	2.26008	1.38768	2.68769	0.353595	4.20675	6.80828	1.51902	0.161856	1.18508	4.2592	0.314457	0.846578	2.86197	3.76459	4.49627	1.39102	0.378253	0.616435	0.520546	7.48524	2.03382	1.96629	2.67009	2.16447	0.159615	3.25747	2.30573	1.7872	2.0514	1.81991	2.24017	1.11256	1.69841	1.60407	4.19946	2.94892	1.53744	1.88621	6.10479
VPS26C	1.57882	1.5351	1.87881	2.87843	1.81834	8.63364	0.835387	1.46167	2.47303	0.563125	1.57945	2.31075	2.20425	3.40311	2.05384	2.14167	1.37121	1.12472	1.06341	1.84676	0.799831	1.08746	1.93364	1.55146	2.5149	1.72515	1.08442	1.60043	2.47642	1.2683	1.34285	3.67958	2.2759	2.27783	0.883165	0.198578	1.62736	1.06834	1.35013	1.82707	2.61312	1.93303	4.05104	3.5958	1.748	1.4503	1.6862	2.29916	2.65139
GAS6	2.92209	4.14989	4.16398	4.11012	2.71161	1.91873	2.10611	2.19601	3.51894	3.68415	2.12368	3.1174	1.00189	2.50813	2.03629	2.65567	2.14941	3.47298	2.2088	2.60417	2.67298	1.18916	3.29251	1.46151	3.03914	2.09142	3.18212	2.23797	1.2534	2.5994	1.14803	3.49265	0.969395	4.70585	1.64937	3.22204	3.36069	0.815866	2.10534	2.45446	2.61419	3.33068	5.60681	3.18956	4.69253	4.74209	2.55054	1.22941	0.945468
GALE	1.4551	2.14645	3.10618	501.671	0.390942	187.199	3.88422	32.9212	2.10425	2.48675	700.846	1.3146	3.10299	0.802922	0.69619	1.73734	630.688	0.554976	0.58135	2.02789	1.87131	2.23022	4.91845	0.781179	5.81501	2.27558	164.662	1.18316	84.9001	425.333	30.136	130.985	0.979535	33.5984	50.3117	0.502415	1.70869	281.317	18.9463	3.08328	0.560178	598.36	45.3518	285.868	1.54053	2.13896	0.953234	0.940927	16.8855
IGLV3-1	13.4944	11.9345	12.8836	20.7031	7.71806	61.563	9.04243	4.25479	9.13114	15.6385	20.5759	13.6048	11.9005	9.34961	14.5863	10.7	8.61228	23.0517	3.8223	9.416	11.9877	19.1375	17.7097	12.1829	13.0298	6.04277	15.5467	11.8456	35.4562	11.2865	10.0526	8.00097	15.2937	11.4976	11.9027	47.8957	24.6149	8.32475	20.8769	16.8506	3.37354	27.6817	33.5525	27.3541	15.8998	17.8257	13.2337	22.2295	35.6485
TPD52L2	9.54089	8.34332	2.84645	2.55596	8.41206	0.835398	0.372651	0.297931	8.49682	1.12305	24.3014	2.25825	3.26071	1.27579	8.21715	2.77405	1.38027	2.43207	2.54863	7.79711	3.06655	18.3673	5.90897	2.09883	2.84757	0.973593	1.12757	1.41856	3.95766	782.056	1.1814	2.95546	0.45328	3.41806	1.32086	6.03222	55.1358	1.68273	1.94934	43.9818	1.41348	1.32211	39.3795	8.2896	12.6363	36.3825	11.064	1.49422	3.80515
PAM	0.0198305	2.61401	0.796908	3.78124	0.956939	1.28294	0.902822	1.32549	2.13271	0.955419	0.0838611	1.12049	1.29012	1.52505	1.96846	1.25832	0.675496	1.19441	0.88023	2.10276	0.961557	1.18425	1.70411	1.74932	1.57124	0.847526	1.39233	1.28077	1.27778	1.41303	0.858789	0.983593	1.07373	2.42687	0.808481	1.28013	3.49808	0.140259	3.5872	2.43691	0.890534	0.180021	2.57751	0.99336	1.81193	1.41647	1.33764	0.417529	1.66095
H2BC1	0.0522812	0.0854262	0.0137941	0.0974141	0.0577697	0.19664	0.0646258	0.244983	0.0633722	0.0288299	0.0595708	0.00569506	0.0643911	0.0769061	0.685216	0.030622	0.0647187	0.0128964	0.267008	0.0378468	0.142154	0.0561635	0.061844	0.0851746	0.126179	0.167052	0.166605	0.613488	0.0148826	0.079318	0.107439	0.0214248	0.00592159	0.0121969	0.107766	0.0184914	0.0201008	0.0810657	0.0298541	0.0612546	0.0221727	0.0758418	0.625473	0.0739331	0.0373686	0.0127344	0.150491	0.00636223	0.0691396
PFN1	17.7637	4.77534	9.81741	8.13981	12.6614	8.92955	8.35993	19.4268	34.851	12.6855	24.7397	10.2112	18.7646	25.9541	13.2066	7.77229	9.78927	27.9954	17.1152	64.9498	36.8483	34.1558	16.6809	43.6081	6.58421	6.68531	2.96725	15.9349	11.6676	3.44968	1.16383	7.97852	6.27864	81.8132	2.37338	30.6963	34.6325	13.0199	7.1285	28.2534	39.3285	54.4445	7.1973	3.26954	15.2186	40.3125	81.3702	0.757514	70.7629
S100A11	5.21203	0.736097	0.557486	0.657755	2.53782	4.98984	0.86076	14.2254	4.45406	2.36048	2.29752	3.34484	1.169	1.92241	1.31008	0.719907	3.76363	8.89316	2.20658	4.02463	0.542826	1.8739	0.904212	3.91459	0.851865	4.98755	2.10467	6.25124	1.04795	7.4758	7.49473	5.95714	3.52601	2.86972	3.59483	6.70337	5.33966	2.94465	2.07196	1.80411	9.14583	2.73983	2.4525	3.23823	9.08771	1.78821	16.6204	0.938167	7.98349
H2AC4	0.958159	0.538773	0.27194	0.829963	0.183164	0.252421	0.311646	1.07904	0.699899	0.172674	0.178097	0.315491	0.149131	2.39085	2.22462	0.01273	1.76157	0.434857	0.82784	1.78499	0.26168	3.17942	0.536369	0.353841	0.11213	0.55259	0.969151	0.034578	2.26661	0.126704	0.307897	1.2665	0.0241573	0.58946	0.659323	0.0990299	0.193638	4.41269	0.563783	0.179992	0.328687	0.992744	0.518793	0.191762	0.0390525	0.0441039	0.812236	0.0204409	0.723415
H2AW	0.958159	0.538773	0.27194	0.829963	0.183164	0.252421	0.311646	1.07904	0.699899	0.172674	0.178097	0.315491	0.149131	2.39085	2.22462	0.01273	1.76157	0.434857	0.82784	1.78499	0.26168	3.17942	0.536369	0.353841	0.11213	0.55259	0.969151	0.034578	2.26661	0.126704	0.307897	1.2665	0.0241573	0.58946	0.659323	0.0990299	0.193638	4.41269	0.563783	0.179992	0.328687	0.992744	0.518793	0.191762	0.0390525	0.0441039	0.812236	0.0204409	0.723415
ALDH1B1	0.183335	0.233034	0.260035	0.395735	0.327185	0.360332	0.64168	2.4845	0.450064	0.326742	1.16386	0.586875	0.192412	0.471206	0.341367	0.119135	0.403943	0.221395	0.172025	0.243962	0.327169	0.774591	0.307876	0.231648	0.482803	0.335788	0.420895	0.271884	0.326959	0.226976	0.307933	0.0383169	0.309509	0.0403893	0.662063	0.673952	0.377864	0.203418	0.233698	0.490401	0.289088	0.268052	0.355067	0.647977	1.66575	0.233832	0.325797	0.308003	1.63092
LYVE1	15.1485	11.6634	12.8614	6.62793	6.28748	6.99956	16.9571	1.63542	9.89616	0.236208	10.5508	10.9725	4.05333	2.2427	0.854913	17.8868	11.2914	1.30454	8.26398	11.6393	11.9077	6.20463	11.8103	7.06579	13.2224	8.22899	9.22219	9.72536	5.39931	12.7177	4.6105	7.25385	10.1409	9.27536	2.88562	8.10172	15.2299	7.26213	10.8269	15.9128	9.6794	10.9322	11.6884	8.84706	10.7783	15.1963	14.3094	7.4596	6.16262
VPS35	0.0982314	0.197001	0.181852	0.314036	0.132336	0.149778	0.287109	0.115809	0.175261	0.117338	0.169205	4.88604	0.187931	0.137317	0.0664665	0.0590183	0.364546	0.133009	0.134558	0.249212	0.22479	0.24103	0.18689	0.044171	0.122444	0.129523	0.0584969	0.0975249	0.17301	0.170598	0.0666293	0.133578	0.216757	0.201386	0.0931975	0.282806	0.0356635	0.296713	0.220934	0.274551	0.196755	0.1095	1.04653	0.110331	0.135051	0.374295	1.06547	0.136243	0.26619
PRDX1	0.378295	10.0354	2.43493	6.28115	0.12213	1.05633	0.57698	9.20859	9.49018	11.708	1.51373	0.260455	1.39704	0.333712	17.2392	7.23458	7.83137	8.10723	16.6156	12.4355	8.52832	10.38	0.045185	0.551618	8.30644	17.465	0.150767	11.3485	0.978336	7.34179	0.624709	16.8368	3.6285	3.13506	0.123692	10.2425	0.08048	1.33722	0.412017	8.0879	11.6849	2.41652	4.48976	18.4091	13.0503	0.521407	0.71744	0.241861	28.992
PTPRA	0.135487	0.28149	15.6754	11.8871	38.0944	11.0971	15.773	58.5586	12.3568	12.3722	21.5115	17.3207	7.57466	9.25864	12.2051	25.0072	15.3203	5.86199	13.4145	40.5657	41.9594	12.1708	16.6041	10.6727	17.5582	16.4075	8.86131	16.5473	12.6374	16.1707	0.358018	11.6225	18.2524	16.4118	13.8455	48.6114	30.77	11.6622	21.3252	12.8168	16.2986	9.97299	19.0515	13.7755	55.2373	11.0064	12.6051	7.15819	33.7932
ACTG2	5.58408	5.24806	8.43146	11.7537	16.9676	21.096	3.23282	13.4611	28.4498	5.86747	8.59241	10.8947	21.6001	10.0751	14.4029	5.61164	5.2125	21.323	4.76601	29.8905	25.1842	22.1447	18.0576	24.1847	4.70138	6.16595	5.50861	8.649	10.7275	25.2161	5.95623	8.04507	2.44123	42.6192	2.50614	13.249	12.0042	25.4835	7.67789	9.77027	16.3536	41.3303	12.7392	3.22161	10.4981	7.20302	61.0883	2.523	37.1498
EPS8	0.372415	0.127642	0.141532	0.246156	0.99784	0.186064	0.666396	0.773674	0.145935	0.326387	0.251865	0.401891	0.558819	0.100691	0.194571	0.17629	0.521019	0.103219	0.159445	0.124305	0.225305	0.264075	0.297197	0.500531	0.144792	0.126717	0.214981	0.350249	0.670355	0.502276	0.380484	0.235526	0.405973	0.020773	0.278936	0.183527	0.364832	0.682525	0.659275	0.218896	0.149412	0.366652	1.37817	0.792067	0.230271	0.222875	0.154272	0.292468	0.246425
SYMPK	0.412699	0.919869	0.475434	0.281207	0.165945	0.217011	0.64919	0.195613	0.354384	1.04273	0.307114	0.490556	0.771944	0.60011	0.403524	0.386466	0.640118	0.183814	0.256014	1.14791	1.50707	0.155843	1.04296	0.495406	0.856088	2.32081	0.410369	0.224239	0.619601	0.561894	0.515321	0.545329	0.219107	0.285281	0.296754	0.432133	0.149732	0.607165	0.360638	0.295051	0.479511	0.492442	1.15508	0.256408	1.03811	0.848457	0.401457	0.694897	1.18583
RAB34	1.47307	1.14553	0.993989	1.31744	1.06032	1.19386	1.47457	1.30886	1.38405	1.65845	1.06435	2.25833	0.737124	1.52283	0.50137	1.51813	2.43678	1.49913	0.652206	1.66753	1.36566	0.828803	1.2026	0.792589	1.54819	2.78687	0.884147	1.47733	0.921671	1.35311	1.28502	1.55647	0.255262	1.43166	0.778812	0.840912	1.10742	2.20506	1.40126	1.31854	1.15343	0.741357	2.93038	1.0789	2.16528	1.26774	2.25009	0.795922	1.44254
ACTA2	5.41591	5.01988	8.1643	11.2427	16.7213	21.0951	3.09226	13.1197	27.5468	5.61236	8.21883	10.421	20.8795	10.3778	13.7767	5.43935	5.18599	21.2624	4.55879	29.433	24.79	21.9159	17.4003	23.2143	4.49697	5.89787	5.2691	8.47281	10.4694	24.1198	5.69726	7.69528	2.33509	42.3256	2.39718	12.6729	11.6617	26.3067	7.72208	9.48799	16.4318	40.8289	12.1853	3.08154	10.2248	6.88984	60.1597	2.46993	35.7494
CRABP2	90.2011	74.3666	112.532	291.092	134.068	82.4193	360.794	68.4408	93.896	105.468	88.333	48.3302	70.2248	95.997	76.1899	158.169	26.2187	77.3532	84.0509	99.95	87.6167	120.937	84.1877	71.2799	95.6482	82.0633	52.3324	36.8156	105.488	96.6811	29.4567	115.898	224.13	50.2803	81.6011	90.4778	289.137	84.7496	40.5042	130.766	90.8565	83.6337	99.8665	85.7301	57.4287	106.658	38.1934	92.5795	54.3122
ACTC1	5.44611	5.01988	8.22864	7.26576	16.8456	17.9123	3.10682	13.1628	28.2137	5.62829	14.7107	11.0787	21.312	10.4581	13.7848	5.43935	13.208	20.6966	4.55879	29.1142	25.1055	21.7292	17.6568	23.0311	4.49697	5.90928	5.48925	9.43711	23.3933	27.6757	5.70687	8.10233	2.34602	43.0974	2.39718	15.3877	11.7744	49.2811	8.27592	10.082	16.8064	49.7825	12.1853	5.53555	10.2822	6.24227	61.1078	2.7456	36.4127
DPP4	0.110161	0.0271918	0.167816	0.836851	0.078851	4.72643	0.25813	0.912332	0.203027	1.04672	1.34985	0.832754	0.0341767	0.645989	0.0084801	1.6578	1.52574	0.0906107	0.788711	1.46744	1.1877	0.295566	1.24448	0.0280171	0.215433	0.0206588	1.61194	1.48066	0.804203	0.204038	1.03547	2.29884	0.83156	0.0303535	0.500745	0.257058	1.0314	2.81517	0.67518	0.405879	0.462693	0.619269	1.14491	2.55597	1.13676	0.239262	0.17709	0.0493913	0.588807
ABCD3	0.578006	0.400954	0.856086	1.60336	2.4249	0.617833	1.04625	0.325303	0.0823328	2.11231	0.807506	0.72989	0.255995	0.750639	0.213551	0.737474	0.719568	0.096938	0.379089	0.166777	0.602323	1.13466	0.22224	0.629122	0.684961	2.33724	1.02294	0.506789	1.3552	0.939221	0.624508	0.742311	0.207422	0.622178	1.30058	0.915083	1.74568	0.725129	0.637774	0.996583	0.27636	2.766	0.918357	1.25751	0.374274	0.90117	0.643323	0.136554	0.658871
CLIC1	0.463754	13.7062	0.752754	1.56472	7.34965	0.694388	3.05104	0.624367	18.8429	2.09367	0.397627	1.62144	1.42477	0.188886	0.721311	0.791496	0.921612	3.75817	0.183895	3.37055	8.19796	0.60387	0.21285	8.06173	1.19198	3.65709	6.3112	0.537056	0.9701	2.0244	1.23003	0.49876	0.914173	7.45368	1.47894	0.628539	2.244	1.85978	0.721571	0.424741	2.28499	1.72376	0.866509	0.389852	0.309398	0.559728	7.87685	0.159864	9.78416
H2AC7	1.00874	0.538773	0.27194	0.829963	0.249387	0.424716	0.311646	1.07904	0.699899	0.172674	0.178097	0.315491	0.149131	2.39085	2.22462	0.01273	1.76157	0.434857	0.82784	1.78499	0.26168	3.17942	0.571049	0.353841	0.11213	0.55259	0.969151	0.034578	2.26661	0.126704	0.129806	1.2665	0.0241573	0.496618	0.659323	0.0990299	0.193638	4.41269	0.563783	0.179992	0.328687	0.992744	0.518793	0.191762	0.0390525	0.0441039	0.812236	0.0204409	0.723415
HSPA5	4.16669	6.62097	6.28488	6.86129	2.63665	3.73121	3.59168	7.90438	3.71327	3.84517	17.9676	7.26249	4.82783	8.75681	26.6603	3.6161	5.65619	3.59841	4.70962	6.37958	2.20156	4.28084	0.740229	3.59069	4.31765	4.53831	4.66998	4.01192	4.86692	4.35555	3.13167	6.62951	1.2113	6.3731	2.753	37.4206	5.56818	3.12808	4.20761	3.45626	4.7436	4.71386	3.18191	3.67119	8.35059	3.75438	12.8347	1.34485	5.5416
SNRNP200	0.185407	0.163631	0.0821786	0.182729	0.342761	0.258764	0.196358	0.146577	0.165976	0.173609	1.64088	0.610033	0.494494	0.12821	0.0226981	0.172402	0.159574	0.241133	0.142269	0.751593	0.191898	0.256622	0.161399	0.252343	0.197347	0.176876	0.30669	0.0377315	0.18297	0.0396619	257.866	0.135578	0.355813	165.939	0.0754168	0.253394	0.136254	0.0874277	0.196108	0.0215782	0.143201	1.04094	0.111429	0.921338	0.275566	0.0154532	0.226617	0.585703	0.0716429
H2AC6	0.958159	0.538773	0.27194	0.829963	0.161537	0.248704	0.0308466	1.07904	0.699899	0.172674	0.178097	0.315491	0.149131	2.39085	2.22462	0.01273	1.76157	0.434857	0.82784	0.569257	0.26168	3.17942	0.536369	0.353841	0.11213	0.55259	0.969151	0.034578	2.26661	0.126704	0.239484	1.2665	0.0241573	0.481207	0.659323	0.0990299	0.193638	4.41269	0.563783	0.179992	0.328687	0.992744	0.518793	0.191762	0.0390525	0.0441039	0.812236	0.0204409	0.723415
EEF1A1	0.913394	6.09233	4.28954	3.6143	2.8947	0.241194	1.75391	2.83433	5.5721	2.8004	3.66426	15.687	2.36088	2.46193	1.29695	5.16104	3.25937	3.33781	4.8852	5.90406	1.45553	11.4992	6.97113	4.56865	9.03501	4.75584	7.5362	2.96869	3.02261	3.82579	3.84651	7.5206	2.57863	3.97958	16.7218	3.56557	3.72312	15.1634	2.56212	4.17789	5.40313	8.25559	6.93892	3.34542	3.78237	6.72856	4.97772	1.93962	9.65353
MSLN	2.41665	1.66541	2.54226	0.439731	1.17452	2.1153	1.65308	4.63552	1.90046	2.29507	1.70322	1.1426	1.02615	1.40195	1.2282	1.40855	2.64133	2.79264	1.33423	1.49989	2.0144	5.11232	2.62456	3.29707	2.25969	1.46632	1.41664	2.59257	1.85363	0.858791	1.52473	3.36449	3.82267	1.45759	0.853147	1.78215	1.90929	4.09308	2.68325	1.37145	1.15677	1.58036	4.08623	1.47743	3.18372	1.15199	5.12268	1.0423	5.07513
EEF1A1P5	0.819156	6.09233	4.28954	3.6143	2.8947	0.241194	1.75391	2.83433	5.5721	2.8004	3.66426	15.687	2.36088	2.46193	1.29695	5.16104	3.25937	3.33781	4.8852	5.90406	1.45553	11.4992	6.97113	4.56865	9.03501	4.75584	7.5362	2.73447	3.02261	3.82579	3.84651	7.5206	2.57863	3.97958	16.7218	3.56557	3.72312	15.1634	2.56212	4.17789	5.40313	8.1864	6.93892	3.34542	3.78237	6.72856	4.97772	1.93962	9.65353
EHD1	0.450478	1.21234	0.99146	1.7178	6.27587	1.13912	0.59033	1.44199	3.58196	0.798768	4.92374	0.872078	0.137648	1.49629	16.9299	1.56571	1.80262	0.625251	0.229778	2.84007	0.142116	0.0433401	3.55965	0.345895	1.70808	0.0408934	0.662378	0.488406	0.954206	5.399	1.32287	0.657017	0.853752	0.541625	2.97631	0.727625	1.466	0.849326	0.996795	2.88053	0.632556	0.273872	1.86437	0.141006	2.85257	1.68653	0.14119	0.0162718	4.48879
AHSG	156.052	189.972	99.5866	110.499	99.6479	47.0718	113.251	93.7302	112.755	162.582	92.1982	199.233	106.851	93.3861	87.8017	131.09	169.382	87.611	123.889	153.034	582.284	86.2893	157.058	115.323	235.449	168.15	105.365	147.26	92.4182	163.429	113.619	134.774	135.58	104.354	103.186	92.1266	91.4296	97.2542	122.779	165.237	85.9211	131.967	220.528	141.263	112.507	136.541	134.562	61.9921	87.2674
CETP	0.718173	0.587515	0.346071	13.5061	2.40087	0.123509	0.14442	0.311928	0.103325	0.472981	0.0548148	0.20054	0.94114	0.36468	0.379742	0.281513	12.5652	1.00215	0.272881	0.453761	0.313486	0.772457	0.442768	0.23115	0.027642	0.490286	0.119494	0.162961	2.18248	5.05581	0.292962	2.56488	0.58166	0.219929	0.102837	0.381527	0.228195	0.654165	0.900253	0.400979	0.0915095	1.78491	0.40321	0.707804	0.335826	0.525499	0.303253	0.616293	0.844389
CA3	1.51774	0.0428551	0.424094	0.0444695	0.599802	0.909823	0.238053	0.687115	0.40082	2.95979	0.305719	3.58077	1.16513	2.98589	0.124729	1.07734	0.748273	0.293157	3.32689	0.177765	0.542533	0.518099	0.158854	0.0953854	0.2022	0.429576	0.690927	0.712678	0.169593	0.365039	4.60162	0.4723	0.385316	0.581798	0.354153	0.297632	0.734581	0.927019	0.259434	0.583511	0.239375	0.433027	0.505544	1.46214	0.165651	0.501576	0.482777	0.279838	0.326973
ASL	7.90464	6.63721	1.78934	53.7957	1.81061	25.9975	1.95068	1.1947	0.0769721	0.197741	53.4062	1.00645	0.393159	0.110054	0.608909	0.647317	125.698	0.972086	0.174765	0.303265	1.37633	0.334327	1.17839	0.32103	7.83744	0.780327	1.45057	0.328138	1.70904	55.3702	2.53933	10.2728	0.0666377	0.690665	3.48969	1.96492	0.406532	32.6615	2.07813	1.06489	0.549775	53.4663	1.05109	0.974081	0.156432	2.8717	1.29655	0.602511	0.565732
ANXA3	1.18367	0.811628	0.529049	2.23514	0.729705	2.70581	0.0847431	1.21228	1.30634	0.986943	3.68227	0.627073	0.323031	2.5401	0.243356	0.57659	2.06263	1.56434	0.747262	3.18753	0.885573	0.33131	0.0024522	6.03853	0.281875	0.359034	1.40732	0.731044	0.772364	0.0756094	2.42352	1.86179	1.09277	7.14996	0.939771	2.49042	1.89912	3.21198	2.38172	1.19143	1.43561	2.18432	0.454888	0.5814	1.92985	0.0749887	3.39658	1.01416	10.4819
STAT3	0.40268	0.439949	0.124109	1.2412	0.316733	2.91735	0.538881	0.30055	0.221166	1.05436	3.1022	0.413914	1.22825	0.0255404	0.0327111	1.49148	1.02625	0.298939	0.309492	0.0438371	0.355934	1.00206	0.236429	0.164174	0.687185	0.361852	1.34259	0.290246	1.96304	1.91953	0.110274	0.884113	0.743665	0.840054	1.20844	0.214112	0.577774	0.671313	1.5154	0.345717	0.506813	4.59635	0.464734	1.41737	0.38305	0.374897	0.287689	0.253864	0.362054
MRPL38	12.9143	0.985248	0.261523	0.291541	0.293153	0.207303	0.78776	0.412615	0.624696	0.119857	0.151972	0.434188	0.111669	0.0616223	0.196614	0.61132	0.620163	0.303256	0.359337	0.677717	0.301828	0.353404	0.994248	1.09614	0.252535	0.313729	2.63357	0.170511	0.38482	0.300368	0.299832	0.346331	0.228478	1.75382	0.17858	0.241551	0.334376	0.618919	0.896601	0.345407	0.234476	0.350693	0.203794	0.83599	0.253728	0.373134	0.402737	1.14076	0.571436
ARHGAP1	0.960682	0.425265	4.19545	2.5439	0.659142	0.393065	6.42333	2.9524	0.056649	0.711692	0.926961	0.116342	1.01795	5.71704	0.0852434	6.56844	1.02554	1.52908	0.972323	0.510303	1.07645	0.170443	8.62684	0.736805	0.653929	4.05927	0.9097	1.07588	0.812905	1.58154	0.988654	1.26637	2.66075	0.647375	6.57046	0.718365	3.45467	0.0569942	1.91531	2.56751	0.257756	1.70504	5.89604	2.3411	0.665168	0.856203	1.46561	0.691952	0.865952
S100A4	1.21924	0.938069	1.05128	0.943794	0.753668	1.29167	0.128281	0.584751	4.90762	2.67499	0.520773	0.828839	1.73321	0.7257	0.226884	0.940895	0.995318	0.861451	0.738031	3.69467	1.16318	0.678625	4.29838	2.15087	0.645786	0.524228	1.13502	0.194214	1.99377	0.534086	0.658625	0.821749	1.24482	5.83972	0.589052	1.66102	3.11982	1.00172	25.871	1.03799	1.8259	0.763556	0.877545	0.892285	1.20289	1.02241	1.71437	0.524095	1.39399
MTAP	1.40074	2.85811	29.7479	4.06115	3.3286	3.31528	5.24871	1.12906	0.0547297	4.13881	2.30101	2.59184	0.79489	2.20171	2.86897	1.35686	5.11355	7.0527	2.36832	1.63086	2.31137	15.2458	2.98548	0.185682	4.6736	7.79471	1.4022	9.70916	2.20369	12.7334	6.22793	2.5273	2.99093	2.18616	3.57544	4.99147	15.1879	2.81186	8.22431	5.06901	4.59832	4.75428	3.35797	0.998272	2.80041	2.39301	1.74157	3.88176	0.370433
S100A8	64.2541	38.5885	2.43029	27.625	19.5096	5.58895	24.0882	37.6171	52.0139	31.6287	22.2078	42.4527	24.7264	144.367	26.8664	34.5676	26.2538	59.4888	32.2931	117.505	18.5982	53.7992	35.7173	108.146	67.4259	16.0357	10.168	32.2222	15.133	0.480942	22.2428	13.857	1.3238	120.492	12.21	95.8251	42.9883	9.12239	10.5698	29.0181	130.484	38.6986	49.0946	1.2708	19.47	0.182495	70.9336	19.4384	146.886
ACTR2	0.263667	0.372999	0.531883	0.358466	0.205732	0.172796	0.671082	0.205883	2.21691	0.608455	0.416674	0.407844	0.489697	1.15001	0.929438	0.138516	0.637596	0.635817	0.274016	1.91876	1.76881	0.670553	3.93143	0.909296	0.510836	0.336753	0.251248	7.93636	0.739347	0.934332	0.659385	0.183366	0.520085	2.18667	0.948842	0.256479	0.0845033	0.725267	0.856266	0.344702	0.487194	1.00741	0.478163	0.402	0.163309	0.630713	2.30878	0.217641	1.46034
CPA3	0.97303	1.00079	1.01633	1.71782	0.699065	0.870897	0.118982	0.538135	0.959971	2.25587	4.01617	0.900836	0.677452	1.03118	0.656694	1.38987	2.89622	1.7335	0.0486502	1.11775	1.36196	1.12584	0.829003	0.440768	2.49025	4.4218	0.845536	1.46522	1.11395	2.94442	0.964819	1.04457	0.738504	0.933384	2.94501	0.627333	2.41264	3.48225	0.551705	0.819078	0.0391697	6.37683	0.880181	1.08108	2.47458	1.59132	1.5911	1.01478	0.649884
SCRN1	2.89227	4.8832	0.46184	1.38423	0.326692	1.72412	0.252474	0.251199	0.901337	0.459197	1.69273	2.04308	0.984836	0.498368	3.20746	0.373983	7.6119	0.0775898	0.519591	0.902235	0.256025	2.40751	0.0516328	0.48049	0.64598	4.16915	0.263696	0.339559	0.745253	0.870305	5.10674	1.1085	0.940949	3.08962	2.03157	0.570412	0.330146	0.809767	0.611045	0.458223	0.863177	1.40409	0.879667	0.772743	0.824125	0.0564527	0.50842	0.259116	2.28564
PYGM	0.436912	0.255134	0.0687012	0.694694	0.724528	0.235699	0.138407	0.156995	28.1677	1.17096	0.362873	1.54526	0.102846	0.987848	1.09028	0.0527703	0.206338	21.5289	0.686507	29.1718	0.787718	0.351563	29.6409	4.41842	0.259643	6.21924	26.2271	6.8364	0.0507304	0.808037	0.241528	1.28045	0.0156769	35.6946	0.167533	1.13167	0.942948	2.54907	1.86123	0.243331	0.724407	0.130886	0.615666	0.792697	0.988297	1.78356	18.1137	0.202499	26.809
ACTA1	5.53384	5.19286	8.68136	6.59423	18.351	18.8161	2.75531	14.099	30.9509	6.00561	15.8648	11.9142	23.4904	10.9391	13.9739	6.02315	13.4707	22.9711	5.0674	27.221	27.3022	23.7099	19.8876	25.1206	4.7914	6.71645	6.13746	10.5109	24.2542	28.0195	5.8431	8.03586	2.68051	47.9114	2.43445	15.3214	13.3987	48.9929	9.74986	9.90105	17.0751	58.5226	12.6875	5.8279	10.5453	5.90575	63.4531	2.96764	41.2905
BLMH	3.28524	0.214328	7.59803	0.251957	0.475729	0.250952	1.5762	0.225481	2.24674	5.23386	0.207099	1.31495	0.325107	0.441924	0.526855	0.382618	3.47447	0.196508	0.278957	0.775679	0.578373	2.01352	0.729434	3.04096	5.00069	2.91189	0.148742	0.251414	0.363105	0.394936	1.74923	0.422471	4.02895	0.535962	1.33788	2.7453	1.13414	2.14747	0.986893	0.115486	1.71212	1.62946	0.153592	0.709441	6.97074	9.26384	2.28402	0.0400521	0.550355
SERPINA11	0.193755	1.97597	0.0526956	17.7238	0.211186	0.55835	1.52452	0.199159	0.0610484	15.2901	0.10332	0.653988	0.0497112	8.84823	0.0515531	5.26899	16.4953	0.203129	0.414866	0.0516378	0.0786951	0.167547	0.106537	0.417809	0.117799	1.81462	9.85662	13.7824	9.93262	0.0987659	0.0885598	14.5264	0.0807756	0.0738811	0.0180977	0.310691	6.77332	0.57502	0.775024	0.190544	0.0661459	8.22369	1.2538	12.3058	0.124739	0.0478389	0.843103	0.0314632	0.206713
H2AJ	0.46701	0.628569	0.317264	0.96829	0.22854	0.564948	0.0359877	1.25888	0.816549	0.201453	0.20778	0.368073	0.149131	2.78932	2.59539	0.0148517	2.05517	0.507333	0.965814	0.664133	0.305294	3.70933	0.514951	0.412814	0.130819	0.644688	1.13068	0.040341	2.64437	0.147821	0.397897	1.47758	0.0281835	0.496618	0.76921	0.115535	0.225911	5.14814	0.657747	0.209991	0.383468	1.1582	0.605259	0.223723	0.0455612	0.0514546	0.947609	0.0238477	0.843985
DDX39A	0.175163	1.07521	0.453799	0.0331572	0.154406	0.283968	0.264882	0.868025	0.177032	0.132579	0.285831	0.367239	0.10379	0.193506	0.039755	0.0314901	0.116936	0.159054	0.189734	0.181216	0.234928	0.226306	0.163765	0.451332	0.41652	0.662222	0.173169	1.22875	0.980929	0.189903	0.18446	0.111887	0.0271504	0.101724	0.303427	0.211077	0.101184	0.24521	0.33853	0.223906	0.0238291	0.301005	0.0436924	0.54685	0.237769	2.09455	0.38759	0.12124	0.00640487
MRPS15	0.447911	0.987434	1.73797	0.518752	0.344824	1.04469	0.785266	0.133325	1.67256	0.204831	0.393105	0.479755	0.630802	0.408365	0.816148	0.310108	0.376261	0.214075	0.386642	0.45204	0.799784	0.597499	1.10835	0.487012	0.470737	4.15913	0.450109	0.329649	3.95744	0.531814	0.800874	0.315938	0.756473	0.580373	1.39407	1.43054	1.03752	0.791626	0.59677	0.431055	1.62958	1.16235	0.519782	0.733317	0.670734	0.537693	1.12074	0.737084	0.841341
HYAL1	0.217836	0.14769	0.448274	0.109469	0.381334	0.540756	0.212075	3.74909	0.170399	0.103572	0.312783	0.280818	0.243525	0.165811	0.169827	0.10807	2.68309	0.190336	0.141143	0.190504	0.239511	0.513533	0.805396	0.0938699	0.0528888	0.662337	0.244778	0.705745	0.238932	0.714314	0.0567526	0.72973	0.208387	0.378518	0.196812	0.235968	0.293899	1.19873	0.35809	0.25491	0.337647	0.831643	0.756679	0.0995654	0.450667	0.13416	0.14644	0.137966	0.0454323
H2AC20	0.586756	0.628569	0.317264	0.96829	0.270973	0.9101	0.0359877	1.25888	1.16985	0.201453	0.20778	0.368073	0.329568	2.78932	2.68836	0.0148517	2.05517	0.507333	0.965814	0.664133	0.305294	3.70933	0.92922	0.412814	0.301879	0.644688	2.00335	0.040341	2.64437	0.147821	0.570389	1.47758	0.0281835	0.436309	0.76921	0.115535	0.461353	5.14814	0.657747	0.209991	0.383468	1.1582	0.605259	0.223723	0.0455612	0.0514546	0.947609	0.0238477	2.07804
LRBA	0.64482	0.267867	0.0101325	1.59514	4.12108	0.767967	0.122252	0.13857	2.16961	0.0208669	0.0347834	0.0291418	1.60412	10.4884	0.430709	0.444166	0.82001	0.157594	0.0449134	2.37194	2.01611	2.51567	1.72647	5.67996	0.407167	2.22132	0.465003	0.0812394	1.78666	0.957423	0.489186	0.53299	0.256324	2.9246	0.157792	0.72415	0.94621	0.967671	0.0167229	1.18256	0.720183	1.08874	0.0467877	0.449667	0.143559	0.0459047	2.11173	2.13727	0.655659
PRKDC	2.014	2.40025	0.432404	2.76992	1.068	0.475613	2.5179	1.21456	2.47121	0.723431	1.13203	1.13125	0.157465	1.39778	0.581752	3.3898	1.68274	0.140048	0.798419	0.890562	0.533959	1.67448	2.16397	0.798611	0.752491	1.41507	0.674824	2.28657	0.753936	0.69092	0.759947	0.753888	1.45519	1.95273	0.885546	1.27953	3.09765	1.07953	1.30449	2.05606	0.508584	0.43471	1.20768	2.7485	1.74225	5.35253	0.793726	0.536535	1.7599
TKFC	0.186577	0.153068	0.386124	0.12619	0.182743	0.133211	0.334353	0.501021	0.162825	0.0574071	0.309813	0.281478	0.141924	0.17438	0.074002	0.256811	0.299048	0.184408	0.0664387	0.0817334	0.121946	9.31119	0.158174	0.0770577	0.219344	0.19435	0.0877542	0.111066	0.133393	0.23262	0.0975031	0.463289	0.0997824	0.168644	0.234872	2.44628	0.178343	0.229793	0.813832	0.310332	0.171519	0.0689372	0.10811	0.0626679	0.353843	0.207453	0.119223	0.14847	7.20574
JCHAIN	29.1067	46.6058	121.168	122.27	141.37	62.1808	194.886	101.386	57.7655	67.1222	90.7995	56.5669	167.068	79.1125	72.8212	163.486	12.5303	45.7032	128.142	184.319	175.934	132.646	65.7142	154.696	173.737	70.434	21.2646	47.1302	81.6019	82.1546	28.7815	82.7825	176.662	26.269	90.1385	225.002	209.978	208.241	133.004	116.46	87.5073	49.0205	91.0836	76.6681	31.3332	53.3026	144.098	52.3667	126.748
NID1	1.11398	5.74907	0.243571	3.95955	0.238237	2.90884	7.26121	10.7915	1.40004	1.21856	1.49708	1.20003	0.229328	7.09091	1.20332	0.982368	0.456956	0.755294	3.5827	1.81411	0.555369	0.465806	0.633092	0.473692	0.216592	0.43687	0.167165	0.266324	0.958656	1.10914	3.0686	1.82888	0.719004	0.290578	0.456169	1.56005	0.34015	0.548093	1.26123	2.42141	0.415286	0.435346	1.85795	0.635988	0.62935	1.74867	0.775912	0.127084	2.05994
C1QC	50.6867	63.5925	48.9409	70.363	53.2318	34.1191	27.8002	24.3956	55.8209	51.6494	15.9172	70.3785	55.7025	34.3198	51.8427	56.3066	31.3642	45.2847	52.215	65.3922	45.0918	46.9571	63.4525	54.8934	50.849	40.1576	40.9624	63.3603	39.0172	17.2386	41.4242	67.4993	62.0289	45.0966	37.3372	113.85	34.9104	14.3983	117.259	39.4224	35.4692	28.4918	53.006	62.1667	42.0989	43.7917	44.608	1.25268	35.0571
IGKV1-8	15.8074	11.5364	13.8714	32.2952	37.5265	44.7042	39.3793	32.0328	25.3716	26.6657	36.611	42.5742	32.8223	28.2919	23.1233	24.5329	28.3229	49.1676	38.8927	26.3898	20.5843	28.2143	24.7411	16.7977	11.9305	30.9382	36.1775	30.0953	69.1989	15.9685	31.8421	56.8229	54.6387	22.202	28.1459	50.8555	19.8964	35.0428	22.8629	24.4988	63.3497	18.5615	21.342	38.4117	32.4594	23.2339	22.7223	58.0682	15.0789
COL6A1	2.54141	1.39545	1.22447	1.4081	2.57222	0.814069	0.561027	1.35753	2.42622	1.14938	0.845989	2.53863	1.77202	2.89237	3.72182	1.1969	2.47419	2.1918	2.12756	0.583742	0.909972	0.86999	0.467565	1.7543	1.24124	1.11252	0.99961	1.86752	1.32596	0.365201	1.34363	1.63203	2.15595	0.675222	0.26506	9.35334	0.168085	1.12733	1.1955	2.4018	2.20391	0.847669	2.41908	1.19468	1.75121	0.402901	1.21078	0.633795	3.1533
IGKV4-1	303.34	345.92	306.792	445.567	603.225	504.202	525.515	240.857	274.988	319.343	238.717	413.127	283.752	462.816	242.968	299.062	250.911	415.756	356.831	224.681	288.382	432.817	226.161	298.71	505.028	326.348	516.122	346.242	936.84	335.017	320.376	531.635	467.237	221.733	517.639	535.602	337.696	650.074	472.794	375.716	463.463	625.394	246.9	735.023	315.31	230.196	229.133	697.125	354.158
EIF4A1	1.44732	1.28779	0.604595	0.79238	0.441555	1.99894	0.376196	0.764562	2.71865	0.535133	0.570896	0.961254	0.113595	1.4857	6.61697	0.538972	2.33798	0.558073	0.910854	1.01745	1.86464	0.421803	0.844145	1.53875	0.753887	0.731898	0.82989	1.56636	0.81645	2.54723	0.946451	1.72017	0.803747	2.58929	0.753812	0.117957	0.517362	1.48654	1.32492	0.918928	0.0594968	0.830802	1.07383	0.839942	0.440453	0.529953	1.77315	0.540635	1.70614
FBLN1	4.75417	7.42452	14.374	3.23892	6.9997	6.57754	14.7636	3.50449	3.75545	15.8474	11.6666	10.5154	11.5761	8.98348	2.90379	8.12172	8.88995	22.1938	2.73999	7.22414	12.9159	10.891	16.8698	6.09568	6.88078	2.24288	6.48085	10.8938	3.98873	7.09896	36.4528	4.42628	5.24795	5.46075	7.96243	6.10387	8.88997	5.57825	4.40826	6.59408	19.1605	5.34327	4.07005	5.82686	4.81344	16.7069	7.95818	6.33526	2.97074
ATP5F1A	2.10193	2.14388	4.46543	0.95608	1.14971	1.83538	12.4203	1.35165	3.15176	1.65509	11.4253	1.39413	1.34558	4.2907	1.37746	1.95285	2.7339	4.48706	2.18608	3.4327	1.3606	1.01591	1.61078	1.91971	1.39993	2.96191	1.14982	3.6914	0.555676	2.55819	6.84515	3.15593	1.02448	2.85625	0.468747	0.831026	3.89902	0.680275	0.774421	2.50551	1.29967	3.83068	1.58375	0.73297	2.56471	4.45955	0.928567	1.53112	0.994268
PTPRZ1	0.039362	0.0536227	0.0745267	0.134056	0.0786791	0.0996616	0.0983631	0.0220356	0.139949	0.0551102	0.190116	0.163821	0.0476046	0.121365	0.0839616	0.241144	0.151535	0.0464152	0.0544834	0.078484	0.170565	0.115502	0.153404	0.0639991	0.127347	0.0225334	0.171009	0.0888971	0.0943203	0.0246726	0.0138457	0.0342169	0.128298	0.118994	0.0732877	0.0320501	0.0645235	0.14967	0.0394018	0.074735	0.121866	0.114682	0.0821662	0.111981	0.182718	0.0353966	1.02317	0.0575129	0.513271
IGHV3-64D	19.7948	20.8789	18.2891	42.721	8.57728	58.9962	42.289	15.3343	27.5339	28.1094	16.6435	30.3169	39.6662	35.765	21.0709	22.5331	8.62937	18.0173	39.4111	48.2278	28.3131	35.5488	16.0736	26.4771	19.213	22.7906	26.3685	29.0577	35.9106	10.5464	14.9633	41.2832	60.4644	24.7488	23.5457	27.5051	34.9443	16.5284	21.9944	36.1324	40.1043	24.5277	31.463	36.0513	27.7731	22.9451	24.888	40.8083	13.1066
DHX15	1.48719	0.446509	0.110044	1.80184	0.0590312	1.25978	2.83492	1.63667	0.382791	1.53604	1.90287	1.70428	1.77729	0.739895	2.05484	1.79707	2.99719	0.97168	2.04077	3.59995	2.15449	1.94715	0.215865	2.06723	3.43388	1.90045	1.14166	1.27796	1.0063	3.27731	2.61468	0.749625	2.45509	1.9109	0.588849	1.4832	1.88113	1.38309	1.66525	3.22721	2.91501	1.50659	0.056254	1.14134	1.47738	2.49106	1.25399	3.35445	0.36547
IGKV2D-26	54.7304	26.563	48.7816	51.0747	55.6458	54.9776	46.6144	32.9675	33.5864	24.9536	26.6562	44.671	39.9794	19.2323	20.3059	26.6088	30.7512	21.6839	46.4876	61.0457	40.6753	29.3595	25.5393	38.8588	40.0085	30.4658	40.7064	46.0444	38.5085	48.6593	21.5613	53.9457	51.0794	27.0758	32.3826	54.0962	29.9216	52.5603	39.7505	74.4999	83.6605	48.9472	43.6516	52.9081	44.4177	44.9503	25.3939	39.9586	33.8693
COX5A	0.137027	0.456874	0.589652	0.205516	0.31442	0.379365	0.428862	1.46427	0.952274	1.44077	3.81567	0.393768	0.508289	0.359622	0.314702	0.235959	0.515544	0.556685	0.423357	0.515894	0.577092	0.525398	0.416606	0.49268	0.546446	0.287997	0.317918	8.49048	1.31092	0.290484	0.329626	0.57503	0.293394	0.324322	0.222564	0.387288	0.385052	0.687378	0.858641	0.702418	0.549121	0.285293	0.862039	0.378534	0.359254	0.441938	1.40639	0.318032	0.233533
CD5L	11.4899	16.3898	21.1044	14.8005	29.0614	13.8839	33.6241	7.93363	18.3813	11.4463	18.2452	9.42719	29.8384	5.79038	32.2802	33.6355	3.75734	5.8407	25.2247	21.1739	24.1581	17.1826	18.3207	15.8393	11.7271	9.55801	9.38884	6.26053	11.6279	15.7072	5.05481	18.8183	24.7863	14.8753	14.1807	32.4653	28.2426	6.49648	17.8528	25.8033	25.9125	12.0689	14.074	11.0874	11.3693	21.4731	12.1328	18.8227	5.28249
IGKV1-9	15.8074	11.5364	13.8714	29.4699	33.1142	43.4792	33.5847	29.6635	20.5051	19.487	33.6822	36.1869	30.4377	28.2919	20.6171	20.2695	26.1714	43.7578	36.6471	26.3898	19.2041	23.7428	19.0478	14.0781	10.5592	21.7612	36.1775	25.6063	61.1989	11.2307	28.0174	48.7538	49.8984	16.9235	28.1459	45.2178	19.8964	32.1544	22.8629	18.431	53.7034	17.1979	21.342	38.4117	32.4594	21.3884	19.2115	54.2703	15.0789
MATR3	0.666552	0.238175	0.572485	0.323215	0.260782	0.198645	0.478504	0.260305	1.22518	0.896746	0.242266	0.143218	0.420431	0.16618	0.491237	1.12518	0.244541	0.518658	0.382651	1.52792	0.825598	0.247288	0.322172	0.219583	1.04249	0.615792	0.46496	0.982397	0.424129	0.292393	0.531359	0.196058	0.485094	0.386462	0.133814	0.0842797	0.54178	0.66818	0.773732	1.12623	0.247904	0.507116	0.113832	0.324348	1.46766	0.0399308	0.742952	0.321169	0.155226
RTCB	0.601791	0.950146	0.130248	2.56633	0.594623	57.1929	0.0909741	350.648	0.452054	3.72719	1.29971	0.147427	0.287024	0.168554	0.747342	2.27464	0.263599	0.95618	0.0558553	0.13244	287.937	0.0683732	0.699916	0.212068	0.391743	0.044332	1.33927	207.534	0.916494	0.765873	102.568	1.62616	0.463045	0.153703	22.4176	0.283201	0.857032	1.20074	6.55837	0.0652949	0.605429	1.16036	214.216	0.306331	0.0909274	0.0318007	0.223674	0.812961	0.751381
IGKV2D-30	41.5315	27.8278	46.6959	45.4983	59.1402	59.6779	53.049	36.3892	31.978	26.7476	23.8755	46.7481	36.3428	25.2177	24.0606	30.752	26.2176	19.5415	42.0233	51.6302	36.3374	32.8554	27.6829	32.0774	35.4475	34.4967	36.9257	49.17	52.6582	38.5486	23.07	44.4881	45.1693	23.6394	35.6659	53.7231	29.7241	43.818	39.4863	74.1491	52.7851	35.7144	35.2411	55.4487	29.8821	39.0698	29.3087	36.0887	30.7852
IGKV2D-29	61.7914	30.5979	59.5271	61.3797	59.4895	66.0759	48.1204	41.2348	36.4833	27.9152	30.0979	47.9187	54.1901	24.9702	24.3035	28.8863	40.1978	25.5067	57.1149	69.0103	48.1068	30.6854	26.5472	43.2989	46.4646	33.2151	47.2953	50.5799	41.5028	58.2597	25.059	59.1217	64.6168	32.2156	34.8592	59.0102	37.6094	61.1537	48.9115	79.6179	92.5583	55.6187	53.0297	63.9792	50.9132	49.4013	28.8957	45.0057	42.291
NPLOC4	0.743145	0.889893	0.707585	1.14109	0.45613	1.05837	0.57377	0.883384	0.680845	0.739439	0.488408	0.9603	0.56093	0.624532	0.594266	0.967208	0.606495	0.547186	0.0621545	0.949662	0.797557	0.568182	0.712131	0.362803	0.655461	0.737999	0.643044	0.660274	0.937035	0.581436	0.598814	0.460599	0.935207	0.680508	0.481254	0.311436	0.499591	0.755105	0.688294	0.339327	0.809538	1.81836	0.390118	0.553834	0.831915	1.42761	1.26903	0.59965	0.540179
IGKV2-29	64.6355	32.7238	70.3133	62.3423	59.4895	73.4494	48.2056	51.9042	36.9122	27.9152	30.0979	48.0708	58.2106	32.1684	27.7349	28.8863	40.3985	33.9673	61.7429	71.1886	53.1183	30.7768	26.5472	43.2989	46.4646	33.2151	55.3138	51.163	41.6135	63.9509	25.4266	59.2039	67.4566	33.7995	34.8592	63.9422	47.5812	71.6839	55.2809	83.5785	110.988	55.6187	53.0297	73.6313	55.7299	49.4013	29.1851	48.8384	57.6311
TFAM	103.209	37.3255	126.933	29.0164	45.2145	135.344	129.751	89.7232	76.6163	221.719	67.9227	60.5126	121.554	112.07	75.3928	1.83957	26.7529	150.112	34.6356	75.6261	96.8688	110.579	104.914	78.3723	59.8626	82.4496	10.1084	61.4616	4.72744	49.6825	81.2592	107.83	40.3907	100.456	35.6433	47.9991	94.9058	19.061	32.3941	83.2262	94.9964	83.7524	100.161	93.4837	70.5078	106.732	111.311	40.8274	75.338
PNLIP	3.10883	1.79845	0.0315793	1.95517	2.47492	1.22011	0.354995	0.0452251	1.6031	4.42006	1.5876	2.54885	2.10287	0.247365	0.5734	1.27781	0.200452	2.01869	0.366587	0.693437	0.0300664	1.89931	1.93143	1.83871	0.929622	0.804405	2.3424	2.91138	1.24166	0.593985	1.64687	0.769405	0.111025	0.352893	0.0510186	0.739466	0.238618	1.09231	0.567794	0.0752564	1.61571	0.669246	0.0412592	0.112889	2.27783	0.0167988	3.0713	0.0500838	2.63217
PAPSS1	1.25854	1.83719	0.420515	5.57167	1.62799	1.59411	0.553743	0.1005	1.09617	0.731584	1.99844	0.846749	0.819107	0.880667	2.4431	2.14319	0.670008	1.21357	0.89616	2.86122	1.05832	0.541478	0.872558	1.18361	8.46718	1.19193	0.466982	0.642607	1.90598	1.03715	1.31565	2.55791	0.296866	1.36793	0.184006	0.491416	2.42467	0.293295	0.656157	1.13221	2.8949	1.30597	0.755287	1.51128	1.30361	1.53262	3.77918	0.300738	0.910705
SNRPD1	10.9411	21.6164	29.8571	3.7556	1.68634	11.4382	14.6906	50.662	11.4117	18.8159	6.70039	4.12053	6.99312	10.9559	8.1376	4.14026	17.1485	5.70082	12.5879	12.8387	20.4392	9.1971	17.4321	4.44368	15.2039	4.44498	7.29241	11.1373	5.37051	12.2952	38.407	3.48897	7.369	4.76951	3.03429	5.76271	35.1548	17.1991	50.6627	19.0311	16.3093	12.4843	0.980391	3.32809	5.65775	16.2318	7.56262	10.2662	3.70611
AMPD3	1.19507	0.831172	1.1729	0.345373	0.32849	1.02317	1.20899	2.80414	0.691509	1.88614	0.586827	2.17858	0.475817	2.68212	0.595219	1.25234	0.867012	1.56448	1.03794	0.775127	0.701122	0.615084	0.56934	0.798961	0.654777	1.05153	0.779927	2.22634	0.492331	0.699164	1.02527	1.20484	1.1354	0.600798	0.562645	0.277502	1.65068	0.879745	2.37018	0.825333	0.840058	0.849692	0.493877	0.364333	1.57614	1.29355	1.32351	0.912488	0.887631
ADSL	7.62554	15.0018	12.4675	11.541	4.54703	9.6955	3.70033	11.0573	13.4656	10.5506	7.36449	9.08286	9.313	8.26211	6.61458	3.44216	16.3563	14.4117	3.3752	9.66094	11.2337	12.1788	5.36181	2.71088	6.39522	5.61571	10.1521	17.7217	7.19559	31.1589	10.9857	14.1814	11.1982	13.3118	0.645686	4.73636	19.4701	11.7203	6.73614	11.359	11.5593	26.1529	15.6629	1.59458	27.8537	22.4238	12.2877	3.92416	6.41673
MYO7B	0.256838	0.159526	0.3549	0.17644	0.599626	0.194795	0.409852	0.323212	0.357352	0.254483	0.268427	0.194531	0.151343	0.495801	0.35614	0.109333	0.142965	0.110237	0.951132	0.305936	0.476828	0.310577	0.1211	0.18229	0.404409	1.98908	0.293235	0.279253	0.514276	0.263048	0.807667	0.156762	0.194877	1.14203	0.0983103	0.452016	0.172501	0.723178	1.14676	0.498894	0.189103	0.208102	0.212249	0.277045	0.232286	0.244315	0.313573	0.36386	0.358885
CA2	4.04157	2.34302	2.50254	0.922555	0.771124	121.154	35.2715	13.8075	7.46322	11.3944	7.00396	2.94399	6.76881	3.55579	6.12565	8.34376	4.95677	95.1201	2.46848	12.0916	4.62239	3.52908	3.92415	2.06969	4.53763	9.68069	2.59078	254.579	8.1915	1.02271	3.72569	67.0227	2.06865	6.34174	1.4399	5.78569	2.63377	28.1027	24.0422	2.54772	1.31329	5.66412	157.31	2.53936	16.667	14.8235	12.3219	56.4558	4.27771
GK	5.32804	6.14444	7.44541	13.4025	6.97657	4.8432	5.71197	4.85597	5.49484	3.59889	6.007	3.76404	11.094	3.74594	11.3653	5.24975	1.38646	2.47491	8.81239	10.7818	11.4131	7.60136	3.09632	5.78099	7.21988	2.24358	4.0875	2.30062	4.41092	6.35459	3.06673	7.14222	17.8632	5.13995	2.29975	4.70571	12.9932	3.04903	7.94623	9.33996	4.33868	6.12404	7.40933	8.59553	5.23187	7.9515	3.84085	8.4412	2.14349
GK3P	5.49454	6.33646	7.67808	13.8213	7.19459	4.99455	5.71197	5.00772	5.66656	3.59889	6.19472	3.88167	11.4407	3.863	11.7204	5.4138	1.42979	2.55225	9.08778	11.1188	11.7698	7.8389	3.19308	5.96164	7.4455	2.3137	4.21524	2.37251	4.54877	6.55317	3.16256	7.36542	18.4214	5.30057	2.37162	4.85276	13.3993	3.14432	8.19455	9.63183	4.47427	6.31541	7.64087	8.86415	5.39537	8.19998	3.96088	7.16481	2.21048
TUBA1A	2.73547	3.84386	1.5109	0.0559738	2.01677	0.205628	0.295709	2.81101	1.09127	0.238561	0.271325	4.91845	1.01253	2.17516	3.62968	0.271817	0.118187	2.70237	1.78771	1.15518	1.97955	1.81449	1.03655	0.661176	0.580966	3.87756	0.511492	0.315786	0.532156	0.902804	4.70541	0.195305	0.236368	2.03443	0.254309	1.62752	0.693354	0.756696	1.101	2.73528	3.25953	2.20761	0.675902	0.594333	0.703249	0.044957	3.99139	0.0844791	1.05269
AGO2	0.189033	0.136997	0.305018	0.713887	0.342258	1.02787	2.55744	0.879887	0.0207203	0.5557	0.481666	0.270283	0.198171	0.983069	0.473355	0.1231	1.78858	0.224517	3.32547	0.140763	0.156668	3.63201	0.585072	0.026928	0.2115	0.212646	0.27909	0.595209	1.16297	1.22883	0.468789	0.1612	3.15587	0.022921	0.495179	0.501866	1.13134	0.119758	1.23575	0.440939	0.0287816	0.309443	0.296933	0.51258	0.218378	0.26983	0.496579	0.588157	0.161583
IGHV4-38-2	7.51501	5.17414	4.84437	14.193	23.2111	11.6822	5.30204	9.02451	6.0356	7.27147	7.59019	10.6539	7.6532	11.8882	5.30524	5.95947	16.4315	9.79303	7.25933	13.9682	4.80592	5.21908	3.49702	2.52388	5.78325	6.5167	8.00595	7.36538	18.7219	5.86922	4.33099	14.2108	7.62396	5.94678	7.71775	11.0206	9.8971	12.1493	25.2585	10.1808	7.13593	7.30165	5.01119	6.13296	6.4146	3.1887	6.06784	10.5136	4.44156
DBH	4.09208	5.79841	5.33389	3.40697	3.35554	0.809428	0.568371	1.48326	0.939892	0.520261	1.0753	3.57224	6.50807	1.69931	0.0843815	2.91116	0.997001	3.32781	4.06628	4.32272	0.444453	1.76656	6.60113	3.5221	1.92843	2.37549	1.04629	3.04315	0.357233	0.245375	0.759647	3.41527	0.629564	3.09294	1.24906	0.997038	1.78766	1.15952	3.0018	0.112392	0.169674	1.29247	1.77961	1.58378	2.80197	0.3392	4.90578	0.522162	0.298317
TMEM198	10.9655	9.19702	10.2198	1.50358	1.10829	9.60561	24.3167	6.38289	8.83071	5.36164	4.32255	3.02915	2.08256	2.27781	3.32536	8.73116	0.477447	4.50309	4.41827	13.9507	7.93624	3.8624	2.65058	2.15662	10.7449	0.982873	0.916516	5.00066	0.234711	2.61215	3.99187	1.81166	4.34729	7.19613	1.59585	0.556024	9.51465	3.33923	7.55637	16.1238	5.94962	1.67401	2.11675	1.03308	6.00084	26.4448	1.55091	1.85775	0.93057
C1QA	27.3254	44.3542	35.1168	28.5236	41.4554	14.5652	18.8097	22.778	34.857	25.1338	14.9497	52.1221	43.0605	23.1776	41.4826	34.6799	16.9701	34.7959	36.9789	43.6002	22.0018	18.5525	50.4803	22.0479	30.9583	22.8898	20.0811	31.9801	12.2676	16.2993	34.4583	19.3286	42.0382	31.524	12.8395	74.8045	24.2964	18.0388	52.6608	25.9797	26.3922	31.2122	35.5008	29.3175	29.7073	24.7249	38.8462	3.23891	38.8689
IGHV4-34	6.44143	4.43498	4.15231	28.7721	35.6685	12.7831	9.55493	7.73529	5.17337	6.23269	6.50587	11.3491	6.55989	10.1899	4.54735	5.10812	14.0841	6.33978	9.95664	11.9727	7.1036	4.47349	2.99744	5.35755	4.95707	5.58574	6.86224	6.31318	25.0365	10.0092	3.71228	15.1453	13.7896	8.22726	7.60507	14.5722	12.9812	14.6688	30.864	10.8319	6.11651	6.25856	4.2953	6.61125	5.49823	5.8822	5.201	22.398	6.45474
BTAF1	0.22971	0.269857	0.169673	0.311671	0.47717	0.0205724	0.381934	0.385456	0.260433	0.268058	0.51705	0.492335	0.143723	0.597012	0.16922	0.278947	0.321722	0.24281	0.243561	0.657028	0.272637	0.287319	0.404497	0.339897	0.833858	0.237696	0.214055	0.473754	0.159263	0.126725	0.175774	0.137316	0.139904	0.21894	0.0712905	0.359407	0.284202	0.272477	0.568305	0.222857	0.248638	0.368951	0.320799	0.514177	0.227873	0.562981	0.474058	0.130873	0.764508
TUBA1C	2.73547	3.84386	2.28087	0.143764	2.5518	0.205628	0.295709	2.79647	1.08676	0.238561	0.347282	4.91845	0.981411	2.34	3.63168	0.278117	0.344401	2.80211	1.80738	1.15019	1.99703	1.82639	1.09705	0.661232	0.560886	3.79212	0.511492	0.315786	2.17078	0.902804	4.70541	0.379659	0.212522	1.91864	0.0835247	1.61857	0.684702	0.813752	1.21599	2.75901	3.3006	2.11128	0.675902	0.594333	0.723536	0.0630519	3.89032	0.259173	1.01041
RAB1A	0.621431	1.49026	0.776356	1.44543	0.194522	2.05016	11.6129	0.443884	0.667038	1.11	0.585799	9.37423	0.18057	0.380608	0.133562	2.94103	0.846535	0.13748	0.0901539	0.307635	0.0151709	0.463266	15.9832	0.684048	0.609158	0.443967	0.833218	3.02655	0.966876	0.401546	0.901821	0.0469491	0.377861	12.1424	0.798653	0.11169	0.556592	0.776038	0.229644	1.4194	0.155966	0.491282	1.22984	1.06778	0.41593	0.459552	0.283251	1.39828	0.291952
IGKV1-27	17.043	20.0475	16.5435	29.4699	46.3265	100.201	31.1811	55.0364	22.1546	54.3596	33.6822	29.0614	34.6363	33.0797	34.3851	18.52	26.7431	52.9776	48.9937	28.499	30.1715	20.6923	31.2347	26.7816	10.5592	39.7081	43.6908	28.8977	104.032	15.6778	22.1728	47.1856	63.5447	21.2072	36.9559	63.8763	19.5215	22.7327	32.0898	25.2484	78.9794	19.0124	26.6243	35.1	34.9712	20.7004	28.2525	65.9978	20.7504
IGHV4-30-4	7.51501	5.17414	4.84437	14.193	23.2111	11.6822	5.30204	9.02451	6.0356	7.27147	7.59019	10.6539	7.6532	11.8882	5.30524	5.95947	16.4315	7.39641	7.25933	13.9682	4.80592	5.21908	3.49702	2.52388	5.78325	6.5167	8.00595	7.36538	18.7219	5.86922	4.33099	14.2108	7.62396	5.94678	7.71775	11.0206	9.8971	12.1493	25.2585	10.1808	7.13593	7.30165	5.01119	6.13296	6.4146	3.1887	6.06784	10.5136	4.44156
IGHV4-59	7.51501	5.17414	4.84437	14.193	23.2111	11.6822	5.30204	9.02451	6.0356	7.27147	7.59019	10.6539	7.6532	11.8882	5.30524	5.95947	16.4315	7.39641	7.25933	13.9682	4.80592	5.21908	3.49702	2.52388	5.78325	6.5167	8.00595	7.36538	18.7219	5.86922	4.33099	14.2108	7.62396	5.94678	7.71775	11.0206	9.8971	12.1493	25.2585	10.1808	7.13593	7.30165	5.01119	6.13296	6.4146	3.1887	6.06784	10.5136	4.44156
IGHV4-61	7.51501	5.17414	4.84437	14.193	23.2111	11.6822	5.30204	9.02451	6.0356	7.27147	7.59019	10.6539	7.6532	11.8882	5.30524	5.95947	16.4315	7.39641	7.25933	13.9682	4.80592	5.21908	3.49702	2.52388	5.78325	6.5167	8.00595	7.36538	18.7219	5.86922	4.33099	14.2108	7.62396	5.94678	7.71775	11.0206	9.8971	12.1493	25.2585	10.1808	7.13593	7.30165	5.01119	6.13296	6.4146	3.1887	6.06784	10.5136	4.44156
WARS1	0.101376	0.641063	0.513662	2.38497	0.780395	4.59256	0.971042	4.02196	1.60485	3.87634	0.15032	4.56911	1.69837	3.03732	3.5157	0.0232393	2.0347	1.43431	4.93187	1.08791	1.01235	4.23874	0.609335	1.06432	6.67444	0.528988	1.24984	2.02437	0.819324	1.57182	2.34669	1.63799	1.51107	0.93419	0.483981	1.14837	1.11829	1.51626	1.33976	2.12677	1.09166	0.879488	1.28189	1.62348	0.922099	0.540994	1.48965	2.07157	0.583481
DPYSL3	0.828728	0.677309	1.28384	2.67759	0.0640518	0.0761739	3.27397	0.102488	0.219731	0.32296	0.626832	0.209522	0.168592	0.60003	1.24245	0.506918	1.89638	0.016638	1.09374	0.134068	1.86986	0.36535	0.253484	0.259442	36.9928	0.394182	0.55203	0.69064	2.05827	0.567822	3.24176	0.501794	0.679763	0.560261	0.597733	0.603787	1.24328	1.96129	0.296937	0.844093	0.910522	0.0428383	0.15687	0.813498	0.310301	0.231808	0.540214	0.0328839	0.43392
HADHB	1.01136	0.236621	0.511173	0.884346	0.372696	0.362869	0.123692	0.132273	0.545455	0.21022	2.18382	4.17035	0.0699356	0.423475	0.431577	0.475114	0.315401	0.246877	0.369575	0.334955	0.27578	0.258428	1.10587	0.387607	0.19625	0.441178	0.694408	1.07632	0.967321	0.268537	0.88237	0.815483	0.0653346	1.15406	0.373719	1.247	2.71891	0.361676	1.15293	0.288312	0.744508	0.268156	1.01142	2.51731	0.468992	0.0267904	0.388134	0.233268	0.402413
VWA8	3.71699	4.26373	2.10243	2.07601	1.46328	0.131959	3.08872	0.213009	2.60845	0.25607	4.19662	2.56624	3.4812	0.656774	2.00335	0.150769	3.45724	0.178844	2.78841	3.44949	0.0586364	2.18919	3.73802	0.130034	6.58614	3.29064	1.79109	0.211712	0.165944	3.34886	1.89592	2.21452	0.451265	3.04729	0.152992	0.95906	2.95429	0.693946	0.0508775	6.19216	2.51524	0.38562	2.65176	0.379971	3.73174	4.69847	2.39635	2.96653	0.152969
CMTR1	0.409887	0.171971	0.086033	0.374177	1.73239	0.629525	0.486899	0.423091	0.342023	0.154774	0.401693	0.530213	0.569202	0.542794	0.286382	0.817794	0.455614	0.657952	0.349472	0.242027	0.580675	0.281302	0.101549	0.274888	0.978796	0.510826	0.721392	0.236064	1.74571	0.178387	0.281349	0.335545	1.28574	0.662137	1.571	0.138423	0.585288	1.99325	1.05102	0.0534236	0.375161	0.394174	0.540089	0.685525	0.215691	0.946928	0.468653	0.837209	0.732505
ANO1	3.546	3.89182	3.10504	6.04182	1.94461	4.43994	3.84586	4.75405	5.29179	6.18606	5.07388	5.97058	1.42694	5.27892	2.01664	6.07557	2.86637	6.1066	3.86246	5.92859	2.6369	0.445231	4.21817	0.905862	4.1188	0.927434	2.0238	4.30831	2.13084	4.7114	11.5069	5.17665	2.62289	3.82464	1.94569	0.2811	7.44735	6.5062	2.55935	3.84724	3.08039	3.67219	3.3244	2.57214	10.3976	4.20397	7.21041	0.460193	0.318693
HSP90B1	1.50623	10.2778	2.61409	5.31352	4.85599	5.26607	3.33239	3.28933	16.899	8.88318	6.6405	11.6838	4.51017	0.683019	5.08053	16.4842	11.2873	3.6131	5.61461	21.1651	9.29834	14.4754	5.54313	1.51603	14.1791	2.21402	1.47129	10.3324	2.72181	15.5682	5.45291	3.66899	13.6203	4.80552	2.80532	24.7264	5.81482	18.7839	14.5591	7.78087	13.3902	6.53293	17.286	2.27563	13.4416	10.6953	6.83312	2.84938	12.5402
GAR1	1.03365	4.00284	0.454977	7.93255	5.06151	5.83448	2.14654	3.22104	3.47841	8.17475	50.9317	2.23049	26.3411	7.85903	17.2482	10.6945	2.51568	0.972116	6.47792	2.40432	2.86668	2.43491	1.8572	5.20366	9.04922	38.5582	4.97285	72.2833	3.8743	5.34649	10.2354	6.34192	273.506	0.225701	0.577772	97.8758	4.14531	116.621	3.16512	48.0369	2.21893	4.57318	2.44466	1.8944	1.01878	10.888	91.3486	1.14793	5.85028
ATP5F1B	0.831657	4.0274	0.753882	5.77555	2.63272	0.839371	3.74159	0.471322	0.796535	0.834684	3.85567	5.42571	0.564781	0.650028	0.458201	1.68118	2.40354	1.10962	0.65374	1.53172	2.70772	0.0237069	1.09843	1.13833	0.832197	0.753613	0.303988	1.89774	0.183802	1.58171	0.736885	0.503616	4.29061	0.248556	3.47989	3.3559	3.12631	0.466665	0.150276	0.415707	1.0281	1.46801	1.17695	0.275711	1.09824	0.417541	1.17187	0.97321	0.109699
IGHV3-13	18.7161	17.3385	18.7598	24.2876	58.1147	23.6979	28.024	13.1688	16.9161	11.2779	8.88064	17.5706	19.0999	24.1782	17.551	21.9819	5.95708	65.7813	17.4912	22.0466	19.9185	16.4381	7.66074	44.4092	11.2471	16.8912	27.0918	26.2624	24.6432	14.5978	13.2595	22.4621	30.5693	17.2294	26.7514	26.6341	14.9175	14.5976	31.7346	24.893	19.2978	9.5018	12.3817	36.2928	19.3082	12.0742	22.775	56.295	10.5473
IGHV3-43	15.5968	14.4488	15.6332	20.2397	48.4289	19.7482	23.3533	10.974	14.0967	9.39821	7.40053	14.6422	15.9166	20.1485	14.6258	18.3183	4.96423	54.8178	14.576	18.3722	16.5988	13.6984	6.38395	37.0077	9.3726	14.076	22.5765	21.8853	20.536	12.1648	11.0496	18.7184	25.4744	14.3579	22.2928	22.1951	12.4312	12.1646	26.4455	20.7441	16.0815	7.91817	10.3181	30.244	16.0902	10.0618	18.9792	46.9125	8.78939
IGHV3-43D	15.5968	14.4488	15.6332	20.2397	48.4289	19.7482	23.3533	10.974	14.0967	9.39821	7.40053	14.6422	15.9166	20.1485	14.6258	18.3183	4.96423	54.8178	14.576	18.3722	16.5988	13.6984	6.38395	37.0077	9.3726	14.076	22.5765	21.8853	20.536	12.1648	11.0496	18.7184	25.8362	14.3579	22.2928	22.1951	12.4312	12.1646	26.4455	20.7441	16.0815	7.91817	10.3181	30.244	16.0902	10.0618	18.9792	46.9125	8.78939
DSG1	0.920018	27.8067	40.4652	63.1164	0.235053	6.08747	53.0148	44.9939	35.3093	15.3577	55.7106	0.533369	0.893474	59.969	0.180725	45.11	23.4651	0.119899	0.0390186	20.7439	24.0071	24.5449	1.21839	0.110471	0.0550106	30.6647	54.1387	0.252383	0.186319	2.25842	0.440433	1.25177	22.0064	0.0447844	7.05377	0.26813	0.264218	42.7059	1.18832	12.0117	0.272702	48.4464	47.3252	1.32386	4.93582	0.443932	48.7501	0.0892881	0.0773201
CALU	1.89313	1.26665	1.16042	0.714868	1.3789	1.81481	0.947165	2.98933	1.2726	1.72166	0.870542	0.789567	0.768792	1.0168	0.177632	0.410861	1.37753	0.923599	1.09856	1.41074	0.607139	1.6789	0.080209	0.651043	1.31735	0.590285	0.677969	0.107402	3.5678	1.99051	0.347408	2.26349	1.18222	0.472838	0.5246	0.327334	0.743746	1.10981	1.57802	1.18063	1.86393	1.29231	5.62375	0.869896	3.35224	1.33737	1.25859	0.57172	0.247581
IGHV3-11	15.5968	16.3872	17.6504	22.607	50.1495	22.5981	25.4946	10.974	15.7154	9.39821	7.40053	14.6422	17.2647	20.1485	15.8631	20.1467	4.96423	54.8178	16.2388	20.3436	18.3706	15.5484	10.6274	39.099	10.6011	15.7141	24.7002	23.605	20.536	14.01	12.3346	21.253	26.7672	14.3579	22.2928	24.086	13.8423	12.1646	27.8642	23.3587	17.507	9.54542	10.3181	30.244	16.0902	10.0618	18.9792	46.9125	9.55675
IGHV3-20	15.5968	16.3872	17.6504	22.607	50.1495	22.5981	25.4946	10.974	15.7154	9.39821	7.40053	14.6422	17.2647	20.1485	15.8631	20.1467	4.96423	54.8178	16.2388	20.3436	18.3706	15.5484	10.6274	39.099	10.6011	15.7141	24.7002	23.605	20.536	14.01	12.3346	21.253	26.7672	14.3579	22.2928	24.086	13.8423	12.1646	27.8642	23.3587	17.507	9.54542	10.3181	30.244	16.0902	10.0618	18.9792	46.9125	9.55675
UFL1	0.186746	0.250002	0.217688	0.047448	0.360538	0.340566	0.299215	0.174536	1.99901	0.431247	0.215729	0.226	0.302347	0.300991	0.32789	0.187209	0.0806997	0.392504	0.161339	0.214084	0.136147	0.103265	0.158444	0.302544	0.276581	0.151104	0.124814	0.062952	0.105525	0.165354	0.0322674	0.446971	0.649895	0.0550856	0.184369	0.234835	0.21553	0.0324586	0.0786187	0.068176	0.294208	0.208363	0.209939	0.196902	0.217794	0.25465	0.163652	0.104876	0.679306
IGHM	743.241	518.791	721.068	1825.01	1255.47	580.037	1970.54	577.213	618.071	443.182	819.122	370.081	737.711	537.547	1031.34	1418.81	164.123	342.575	621.221	917.22	1462.84	647.606	515.608	881.238	651.444	481.292	516.059	411.38	734.592	932.401	353.436	1071.26	1429.88	436.882	853.643	1314.34	1852.43	982.32	1493.89	933.587	904.283	426.283	752.967	1545.76	500.782	500.986	447.95	810.573	218.87
RPSA	0.627869	1.86393	1.91982	2.3976	2.56031	3.73101	3.1989	1.64454	1.33558	4.74799	3.39707	0.395599	3.65744	4.60972	0.779108	0.503508	0.61398	1.32474	0.405099	1.34025	1.91858	4.22623	2.80434	1.22385	2.13079	23.6482	0.866766	0.315809	1.26272	4.35991	0.367594	1.28959	0.808453	3.50568	1.71708	1.27742	32.9198	3.73038	0.427656	48.7596	2.73258	0.788044	2.11042	1.94048	2.36582	0.829633	3.21323	0.538859	2.9786
IGHV3-49	60.6292	86.5587	109.573	87.1665	136.3	105.157	39.9563	73.8121	68.4017	49.9962	42.349	97.222	49.9846	96.1546	56.4083	45.0273	26.831	53.511	80.7596	127.868	112.9	72.3535	35.6792	60.5356	58.7204	164.658	134.699	80.9173	71.6867	18.9954	44.6674	162.346	64.9506	73.8695	52.7056	44.3995	64.4906	36.8726	67.2592	131.526	184.11	29.4972	60.8495	131.479	35.4944	64.0541	141.824	46.6275	55.9295
IGKV2-40	66.3654	37.0709	56.3602	92.0734	77.5475	51.91	73.5559	54.5701	68.1487	37.8405	30.7121	63.6054	40.8372	21.8336	58.2151	37.7315	45.1708	39.1284	80.8691	87.7972	90.4539	42.8321	26.313	67.7245	45.8273	30.0539	87.9365	53.4858	93.8898	89.7254	29.6647	97.4023	103.898	54.7029	67.4948	145.22	44.045	128.401	61.1404	98.5343	97.1352	123.92	74.0286	83.8859	60.6058	63.6535	46.9366	129.822	50.596
IGKV2D-40	66.3654	37.0709	56.3602	92.0734	77.5475	51.91	73.5559	54.5701	68.1487	37.8405	30.7121	63.6054	40.8372	21.8336	58.2151	37.7315	45.1708	39.1284	80.8691	87.7972	90.4539	42.8321	26.313	67.7245	45.8273	30.0539	87.9365	53.4858	93.8898	89.7254	29.6647	97.4023	103.898	54.7029	67.4948	145.22	44.045	128.401	61.1404	98.5343	97.1352	123.92	74.0286	83.8859	60.6058	63.6535	46.9366	129.822	50.596
KANK2	0.160525	0.22185	0.261113	0.665641	0.167779	0.448999	0.282292	0.358134	0.911202	0.300013	0.850841	1.23783	0.121367	0.455447	0.763528	0.60786	0.187059	0.0690684	0.45295	0.266765	0.202315	0.155363	0.248124	0.249932	0.420103	0.25363	0.0571766	0.206048	0.484432	0.122521	0.297199	0.174488	1.00324	0.137769	0.931496	0.440026	0.0914117	0.150357	1.33267	0.251115	0.0929417	0.191297	1.39524	0.197768	0.153791	0.46723	0.0949626	0.318524	0.349756
FAF2	0.256993	0.299271	0.607178	0.412589	0.814458	1.5675	0.337568	0.769206	0.445803	0.911031	0.355901	0.283238	0.465943	0.725356	0.434486	1.07405	0.998146	0.790882	0.783523	0.322129	0.382069	0.295359	1.34068	0.13072	0.488672	0.0360958	0.57431	0.270117	0.618489	0.529867	0.664378	0.554968	0.429158	0.494704	0.484678	1.14576	0.367291	0.857098	0.516361	0.374769	0.259901	0.350314	0.665697	0.416901	0.430835	0.076507	0.537308	0.300101	0.0944906
IGKV2-28	71.2334	42.6204	61.5067	96.9149	83.5845	57.0571	81.4801	66.7483	80.3374	54.6427	33.7508	70.6522	49.1972	33.5272	65.0597	41.1775	52.1901	45.5114	97.7087	92.8621	94.6254	48.6981	32.4172	70.4793	49.0379	39.4432	91.8515	62.0675	100.561	93.632	33.3982	107.682	111.3	58.7995	70.1645	150.386	51.4981	133.937	74.5554	103.963	104.472	127.084	79.5938	92.6138	71.07	68.3316	59.6291	138.734	59.1096
IGKV2D-28	71.2334	42.6204	61.5067	96.9149	83.5845	57.0571	81.4801	66.7483	80.3374	54.6427	33.7508	70.6522	49.1972	33.5272	65.0597	41.1775	52.1901	45.5114	97.7087	92.8621	94.6254	48.6981	32.4172	70.4793	49.0379	39.4432	91.8515	62.0675	100.561	93.632	33.3982	107.682	111.3	58.7995	70.1645	150.386	51.4981	133.937	74.5554	103.963	104.472	127.084	79.5938	92.6138	71.07	68.3316	59.6291	138.734	59.1096
PCOLCE	0.656492	1.29212	1.24121	1.66405	1.94195	3.31284	1.75589	1.86266	0.511976	2.40399	0.512569	1.81913	2.54447	1.462	1.30203	2.49834	1.05555	0.428428	2.6866	1.11148	1.92438	1.95469	1.02752	1.65244	1.48321	1.97247	0.340393	1.20744	3.10469	0.222867	1.02327	2.02799	1.63724	0.598504	2.86973	0.324023	1.36107	0.1609	2.10575	0.429652	1.88679	0.992334	1.50081	1.703	0.906072	1.93269	1.77229	1.83121	0.260488
CARS1	0.311704	0.496988	0.441767	0.353367	1.54182	0.32338	0.381762	0.0734229	0.309806	1.09818	0.44173	6.45155	0.180915	0.347313	0.372411	0.0298583	0.606444	0.379754	0.0712301	0.0798908	0.406289	0.264592	0.34354	0.0269599	0.377177	1.95636	0.204482	0.109055	0.44099	0.391725	5.4152	0.343869	0.679657	0.492276	0.651864	0.176567	0.234002	1.43127	0.0888829	0.0862769	0.378431	0.0253969	0.125508	0.488135	0.435019	0.818532	0.156829	0.115141	0.165195
THBS3	0.00923395	0.0992098	0.121629	0.1878	0.185138	0.139494	0.0142481	0.0414304	0.0265418	0.115117	0.0820178	0.114481	0.11183	0.0393626	0.108029	0.0390009	0.473074	0.150571	0.0226998	0.0129722	0.0113681	0.0735034	0.0429841	0.0102668	0.0603298	0.0610616	0.254239	0.766884	0.0473347	0.929581	0.053573	0.0396256	0.104705	0.0265475	0.0352282	0.0404847	0.0328852	0.0354595	0.0379655	0.0243615	0.124475	0.0425968	0.02861	0.0296724	0.118209	0.189437	0.0871635	0.101035	0.0883159
HELZ2	0.184113	0.321223	0.379058	0.227071	0.126581	0.298045	0.183135	0.164551	0.247834	0.163438	0.241827	0.227551	0.425019	0.597318	0.266526	0.325038	0.177624	0.137167	0.428562	0.216498	0.361994	0.204633	0.211763	0.126898	0.169185	0.284458	0.162645	0.217955	0.270639	0.334423	0.499542	0.183471	0.230895	0.229138	0.400196	0.114603	0.142435	0.198721	0.1886	0.151116	0.324299	0.228242	0.285254	0.311157	0.242611	0.157715	0.269479	0.179562	0.0787966
RPRD1B	3.07332	0.158946	0.781304	0.198488	1.4457	0.819366	1.14776	1.25703	1.11907	0.632236	0.522329	0.701922	0.736787	0.483786	1.76682	0.433273	2.29803	0.89176	0.719246	0.421363	0.452159	0.0655565	0.569473	0.487745	0.410247	0.648296	0.591309	0.397563	0.828246	1.87977	0.52829	1.68752	0.235455	0.372734	0.234194	0.597387	0.371805	1.70283	0.139562	0.366286	0.261386	0.283105	0.888831	0.771732	2.25296	0.397728	1.38174	0.384085	0.271868
RABGGTB	2.86339	2.96179	4.45048	2.83985	2.46176	2.61835	2.47234	3.91282	2.26433	2.19079	4.44982	2.69077	1.79065	1.20198	2.09899	2.6636	2.9504	2.46108	3.83644	5.29377	2.25896	2.39913	3.14333	2.30486	3.31797	2.29009	2.58221	3.79029	1.89275	2.71645	2.85112	2.32749	2.01042	2.73835	2.22725	2.86391	2.48359	2.63719	2.57261	2.12973	3.52191	2.43145	2.91032	2.16518	3.18028	2.52384	2.53255	1.46807	1.67136
FLAD1	0.0985239	0.400066	0.224569	0.297171	0.0781254	0.353777	0.407382	0.334848	0.500792	0.0651912	0.920979	0.0786684	0.643831	0.366308	2.00408	2.2546	0.661642	0.422133	0.115505	0.249449	1.79391	0.528656	0.292228	0.474286	0.651835	1.914	0.860731	1.3055	2.54503	0.0668405	0.516583	0.308264	0.288399	0.117135	0.897649	1.68478	0.397652	0.0447338	0.378997	0.458506	0.254752	0.22719	0.478579	0.488261	0.524577	0.3786	0.382506	0.306187	0.235018
KRT77	2.38193	1.51337	2.44549	2.1757	2.98566	2.38507	0.783225	1.34523	0.352291	0.826493	2.53089	2.7144	0.845484	30.9989	1.1018	1.88933	31.4606	2.23229	2.96005	2.29994	0.459307	1.52525	1.04518	0.966747	4.03745	2.27337	0.971946	0.683929	1.79831	1.35526	0.962626	1.2907	1.59741	0.805128	1.56266	1.60712	1.32033	2.0946	5.8904	3.9017	2.32966	2.56061	2.90407	3.92671	1.47717	2.68082	2.1608	1.25967	2.45959
DDI2	0.409338	0.308359	0.390316	0.0975805	0.253857	0.519955	1.09395	0.340525	0.262394	0.472974	0.36561	0.281942	0.190048	0.188959	0.486074	2.24914	0.253066	0.205953	0.240709	0.184037	0.307907	0.419054	0.416824	0.157143	0.296414	0.338294	0.234053	0.707285	0.180046	0.787643	0.261988	0.253496	0.235764	0.0974537	0.358104	0.204351	0.228673	0.416631	0.171775	0.744011	0.225914	0.267398	0.794489	0.282938	0.286023	0.418751	0.201968	0.250343	0.946481
EMILIN2	0.22567	0.316578	0.446533	0.830976	0.258519	0.537192	0.358649	0.317022	0.36753	0.217866	0.378216	0.31873	0.194966	0.298738	0.31457	0.300178	0.304414	0.165754	0.190616	0.232043	0.184157	0.240975	0.211163	0.23767	0.36288	0.367074	0.436702	0.132374	0.164675	0.237234	0.284115	0.201882	0.174272	0.211179	0.316811	0.240476	0.378562	0.327993	0.866493	0.29439	0.295868	0.422183	0.236163	0.128286	0.286167	0.467774	0.276834	0.150172	0.277504
VIRMA	0.0739641	0.343581	0.0755884	0.414459	1.87578	0.437335	0.482977	0.269312	0.269577	0.195168	0.289323	0.145773	0.0443134	0.148086	0.277733	0.203276	0.262675	0.14472	0.116	0.0804466	2.72218	0.170429	0.201728	0.172065	0.0327865	0.0451434	0.139988	0.180167	0.0664949	0.264752	0.417113	0.208811	0.210338	0.124552	0.0980951	0.135935	0.0859786	0.0926796	0.153086	0.217172	0.115874	0.226227	0.323809	0.0459267	0.0749964	0.237504	0.580239	0.122982	0.264372
HNRNPA1	0.180128	0.406661	0.680207	1.38856	0.0291296	0.502853	0.480858	0.30118	0.0618387	0.221855	0.411766	0.590782	0.272616	0.484922	0.197596	0.121609	0.199868	0.212714	0.202706	0.25517	0.120572	0.400304	0.0649	0.279571	0.340092	0.575741	0.628544	0.386098	0.0757883	0.0975333	0.313595	0.852636	0.210647	0.863624	1.07184	0.321908	0.425552	0.469973	0.200271	0.226531	0.252201	0.191468	0.798968	0.837416	0.517864	0.288793	0.502663	0.127507	0.346317
DES	0.0564434	0.160056	0.234025	2.29587	0.259125	0.859636	0.0405901	1.20396	0.452155	0.196174	0.391573	0.898728	0.0578672	1.39087	2.62389	0.25128	0.227934	0.0508351	0.266381	0.335078	0.277327	0.0129721	0.307064	0.046606	0.586528	0.282269	0.12783	0.0430495	0.173135	0.253098	0.627058	0.545809	0.284281	0.0939976	0.288224	0.600482	0.0708993	0.0659717	0.349398	0.69958	0.219355	1.02202	1.34406	0.141333	0.2076	0.162461	0.257422	0.305347	0.171321
COLEC10	0.187379	0.909266	0.0853675	0.358494	0.230495	0.384272	0.154088	0.128391	0.180042	0.184471	0.173583	0.334428	0.185658	0.529893	0.314355	0.19076	0.189118	0.189587	0.0736904	0.230903	0.164697	0.1749	0.159732	0.150436	0.416065	0.378183	0.133587	0.657477	0.177998	0.168256	2.78704	0.215607	0.0828258	0.458677	0.145596	0.744371	0.171625	0.239752	0.189295	0.108447	0.168667	0.87103	0.392936	0.73449	0.310586	0.152558	0.187541	0.456964	0.126418
AURKB	0.155891	0.859406	0.116188	0.148718	0.631849	0.149313	0.145979	0.212351	0.249546	0.156521	0.261693	0.227081	0.096062	0.572944	1.01335	0.2098	0.240531	0.272902	0.157385	0.213135	0.100103	0.157522	0.169773	0.162447	0.180098	0.187728	0.193705	0.284828	0.123237	0.105614	0.236623	0.185145	0.174928	0.1249	0.315007	0.311231	0.169482	0.348725	0.237703	0.197352	0.481878	0.197419	0.324847	0.123997	0.278858	0.324581	0.15841	0.130948	0.342173
NUP155	32.3704	1.08674	1.59505	2.41017	1.55546	3.31589	6.96304	4.69394	5.51023	9.96902	1.17989	33.1892	0.060731	1.52321	1.32082	0.971734	2.19934	1.38576	5.89471	1.20209	0.25174	10.904	0.341894	0.839914	34.3902	0.428751	0.0621645	6.62562	3.0098	0.882509	0.184341	0.0573995	0.607278	1.47434	1.06364	1.11283	0.927421	8.12754	0.52559	0.638528	2.82989	0.124241	0.64731	3.15784	0.95468	0.930375	1.92718	3.50279	2.85389
AGRN	0.0273281	0.0535324	0.0967398	0.039253	0.0475529	0.131183	0.22138	0.0113582	0.0511319	0.0718696	0.0824591	0.0974088	0.0642276	0.0830668	0.0866592	0.156657	0.0305453	0.112677	0.0504835	0.433418	0.0371175	0.15177	0.0771093	0.406791	0.0450945	0.0637762	0.0371514	0.065017	0.0760276	0.0957982	0.0708521	0.0779412	0.16808	0.150058	0.0599819	1.14787	0.0291086	0.0825789	0.265884	0.018051	0.12221	0.0568611	0.125457	0.0427823	0.0137864	0.21068	0.065183	0.483429	0.14289
AKAP9	0.116161	0.0162863	0.0815838	0.0798824	0.0258726	0.201707	0.110467	0.775145	0.0326235	0.0290647	0.0981506	0.00950574	0.0673359	0.157091	0.30285	0.0446031	0.160184	0.0134712	0.372554	0.0625181	0.0680225	0.0152443	0.0181862	0.0653493	0.0207434	0.0972429	0.0871556	0.011699	0.0747559	0.0994175	0.0269695	0.107742	0.120557	0.0232643	0.119058	0.012562	0.0232412	0.246208	0.302899	0.0701673	0.151237	0.600713	0.0342174	0.0308426	0.103873	0.0122494	0.0932868	0.0481043	0.00512037
FCGR3A	9.01375	7.12814	10.0484	8.16052	1.44149	6.25775	6.64172	8.06629	6.18252	4.61937	4.55797	9.6026	2.94753	3.83663	3.08599	8.08808	7.32571	10.566	10.3925	7.20191	2.09232	6.77571	5.46339	5.59382	3.86217	4.06107	2.30465	7.58732	1.83307	9.83526	5.843	4.27777	7.82272	5.99751	1.30034	4.57301	9.92593	2.7154	2.32053	8.06405	6.93859	10.8933	5.13655	7.11053	7.55269	10.1193	5.90544	3.50036	3.66286
F12	1.12709	3.09245	1.76022	1.57392	4.83438	1.4804	1.71009	7.26183	4.10395	4.20397	0.30278	3.36562	2.49814	1.77797	1.55353	2.91376	3.95518	5.77687	3.57341	4.42517	2.28288	1.44317	4.16035	3.27263	3.31514	4.22672	1.171	8.4382	0.174679	2.2975	10.039	1.88598	6.54464	2.03136	3.57322	12.0112	2.19633	1.33357	4.96915	4.32854	2.17572	2.65795	1.92806	2.539	4.4749	1.59991	2.51724	0.595836	2.90978
IGLV3-9	38.7193	38.7673	37.4406	26.4199	55.3927	74.4808	49.6728	44.9005	43.1977	42.3673	39.9622	34.1154	84.6656	28.6053	62.8031	37.0971	18.9629	95.9599	52.5168	19.2964	59.4184	62.6662	59.1852	54.6094	41.2697	47.4212	96.8754	34.1103	47.8733	21.8001	24.4166	82.796	52.7465	42.921	75.7777	55.8138	61.4218	34.3614	56.202	37.7808	52.2724	29.5251	45.979	41.9312	35.9378	58.7677	43.9796	55.852	101.994
FXR1	0.861897	0.137304	0.201528	0.540155	0.464025	1.17755	0.307774	0.516809	0.218574	0.666661	0.648228	0.12018	3.39733	0.322375	0.15796	0.160516	0.229182	0.113755	0.0510629	0.748143	0.110388	0.475856	0.146807	0.136448	4.46205	0.188154	0.0629396	0.166543	0.566565	4.18828	0.252964	0.553351	0.459983	0.0567535	0.347171	0.743223	0.133472	0.835637	0.661719	0.39736	0.0338636	1.19438	0.103349	0.0759571	0.775827	1.70712	4.09614	0.0402686	0.218937
PLEC	0.280236	1.73357	0.106871	0.269806	1.14944	0.825779	0.433425	1.4601	1.0064	2.51797	0.537472	0.161364	1.40403	0.151015	0.208632	1.11134	0.828642	0.288972	0.274706	0.463437	0.106488	1.31205	0.158847	0.241286	0.66669	0.102997	0.0537765	3.59987	1.01255	0.4849	0.961018	0.41688	0.205302	0.0730598	0.258009	0.825423	0.269732	3.2036	0.0672368	0.0584123	0.267826	0.350265	0.396724	0.4391	3.14515	0.095805	0.245006	0.26795	0.107264
RPL6	1.31302	1.68712	36.1107	6.49599	44.4154	0.078172	12.2827	0.215111	58.819	15.8144	1.89401	77.7623	1.25161	82.2311	3.37109	0.559617	0.0631582	6.50348	0.667892	57.1453	80.3253	1.93467	1.81077	39.1704	7.28515	6.24278	1.48298	4.41224	0.808877	6.59793	19.3727	10.3074	6.63456	54.9901	12.9336	1.055	2.98253	1.15326	11.059	66.4622	1.32986	0.267961	1.43625	0.109103	7.47292	98.6343	2.93678	0.888845	0.766269
CYFIP1	5.51838	8.51486	0.126047	0.272025	4.75869	5.18569	3.37916	4.21636	5.70472	9.36992	4.34809	4.65449	0.0790209	3.3498	6.58469	0.24712	5.5038	4.44635	5.44495	6.42679	3.00881	0.322469	3.43925	4.05058	8.41857	4.15595	1.30616	4.43668	2.98332	3.32186	3.35575	0.300059	4.07375	0.0391453	3.66566	7.29482	2.42993	3.29457	0.0160089	3.5175	3.19944	16.9128	5.79495	3.90681	3.60468	9.29235	6.39346	1.58475	3.33709
CASP14	0.530931	0.114374	3.10275	0.383316	2.77067	0.480045	0.229885	0.303775	0.296108	0.741804	1.37862	0.0939114	0.448492	0.252758	0.360096	0.189495	2.34074	0.602644	1.46852	0.15938	0.418086	0.281284	0.26655	0.296573	0.238834	0.646016	0.134127	1.51696	0.586555	0.341041	0.0411399	2.46755	1.19998	0.329946	0.627103	0.228631	0.0868029	0.666748	0.201418	0.714397	0.367407	0.801998	0.633991	0.458401	0.47708	0.285174	0.175791	0.175269	0.110078
ANXA2	19.528	36.1462	15.8868	0.11241	39.0762	16.5474	14.6298	45.1006	29.268	7.86715	26.6215	25.0152	7.53735	58.949	63.8225	0.162018	6.6033	27.7353	17.1677	16.2658	13.605	21.8329	23.3862	19.2912	22.5496	31.1362	22.3244	16.6205	20.7867	5.78588	60.1598	0.550621	13.5236	37.9392	7.91697	64.8307	14.5608	16.6262	16.0385	32.1033	55.2102	18.1838	45.672	10.7264	9.85644	15.6454	26.4673	0.33411	22.9804
RBM25	0.416962	0.195619	0.32661	0.44704	0.446929	0.242713	0.744093	0.819744	0.320055	0.0414848	0.355369	0.719925	1.03506	0.292275	0.358023	0.263344	0.292969	0.375365	1.09029	0.209978	0.280789	0.23816	0.0791541	0.243244	0.155918	0.166509	0.186952	0.394001	0.374591	0.390099	0.164572	0.258439	0.283346	0.203593	0.823725	0.289123	0.199252	0.36442	0.269824	0.346959	0.43915	0.250936	0.25701	0.853947	0.302908	0.448121	0.127081	0.112518	0.247864
PEBP1	3.60806	18.671	17.7362	0.276214	14.0512	18.323	11.5864	19.1315	0.191603	0.635094	2.23719	11.2896	39.2202	13.2454	0.879679	13.5889	1.68283	1.65563	0.724395	3.81072	7.24878	1.29821	36.6497	0.206666	21.9944	23.9056	23.8989	0.53627	6.83298	17.5637	22.4652	0.360468	32.7729	15.5488	38.363	2.42813	11.8739	19.6647	10.8148	5.01759	36.807	0.604238	0.715841	10.6672	5.32885	11.416	8.37705	38.4339	24.7704
INA	1.59218	1.90886	2.32994	2.16293	0.053596	2.33026	2.66072	6.40742	1.98935	1.97151	3.16579	2.38653	0.818928	4.70749	1.9228	2.56933	3.91833	2.33795	2.77766	2.17161	2.74786	1.79913	1.49089	1.18875	2.69877	1.76887	1.87987	2.52399	1.23114	3.3523	5.88413	2.45375	1.07845	2.02999	1.32058	1.95144	1.99447	2.35626	2.1683	2.07411	2.33972	2.09966	1.7664	1.28072	2.29699	2.39735	1.8556	1.2178	1.79485
ITGA5	0.206707	0.287489	0.238141	0.437512	1.57091	0.631722	0.272885	0.30654	0.154911	0.267669	0.717735	0.338915	0.257054	0.321317	0.326157	0.0492135	0.84189	0.201276	0.430931	0.28631	0.379428	0.22353	0.125943	0.129465	0.226505	0.438943	2.23592	0.193532	2.08746	0.382031	0.156944	1.88332	0.115255	0.240097	1.07445	0.496252	0.455253	1.01862	0.699242	0.28855	0.156912	0.304079	0.295236	1.76853	0.145741	0.269667	0.121005	0.20527	0.0683859
CANX	0.0652507	0.539019	0.219426	0.371361	0.616367	1.04518	0.391424	0.180585	0.120101	0.384704	0.27348	0.340283	0.373642	0.0933654	0.177151	0.0797212	0.927419	0.232127	0.989427	0.158672	0.25969	0.291885	0.106063	0.582408	0.224287	0.302198	0.584968	2.96263	0.922703	0.563694	0.861356	7.73629	0.653504	11.2249	0.735384	0.159828	0.231183	6.17231	0.0368704	0.0915866	0.0486419	0.286664	0.155469	0.284457	0.489078	1.02566	0.583134	0.0707633	0.30719
FCGBP	1.62401	0.805976	0.806553	0.215899	0.634886	0.913334	0.317256	3.08104	2.83884	0.872476	3.23571	1.61427	1.62503	3.68373	12.062	0.464566	0.565783	0.935196	2.17031	0.165121	2.81639	0.380071	0.934448	0.974594	1.69848	0.433054	0.132506	0.50731	0.041695	0.305415	0.212956	0.844278	2.33636	11.3949	0.544878	1.99572	0.609817	0.518484	0.570056	2.94421	3.88445	0.93753	3.16891	0.435045	0.81041	0.486756	0.789037	1.03566	0.350601
HPCAL1	0.291202	0.462492	1.65062	0.210049	0.21527	0.610889	0.360665	0.204749	1.18486	0.285927	0.49467	0.44048	0.356398	0.315937	0.732562	0.226189	1.9401	0.313642	0.462901	2.23296	0.736989	0.638822	0.28406	0.265189	0.498745	0.3937	0.113628	1.0212	0.24878	0.0719833	0.0891106	0.977597	0.64174	0.456542	0.370957	0.261364	1.82947	0.758309	0.198369	1.27135	0.320492	0.0295989	0.301985	0.267983	3.47202	0.274281	0.0370294	0.294288	0.779683
DDX1	24.1823	4.67364	0.384974	0.245437	0.448335	1.0027	0.620219	0.132647	1.09687	0.147121	0.121067	0.312797	0.0592335	0.508779	0.379332	0.189972	1.2379	1.12376	0.326465	2.89362	2.15811	0.463283	0.197325	2.43323	0.141273	0.404565	1.13965	0.722305	0.849243	1.57887	0.33088	47.9955	0.118609	1.26601	12.8456	0.0153116	0.0981904	4.29417	0.113238	0.986944	2.7203	0.030078	1.30175	0.114851	0.353237	10.2706	0.297277	1.44705	0.220008
UGGT1	0.913837	5.27108	3.47353	4.77723	2.09772	3.83879	5.15563	4.2	4.44069	6.21892	0.499684	4.07035	2.62298	3.6498	2.41188	6.40757	0.634345	3.02949	9.62637	5.7194	5.64446	4.19604	6.90208	2.58951	6.80237	3.41769	0.130936	0.300898	0.574791	4.33158	3.89029	0.0634868	0.0222024	5.84085	1.71117	0.0434476	3.58075	1.04367	6.73334	6.17288	3.31634	0.569223	3.64657	2.76483	5.03436	6.3426	2.41454	1.0065	2.28466
PTPRE	0.245949	0.177964	0.439292	0.629701	0.842543	1.01066	0.359836	1.54156	0.188018	0.520135	1.08405	0.536131	0.830836	1.38432	0.31532	0.133603	1.13946	1.052	0.840128	0.3048	0.376912	0.57972	0.157314	0.341699	0.374573	2.29652	0.806116	0.510666	1.2133	1.33653	0.379406	0.654594	0.314367	0.332918	0.494954	0.571902	0.773072	1.28534	1.25043	0.339159	0.415257	0.389725	0.135637	0.513868	0.221306	0.2226	0.471121	1.41781	0.214948
TGM2	0.34806	0.227225	0.0847829	0.224509	0.607472	0.191718	0.404866	0.0537567	0.197772	0.161894	0.173559	0.732379	0.23832	0.16348	0.601518	0.119187	0.905724	0.264791	0.195197	0.0638959	0.110516	0.0663325	0.68131	0.72902	0.029467	0.469993	0.0994658	0.380525	0.721661	0.22902	0.190901	0.59324	0.236666	0.234016	0.337316	0.331366	0.236574	0.340344	0.32471	2.99753	0.173509	0.264734	0.138799	0.688235	0.457156	0.22585	0.707208	0.369153	0.390997
PYCARD	0.198067	0.244491	0.66764	0.229753	0.525685	0.417687	0.586835	0.175886	0.709622	0.266095	0.458528	0.448909	0.232467	0.179387	0.480268	0.416249	0.753272	0.402263	0.0790171	0.891923	0.2554	0.344076	0.329963	0.316267	0.838459	0.128869	0.942634	0.347329	0.510714	0.519865	0.302171	0.442562	0.282469	0.459595	0.428374	0.263022	0.387572	1.20111	0.699748	0.254305	0.620563	1.72069	0.600997	0.797458	0.448055	0.469028	0.44768	0.21639	0.168047
SIAE	0.202909	0.226935	0.337125	0.669984	0.265523	0.373039	0.220649	0.156721	0.317721	0.0937126	0.281795	0.22548	0.360811	0.220373	0.337962	0.156314	0.452314	0.225645	0.0519788	0.142245	0.266897	2.93267	0.318096	0.0321805	0.785705	0.142693	0.250908	2.45829	0.497592	0.284459	0.298655	0.496894	0.22546	0.0219639	0.214819	0.0443219	0.253041	0.173904	0.583143	0.188348	1.11182	0.596055	0.14821	0.0115222	0.357932	0.462688	0.340987	0.255056	0.0346082
HECTD1	0.0844865	0.0991845	0.080229	0.0798824	0.0531252	0.172358	0.133866	0.109399	0.110519	0.0445122	0.0714765	0.224889	0.0706624	0.0541019	0.0663231	0.0574096	0.100356	0.0439347	0.0175681	0.117429	0.149621	0.168248	0.128923	0.0674072	0.0659075	0.107333	0.315444	0.0558661	0.0418977	0.0890249	0.0524862	0.0746112	0.10475	0.178979	0.247966	0.166813	0.0520391	0.113611	0.180254	0.0926711	0.0817016	0.0232326	0.0360185	0.0842128	0.043559	0.0711228	0.0958796	0.209361	0.0653428
GGH	5.08851	2.7892	1.11462	0.751391	2.40651	1.61757	3.18332	4.32358	2.26808	2.50292	1.77827	1.46272	1.22585	1.35441	1.57236	3.50852	6.04776	5.92087	3.78756	3.72192	2.12941	1.9523	1.07128	1.50268	2.66959	3.11645	1.73282	2.54884	1.21933	2.76047	3.93841	5.19304	1.20775	4.71111	2.89781	0.906911	1.77916	2.23528	2.82556	1.19865	0.606448	1.14734	2.52303	1.0422	3.55314	5.50438	4.05757	0.386549	1.3052
AP2M1	5.91473	8.68583	12.6993	0.155365	26.2599	1.60315	5.97824	23.5603	19.2783	4.98802	22.8057	18.6739	7.72641	6.92451	0.0660827	14.229	10.5669	0.506955	0.656619	7.93848	5.25789	10.6554	16.1759	10.3288	2.04451	8.86564	18.8486	14.6453	22.8489	6.19997	33.4533	0.799339	9.10622	21.9591	5.43563	21.1826	9.30086	1.92633	6.2602	12.0266	6.88897	5.53715	0.146621	1.96384	6.0975	7.69176	14.2686	7.36326	2.60356
SSR1	0.370409	2.44364	0.331581	0.211491	6.2187	0.479884	0.329839	0.921931	0.430547	0.589418	0.294115	2.24003	0.174126	1.33116	0.961968	1.13488	0.908184	0.503315	0.0221214	2.32915	0.497591	0.659429	0.646238	0.780286	0.218776	1.01442	0.357128	0.590647	1.13948	0.441014	0.323043	1.14479	0.505048	0.545811	0.488414	0.297042	0.174119	0.785654	4.84419	0.865223	0.427147	0.579337	1.17158	1.00878	1.06694	0.365605	0.770517	0.208795	0.341735
ENPP7	0.0625573	0.154922	0.420911	0.780237	0.237757	0.158845	0.206609	0.725045	4.50667	0.10282	0.110462	0.0696437	0.2527	1.01457	1.13243	0.157618	0.203977	0.239684	0.243628	0.197783	0.0933779	0.180374	0.189025	0.389659	0.323672	0.21357	0.191206	0.497766	0.164371	0.1578	0.268993	0.0624001	0.153969	0.194188	0.476774	0.487117	0.0561623	0.87308	0.361031	0.513359	0.06256	0.226972	0.245688	0.182582	0.513577	0.268704	0.338174	0.146277	0.22071
A2ML1	1.92475	1.12645	2.78649	1.74248	2.21181	1.72446	2.27927	4.05987	2.04995	1.69028	4.36181	1.30314	4.3573	1.86025	0.122027	2.77112	2.26292	2.29681	2.85217	7.43317	2.04467	3.20297	3.57395	2.98845	2.42579	2.4624	2.68461	2.15064	1.67846	3.94452	3.08164	0.577422	1.78543	2.50552	1.56287	1.24627	2.42225	1.88346	1.40826	1.73773	0.401709	2.23507	1.24829	0.862254	0.107764	2.19715	1.48388	2.37988	1.24116
PCYOX1	0.412096	0.953774	1.28803	1.37018	0.579453	0.396495	0.637991	0.988313	2.05852	1.79662	0.327214	0.510142	2.35448	0.959177	0.661173	14.2045	2.23037	0.937716	0.815629	2.09801	1.34185	1.27776	1.77774	1.57775	1.1199	0.79411	0.53704	3.00339	0.854599	1.95736	3.96866	1.58574	1.15813	1.51349	0.759661	0.909534	1.32149	0.257751	0.508128	1.40531	0.636878	0.886298	1.18938	0.741624	0.848184	5.73272	1.29463	0.703515	0.405038
MYL4	7.85985	11.554	7.00071	5.69637	2.64237	8.62374	6.55662	7.34407	9.26936	7.60019	4.21016	4.72977	5.22417	5.05424	6.3622	6.89475	6.0135	5.65613	6.95249	9.48242	7.72861	7.18476	18.0329	6.09806	8.2832	14.7819	7.95668	7.52337	5.24808	4.85085	7.39777	8.3797	6.05581	9.67677	4.0746	6.23348	10.2975	3.49796	6.67163	6.28922	8.71374	6.62162	8.9799	7.28821	7.25552	8.6972	10.9796	3.20447	16.5205
RAB11B	1.77217	1.82515	4.03553	3.29852	1.77814	5.70254	3.47909	3.36574	4.8977	5.54963	5.78803	2.95036	4.57726	6.76779	5.05421	4.04673	3.88952	2.50686	6.27208	5.44428	0.124327	3.28686	0.478715	2.12137	1.4352	3.28734	2.0892	4.07129	3.46993	1.10753	1.16114	1.95745	1.30631	6.09948	2.11239	4.14262	3.09003	6.48135	2.57077	3.49539	4.3014	3.12651	6.03596	3.4858	3.08816	2.81255	3.89734	2.68562	2.0173
FCGR3B	10.7059	5.42771	9.804	5.85549	1.01558	4.15406	5.05768	6.06308	6.18108	2.58421	1.44653	9.43184	0.237623	3.25523	1.5068	7.49823	6.07593	9.70989	6.75511	7.14949	1.13378	10.4166	4.30182	3.37146	8.66334	3.64895	0.783615	6.21131	3.91797	8.12075	5.60774	5.17372	3.39203	6.20381	2.03854	1.9031	10.7946	4.24916	3.90029	5.73041	6.56282	7.46635	2.99906	9.57308	10.497	8.5565	9.20256	1.5689	2.35647
VWF	6.79068	7.90978	9.43709	3.18174	20.6464	9.32961	5.41137	5.8332	10.7049	5.43267	8.41732	6.11419	4.83727	8.9285	16.0801	5.6174	4.29624	5.42824	2.89036	1.72137	1.14975	2.92967	2.12904	2.28582	3.30816	11.104	4.65691	9.94008	5.73411	3.03762	5.74698	3.41659	6.92049	5.89101	8.82508	47.4949	2.25372	0.994488	7.25506	9.39294	13.0738	5.09662	10.7973	6.43803	7.68407	4.79325	5.17579	5.39535	5.36378
OAF	0.113915	0.635712	0.734929	0.704768	0.760347	0.0920684	0.399795	0.193045	0.721859	0.171266	1.76481	1.21477	0.372112	0.381745	0.757824	0.194862	0.25701	1.13835	1.98575	0.274975	0.105812	0.467372	0.147294	0.0672241	0.454544	0.982634	0.674918	0.579579	0.61314	0.314868	0.464652	1.2219	0.286775	0.558005	0.684494	0.138044	0.353742	0.563018	0.121122	1.03051	1.87664	0.308327	0.315546	0.470088	2.11049	1.94539	0.0978151	0.109452	0.88068
IGLV3-21	28.0095	31.528	34.2503	39.6097	61.7419	104.031	53.1679	75.9215	70.9082	38.2306	56.4102	28.7057	92.031	30.2725	63.0621	37.5401	36.8659	118.667	45.9471	29.9655	54.7727	75.6034	79.3056	78.0439	58.3237	55.8438	151.17	22.9681	47.808	32.6325	41.0992	102.669	74.2776	48.255	107.491	67.1721	76.9889	45.2021	44.272	54.5079	66.7201	31.4193	43.5776	46.9082	43.2262	80.999	31.0431	109.224	125.098
RPL13	5.47285	5.29498	6.56401	3.50557	10.679	6.6873	5.39392	18.5317	5.97246	6.75747	3.2946	3.97498	2.72404	20.896	24.8031	5.09838	5.31196	7.50468	4.06292	4.55237	9.05513	3.42283	4.62482	4.55428	6.13151	5.38879	4.86539	3.80609	1.72231	0.875338	10.3242	6.20512	4.30996	4.82828	5.58013	17.0511	0.99097	1.21725	15.3188	5.86956	5.20923	5.60255	5.25617	4.17343	8.11271	5.21342	0.117865	11.6817	5.09236
DLD	0.248903	0.475774	1.66435	0.810386	0.3734	0.689559	1.03267	0.388059	0.388588	4.36615	0.534951	1.27381	1.72982	1.15859	0.195354	2.09617	4.14902	0.0918864	0.260708	0.269549	0.368189	0.326851	0.284453	0.181848	0.367744	0.168936	0.432541	0.248129	1.58905	0.335303	0.432257	2.46607	0.396532	0.309459	0.21212	0.222947	0.218371	0.363319	0.411931	1.20945	0.213252	0.86166	2.82383	0.224305	0.432164	0.906188	1.556	0.24306	0.572925
NAMPT	4.25613	2.22874	3.33017	2.3815	1.61853	3.31193	2.78555	2.89231	2.2708	2.09129	12.4577	3.06061	4.69333	1.31757	1.20093	4.28866	2.45191	1.14018	0.177466	0.304346	3.64699	1.67724	3.04667	3.24164	2.76419	10.071	1.31099	0.461702	2.40187	0.279149	6.42451	1.94421	3.51683	1.22003	1.87443	2.79602	0.726285	5.02796	1.71326	0.149153	5.24524	2.24657	3.26487	1.68356	1.82721	2.69269	3.41979	3.06351	0.916883
CFB	205.397	240.312	189.778	229.855	144.96	214.035	213.477	161.326	239.329	178.848	505.538	411.226	111.845	187.28	131.269	283.143	381.918	166.571	225.42	187.423	224.125	114.711	217.027	105.088	209.305	189.184	168.45	444.432	115.112	322.27	212.986	278.743	232.344	229.616	174.427	158.913	305.141	504.255	145.415	346.639	431.087	154.412	235.248	154.375	227.644	270.122	491.613	129.054	259.139
MASP2	0.353456	2.33102	1.43949	1.63691	0.496413	1.14775	0.632229	0.917272	1.52078	1.34716	0.966837	1.69136	1.46829	0.825096	1.29735	1.44464	0.784882	1.42885	1.69357	1.68016	2.00501	0.947632	1.94541	1.10744	1.31762	2.80545	1.36213	0.863853	0.910431	0.522632	1.63605	1.61766	0.898329	1.17439	2.34639	4.15276	0.822899	0.265577	0.815621	1.32568	1.37166	1.4347	0.730507	2.80732	0.867881	1.36034	2.80855	0.626069	2.23132
ABI3BP	1.08477	1.51769	1.6153	2.76378	0.862427	5.55999	1.61952	2.63118	2.9327	3.12768	4.92418	3.72006	4.10487	5.37361	3.78457	2.31597	1.60658	1.46438	1.40409	3.43128	1.33305	0.542018	2.91247	0.814638	1.07475	1.1784	2.06219	1.97996	1.04935	1.17301	1.42096	0.371674	1.44612	2.27593	1.48048	2.69686	1.11613	1.58316	1.93321	1.95017	1.67523	1.92527	3.15588	1.05737	2.7472	1.60143	1.65895	0.711098	1.04739
TXNDC17	0.46291	1.45481	0.890234	1.13403	0.823205	1.39002	3.53037	0.654957	0.601848	0.922813	0.310248	1.67981	2.35324	0.506058	2.79276	4.18243	0.657641	0.968342	5.84716	4.64952	0.590843	0.300255	2.33714	3.55092	0.566472	0.719952	0.902188	1.2029	0.940783	0.300909	1.8267	0.366096	0.792689	0.830356	0.60184	0.150505	2.12318	0.875448	0.718865	0.590429	0.936962	0.505524	1.16767	0.510489	0.901169	2.04351	1.68303	0.455537	0.155864
SYNCRIP	11.7078	0.296486	0.35083	1.44447	2.37841	0.155109	13.1904	0.042543	3.6248	0.260214	0.701337	6.69844	2.75063	0.136683	0.439021	0.349804	0.367881	4.12406	0.0695737	0.166679	0.594566	0.213942	0.288903	0.146113	0.0708182	0.500727	0.261496	0.945225	11.0097	0.292068	1.31631	0.446135	0.474759	0.556349	6.27303	0.724237	0.847163	5.10168	0.0192534	0.116707	0.274962	0.563827	0.446087	0.80527	0.940587	0.766145	0.173848	0.115903	1.54868
LGALSL	5.13993	4.22239	3.1842	5.43845	7.60868	4.92157	3.3631	4.36993	1.76761	8.22757	3.6425	16.2126	2.41213	2.71851	2.18282	4.36763	3.41558	1.12475	4.06423	2.80561	6.32566	2.89259	4.2198	4.73286	5.67692	4.18492	3.83011	3.22149	1.06294	15.2825	6.53955	3.0795	2.72554	3.83904	2.41088	3.38153	3.67072	4.1487	2.84374	3.28085	3.1581	0.171425	4.5128	3.08842	5.36399	3.95976	11.4759	4.02143	2.65243
HNRNPK	1.05286	0.0853791	0.595024	0.167452	0.489589	2.22539	0.293153	0.252107	0.435475	2.4859	1.08354	0.975606	1.20915	0.701003	0.327192	0.350638	0.455868	0.532165	1.93077	3.70063	2.29903	0.274403	0.659982	0.368931	0.871064	0.516472	0.367922	0.930452	0.369221	0.538923	0.616367	0.606702	0.957242	0.241993	0.541792	0.500591	0.148971	0.171293	3.26313	0.0356549	0.197085	0.230927	1.42283	0.313731	0.83083	1.00333	0.288241	0.648745	0.944615
HSPD1	19.3967	17.3369	0.0180038	15.7541	30.1348	18.8854	0.181715	29.6056	24.3869	27.6033	28.8346	34.7404	20.2433	28.7668	19.8419	25.7264	3.78854	21.6187	28.8391	23.1342	0.64052	0.609973	12.862	24.623	15.2006	22.8822	27.8989	21.1517	47.7142	11.5453	11.8918	32.2093	23.4818	12.4598	44.141	20.1672	19.5055	21.2291	18.4293	2.98867	34.9599	17.3731	39.6762	28.2683	0.577457	11.543	28.3499	22.6759	16.9748
IGF2R	0.136227	2.15813	0.159619	5.20583	0.0646714	1.4183	0.0622682	2.69508	1.13725	0.0264015	6.91694	0.968186	0.819246	3.33832	1.84665	0.434068	2.05671	1.00266	1.11478	0.755529	1.09566	0.263132	0.00482589	1.23648	0.798734	1.30063	2.65218	2.92502	0.952441	6.52658	0.500831	1.60931	1.18237	3.21963	2.00564	1.41637	0.690002	5.13667	1.48982	0.0200167	1.00942	0.419006	0.9583	2.58221	1.87792	0.744634	1.18896	0.0114592	0.11423
ADH1A	9.41908	18.0052	9.31078	23.5857	0.223221	9.0145	2.89766	19.9527	11.6158	7.44015	32.0865	16.0751	4.70917	61.5437	99.2206	20.6023	11.6876	11.3777	11.2528	11.7934	10.8637	13.2489	15.5042	6.55092	10.4658	14.1024	19.0472	14.5947	28.4771	4.641	12.6197	20.5958	12.8532	9.44964	0.0243885	21.9359	1.64825	27.554	23.7231	14.6459	0.302707	23.868	28.4596	1.04197	8.23189	9.17957	12.5539	14.3497	6.53798
RAB11A	1.89032	1.94683	4.30457	3.40084	1.89668	6.08271	2.49857	3.59012	4.36706	5.9196	4.80181	3.14705	4.88241	7.21898	5.39116	3.12682	4.14882	2.67399	6.69021	5.80724	0.132616	3.50598	0.478715	1.39582	1.53088	3.5065	2.22848	4.34271	3.70126	1.18137	1.23855	1.19531	1.3934	6.50612	1.50602	4.28842	3.29604	6.91344	2.74215	2.54669	4.58816	3.33494	6.43835	3.13312	3.29404	3.00006	4.15717	2.86466	2.15179
SORBS3	0.273678	0.41157	0.277453	0.594183	0.436524	1.01484	0.260019	1.29057	0.168077	0.600139	1.56549	0.593135	1.27711	0.311085	0.538645	0.789059	1.82557	1.5887	0.228805	0.0965594	0.380341	0.912073	0.276625	0.0865141	0.226971	0.410627	0.17179	0.14509	0.297274	0.479168	0.11477	0.456394	0.207029	0.255496	0.279252	0.370846	0.246088	0.905356	3.8645	0.43075	0.284672	1.90922	0.436779	0.74694	0.341917	0.438132	0.0875354	0.208352	0.774652
RPRD1A	0.52485	0.38515	0.535987	0.534156	1.30113	0.573039	1.03298	0.787706	0.820901	0.569012	0.453544	0.579026	0.663108	0.719961	0.998511	0.536249	1.58976	0.66734	0.549723	0.417686	0.406944	0.0590008	0.428046	0.439921	0.44446	2.52839	0.532178	0.488393	0.745421	1.16313	0.550518	0.394111	0.667624	0.783157	0.587016	0.537648	0.334624	1.10933	0.770263	0.656132	0.539917	0.353603	0.667715	0.47398	1.48581	0.466534	0.56176	0.345677	0.176855
PIEZO1	0.330033	0.448462	0.516722	0.300312	0.466761	0.178098	0.136154	0.171236	0.366236	0.235033	0.418575	0.215586	0.1887	0.226195	0.188597	0.322846	0.235715	0.505267	0.346395	0.153715	0.317228	0.403288	0.498787	0.149517	0.482468	0.346728	0.304982	0.194577	0.398162	0.308907	0.768749	0.301835	0.247702	0.621499	0.526099	0.307285	0.369257	0.164303	0.432282	0.287168	0.541665	0.331328	0.281078	0.272396	0.386378	0.595023	0.799155	0.154947	0.368616
CRP	185.676	46.9667	118.072	25.7097	69.4178	51.1465	4.26563	6.64254	94.9818	6.51645	14.266	9.11	29.1551	22.7315	59.6457	54.8494	9.36144	35.0676	39.5229	17.9895	14.4282	78.2137	23.083	43.9287	17.8271	499.484	32.1369	1.48639	31.8222	3.14944	266.977	126.766	16.3557	56.746	5.38732	88.3321	150.231	3.93327	14.6209	69.4196	115.476	7.80396	46.2139	52.5135	8.26715	5.67321	303.723	186.728	353.876
SORBS1	0.271548	0.367027	0.0508708	0.111433	0.279668	0.110407	0.676129	0.834214	0.443068	0.717285	0.369913	0.128261	0.160896	0.165067	0.0893612	0.307166	0.526749	0.490294	0.604405	0.174963	0.199541	0.199741	0.407285	0.153373	0.601331	0.297233	0.611873	0.0136145	0.687391	0.100054	0.2717	0.125747	0.23382	0.145974	0.211124	0.373978	0.695901	0.719791	0.845456	0.435332	0.37885	0.434227	0.0682481	0.261614	0.439006	0.388717	0.29785	0.633558	0.281591
PARP14	0.106711	0.261708	0.0194372	0.105575	0.0939475	0.0679119	0.493212	0.28076	0.059049	0.147728	0.373828	0.596363	0.12067	0.673569	0.00534922	0.328306	0.317625	0.448706	0.190688	0.0575243	0.0918821	0.305722	0.428362	0.238052	0.16635	1.03663	0.233049	0.0644427	0.26194	0.65657	3.73884	0.119694	0.592715	0.112481	0.403383	0.0832301	0.038257	0.488122	0.526283	0.502601	0.0379151	0.0148426	0.127237	0.232611	0.956197	0.0062508	0.503255	0.305654	0.112767
NXF1	90.8473	182.657	74.246	209.798	214.762	101.809	48.1945	130.104	167.158	26.4187	133.284	125.882	64.2091	379.72	689.195	120.102	45.2608	117.416	76.6862	108.912	126.328	104.248	112.438	68.0477	106.041	82.8389	93.773	98.5569	67.7158	49.2533	228.255	86.4749	128.757	234.529	29.778	142.799	59.2803	64.7834	105.359	126.191	273.648	81.0572	336.538	86.3002	81.3662	119.638	165.495	69.8414	98.2619
ATP5F1D	2.56111	7.0306	3.655	17.1184	3.90409	3.6742	4.39846	4.67233	4.23389	0.221319	5.53735	6.77896	2.70055	3.81848	3.35897	4.7843	4.03211	0.112684	4.6443	2.25909	3.40138	2.65126	6.35525	2.09021	3.54761	2.03815	2.87566	8.74157	1.34708	2.02854	6.33347	0.574359	2.95475	0.203838	4.5172	4.39311	4.50848	4.17255	6.18438	2.29751	4.52537	4.58556	2.03785	2.83569	17.0618	4.84787	6.2228	1.69629	2.81035
APP	0.3661	0.135431	0.448998	0.130648	0.0731701	0.522564	0.478141	0.0736721	1.80529	0.208384	0.111089	0.973504	0.0290153	0.470375	0.0785573	0.0792328	0.364186	0.137912	0.193899	0.0164294	0.283682	0.224599	0.232535	0.0323223	0.918782	0.470086	0.378436	0.540055	0.157311	0.168757	0.292454	0.154198	0.460464	0.0476062	0.571172	0.0446264	0.478262	0.147322	0.162254	0.232682	0.251055	0.585081	0.0927672	0.177196	0.327281	0.134139	0.882855	0.124542	0.0325242
PSMA7	5.31888	4.00019	1.56513	8.91725	4.57607	2.70894	1.08397	1.94809	2.91835	14.3751	10.6727	1.40277	1.68158	1.29874	0.829603	2.32098	8.00333	1.55842	4.89039	0.891243	5.65323	6.7547	0.817536	2.01651	5.0945	0.226877	2.69717	10.0795	3.83602	11.4046	1.7627	8.74513	2.05906	1.31917	4.13924	0.990452	15.2601	7.68524	8.99138	8.47575	4.28457	4.86857	0.874273	5.6837	8.71434	2.52988	1.05853	12.8335	5.25814
C2CD5	0.901254	0.555517	1.89737	0.518182	0.93049	0.281128	0.643302	1.32813	0.478568	0.807067	0.145115	0.30617	0.466854	0.286448	0.899081	0.770543	0.838116	0.753745	1.76773	0.0652511	0.31515	0.529267	1.05125	0.0194353	0.372242	0.739436	0.379271	0.640097	0.43364	0.341154	1.38524	0.858853	0.43728	0.190687	0.416207	0.729316	0.630327	0.61482	0.0298674	0.379309	0.512178	0.560447	1.4151	0.380485	0.242575	1.10072	0.922153	0.429025	0.86128
PRPH	0.118214	0.241446	0.0680792	0.334477	0.523437	0.279315	0.262577	0.845482	0.0586973	0.159697	1.24103	0.581612	0.253451	6.54798	1.10656	0.545912	29.4059	0.52788	0.136242	0.42006	0.176509	0.0543711	0.205554	0.248699	0.0396879	0.112449	0.752949	0.586055	0.389157	0.612152	0.181082	0.855932	0.220647	0.0409138	0.315608	0.464917	0.16828	0.219327	0.0924227	0.64248	1.23999	1.08129	0.389532	0.315134	1.14919	0.173348	0.724687	0.127074	0.671541
TIMP1	0.565626	1.96767	3.22839	1.11975	0.917195	2.34334	0.769494	1.45906	7.29508	1.69539	1.2135	0.556438	1.10273	1.32901	0.495606	1.11748	0.639625	1.00578	0.809362	11.339	0.464865	1.40482	0.739351	0.901244	2.24983	1.03911	0.588392	1.85427	0.70176	0.44151	0.607351	0.872636	0.870611	3.32872	0.689138	1.25381	3.1819	0.621741	14.1942	1.17045	1.68988	0.764328	1.89473	1.21241	1.46847	12.8006	1.01053	1.66901	0.96283
PSME2	1.88304	0.182768	0.893118	0.714987	0.949728	8.60859	4.85622	1.04593	7.3639	1.3647	0.619676	7.77622	0.6587	2.76906	2.32649	1.04828	114.335	0.775318	0.603173	0.927797	0.339176	2.18955	0.765424	0.515848	0.36355	0.415264	94.0003	0.965369	0.506062	3.72848	4.43897	60.2061	2.81306	1.17773	0.387414	139.496	3.64057	3.66664	2.63542	0.759366	0.572918	1.55734	0.527882	0.978611	0.448397	0.138085	0.942367	0.0741339	0.0929478
ENDOD1	0.483739	0.214342	0.759864	0.23844	0.036275	0.13443	0.430884	0.415142	0.0990454	0.328933	4.01064	0.462069	0.917498	0.260527	0.273929	0.87347	0.638818	0.0314596	0.367107	0.068152	0.445854	0.296898	0.313128	0.083796	0.320165	1.62118	0.0692164	0.357632	0.395133	1.01815	0.892758	0.20596	0.302451	0.124401	0.252743	0.273543	0.780411	0.455809	0.780995	0.596194	0.0696158	0.705222	0.10278	0.490467	0.324447	1.05421	0.764646	0.266646	0.330252
CYRIB	0.386661	2.10365	0.527559	0.228811	0.253891	0.209956	0.297602	0.685177	7.77103	0.64786	0.27675	0.169114	0.19689	0.150982	0.257833	0.826143	0.862867	0.181837	0.0658575	0.353712	0.367365	0.0882504	0.149729	1.18214	0.490136	0.310969	0.3765	1.26637	0.424189	0.157808	0.239352	0.206021	0.336302	0.0881538	0.661722	0.434748	0.228477	0.843309	0.211257	0.425564	0.209786	0.316355	0.59197	1.08216	0.691039	0.391764	0.535068	0.119375	0.564751
DCTN1	4.13591	0.0210289	0.277499	1.49124	4.94745	6.25466	1.36382	5.23504	0.620688	0.0453329	5.9654	1.62351	0.166901	0.467095	13.3388	0.678649	0.841511	3.76557	1.26327	3.92833	0.077075	0.879996	0.153597	0.187951	0.863316	6.80739	1.43724	7.11186	0.909158	2.60421	0.575596	0.318065	0.628459	0.545756	0.313549	0.740462	3.96964	1.18548	0.691978	0.0470819	0.716212	1.02267	1.54556	0.282986	0.398256	0.769597	0.229315	0.604671	0.795364
DNM2	0.126713	0.0358811	0.789197	0.0346922	1.2029	0.146011	0.322263	0.177899	0.160443	0.284464	0.176641	0.0761492	0.125471	0.16996	0.037546	0.0730347	0.136112	0.313509	0.208954	0.24492	0.219256	0.0531145	0.123741	0.914408	0.136315	0.399147	0.00557444	0.220228	0.249946	0.31482	0.0994144	0.238803	0.17928	0.234122	0.350087	0.462769	0.288729	0.317361	0.129141	0.205847	0.277506	0.175031	0.280145	0.521416	0.264242	1.94894	0.133016	0.067394	0.184084
KRT31	0.0116505	0.110746	0.222397	0.0280262	0.0329613	0.404788	0.252092	0.0212527	0.128191	0.0412132	0.0572369	0.376979	0.165487	0.75219	0.101648	0.0140955	0.162256	0.0232169	0.10193	0.0726459	0.151337	0.139667	0.178054	0.168103	0.1392	0.228012	0.218656	0.206725	0.553837	0.162018	0.224959	0.0587014	0.239061	0.255047	0.944347	0.185392	0.157239	0.268466	0.018504	0.172202	0.0768774	0.430436	0.0278115	0.0206742	0.147277	0.373729	0.225641	0.0855227	0.265665
CHURC1	2.0054	9.41771	2.22444	1.80675	4.68232	2.79903	1.70582	3.47246	0.637688	2.63783	2.2655	2.77098	2.45959	6.48813	1.32998	2.41467	2.03581	1.76971	2.69475	2.87131	0.94898	1.76602	1.33112	1.35359	2.57238	2.99383	2.27989	2.19225	1.87615	0.888997	5.00384	1.42181	1.29416	4.05484	3.27676	2.659	2.53607	1.7345	2.24909	6.74408	3.76863	0.982747	2.04481	1.93219	10.2393	2.98025	2.84294	3.11975	0.724071
OTUB1	0.484996	0.0999288	0.20136	0.393993	0.84433	0.365522	1.98801	0.0857175	0.960254	49.9214	0.844155	0.51321	0.869792	0.564314	0.451587	2.54259	0.967958	0.657444	0.372987	0.625055	0.29605	0.679819	0.381218	0.488188	1.2809	0.186471	0.310195	0.505751	1.60942	0.194652	0.69666	0.625731	0.612533	0.298406	0.323649	0.229157	2.52848	0.706813	0.179485	0.729151	0.495898	0.67377	0.901821	2.93118	0.214167	0.220985	0.618895	0.353917	46.0806
PRKAR2A	0.31135	0.598305	0.475135	3.8163	0.0949581	0.0433385	0.414702	0.405459	0.144323	0.300878	0.239323	1.34821	0.213458	0.252372	0.173389	0.638996	1.79913	0.529358	0	0.0846087	0.357951	0.126234	0.286316	0.18945	0.220485	0.493305	0.2558	0.344897	1.19678	0.165134	0.378684	0.495077	1.01885	0.442735	0.302824	0.326163	0.250423	0.762982	0.40727	0.412061	0.656105	0.134934	0.411805	0.309525	0.199161	0.324401	0.228116	0.22039	0.189034
GOLM1	1.81942	0.418489	0.81056	0.797378	0.66801	1.41718	3.94523	0.638348	0.56588	0.391738	0.549158	1.29546	0.330235	1.32275	0.338864	0.335959	0.203692	1.43932	0.170673	0.270625	0.754706	0.388879	0.462661	0.321323	0.423267	4.87279	0.43131	0.494547	0.280621	1.00155	0.286066	0.707359	2.71264	0.10874	0.453216	0.59141	2.30225	1.00439	1.08499	1.54277	2.17431	1.20771	0.20396	0.586035	1.41123	0.0179416	0.325554	0.861175	0.799009
PCNA	1.80198	1.16911	3.57188	0.819452	0.0702573	1.07533	0.0904884	1.44179	0.588517	0.593893	1.19232	0.695169	1.08036	1.08707	0.556157	0.992847	1.02476	0.255477	0.111634	2.09745	1.03096	1.35509	0.503605	0.368782	1.52592	2.97368	0.149797	0.36814	0.210273	0.357902	8.17327	0.97545	2.5039	3.10743	3.18941	4.6848	1.33348	0.761186	1.39754	0.411689	3.36497	2.69104	1.1271	1.03181	5.25044	21.6631	2.04617	1.44586	0.539204
RALY	1.85282	3.81047	2.73578	1.79542	3.84974	0.359921	2.5997	1.30953	2.79963	17.2744	9.59877	6.71911	2.91964	3.22194	4.05083	3.34905	0.567938	1.44265	3.49109	10.574	2.70634	2.54885	2.84849	1.80434	2.58447	2.52364	2.08935	3.02181	1.38392	1.34689	1.97315	1.44867	4.93337	2.03956	2.96051	5.74716	2.2158	3.34881	3.1509	2.52308	2.84937	1.49825	3.88834	1.38195	2.63926	2.59252	1.73866	0.993594	2.09178
MEGF8	0.183889	0.238913	0.156417	0.171611	0.00588312	0.303962	0.187275	0.258242	0.0534011	0.230304	0.147674	0.244476	0.36207	0.194294	0.152944	0.309025	0.025927	0.467235	0.0531649	0.063598	0.186104	0.0226333	0.195294	0.149617	0.178394	0.217525	0.165253	0.154556	0.23358	0.17763	0.0058357	0.00798854	0.164103	0.0395694	0.375966	0.436952	0.594377	0.192046	0.33926	0.0498694	0.143421	0.279945	0.395158	0.137378	0.224738	0.231875	0.30787	0.255569	0.0290267
UBE2A	8.28962	1.61985	8.16505	3.60653	5.60057	1.24258	4.2556	7.14814	6.78152	1.54645	4.51823	4.4202	1.8681	2.65263	4.50963	1.62507	10.6353	3.32602	4.41357	9.03282	4.79747	6.3253	5.92155	2.05068	44.8344	3.77644	3.60018	8.14683	1.75554	7.84117	8.7975	3.25827	6.68835	4.02028	1.36305	11.0815	8.34181	5.00671	6.46413	9.1324	10.1274	10.1076	1.92928	5.07532	7.76179	7.00589	6.91817	12.7301	3.1983
ACSL1	0.0784855	0.283916	0.177245	0.535247	0.168512	1.19259	0.38788	0.0534535	0.192995	0.146411	0.228555	0.209981	0.063592	0.342891	0.0919032	0.118606	0.132723	0.199826	0.162726	0.0884323	0.155006	0.225567	0.369872	0.150326	0.392639	0.619244	0.217482	0.115372	0.0605106	0.0765256	0.0846775	0.0933945	0.0823411	0.208543	0.369286	0.141877	0.183341	0.159281	0.591654	0.280937	0.0485924	0.825492	0.123675	0.0742186	0.298718	0.0253899	0.179549	0.0499863	0.487248
FDX1	6.53831	7.54593	7.11702	8.68559	7.00934	11.1525	6.9998	6.37449	6.73032	9.56518	7.91482	6.72782	7.65986	5.20966	3.7373	3.86044	8.78911	4.91801	8.2787	8.53377	8.44497	7.3548	7.11713	4.95517	5.97186	6.10816	6.18	7.63159	5.23387	8.91588	7.24294	6.8442	3.87604	9.99993	3.52288	12.7939	7.07799	12.2851	4.45662	7.39824	5.68474	12.2534	8.4088	10.2384	2.67211	12.4457	10.1969	5.60909	5.88342
TPP2	0.222964	0.0217396	0.0669379	0.143272	0.0209133	0.109637	0.0250787	0.157315	0.100812	0.28649	0.0781051	0.200251	0.386993	2.27846	0.101596	2.09887	0.0843803	0.187791	0.224532	0.111163	0.555489	0.144952	0.42751	0.143612	0.18693	0.832786	0.130526	0.651598	0.268095	0.209295	0.0833	0.0697819	0.27485	0.233443	0.12306	0.35549	0.043489	0.32002	0.455035	0.256868	0.215601	0.101914	0.0880362	0.118368	1.06273	0.191172	0.104488	0.0494933	0.277159
ACOX1	0.436106	0.35682	0.671527	0.786075	0.184889	0.0707789	0.377683	0.766686	0.40659	0.80957	0.586839	0.949606	0.339243	0.496515	0.549891	0.486388	0.410081	0.797905	0.422902	0.412569	0.216086	0.522395	0.47127	0.382242	0.637303	5.85742	0.112437	0.406345	0.310176	0.359405	0.834479	0.795556	0.516647	0.631472	0.122182	0.438896	1.21227	0.700513	0.584344	1.12063	0.573375	1.14104	0.606544	0.68694	0.0974618	4.28507	0.399687	2.45476	0.13253
ERLIN2	1.76608	0.515076	5.3956	0.453795	0.685755	0.464551	0.632595	1.24169	0.685457	0.955984	0.594811	0.584197	0.467638	0.528186	0.586189	0.41372	0.516468	0.651197	1.03215	0.0914865	0.511651	0.544126	0.548366	0.406559	0.505102	2.3212	0.740511	0.780248	0.710398	0.809178	1.29404	0.75948	0.487575	6.06951	0.207887	0.415642	2.42072	0.596328	0.978872	1.09935	0.792493	0.308865	0.837936	0.932328	1.20277	0.411695	3.71224	0.517826	6.582
RPS15	18.1376	2.15991	7.32108	11.0177	12.8514	9.56585	17.0484	1.61666	12.2129	2.13791	9.83803	1.79834	5.84505	5.06786	1.14915	10.4683	2.04171	9.03256	14.8571	4.36477	17.039	12.4186	4.51797	6.1137	13.497	13.9909	21.6623	3.34011	1.25339	11.0555	16.3002	28.2792	13.5113	10.872	7.38336	3.87928	20.0794	7.9504	1.54483	18.1041	22.5038	3.52858	11.167	1.91729	19.756	3.60319	28.0983	8.0747	2.54696
SORBS2	0.303005	0.030126	0.449745	3.72976	0.342338	0.405875	0.333799	2.38995	0.167001	0.255721	1.07592	0.92294	2.75195	0.186742	0.113586	0.577616	0.0574115	0.0339121	0.368955	0.0276618	5.36848	1.39816	0.529629	0.449056	0.120873	0.656629	0.520585	0.869594	0.400404	0.418273	0.346767	0.280813	0.232524	3.67941	0.132907	0.303266	0.642052	3.33663	0.472029	0.0864722	0.237629	0.355539	0.559788	0.253747	3.02076	0.629033	0.361038	0.231985	5.1735
KRT18	22.3509	7.9545	2.67258	25.4965	9.07751	21.3533	34.0821	2.59309	20.8439	1.88473	10.5884	13.5862	28.9958	12.4668	19.8609	7.47958	9.34072	7.29811	8.2029	3.07606	15.9128	5.71725	2.85299	9.10275	2.92665	4.62151	5.43117	15.6339	19.4154	16.6306	2.27654	20.3147	21.4719	11.5997	6.88067	4.64499	18.1882	12.727	8.44691	20.2298	13.0578	44.9797	18.9587	9.32749	13.8906	14.4376	6.41731	13.6777	23.0379
CSN3	80.218	1.94362	19.2765	5.88749	4.69142	0.879711	8.90054	12.4601	132.451	30.5524	8.98325	9.32339	48.9328	9.35885	2.23398	7.14229	2.95273	11.1317	0.159487	78.862	0.539778	34.9559	2.35641	1.70698	0.525626	9.22788	1.06947	13.1318	44.073	15.081	5.83486	1.42365	10.7861	2.15446	10.9142	147.603	10.5781	58.0714	0.948372	8.58884	2.60808	10.3338	7.22866	0.516855	5.58472	0.586536	8.75926	20.4577	1.79458
OPA1	0.265274	0.166892	0.128491	0.0144019	0.501619	0.101717	0.206463	0.224701	0.18767	0.0656932	0.676688	0.560112	0.128264	0.0194968	1.79388	0.0684244	0.263366	0.161306	0.112681	0.170182	0.953286	0.0867609	0.138482	0.479843	0.055328	0.0340673	0.284961	0.47617	0.800889	0.161041	0.229807	0.0858214	0.19583	0.148918	0.430582	0.0601558	0.0746579	0.328241	0.181194	0.349799	0.687302	0.143469	0.0614976	6.78645	1.31209	0.112235	0.0997363	0.163005	0.126497
RNF213	0.0437873	0.0663772	0.0667547	0.102893	0.0873309	0.119039	0.907546	0.0282718	0.0659575	0.00444696	0.0806526	0.00770209	0.00191859	0.0336267	0.00238716	0.371691	0.22362	0.110181	0.0451393	0.153831	0.022241	0.806918	0.126348	0.0790387	0.31393	0.0164365	0.0208025	0.250906	0.0356224	0.0942305	0.111046	0.0893155	0.0963511	0.0127609	0.113559	0.164558	0.0450854	0.279754	0.114424	0.00346586	0.142456	0.0704418	0.114463	0.0237669	0.138924	0.00499805	0.0292852	0.0807875	0.0266308
GSTM1	2.20989	0.994337	0.595781	0.185067	0.865338	0.574776	1.17347	0.700656	1.21355	0.51838	1.09374	0.9022	0.846795	0.604089	0.760573	1.09399	0.904742	0.71552	1.30613	2.51632	1.1899	0.59448	1.01106	0.328644	1.87297	0.542082	0.312443	1.68635	0.30391	0.74935	0.60535	0.165565	1.00872	0.737425	0.750361	0.490493	0.00699022	0.242586	0.985366	1.3148	1.17875	0.568783	1.27547	0.166141	1.46246	1.66014	1.22739	0.424924	0.592158
FNDC3B	0.220192	0.373954	0.412244	0.219916	0.200556	0.261749	0.416294	0.161759	0.410895	0.420385	0.0490168	0.289325	0.298885	0.143821	0.427574	0.337525	0.330131	0.223186	0.293103	0.225584	0.298681	0.238004	0.189585	0.328067	0.250334	0.223247	0.231955	0.116371	0.184559	0.216608	0.21822	0.338483	0.628706	0.535188	0.225824	0.390254	0.219129	0.29339	0.782221	0.0723469	0.487722	0.484831	0.371437	0.0832771	0.422253	0.451585	0.610496	0.311492	0.316449
ACOX3	1.12298	1.1081	0.829065	0.0484068	1.7722	0.784987	0.809588	1.08398	0.0842396	0.566044	0.938235	1.69147	1.01069	0.603104	1.36137	1.20601	0.802493	0.977197	1.54709	1.38053	1.65966	0.955338	1.28793	0.684136	1.27459	2.22459	0.388316	0.673581	1.68181	0.999043	1.05617	0.912832	0.767938	1.16072	0.678151	0.973718	0.704296	0.788522	0.632548	1.45781	1.82209	0.497421	0.872924	0.734896	2.16371	0.804991	1.60523	1.33261	1.11677
CRYZ	0.675441	0.297684	0.0154521	13.4224	1.60718	9.65851	3.09724	0.951715	0.58309	3.22989	0.515133	0.300305	3.10656	3.63507	1.15839	1.62197	0.474762	1.75896	3.76657	0.607563	0.627352	0.476733	0.213396	1.72233	1.1316	1.59224	0.281274	1.23927	2.06862	17.7038	0.5488	1.17777	2.80759	0.457512	1.67401	0.431529	0.342934	1.09212	2.11335	0.434664	1.69989	0.713506	0.171869	0.388791	3.4339	1.01508	0.608219	1.06887	0.410892
RNPEP	7.87648	5.01854	5.69389	2.99454	0.230335	9.14422	4.02559	3.04253	5.02332	2.12386	1.88024	1.47523	3.49541	1.55945	6.96746	7.69903	6.37165	3.01414	5.41858	4.0135	5.98938	5.63609	10.1754	4.25929	9.98158	6.04444	3.35834	3.1361	2.93369	2.94746	3.95552	3.95173	3.05818	7.29703	6.35082	5.9115	9.09288	17.7592	2.91477	8.2754	4.23522	4.90456	15.2434	3.6138	3.33032	4.18752	6.0893	3.90634	5.0819
RECQL	0.404152	0.74043	0.119213	0.274047	0.155563	0.219442	0.230456	0.208417	0.218431	0.212308	0.517198	0.195001	0.119015	0.227796	0.129295	0.610694	0.311225	0.42095	0.163381	0.751102	0.22613	0.239897	0.48607	0.349926	0.21446	0.393771	0.186163	0.639278	0.143214	0.144586	0.776574	0.349507	0.1821	0.386201	0.449027	0.423482	0.241639	0.600917	0.211207	0.931133	0.694059	0.193762	0.128373	0.237967	0.182719	0.40256	0.0430541	0.322442	0.567073
GLS	0.18905	0.259424	0.158564	0.0722132	0.085903	0.379468	0.148194	0.287338	0.325084	0.177215	0.180051	0.0536075	0.207147	0.0205267	0.0636624	0.158417	2.05273	0.252402	0.0589273	0.348781	0.157286	0.0627089	2.10306	0.166494	0.412254	0.225416	0.158073	0.121625	1.15707	0.252037	0.488849	0.161792	0.429529	0.153957	0.325186	0.418452	0.360667	0.388316	0.704259	0.228357	1.23576	0.30489	0.62722	0.511051	0.0683071	0.0557215	0.0565426	0.698515	0.13496
PGM5	0.07695	0.428904	0.231753	0.0644749	0.307183	3.10968	0.472553	0.264401	0.672316	0.529326	0.634546	0.56771	0.104146	0.0370502	0.247358	0.324732	0.401169	0.528474	2.70196	0.668929	0.670969	0.704887	1.15209	0.151377	0.657668	1.02009	0.270436	0.410666	0.140144	0.280465	3.15985	0.684457	1.33057	0.299266	0.353836	0.174982	0.2046	0.261109	0.75824	0.76818	0.199617	0.724773	0.186741	0.559206	0.0980912	0.704625	0.226845	0.276926	2.99222
EML2	0.301898	1.05138	1.09644	0.202523	0.147727	0.264816	0.364107	0.0900515	0.257464	0.169298	0.603803	0.509284	0.371457	0.407156	0.162499	0.119896	0.868467	0.327467	0.245927	0.0972399	0.14618	0.0413107	0.184644	0.155483	0.503866	0.20615	0.613975	0.532418	0.585129	2.91108	6.17368	0.431008	0.174908	0.986955	0.317298	0.0961998	0.202675	0.547527	0.370313	0.553009	0.144174	0.844948	0.839987	0.574044	0.0317944	0.156344	0.667444	0.163148	0.0807361
MRPL50	0.81365	0.627996	3.05702	0.500767	0.514423	10.6016	1.07069	1.93626	0.328478	1.35193	0.696632	0.656726	0.713025	1.63716	1.26489	0.444394	1.52622	0.311574	0.855487	0.312212	1.15241	2.71054	0.597701	0.535343	0.479334	5.06534	0.220317	6.35731	0.602339	0.33184	0.986427	1.19685	0.57786	0.49429	1.05967	0.628018	2.46561	2.2265	1.20103	0.953956	0.551221	0.744005	2.64382	0.592532	0.757545	1.72257	0.985274	0.724124	0.24282
[truncated: 82 more columns]

## Sheet: Figure 6C
Pathway	Count	q-value	Group	members
Mesenchyme_migration	4	3.94e-09	Streptococcus	ACTA2; ACTC1; ACTA1; ACTG2
RHO_GTPase_effectors	14	2.55e-08	Streptococcus	H2AX; CTTN; PFN1; H2AC7; H2AC6; H2AC4; H2AC20; H2BC1; YWHAH; H2AJ; S100A9; S100A8; CFL1; ACTR2
Necroptosis	10	1.27e-07	Streptococcus	H2AX; STAT3; H2AC7; H2AC6; H2AC4; H2AC20; H2AC1; H2AJ; H2AW; PYGM
Neutrophil_extracellular_trap_formation	9	5.43e-06	Streptococcus	H2AX; H2AC7; H2AC6; H2AC4; H2AW; H2AC1; H2BC1; H2AJ; H2AC20
Classical_antibody_mediated_complement_activation	12	5.33e-16	C. burnetii	IGKV4-1; IGKV2D-28; C1QA; IGHV3-11; C1QC; IGKV2D-30; IGHV4-59; IGHV3-13; IGKV2D-40; IGHV4-34; IGKV2-29; IGKV2-28
Immunoglobulin_production	12	1.22e-11	C. burnetii	IGKV4-1; IGKV2-40; IGKV2D-29; IGKV2D-28; IGKV1-8; IGKV1-9; IGKV2D-26; IGKV2D-30; IGKV1-27; IGKV2D-40; IGKV2-28; IGKV2-29
Muscle_contraction	6	0.000190018	S. aureus	ANXA2; DES; AKAP9; MYL4; SORBS1; SORBS3
Phagosome	5	0.000806142	S. aureus	THBS3; FCGR3A; ITGA5; CANX; FCGR3B
Fatty_acid_degradation	3	9.46e-05	CoNS	ACOX3; ACOX1; ACSL1
Response_to_xenobiotic_stimulus	5	0.000138308	CoNS	ACOX3; ACOX1; ACSL1

## Sheet: Figure 6D
Pathway	Count	q-value	Group	members
Complement_and_coagulation_cascades	16	9.47e-21	Streptococcus	CFHR2; SERPINA1; F2; CFH; CFHR5; C4BPA; KNG1; MASP1; C8A; C3; C8B; C8G; C1S; C7; C6; C5
Innate_immune_system	27	6.06e-12	Streptococcus	CTSZ; HLA-C; C8A; C8B; PRKCSH; C8G; SERPINA1; C4BPA; C3; ATP6V1B2; C7; C6; C5; CFHR2; ANXA2; CFHR5; CSTB; CTSB; ERP44; F2; ORM1; CFH; TNFAIP6; ATP6V1E1; MASP1; C1S; CKAP4
Metabolism_of_carbohydrates	10	7.61e-06	C. burnetii	PKLR; PRPS2; PRPS1; DCXR; PGM2L1; ALDH1A1; SORD; OGN; PRELP; LUM
Cholesterol_metabolism	4	0.000228769	C. burnetii	APOA4; PLTP; ANGPTL3; APOC1
Integrin_cell_surface_interactions	6	4.85e-09	S. aureus	ITGB3; JAM3; ITGA2B; ITGA6; F11R; FGB
Hemostasis	12	5.73e-09	S. aureus	F11R; RAB27B; JAM3; ITGA2B; MMRN1; CD177; ITGA6; ITGB3; FGB; VWF; GNAI2; PRTN3
Neutrophil_extracellular_trap_formation	5	4.6e-05	S. aureus	ITGA2B; ITGB3; VWF; FGB; MPO
Vesicle_mediated_transport	16	9.15e-06	CoNS	EPS15; TJP1; RAB33A; GPS1; SSC5D; GBF1; CHMP4B; AP1M1; SNAP29; AP3S1; TRAPPC11; COL4A2; DYNC1LI2; PLA2G4A; SH3GL1; GALNT2
mRNA_Splicing	7	0.00185909	CoNS	AQR; SF1; HNRNPH1; SF3A2; CTNNBL1; DHX16

## Sheet: Figure 6F
Symbol	Correlation between plasma proteins and neutrophil count in Streptococcus	Cor_pvalue	FC (Streptococcus/Others)	log2FC (Streptococcus/Others)	FC_pvalue	Annotation	Display
ABCD3	0.218528	0.036371	1.64493	0.718023	0.0259231	Transport	display
ACOX2	0.209468	0.0450732	1.04846	0.0682766	0.54917
ACTA2	0.266124	0.0103447	1.34439	0.426947	0.0233518	Actin cytoskeleton	display
ACTBL2	0.235367	0.023913	1.30191	0.380629	0.122881
ACTC1	0.2075	0.047176	1.30557	0.384681	0.0242888	Actin cytoskeleton	display
ACTG2	0.26288	0.011352	1.34586	0.428526	0.0227446	Actin cytoskeleton	display
AFM	-0.206598	0.048166	1.10103	0.138859	0.22032
AKAP17A	-0.317596	0.00203611	1.69974	0.765314	0.0932104
AKR1C2	0.242773	0.0197133	0.928144	-0.10758	0.901851
ALB	-0.311146	0.0025368	0.989038	-0.0159024	0.807131
ALDH4A1	-0.211392	0.043094	1.01918	0.0274109	0.885929
ALYREF	0.262733	0.0113994	1.26586	0.34012	0.598881
AMBP	-0.220054	0.0350538	0.682861	-0.550337	0.132962
AMY2A	0.239798	0.0213172	0.975913	-0.0351762	0.749247
ANXA2	0.206537	0.0482344	0.881968	-0.181203	0.521015
ANXA3	0.314414	0.00227079	1.3906	0.475707	0.0334459	Neutrophil degranulation	display
APOA1	-0.300457	0.00361388	1.01582	0.0226393	0.677944
APOA2	-0.295579	0.00422924	1.00132	0.00190031	0.692742
APOA4	-0.218836	0.0361016	0.968805	-0.0457218	0.969886
APOL1	-0.212139	0.0423445	1.15405	0.206702	0.0417418
APOM	-0.323877	0.00163608	1.02733	0.0388933	0.498395
ARHGEF7	-0.237579	0.0225855	0.968464	-0.0462293	0.718921
ASH2L	0.262564	0.0114545	0.947081	-0.0784409	0.612944
ATP1A1	-0.205512	0.0493819	1.02077	0.0296534	0.026603
BCHE	-0.234751	0.0242947	1.00514	0.00739273	0.544152
BST1	0.205635	0.0492427	1.68826	0.755533	0.396349
C1QB	0.209095	0.0454657	0.956995	-0.0634173	0.734032
C1R	0.268051	0.00978434	1.00802	0.0115289	0.985944
C1RL	0.286192	0.00568138	1.00325	0.00467555	0.470098
C1S	0.316918	0.00208419	0.959316	-0.0599217	0.269215
C7	-0.280019	0.00686266	1.06606	0.0922821	0.973899
C9	0.205412	0.0494952	1.24283	0.313635	0.00113707	Complement system	display
CAMK2D	-0.213473	0.0410348	1.03337	0.0473604	0.96186
CAMP	0.211469	0.0430162	1.37779	0.462353	0.153574
CAND1	-0.28032	0.00680047	0.801074	-0.319992	0.530868
CD44	0.208517	0.0460794	1.06838	0.0954211	0.627151
CELA3B	-0.212548	0.0419396	1.01149	0.0164881	0.327564
CFHR1	0.219353	0.0356541	1.15661	0.209898	0.0262612
CFHR2	0.287664	0.00542785	0.961841	-0.0561304	0.648721
CFHR5	0.231452	0.026426	1.10236	0.140599	0.534173
CFL1	0.262949	0.0113296	1.88881	0.917475	0.00470806	Actin cytoskeleton	display
CGNL1	0.234966	0.0241605	0.904703	-0.144484	0.416262
CNN2	0.218659	0.0362563	1.07633	0.106119	0.0470612
COG3	-0.218413	0.0364725	1.01853	0.0264909	0.862134
COL1A1	0.253377	0.01481	0.728989	-0.456031	0.0259231
CPA2	0.205889	0.0489565	0.956171	-0.0646593	0.363581
CPT2	-0.235552	0.0237995	0.990392	-0.0139289	0.718921
CRP	0.430575	1.83e-05	0.843237	-0.245989	0.858179
CTSB	0.25992	0.0123443	0.668308	-0.581415	0.0865405
CTSL	0.226813	0.0296911	0.928788	-0.106579	0.67059
CYCS	-0.241109	0.0205976	1.50852	0.593133	0.0768429
DAG1	0.21748	0.0372996	0.990904	-0.0131832	0.385234
DDI2	-0.206814	0.0479276	0.86219	-0.213922	0.0199103
DDX5	0.256861	0.0134489	0.21559	-2.21364	0.885929
DES	0.210059	0.044458	0.887015	-0.172969	0.0272982
DHX15	-0.250279	0.0161194	0.792896	-0.334797	0.012099
DLD	-0.207307	0.0473862	0.834457	-0.261091	0.17653
DNM2	0.247574	0.0173432	0.609556	-0.71417	0.753066
DPP7	-0.235953	0.0235551	1.33734	0.419364	0.231901
DRG1	-0.273037	0.00845579	1.10951	0.149922	0.921809
DYNC1H1	0.298484	0.00385239	0.871163	-0.198985	0.419154
DYNC1LI1	0.286654	0.00560063	1.08415	0.11656	0.271403
EIF3E	0.216024	0.0386228	1.14576	0.196309	0.347852
EIF4A2	-0.208633	0.0459561	0.720945	-0.47204	0.605895
EXOG	-0.259288	0.0125658	0.971826	-0.0412305	0.46701
FBLN5	0.28304	0.00625988	1.16116	0.215568	0.985944
FBP1	0.373531	0.000244952	0.836	-0.258425	0.233872
FBP2	0.317658	0.00203179	0.996585	-0.00493506	0.734032
FUCA2	-0.223021	0.0326071	1.23064	0.29941	0.473198
GC	-0.240469	0.0209463	0.911916	-0.133027	0.273602
GGT1	-0.294508	0.00437627	1.14152	0.190962	0.241877
GGT2	-0.271935	0.00873492	1.11934	0.162648	0.245951
GGT3P	-0.30001	0.00366673	1.12327	0.167708	0.183063
GNA13	0.22494	0.0311025	0.946972	-0.0786069	0.818847
GSR	-0.314044	0.00229959	0.721092	-0.471745	0.973899
GSTM1	-0.257123	0.013351	0.827305	-0.273509	0.787701
GSTM2	-0.285044	0.0058864	0.938396	-0.091731	0.969886
HAGH	0.215392	0.039209	0.964793	-0.0517079	0.287055
HBA1	-0.239236	0.0216328	1.07263	0.101155	0.909828
HBB	-0.219106	0.0358673	1.02112	0.0301579	0.981929
HBE1	-0.246603	0.0178017	0.934196	-0.0982029	0.795458
HBG1	-0.223684	0.0320807	0.930194	-0.104397	0.822762
HBG2	-0.228948	0.0281487	0.930004	-0.104692	0.807131
HBZ	-0.238897	0.0218249	1.01953	0.0279006	0.612944
HELZ2	-0.244307	0.0189277	0.892985	-0.163292	0.142297
HK2	-0.231283	0.0265397	1.10226	0.140464	0.795458
HNRNPK	-0.257131	0.0133481	0.891694	-0.165379	0.655978
HPX	0.226566	0.0298738	1.26188	0.335576	5.71e-05	Neutrophil degranulation	display
HSP90AB2P	0.205966	0.0488701	1.35288	0.436035	0.524289
HSP90B1	-0.220378	0.0347796	1.00494	0.00710371	0.776106
HSPA1L	0.206236	0.0485685	2.47945	1.31002	0.822762
HSPA4	-0.243736	0.0192167	0.832577	-0.264344	0.814937
HSPG2	0.241363	0.0204603	1.09305	0.128361	0.544152
IFIT1	-0.220139	0.0349818	0.831311	-0.266539	0.711406
IGFALS	-0.234666	0.0243475	0.856584	-0.223333	0.153574
IGHV1-69-2	0.212556	0.041932	1.07965	0.11056	0.379748
IGHV1-69D	0.211323	0.0431641	1.23759	0.30753	0.293947
IGHV1-8	0.215715	0.0389079	1.53276	0.616129	0.00651531	Immunoglobulin	display
IGHV2-5	0.217526	0.0372582	0.730749	-0.452552	0.627151
IGHV3-15	0.271842	0.00875871	1.10593	0.145256	0.0607913
IGHV3-21	0.213766	0.0407517	1.08591	0.118903	0.544152
IGHV3-48	0.249362	0.0165257	1.10493	0.143948	0.399158
IGHV3-49	0.288758	0.00524592	0.7988	-0.324094	0.256345
IGHV3-72	0.278586	0.00716619	1.02904	0.0412948	0.419154
IGHV3-73	0.28939	0.00514335	1.1294	0.175562	0.0760071
IGHV4-39	0.229888	0.0274912	1.03041	0.043212	0.627151
IGKV1-12	0.261677	0.0117464	0.977136	-0.0333693	0.218431
IGKV1-39	0.226582	0.0298624	1.06389	0.0893438	0.0427629
IGKV1-5	0.364306	0.000356934	0.964159	-0.0526563	0.685328
IGKV1-6	0.229826	0.0275339	1.00165	0.00237735	0.0373984
IGKV1D-12	0.261677	0.0117464	0.977136	-0.0333693	0.218431
IGKV1D-16	0.388235	0.00013128	0.757445	-0.400787	0.605895
IGKV1D-39	0.226582	0.0298624	1.06389	0.0893438	0.0427629
IGKV4-1	0.231259	0.0265552	0.857194	-0.222307	0.235856
IGLC2	0.266556	0.0102168	0.999863	-0.000198016	0.822762
IGLC3	0.266556	0.0102168	0.999837	-0.000235519	0.822762
IGLC7	0.209458	0.0450846	0.975605	-0.0356312	0.799344
IGLV1-47	0.212455	0.042031	0.910957	-0.134546	0.874017
IGLV1-51	0.219915	0.0351719	0.92172	-0.117599	0.360929
IGLV3-16	0.212602	0.0418864	0.966115	-0.0497327	0.937812
IGLV3-25	0.275287	0.00791005	0.971426	-0.0418234	0.897867
IGLV3-9	0.209257	0.0452951	0.98094	-0.0277634	0.893885
IGLV5-45	0.284281	0.00602621	1.046	0.0648862	0.214687
ITGA2	-0.288188	0.00534004	1.03773	0.0534307	0.814937
ITIH1	-0.248414	0.0169549	1.0504	0.0709384	0.231901
ITIH2	-0.218058	0.0367851	1.08313	0.115213	0.113407
ITIH4	0.289051	0.00519816	1.08232	0.114125	0.0893503
KANK2	-0.219391	0.0356209	0.782566	-0.353716	0.256345
KRT16	-0.218351	0.0365267	0.864218	-0.210533	0.256345
KRT26	0.222266	0.0332158	1.26769	0.342204	0.901851
KRT28	0.207323	0.0473693	2.40051	1.26334	0.413381
KRT5	0.230928	0.0267788	1.15379	0.206379	0.224133
KRT7	0.312001	0.00246458	1.20529	0.269377	0.838463
KRT72	0.25377	0.0146507	0.909878	-0.136255	0.945823
KRT9	0.237972	0.0223563	1.34146	0.423801	0.0865405
LARP1	0.2241	0.0317538	1.01635	0.0234011	0.874017
LARS1	-0.230473	0.0270882	1.0704	0.0981543	0.925807
LMAN2	-0.23203	0.0260414	0.866303	-0.207057	0.527573
LMNB2	0.224878	0.03115	1.05004	0.0704426	0.508025
LRG1	0.394624	9.92e-05	1.19763	0.260178	0.0207264
MBL2	0.230674	0.0269515	0.980767	-0.0280172	0.776106
MCAM	-0.287417	0.00546961	0.755089	-0.405281	0.181413
ME2	-0.254503	0.0143579	0.865174	-0.208938	0.271403
MINPP1	-0.22121	0.0340828	0.869418	-0.201878	0.377023
MMP3	0.309481	0.00268282	1.04066	0.0574975	0.387995
MMP9	0.220848	0.0343846	1.32026	0.40082	0.363581
MRPL15	-0.306445	0.00296873	1.0817	0.113302	0.157973
MRPS18A	0.210953	0.0435395	1.02202	0.0314242	0.517751
MRPS9	-0.211461	0.043024	1.23315	0.302348	0.0776862
MSH2	-0.211091	0.0433984	1.09311	0.128438	0.310455
MSL1	-0.245124	0.0185204	0.936883	-0.0940597	0.768403
MTHFD1	-0.238488	0.0220583	0.831186	-0.266758	0.26704
MTMR3	-0.239999	0.0212058	0.957462	-0.0627125	0.921809
MYO1C	-0.234242	0.0246134	1.02448	0.0348855	0.245951
MYOF	0.24379	0.0191892	0.341655	-1.54939	0.214687
NAGK	0.279734	0.00692212	1.15075	0.202574	0.382485
NAXD	0.259928	0.0123416	1.31677	0.397002	0.454769
NDUFA10	-0.310306	0.00260957	1.12663	0.172019	0.0672936
NDUFS1	0.234026	0.0247498	0.995353	-0.00672011	0.901851
NECAP2	-0.30391	0.00322809	0.864141	-0.210662	0.567788
NIT1	0.22521	0.0308958	1.09854	0.135583	0.280274
NOS1	-0.211569	0.0429153	0.95193	-0.0710722	0.473198
NRDC	-0.225888	0.0303812	0.660766	-0.597788	0.325083
NUP155	-0.211061	0.0434297	1.02002	0.0286019	0.235856
NUP205	0.276813	0.00755787	0.816693	-0.292135	0.547498
ORM1	0.266486	0.0102373	0.862418	-0.213541	0.666925
OSBP	-0.231144	0.0266331	1.50411	0.588906	0.054186
PARP1	-0.280643	0.00673406	1.47512	0.560836	0.37161
PFKP	-0.254795	0.0142422	0.789023	-0.341861	0.564382
PGRMC2	0.208772	0.0458085	1.23675	0.30655	0.212833
PIGR	0.250595	0.0159814	1.55493	0.636854	0.22032
PIP4K2A	-0.294908	0.00432074	1.00851	0.0122186	0.627151
PKP2	0.208055	0.0465752	0.907039	-0.140763	0.96186
PLAA	0.205889	0.0489565	0.923016	-0.115573	0.598881
PON1	-0.210413	0.0440919	1.06626	0.092558	0.350443
PON3	-0.336408	0.00104282	1.05423	0.0761934	0.322614
POTEE	0.219438	0.0355811	1.36569	0.449635	0.0364873
POTEF	0.212286	0.042199	1.2046	0.268558	0.0465047
PPBP	0.267057	0.0100701	1.30382	0.38274	0.0347217
PPP1CB	-0.212617	0.0418712	1.16565	0.221139	0.981929
PPP1R9B	0.210983	0.0435081	1.30593	0.385083	0.00109743	Neutrophil degranulation	display
PRAF2	-0.287556	0.00544609	0.924608	-0.113086	0.305677
PRB3	-0.243921	0.0191225	1.33852	0.420639	0.22032
PRKACB	0.250464	0.0160385	1.0773	0.10742	0.648721
PROZ	-0.226558	0.0298796	1.31595	0.39611	0.312862
PRPH	0.23008	0.027358	0.490439	-1.02785	1
PRTN3	0.248391	0.0169655	4.01922	2.00692	0.870053
PSAP	-0.328116	0.00140785	1.11883	0.161993	0.795458
PSMA3	-0.216833	0.0378829	0.676722	-0.563365	0.174924
PSMC1	-0.257978	0.0130359	0.78723	-0.345143	0.96186
PSMC5	-0.208887	0.0456858	0.958632	-0.0609503	0.571205
PTBP3	0.26923	0.00945467	0.754644	-0.406132	0.929807
PTGR1	0.219014	0.0359475	0.947401	-0.0779528	0.504804
PYCARD	0.227306	0.0293285	0.769665	-0.377698	0.973899
RALGAPA2	-0.217426	0.0373479	0.989763	-0.0148454	0.945823
RASA4	-0.290315	0.00499645	1.02117	0.03022	0.745434
RASA4B	-0.284111	0.00605768	1.01903	0.0271949	0.76456
RBP4	-0.244284	0.0189394	0.858057	-0.220855	0.291638
RDH11	-0.236985	0.0229353	1.04887	0.0688331	0.623586
RMC1	-0.372059	0.000260315	1.03953	0.0559355	0.692742
RNF213	-0.215916	0.0387224	1.00733	0.0105401	0.521015
RPRD1B	0.206367	0.0484226	0.616518	-0.697785	0.191479
RPS6KA3	-0.226227	0.0301266	1.4898	0.575121	0.401979
S100A11	0.325527	0.00154358	1.41835	0.504216	0.019382	Neutrophil degranulation	display
S100A9	0.286138	0.00569087	2.2622	1.17772	0.0117585	Neutrophil degranulation	display
SAA1	0.324278	0.00161316	1.2879	0.365024	0.422057
SAA2	0.309666	0.00266623	1.22014	0.287049	0.476309
SBSN	-0.242827	0.0196852	1.08843	0.122255	0.726463
SCARB2	-0.214035	0.0404923	0.715139	-0.483705	0.554221
SCLY	-0.255358	0.0140222	1.25416	0.326722	0.945823
SCRIB	-0.221341	0.0339742	0.925803	-0.111222	0.666925
SEMG2	-0.252021	0.0153715	0.876146	-0.190756	0.965873
SEPTIN2	-0.217657	0.0371411	0.903444	-0.146493	0.524289
SERPINA1	0.213134	0.0413647	1.269	0.343688	0.000226823	Neutrophil degranulation	display
SERPINA2	0.279726	0.00692373	1.40959	0.495277	0.0058533
SERPINA3	0.394246	0.000100864	0.926125	-0.110721	0.722689
SERPINE1	-0.218613	0.0362968	0.840182	-0.251227	0.350443
SHBG	-0.313851	0.00231472	1.14701	0.197877	0.327564
SIGLEC5	0.290238	0.00500855	0.905416	-0.143347	0.291638
SNX30	-0.229071	0.0280617	0.998185	-0.00262122	0.993976
SPTA1	0.252815	0.0150407	0.52058	-0.941809	0.578066
ST13	-0.211677	0.0428068	0.524347	-0.931405	0.125343
ST13P4	-0.218089	0.0367578	0.513365	-0.961943	0.106687
ST13P5	-0.230944	0.0267684	0.541604	-0.884691	0.132962
STAT1	0.214575	0.0399778	0.813848	-0.297168	0.681632
SUPT5H	0.249593	0.0164224	0.836139	-0.258186	0.807131
SYMPK	-0.210929	0.0435631	1.39578	0.48107	0.0230464
SYTL1	-0.254356	0.014416	1.10636	0.145816	0.143671
TF	-0.326629	0.00148443	1.08884	0.122793	0.280274
THOC6	-0.316101	0.00214348	0.904051	-0.145524	0.419154
TJP1	-0.26271	0.0114069	0.624165	-0.68	0.0865405
TMEM198	-0.252838	0.0150312	0.962144	-0.0556749	0.235856
TMEM256	-0.407478	5.55e-05	1.07551	0.105015	0.560985
TMSB10	-0.22215	0.0333099	1.04155	0.0587344	0.557598
TOLLIP	-0.212425	0.0420615	0.878657	-0.186627	0.26704
TSTA3	0.240384	0.0209929	0.920127	-0.120095	0.689031
TXNDC5	-0.364036	0.000360825	0.999421	-0.000835028	0.666925
UFD1	-0.226913	0.0296172	1.12363	0.168167	0.0511148
UGGT1	-0.266016	0.0103769	0.781542	-0.355604	0.174924
UGGT2	-0.365978	0.000333663	0.976665	-0.0340642	0.627151
USP14	-0.244993	0.0185852	0.550789	-0.860428	0.340152
VCL	0.214151	0.0403816	1.44633	0.532401	0.0856199
VPS11	-0.212571	0.0419168	0.999368	-0.000912308	0.0459539
VPS25	-0.21429	0.0402491	0.904574	-0.144689	0.422057
VPS26C	0.306669	0.00294679	1.45416	0.540184	0.0149438	Transport	display
VWA8	-0.297644	0.00395813	0.913531	-0.130474	0.595389
YWHAZ	0.251998	0.0153812	0.971199	-0.0421614	0.0768429

## Sheet: Figure 6G
Group	MPO_Relative abundance (log2)
Streptococcus	4.72911
Streptococcus	-1.46474
Streptococcus	1.9135
Streptococcus	5.71037
Streptococcus	6.14534
Streptococcus	5.82045
Streptococcus	2.76243
Streptococcus	6.92377
Streptococcus	1.26021
Streptococcus	4.80476
Streptococcus	9.59271
Streptococcus	6.26985
Streptococcus	6.33341
Streptococcus	6.76076
Streptococcus	-1.98622
Streptococcus	6.92189
Streptococcus	5.31928
Streptococcus	2.02669
Streptococcus	5.09909
Streptococcus	-2.74468
Streptococcus	5.47493
Streptococcus	7.52719
Streptococcus	11.0997
Streptococcus	-3.66749
Streptococcus	3.02212
Streptococcus	-1.26119
Streptococcus	5.45903
Streptococcus	6.46158
Streptococcus	-4.04692
Streptococcus	7.76504
Streptococcus	2.01746
Streptococcus	8.90404
Streptococcus	2.84595
Streptococcus	7.09846
Streptococcus	3.66999
Streptococcus	9.90184
Streptococcus	4.7067
Streptococcus	3.4486
Streptococcus	-0.443007
Streptococcus	2.01874
Streptococcus	5.5303
Streptococcus	7.63613
Streptococcus	3.94356
Streptococcus	11.6018
Streptococcus	4.16216
Streptococcus	-4.2109
Streptococcus	5.61023
Streptococcus	2.2739
Streptococcus	7.65002
Streptococcus	3.33603
Streptococcus	7.02884
Streptococcus	7.50282
Streptococcus	-0.343549
Streptococcus	6.05516
Streptococcus	3.53803
Streptococcus	7.49439
Streptococcus	5.15872
Streptococcus	3.01142
Streptococcus	4.01916
Streptococcus	6.33334
Streptococcus	5.14694
Streptococcus	1.27608
Streptococcus	4.11675
Streptococcus	3.19167
Streptococcus	4.80928
Streptococcus	7.04869
Streptococcus	-2.92796
Streptococcus	0.877273
Streptococcus	3.57785
Streptococcus	6.5301
Streptococcus	9.34766
Streptococcus	4.39578
Streptococcus	6.96088
Streptococcus	4.53633
Streptococcus	3.63106
C. burnetii	-5.70275
C. burnetii	1.69644
C. burnetii	1.44716
C. burnetii	4.20046
C. burnetii	-1.96409
C. burnetii	3.91824
C. burnetii	4.12357
C. burnetii	-3.3452
C. burnetii	3.46519
C. burnetii	1.08359
C. burnetii	5.29747
C. burnetii	0.62882
C. burnetii	2.24056
C. burnetii	4.57876
C. burnetii	4.04088
C. burnetii	-0.0811558
C. burnetii	5.40957
C. burnetii	5.957
S. aureus	7.31669
S. aureus	8.25209
S. aureus	6.49599
S. aureus	7.82427
S. aureus	7.2117
S. aureus	12.2506
S. aureus	5.48651
S. aureus	-0.115754
S. aureus	4.8997
S. aureus	-2.06371
S. aureus	5.12649
S. aureus	3.98308
S. aureus	6.77048
CoNS	3.32714
CoNS	3.21864
CoNS	5.96068
CoNS	8.90919
CoNS	-0.518288
CoNS	5.18254
CoNS	2.13482
CoNS	4.17322
CoNS	1.62698

## Sheet: Figure 6H
Vegetation detected by Echo \ Pathogen_identified_by_mNGS	Streptococcus	S. aureus	C. burnetii	CoNS
Yes	0.978261	0.923077	0.625	0.7
No	0.0217391	0.0769231	0.375	0.3

## Sheet: Figure 6I
Symbol	FC (Streptococcus & S. aureus / CoNS & C. burnetii)	log2FC (Streptococcus & S. aureus / CoNS & C. burnetii)	Pvalue	FDR	Group
HTRA1	0.136101	-2.87725	3.56e-06	0.00115344	down-regulated
CXCL12	0.312297	-1.67901	4.36e-05	0.0070632	down-regulated
DPT	0.338254	-1.56382	0.00013499	0.00797828	down-regulated
FGA	2.11124	1.07809	0.000150176	0.00797828	up-regulated
PGLYRP1	3.76101	1.91112	0.000154197	0.00797828	up-regulated
AK1	0.456244	-1.13212	0.000175998	0.00797828	down-regulated
NAMPT	2.13391	1.0935	0.000211391	0.00797828	up-regulated
ANPEP	2.34522	1.22972	0.000211391	0.00797828	up-regulated
EDC4	0.339343	-1.55918	0.000222606	0.00797828	down-regulated
FN3K	0.215874	-2.21174	0.000253381	0.00797828	down-regulated
FGL1	2.61948	1.38928	0.000273682	0.00797828	up-regulated
FGB	1.84227	0.881481	0.000295492	0.00797828	up-regulated
TMED10	1.79314	0.84249	0.000361873	0.00901899	up-regulated
CNRIP1	0.361184	-1.46919	0.000462492	0.00985258	down-regulated
F13B	2.40663	1.26702	0.000464474	0.00985258	up-regulated
FGG	2.14447	1.10062	0.000500191	0.00985258	up-regulated
COL4A2	0.499971	-1.00008	0.000551525	0.00985258	down-regulated
BLVRA	0.402034	-1.31461	0.000551804	0.00985258	down-regulated
ESD	0.358457	-1.48013	0.000593724	0.00985258	down-regulated
LANCL1	0.470685	-1.08717	0.000638577	0.00985258	down-regulated
PGM2L1	0.603876	-0.727675	0.000638593	0.00985258	down-regulated
PLAUR	2.22451	1.15349	0.000670171	0.00986979	up-regulated
RAB7A	1.57873	0.658763	0.000703333	0.00990782	up-regulated
C3	1.73175	0.792229	0.000774129	0.0104507	up-regulated
GAS6	0.42409	-1.23756	0.000811957	0.010523	down-regulated
SORD	0.592026	-0.756267	0.000851454	0.0106104	down-regulated
IL8	4.43342	2.14842	0.000901647	0.0108198	up-regulated
NARS2	0.476843	-1.06841	0.00108858	0.0125964	down-regulated
SOD2	2.67496	1.41952	0.00118232	0.0132093	up-regulated
KEL	0.653296	-0.61419	0.00126659	0.0136792	down-regulated
ECM1	1.77056	0.824202	0.00142113	0.0142613	up-regulated
RAN	0.532618	-0.908827	0.00145392	0.0142613	down-regulated
HPGDS	0.377597	-1.40508	0.00152047	0.0142613	down-regulated
ACP1	0.482863	-1.05031	0.0015562	0.0142613	down-regulated
RIC8A	0.58724	-0.767978	0.00159182	0.0142613	down-regulated
HAGH	0.327826	-1.609	0.00162289	0.0142613	down-regulated
CP	1.66325	0.734007	0.00162861	0.0142613	up-regulated
GLUL	4.14607	2.05174	0.00186287	0.0149965	up-regulated
NR2C2AP	0.270459	-1.88652	0.00193043	0.0149965	down-regulated
FN3KRP	0.307248	-1.70252	0.0019485	0.0149965	down-regulated
S100A9	1.7549	0.811388	0.00199249	0.0149965	up-regulated
HBM	0.361942	-1.46617	0.00203719	0.0149965	down-regulated
FCRL5	0.25638	-1.96365	0.00205641	0.0149965	down-regulated
NUDCD2	0.635445	-0.65416	0.00207589	0.0149965	down-regulated
CLNS1A	0.567803	-0.816538	0.00208284	0.0149965	down-regulated
CTNNBL1	0.620571	-0.688331	0.0022255	0.0151315	down-regulated
RNASE1	0.260536	-1.94045	0.00230444	0.0151315	down-regulated
APOBR	3.66965	1.87564	0.00242795	0.0151315	up-regulated
FBXO7	0.304096	-1.7174	0.00242911	0.0151315	down-regulated
BROX	0.35563	-1.49155	0.00247257	0.0151315	down-regulated
VBP1	0.48064	-1.05697	0.00248304	0.0151315	down-regulated
POSTN	0.504581	-0.986841	0.00248333	0.0151315	down-regulated
PLA1A	0.439895	-1.18477	0.00270451	0.0151315	down-regulated
PRPS1	0.400636	-1.31963	0.00270893	0.0151315	down-regulated
PGP	0.436304	-1.19659	0.00273395	0.0151315	down-regulated
HSPA9	1.90398	0.929021	0.00276818	0.0151315	up-regulated
CCDC80	0.149018	-2.74644	0.00289019	0.0151315	down-regulated
LUM	0.414717	-1.2698	0.00295311	0.0151315	down-regulated
ALDH1A1	0.649912	-0.621684	0.00298494	0.0151315	down-regulated
CMBL	0.505303	-0.984779	0.00301228	0.0151315	down-regulated
PLA2G2A	0.318906	-1.6488	0.00301606	0.0151315	down-regulated
VDAC3	1.77351	0.826605	0.00301721	0.0151315	up-regulated
INHBA	0.449224	-1.15449	0.00304771	0.0151315	down-regulated
SERPINE2	0.336535	-1.57117	0.00308141	0.0151315	down-regulated
SOD3	0.380181	-1.39524	0.00308141	0.0151315	down-regulated
CNN1	0.184404	-2.43906	0.00308234	0.0151315	down-regulated
SELENBP1	0.497982	-1.00583	0.00314918	0.0152289	down-regulated
BLVRB	0.318098	-1.65246	0.00335718	0.015996	down-regulated
ACAT2	0.557685	-0.842478	0.0035026	0.0162982	down-regulated
NAE1	0.604746	-0.725599	0.00352122	0.0162982	down-regulated
TSC2	0.620794	-0.687814	0.00375976	0.0171572	down-regulated
RETN	3.40135	1.76611	0.00389183	0.0172028	up-regulated
PAFAH1B3	0.318184	-1.65207	0.00397172	0.0172028	down-regulated
C1QTNF5	0.306799	-1.70463	0.00405413	0.0172028	down-regulated
NIPSNAP3A	1.58757	0.666819	0.0040582	0.0172028	up-regulated
PCMT1	0.579179	-0.787919	0.0040582	0.0172028	down-regulated
ADAMTS15	0.488667	-1.03308	0.00414379	0.0172028	down-regulated
CRP	10.9076	3.44726	0.0042307	0.0172028	up-regulated
ASPN	0.40231	-1.31362	0.00423093	0.0172028	down-regulated
CUL3	0.559745	-0.837158	0.00431721	0.0172028	down-regulated
TMOD3	1.8061	0.852881	0.00431988	0.0172028	up-regulated
PGLYRP2	0.498003	-1.00577	0.00459677	0.0172028	down-regulated
TAGLN	0.374796	-1.41582	0.00459677	0.0172028	down-regulated
IGFBP7	0.142689	-2.80905	0.004688	0.0172028	down-regulated
ITGB2	1.97531	0.982077	0.00469258	0.0172028	up-regulated
HUWE1	0.662616	-0.593755	0.00473415	0.0172028	down-regulated
MPO	6.08613	2.60553	0.00479019	0.0172028	up-regulated
HPX	1.6727	0.742177	0.00479019	0.0172028	up-regulated
TNXB	0.388896	-1.36254	0.0048396	0.0172028	down-regulated
ISLR	0.6715	-0.574541	0.00488795	0.0172028	down-regulated
DCXR	0.547987	-0.867786	0.0048893	0.0172028	down-regulated
EPB42	0.366494	-1.44814	0.0049392	0.0172028	down-regulated
CFL2	0.419376	-1.25369	0.00499094	0.0172028	down-regulated
PLTP	0.412285	-1.27828	0.00499094	0.0172028	down-regulated
CTPS1	0.435446	-1.19943	0.00515903	0.017595	down-regulated
GGACT	0.465401	-1.10345	0.00551872	0.0186257	down-regulated
GC	1.60722	0.684566	0.00563967	0.0188377	up-regulated
MCMBP	0.517037	-0.95166	0.00573361	0.018956	down-regulated
H1FX	0.348906	-1.51909	0.00586679	0.0192004	down-regulated
CBR1	0.564106	-0.825961	0.00636353	0.0206178	down-regulated
COL1A2	0.255887	-1.96642	0.00649156	0.0206216	down-regulated
ME2	1.9005	0.926383	0.00649198	0.0206216	up-regulated
DKK3	0.436812	-1.19492	0.00657402	0.0206794	down-regulated
NCF2	2.03242	1.0232	0.00675592	0.0210141	up-regulated
NRBP1	0.62995	-0.66669	0.00681014	0.0210141	down-regulated
ABHD14B	0.555525	-0.848077	0.00689104	0.0210632	down-regulated
ATP2C1	0.272753	-1.87434	0.00716333	0.0215091	down-regulated
ACACA	0.460378	-1.11911	0.00716971	0.0215091	down-regulated
SBDS	0.681948	-0.552267	0.00745798	0.0219685	down-regulated
THBS2	0.294607	-1.76314	0.00745845	0.0219685	down-regulated
PLXNC1	0.415561	-1.26687	0.00759979	0.0220013	down-regulated
ITGB5	0.543635	-0.87929	0.00760539	0.0220013	down-regulated
WIPI2	0.317296	-1.6561	0.00775601	0.0222385	down-regulated
PSMG1	0.368518	-1.44019	0.00790389	0.0222864	down-regulated
DEGS1	0.66671	-0.58487	0.00791028	0.0222864	down-regulated
SFRP2	0.450327	-1.15096	0.00821062	0.0225861	down-regulated
THUMPD1	0.333786	-1.583	0.00822315	0.0225861	down-regulated
C6	2.19799	1.13618	0.00822581	0.0225861	up-regulated
HLA-C	2.12883	1.09006	0.00871944	0.0237403	up-regulated
LONP1	2.8889	1.53052	0.00888977	0.0239256	up-regulated
EFEMP2	0.682665	-0.55075	0.00906293	0.0239256	down-regulated
MAN1A2	0.630311	-0.665863	0.00915071	0.0239256	down-regulated
P4HB	1.86511	0.899258	0.00923938	0.0239256	up-regulated
ARIH2	0.450741	-1.14963	0.00936769	0.0239256	down-regulated
OGN	0.266011	-1.91044	0.00941874	0.0239256	down-regulated
CD44	2.17525	1.12118	0.00941874	0.0239256	up-regulated
CD109	0.563181	-0.82833	0.00950633	0.0239256	down-regulated
MTMR3	0.423318	-1.24019	0.00950802	0.0239256	down-regulated
ABCB6	0.466032	-1.1015	0.00957756	0.0239256	down-regulated
GPS1	0.349111	-1.51824	0.00959978	0.0239256	down-regulated
DUSP23	0.512752	-0.963666	0.00978623	0.0241201	down-regulated
ANXA3	3.27143	1.70992	0.00997546	0.0241201	up-regulated
TXN	1.59934	0.677475	0.0099756	0.0241201	up-regulated
GCA	3.36586	1.75097	0.0099756	0.0241201	up-regulated
USP4	0.260813	-1.93891	0.0101661	0.0243988	down-regulated
PTPN6	1.76885	0.822813	0.010363	0.024508	up-regulated
LRG1	1.64656	0.719459	0.010363	0.024508	up-regulated
VCAM1	0.286593	-1.80293	0.0104489	0.0245323	down-regulated
PKLR	0.539305	-0.890828	0.0105616	0.0246184	down-regulated
LCP1	1.6782	0.746914	0.0107636	0.0249101	up-regulated
APOL1	0.588929	-0.763835	0.0110676	0.0254319	down-regulated
FETUB	2.22394	1.15312	0.0111691	0.0254844	up-regulated
BCS1L	0.31499	-1.66662	0.0113848	0.0256282	down-regulated
PLXDC2	0.342226	-1.54698	0.0113903	0.0256282	down-regulated
MMRN2	0.497223	-1.00804	0.0116064	0.0259342	down-regulated
GSPT2	0.69338	-0.528281	0.0118245	0.0262408	down-regulated
MASP1	2.24957	1.16965	0.0120495	0.0265582	up-regulated
CD99	0.336125	-1.57293	0.0122509	0.0268196	down-regulated
SQRDL	1.95877	0.969945	0.0123914	0.0269451	up-regulated
MRPS30	0.341113	-1.55168	0.0127323	0.0273276	down-regulated
PCOLCE2	0.331036	-1.59494	0.012736	0.0273276	down-regulated
ASAP2	0.46941	-1.09108	0.0130951	0.0279132	down-regulated
LAMB2	0.398015	-1.3291	0.0134691	0.0285228	down-regulated
ORM1	1.7941	0.843263	0.0137204	0.0285425	up-regulated
SYNPO2	0.285594	-1.80796	0.0139743	0.0285425	down-regulated
RHOG	2.98775	1.57906	0.0139749	0.0285425	up-regulated
CARM1	0.526827	-0.924599	0.0139751	0.0285425	down-regulated
PIGT	0.552038	-0.85716	0.0142271	0.0285425	down-regulated
CRYZ	0.510574	-0.969808	0.0142301	0.0285425	down-regulated
HBG1	0.445235	-1.16736	0.014234	0.0285425	down-regulated
MGP	0.643109	-0.636866	0.0144961	0.0285425	down-regulated
MZB1	0.102633	-3.28443	0.014497	0.0285425	down-regulated
LTF	3.35611	1.74679	0.0147644	0.0285425	up-regulated
PROS1	1.52936	0.612932	0.0147644	0.0285425	up-regulated
ITGAL	0.462659	-1.11198	0.0150353	0.0285425	down-regulated
UQCRC2	1.77486	0.827705	0.0150353	0.0285425	up-regulated
VPS26A	1.99184	0.994105	0.0150361	0.0285425	up-regulated
HBS1L	0.41075	-1.28367	0.0152388	0.0285425	down-regulated
MICU2	0.698734	-0.517185	0.0153119	0.0285425	down-regulated
NDUFS3	1.54156	0.624388	0.0153122	0.0285425	up-regulated
AK2	2.04348	1.03103	0.0153122	0.0285425	up-regulated
NCF4	1.9523	0.965176	0.0153122	0.0285425	up-regulated
MTX2	0.62898	-0.668915	0.0154784	0.0285425	down-regulated
CLEC11A	0.312426	-1.67841	0.0155755	0.0285425	down-regulated
FNDC1	0.504323	-0.98758	0.0155878	0.0285425	down-regulated
YOD1	0.332385	-1.58907	0.0155906	0.0285425	down-regulated
COL6A2	0.67763	-0.561431	0.0155927	0.0285425	down-regulated
LPP	0.440414	-1.18307	0.0158736	0.0288935	down-regulated
ATP5B	1.68335	0.751333	0.0161674	0.0292638	up-regulated
TOR1AIP1	2.63311	1.39677	0.0164497	0.0296095	up-regulated
VASP	1.68209	0.750253	0.0167603	0.0298375	up-regulated
ATP6V1B2	1.61002	0.68708	0.0167606	0.0298375	up-regulated
PRELP	0.397852	-1.3297	0.0170643	0.0298855	down-regulated
CRYAB	0.424846	-1.23499	0.0170643	0.0298855	down-regulated
S100A8	6.36297	2.6697	0.0170643	0.0298855	up-regulated
USP14	0.464197	-1.10719	0.0176862	0.0308082	down-regulated
SERPINA4	0.503187	-0.990833	0.0180045	0.0310902	down-regulated
DAK	0.664656	-0.589321	0.0181608	0.0310902	down-regulated
MAPKAPK3	0.327244	-1.61156	0.0183196	0.0310902	down-regulated
BASP1	2.56501	1.35896	0.0183276	0.0310902	up-regulated
CD163L1	0.558228	-0.841075	0.0183279	0.0310902	down-regulated
YAP1	1.65979	0.730999	0.0186561	0.0313194	up-regulated
PRDX6	0.419635	-1.25279	0.0186563	0.0313194	down-regulated
ADSL	0.633662	-0.658216	0.0188222	0.0314092	down-regulated
PSMF1	0.51076	-0.969283	0.0189037	0.0314092	down-regulated
UBE2O	0.384907	-1.37742	0.0193236	0.0319431	down-regulated
EPHX2	0.668137	-0.581785	0.0199518	0.0327633	down-regulated
CSTB	1.88416	0.913922	0.020022	0.0327633	up-regulated
CSRP1	0.23695	-2.07734	0.0203768	0.0331763	down-regulated
FAHD1	0.415668	-1.2665	0.0209303	0.0339071	down-regulated
A1BG	1.51786	0.602038	0.0211028	0.0340165	up-regulated
MMRN1	1.68934	0.756458	0.0212876	0.0341444	up-regulated
ERP44	1.74467	0.802956	0.0218513	0.034705	up-regulated
MMP9	1.53715	0.620257	0.0218513	0.034705	up-regulated
C8G	2.24739	1.16825	0.0222341	0.0349702	up-regulated
LCN2	1.95056	0.963887	0.0222341	0.0349702	up-regulated
DNPH1	0.617321	-0.695908	0.022384	0.0350358	down-regulated
LRRFIP2	0.563889	-0.826516	0.0226225	0.0352389	down-regulated
SPARCL1	0.609236	-0.714926	0.0228166	0.0353441	down-regulated
PPP1R14A	0.497478	-1.0073	0.0230119	0.0353441	down-regulated
IGLL5	2.76124	1.46532	0.0230173	0.0353441	up-regulated
DSTN	0.47	-1.08927	0.0234175	0.035789	down-regulated
SPG21	0.640202	-0.6434	0.0242367	0.036867	down-regulated
EIF2B5	0.411604	-1.28067	0.0246501	0.0371556	down-regulated
MFGE8	0.460731	-1.118	0.0246558	0.0371556	down-regulated
PPME1	0.59613	-0.746302	0.0250751	0.037447	down-regulated
RAPH1	0.599325	-0.738589	0.0250802	0.037447	down-regulated
NADSYN1	0.407327	-1.29574	0.0254484	0.0375725	down-regulated
COL1A1	0.0857467	-3.54378	0.0255116	0.0375725	down-regulated
ACSL1	1.71293	0.776465	0.0255122	0.0375725	up-regulated
NMI	0.267721	-1.9012	0.0257297	0.0376946	down-regulated
MSH2	1.58633	0.66569	0.0259333	0.0376946	up-regulated
TSG101	0.556212	-0.846294	0.0259442	0.0376946	down-regulated
AKR1E2	0.604024	-0.727323	0.0263913	0.0381732	down-regulated
DCN	0.375138	-1.41451	0.0268452	0.038486	down-regulated
TIMM8A	0.582385	-0.779954	0.0268452	0.038486	down-regulated
MASP2	1.92451	0.944494	0.0272965	0.0387942	up-regulated
ATP6V1E1	2.27692	1.18708	0.0272996	0.0387942	up-regulated
COL4A1	0.532553	-0.909002	0.0275268	0.0389463	down-regulated
DDI2	0.36327	-1.46089	0.0277496	0.0390907	down-regulated
M6PR	2.04044	1.02888	0.0279755	0.0390985	up-regulated
PRUNE	0.13607	-2.87758	0.0282309	0.0390985	down-regulated
PPBP	1.98274	0.987492	0.0282347	0.0390985	up-regulated
KPNB1	1.5879	0.667121	0.0282378	0.0390985	up-regulated
DOCK7	0.687705	-0.540137	0.0284683	0.03925	down-regulated
LARS	4.77591	2.25578	0.0287156	0.0394232	up-regulated
PFKFB2	0.496769	-1.00935	0.0296858	0.0404214	down-regulated
THBS1	0.567506	-0.817292	0.0296922	0.0404214	down-regulated
PHPT1	0.626512	-0.674585	0.0301847	0.0409198	down-regulated
DPM1	6.23229	2.63976	0.0306788	0.0414164	up-regulated
VPS25	0.689161	-0.537086	0.0312093	0.0416234	down-regulated
NAGA	0.447918	-1.15869	0.0312103	0.0416234	down-regulated
CYP20A1	0.597137	-0.743865	0.0314668	0.0416234	down-regulated
RNASEL	0.219291	-2.18908	0.0314681	0.0416234	down-regulated
MCTS1	0.446885	-1.16203	0.0317125	0.0416234	down-regulated
CS	1.69248	0.759138	0.0317314	0.0416234	up-regulated
BGN	0.448819	-1.1558	0.0317314	0.0416234	down-regulated
TIMP2	0.391207	-1.354	0.032231	0.0418084	down-regulated
PSMB4	0.652724	-0.615456	0.0322527	0.0418084	down-regulated
ERGIC1	2.36731	1.24325	0.0322596	0.0418084	up-regulated
S100A10	2.00321	1.00231	0.0327952	0.0421653	up-regulated
TIMP3	0.458783	-1.12412	0.0327952	0.0421653	down-regulated
ATG5	0.430964	-1.21436	0.0338694	0.0425589	down-regulated
RAPGEF6	0.219951	-2.18475	0.0338859	0.0425589	down-regulated
FHL1	0.35777	-1.4829	0.0338881	0.0425589	down-regulated
COMP	0.289617	-1.78778	0.0338881	0.0425589	down-regulated
MFAP4	0.570132	-0.810633	0.0338895	0.0425589	down-regulated
CKAP4	1.90767	0.931809	0.0338895	0.0425589	up-regulated
C5	1.50086	0.585791	0.0344482	0.0429443	up-regulated
SNAP29	0.631523	-0.663094	0.0347001	0.0429443	down-regulated
ZG16	0.409858	-1.2868	0.0347101	0.0429443	down-regulated
FAM129B	2.16511	1.11444	0.0347266	0.0429443	up-regulated
NHLRC2	0.501635	-0.995291	0.0349554	0.0429727	down-regulated
PLBD1	2.08747	1.06175	0.0350148	0.0429727	up-regulated
SERPINB1	1.60401	0.681687	0.0353007	0.04316	up-regulated
TERF2IP	0.537224	-0.896405	0.0355457	0.043187	down-regulated
TNFAIP6	3.86679	1.95114	0.0355893	0.043187	up-regulated
VPS33B	0.605698	-0.723329	0.0364528	0.0439216	down-regulated
GAPVD1	0.591124	-0.758468	0.0364657	0.0439216	down-regulated
ACOT8	0.205546	-2.28246	0.0373403	0.0448083	down-regulated
LXN	1.63946	0.71322	0.0379646	0.0452253	up-regulated
FMOD	0.365328	-1.45274	0.0379669	0.0452253	down-regulated
UBA3	0.689571	-0.536229	0.0385379	0.0454588	down-regulated
POFUT1	0.421889	-1.24506	0.0385824	0.0454588	down-regulated
TGFBI	0.58771	-0.766824	0.0385839	0.0454588	down-regulated
EML1	0.598204	-0.741291	0.0392063	0.0458604	down-regulated
ITIH3	1.69464	0.760977	0.0392078	0.0458604	up-regulated
CAPZB	1.55836	0.640033	0.0398403	0.0464326	up-regulated
SORBS2	0.240101	-2.05829	0.0404736	0.0470016	down-regulated
SERBP1	0.339823	-1.55715	0.0407393	0.0471412	down-regulated
ENPP2	0.682433	-0.551242	0.0410654	0.0472573	down-regulated
APCS	0.266592	-1.9073	0.0411313	0.0472573	down-regulated
LAMA5	0.30078	-1.73322	0.0413448	0.0473346	down-regulated
INTS3	0.398132	-1.32868	0.041786	0.0473421	down-regulated
PPP5C	0.608656	-0.716301	0.0417896	0.0473421	down-regulated
CLEC3B	0.379123	-1.39926	0.0417896	0.0473421	down-regulated
ACADS	0.661934	-0.595242	0.0421142	0.047374	down-regulated
BMP2K	1.62098	0.69687	0.0424087	0.047374	up-regulated
GMIP	0.565793	-0.821653	0.0424494	0.047374	down-regulated
KRT1	1.88173	0.912062	0.0424576	0.047374	up-regulated
ADH4	0.298453	-1.74443	0.0431259	0.047374	down-regulated
RNF123	0.350253	-1.51353	0.0431259	0.047374	down-regulated
TANGO2	0.343485	-1.54168	0.0431338	0.047374	down-regulated
HBQ1	0.202637	-2.30303	0.0431338	0.047374	down-regulated
TMOD1	0.548671	-0.865987	0.0431338	0.047374	down-regulated
NUDT18	0.286666	-1.80256	0.0434713	0.0475835	down-regulated
RAB8A	0.611262	-0.710136	0.0438182	0.0478016	down-regulated
CRTAC1	0.623161	-0.682324	0.0441657	0.0480191	down-regulated
RIPK1	0.347725	-1.52398	0.0445138	0.0480759	down-regulated
GYPA	0.620277	-0.689015	0.0445147	0.0480759	down-regulated
STARD5	0.581072	-0.783212	0.0451488	0.0481937	down-regulated
ICAM1	2.07928	1.05608	0.0452188	0.0481937	up-regulated
COPE	1.5264	0.61013	0.0452188	0.0481937	up-regulated
LYVE1	0.646916	-0.628349	0.0452188	0.0481937	down-regulated
DMTN	0.469404	-1.0911	0.0455701	0.0482548	down-regulated
ATP5O	1.50007	0.585026	0.0455739	0.0482548	up-regulated
ARFGAP3	0.630395	-0.665671	0.0458616	0.0483184	down-regulated
PTX3	1.5355	0.618706	0.0459323	0.0483184	up-regulated
AZU1	1.80365	0.850917	0.0466552	0.0484497	up-regulated
NUTF2	0.560271	-0.835804	0.0466552	0.0484497	down-regulated
PTBP1	0.635908	-0.653111	0.0466552	0.0484497	down-regulated
ELMOD2	0.534403	-0.904	0.0466552	0.0484497	down-regulated
HINT1	0.670539	-0.576607	0.0470199	0.0485856	down-regulated
HSPB6	0.366861	-1.4467	0.0473353	0.0485856	down-regulated
RANBP1	0.563327	-0.827954	0.047351	0.0485856	down-regulated
GPLD1	0.368004	-1.44221	0.047386	0.0485856	down-regulated
AEBP1	0.579481	-0.787168	0.0477484	0.0488028	down-regulated
LTBP2	0.455612	-1.13412	0.0481277	0.0490358	down-regulated
HLA-B	1.88348	0.9134	0.0488818	0.0496435	up-regulated
FHL3	0.574427	-0.799805	0.0496278	0.0496435	down-regulated
PSMD10	0.633208	-0.659248	0.0496345	0.0496435	down-regulated
TMF1	0.674081	-0.569005	0.0496417	0.0496435	down-regulated
IGFBP5	0.335237	-1.57675	0.0496431	0.0496435	down-regulated
C7	1.51266	0.597085	0.0496435	0.0496435	up-regulated

## Sheet: Figure 6J
Protiens positively correlated with MPO	Cor	Pvalue	FDR			Upregulated in Streptococcus & S. aureus								Overlap_26
LTF	0.912886	8.78548e-46	1.62351e-42			Proteins upregulated in Streptococcus & S. aureus	FC (Streptococcus & S. aureus / CoNS & C. burnetii)	log2FC (Streptococcus & S. aureus / CoNS & C. burnetii)	Pvalue	FDR	Group			MPO
AZU1	0.875523	1.718e-37	2.11789e-34			FGA	2.11124	1.07809	0.000150176	0.00797828	up-regulated			LTF
ANXA3	0.871007	1.12842e-36	1.04356e-33			PGLYRP1	3.76101	1.91112	0.000154197	0.00797828	up-regulated			AZU1
PRTN3	0.847692	6.81002e-33	5.03123e-30			NAMPT	2.13391	1.0935	0.000211391	0.00797828	up-regulated			ANXA3
S100A9	0.837134	2.19996e-31	1.35447e-28			ANPEP	2.34522	1.22972	0.000211391	0.00797828	up-regulated			S100A9
GCA	0.816752	9.384e-29	4.94996e-26			FGL1	2.61948	1.38928	0.000273682	0.00797828	up-regulated			GCA
MMP9	0.800726	6.61645e-27	2.9552e-24			FGB	1.84227	0.881481	0.000295492	0.00797828	up-regulated			MMP9
MNDA	0.800392	7.19976e-27	2.9552e-24			TMED10	1.79314	0.84249	0.000361873	0.00901899	up-regulated			LCN2
ITGAM	0.784743	3.18797e-25	1.17839e-22			F13B	2.40663	1.26702	0.000464474	0.00985258	up-regulated			S100A8
LCN2	0.750178	4.97401e-22	1.66902e-19			FGG	2.14447	1.10062	0.000500191	0.00985258	up-regulated			ITGB2
S100A8	0.744693	1.43091e-21	4.40202e-19			PLAUR	2.22451	1.15349	0.000670171	0.00986979	up-regulated			PLBD1
G6PD	0.738168	4.8604e-21	1.38099e-18			RAB7A	1.57873	0.658763	0.000703333	0.00990782	up-regulated			NCF4
STOM	0.735067	8.58099e-21	2.26389e-18			C3	1.73175	0.792229	0.000774129	0.0104507	up-regulated			SERPINB1
ITGB2	0.733986	1.0442e-20	2.56117e-18			IL8	4.43342	2.14842	0.000901647	0.0108198	up-regulated			NCF2
PLBD1	0.724193	5.92261e-20	1.36678e-17			SOD2	2.67496	1.41952	0.00118232	0.0132093	up-regulated			PTPN6
HK3	0.710058	6.38533e-19	1.38851e-16			ECM1	1.77056	0.824202	0.00142113	0.0142613	up-regulated			ACSL1
CTSG	0.709398	7.11072e-19	1.45913e-16			CP	1.66325	0.734007	0.00162861	0.0142613	up-regulated			RAB7A
PYGL	0.707409	9.81435e-19	1.90727e-16			GLUL	4.14607	2.05174	0.00186287	0.0149965	up-regulated			LCP1
PTPRJ	0.703665	1.78739e-18	3.30613e-16			S100A9	1.7549	0.811388	0.00199249	0.0149965	up-regulated			RETN
PTPRC	0.699416	3.49015e-18	6.13908e-16			APOBR	3.66965	1.87564	0.00242795	0.0151315	up-regulated			RHOG
DYSF	0.680444	6.0357e-17	1.01417e-14			HSPA9	1.90398	0.929021	0.00276818	0.0151315	up-regulated			PGLYRP1
FLOT2	0.679807	6.61695e-17	1.06323e-14			VDAC3	1.77351	0.826605	0.00301721	0.0151315	up-regulated			KPNB1
RAB27A	0.67699	9.91168e-17	1.52531e-14			RETN	3.40135	1.76611	0.00389183	0.0172028	up-regulated			NAMPT
ALOX5	0.67365	1.59128e-16	2.34938e-14			NIPSNAP3A	1.58757	0.666819	0.0040582	0.0172028	up-regulated			CS
NCF4	0.667837	3.57448e-16	5.07215e-14			CRP	10.9076	3.44726	0.0042307	0.0172028	up-regulated			M6PR
MAPK14	0.655754	1.78e-15	2.4353e-13			TMOD3	1.8061	0.852881	0.00431988	0.0172028	up-regulated			VDAC3
MYH9	0.654162	2.22e-15	2.92881e-13			ITGB2	1.97531	0.982077	0.00469258	0.0172028	up-regulated
SERPINB1	0.653035	2.66e-15	3.38829e-13			MPO	6.08613	2.60553	0.00479019	0.0172028	up-regulated
PADI4	0.647725	5.11e-15	6.29211e-13			HPX	1.6727	0.742177	0.00479019	0.0172028	up-regulated
RAB31	0.646003	6.44e-15	7.67399e-13			GC	1.60722	0.684566	0.00563967	0.0188377	up-regulated
LTA4H	0.645396	6.88e-15	7.9421e-13			ME2	1.9005	0.926383	0.00649198	0.0206216	up-regulated
RAB8B	0.645211	7.11e-15	7.95889e-13			NCF2	2.03242	1.0232	0.00675592	0.0210141	up-regulated
APMAP	0.644504	7.77e-15	8.43287e-13			C6	2.19799	1.13618	0.00822581	0.0225861	up-regulated
CYBB	0.644401	7.99e-15	8.43287e-13			HLA-C	2.12883	1.09006	0.00871944	0.0237403	up-regulated
SLC2A3	0.643967	8.22e-15	8.43463e-13			LONP1	2.8889	1.53052	0.00888977	0.0239256	up-regulated
GYS1	0.643447	8.88e-15	8.8656e-13			P4HB	1.86511	0.899258	0.00923938	0.0239256	up-regulated
RAB32	0.642896	9.33e-15	9.06974e-13			CD44	2.17525	1.12118	0.00941874	0.0239256	up-regulated
ARHGEF1	0.64271	9.77e-15	9.25394e-13			ANXA3	3.27143	1.70992	0.00997546	0.0241201	up-regulated
PADI2	0.634735	2.58e-14	2.38263e-12			TXN	1.59934	0.677475	0.0099756	0.0241201	up-regulated
CPNE2	0.633561	2.98e-14	2.68491e-12			GCA	3.36586	1.75097	0.0099756	0.0241201	up-regulated
GMFG	0.630475	4.33e-14	3.80834e-12			PTPN6	1.76885	0.822813	0.010363	0.024508	up-regulated
ARAP1	0.630105	4.53e-14	3.89159e-12			LRG1	1.64656	0.719459	0.010363	0.024508	up-regulated
RAB24	0.626627	6.84e-14	5.74249e-12			LCP1	1.6782	0.746914	0.0107636	0.0249101	up-regulated
CLIC1	0.621534	1.24e-13	1.0038e-11			FETUB	2.22394	1.15312	0.0111691	0.0254844	up-regulated
RAB11B	0.621495	1.25e-13	1.0038e-11			MASP1	2.24957	1.16965	0.0120495	0.0265582	up-regulated
NCF2	0.618141	1.84e-13	1.44616e-11			SQRDL	1.95877	0.969945	0.0123914	0.0269451	up-regulated
ARPC3	0.617194	2.05e-13	1.57765e-11			ORM1	1.7941	0.843263	0.0137204	0.0285425	up-regulated
ARPC4	0.616934	2.11e-13	1.59068e-11			RHOG	2.98775	1.57906	0.0139749	0.0285425	up-regulated
MMP8	0.616369	2.25e-13	1.6623e-11			LTF	3.35611	1.74679	0.0147644	0.0285425	up-regulated
TCIRG1	0.613154	3.24e-13	2.34678e-11			PROS1	1.52936	0.612932	0.0147644	0.0285425	up-regulated
CDA	0.611893	3.73e-13	2.64973e-11			UQCRC2	1.77486	0.827705	0.0150353	0.0285425	up-regulated
RNASE3	0.609216	5.03e-13	3.50582e-11			VPS26A	1.99184	0.994105	0.0150361	0.0285425	up-regulated
NCF1	0.60266	1.03e-12	7.04596e-11			NDUFS3	1.54156	0.624388	0.0153122	0.0285425	up-regulated
CORO1A	0.602367	1.07e-12	7.12414e-11			AK2	2.04348	1.03103	0.0153122	0.0285425	up-regulated
UNC13D	0.602226	1.08e-12	7.12414e-11			NCF4	1.9523	0.965176	0.0153122	0.0285425	up-regulated
QPCT	0.599356	1.48e-12	9.59144e-11			ATP5B	1.68335	0.751333	0.0161674	0.0292638	up-regulated
PTPN6	0.59914	1.51e-12	9.61714e-11			TOR1AIP1	2.63311	1.39677	0.0164497	0.0296095	up-regulated
ACTR2	0.592804	2.96e-12	1.85326e-10			VASP	1.68209	0.750253	0.0167603	0.0298375	up-regulated
APBB1IP	0.590811	3.64e-12	2.23457e-10			ATP6V1B2	1.61002	0.68708	0.0167606	0.0298375	up-regulated
PTPN12	0.590686	3.69e-12	2.23457e-10			S100A8	6.36297	2.6697	0.0170643	0.0298855	up-regulated
RAB18	0.588481	4.64e-12	2.76454e-10			BASP1	2.56501	1.35896	0.0183276	0.0310902	up-regulated
ACSL1	0.586404	5.74e-12	3.36564e-10			YAP1	1.65979	0.730999	0.0186561	0.0313194	up-regulated
PRKCD	0.586002	5.99e-12	3.45735e-10			CSTB	1.88416	0.913922	0.020022	0.0327633	up-regulated
PGD	0.585781	6.12e-12	3.47804e-10			A1BG	1.51786	0.602038	0.0211028	0.0340165	up-regulated
RAB7A	0.584629	6.89e-12	3.85631e-10			MMRN1	1.68934	0.756458	0.0212876	0.0341444	up-regulated
PKN1	0.584133	7.25e-12	3.99724e-10			ERP44	1.74467	0.802956	0.0218513	0.034705	up-regulated
OLFM4	0.583745	7.54e-12	4.09599e-10			MMP9	1.53715	0.620257	0.0218513	0.034705	up-regulated
C10orf54	0.582047	8.95e-12	4.79149e-10			C8G	2.24739	1.16825	0.0222341	0.0349702	up-regulated
HSD17B11	0.577791	1.37e-11	7.22969e-10			LCN2	1.95056	0.963887	0.0222341	0.0349702	up-regulated
LCP1	0.577409	1.43e-11	7.44003e-10			IGLL5	2.76124	1.46532	0.0230173	0.0353441	up-regulated
RAB2A	0.575862	1.66e-11	8.51672e-10			ACSL1	1.71293	0.776465	0.0255122	0.0375725	up-regulated
RAB14	0.573937	2.01e-11	1.01712e-09			MSH2	1.58633	0.66569	0.0259333	0.0376946	up-regulated
DIAPH1	0.571668	2.51e-11	1.25296e-09			MASP2	1.92451	0.944494	0.0272965	0.0387942	up-regulated
CPNE3	0.570496	2.81e-11	1.38402e-09			ATP6V1E1	2.27692	1.18708	0.0272996	0.0387942	up-regulated
RHOA	0.570078	2.93e-11	1.41044e-09			M6PR	2.04044	1.02888	0.0279755	0.0390985	up-regulated
ICAM3	0.570054	2.94e-11	1.41044e-09			PPBP	1.98274	0.987492	0.0282347	0.0390985	up-regulated
PNP	0.567829	3.64e-11	1.72387e-09			KPNB1	1.5879	0.667121	0.0282378	0.0390985	up-regulated
ATG3	0.565833	4.41e-11	2.06209e-09			LARS	4.77591	2.25578	0.0287156	0.0394232	up-regulated
FMNL1	0.565125	4.72e-11	2.17946e-09			DPM1	6.23229	2.63976	0.0306788	0.0414164	up-regulated
RETN	0.56431	5.1e-11	2.32585e-09			CS	1.69248	0.759138	0.0317314	0.0416234	up-regulated
DNAJC13	0.563593	5.46e-11	2.45966e-09			ERGIC1	2.36731	1.24325	0.0322596	0.0418084	up-regulated
VNN2	0.561111	6.91e-11	3.07537e-09			S100A10	2.00321	1.00231	0.0327952	0.0421653	up-regulated
MYO1F	0.560877	7.07e-11	3.10912e-09			CKAP4	1.90767	0.931809	0.0338895	0.0425589	up-regulated
LYN	0.558451	8.87e-11	3.8548e-09			C5	1.50086	0.585791	0.0344482	0.0429443	up-regulated
ACLY	0.558101	9.17e-11	3.93883e-09			FAM129B	2.16511	1.11444	0.0347266	0.0429443	up-regulated
EHD1	0.556751	1.04e-10	4.41582e-09			PLBD1	2.08747	1.06175	0.0350148	0.0429727	up-regulated
RAB21	0.554454	1.29e-10	5.41507e-09			SERPINB1	1.60401	0.681687	0.0353007	0.04316	up-regulated
TNFAIP8L2	0.553741	1.37e-10	5.68627e-09			TNFAIP6	3.86679	1.95114	0.0355893	0.043187	up-regulated
ARHGAP4	0.553435	1.41e-10	5.78727e-09			LXN	1.63946	0.71322	0.0379646	0.0452253	up-regulated
RHOG	0.552132	1.59e-10	6.45435e-09			ITIH3	1.69464	0.760977	0.0392078	0.0458604	up-regulated
STK4	0.548335	2.25e-10	9.03424e-09			CAPZB	1.55836	0.640033	0.0398403	0.0464326	up-regulated
PLCG2	0.547832	2.35e-10	9.235e-09			BMP2K	1.62098	0.69687	0.0424087	0.047374	up-regulated
SYK	0.545032	3.02e-10	1.1743e-08			KRT1	1.88173	0.912062	0.0424576	0.047374	up-regulated
AGL	0.535787	6.82e-10	2.62428e-08			ICAM1	2.07928	1.05608	0.0452188	0.0481937	up-regulated
RTN3	0.53328	8.47e-10	3.22559e-08			COPE	1.5264	0.61013	0.0452188	0.0481937	up-regulated
PGLYRP1	0.533098	8.6e-10	3.24167e-08			ATP5O	1.50007	0.585026	0.0455739	0.0482548	up-regulated
ACOX1	0.531578	9.8e-10	3.65669e-08			PTX3	1.5355	0.618706	0.0459323	0.0483184	up-regulated
MLEC	0.528278	1.3e-09	4.75465e-08			AZU1	1.80365	0.850917	0.0466552	0.0484497	up-regulated
HCK	0.526166	1.55e-09	5.61343e-08			HLA-B	1.88348	0.9134	0.0488818	0.0496435	up-regulated
KPNB1	0.526032	1.57e-09	5.63066e-08			C7	1.51266	0.597085	0.0496435	0.0496435	up-regulated
FGR	0.525003	1.71e-09	6.07379e-08
STIM1	0.524611	1.77e-09	6.22703e-08
GP1BB	0.521968	2.2e-09	7.52481e-08
PECAM1	0.521484	2.29e-09	7.76079e-08
NAMPT	0.51878	2.86e-09	9.6044e-08
ATP6V0D1	0.517099	3.28e-09	1.09156e-07
ACTR3	0.515821	3.64e-09	1.20055e-07
ADAM10	0.514451	4.07e-09	1.33049e-07
PRKDC	0.513856	4.27e-09	1.38363e-07
NAPRT1	0.513359	4.45e-09	1.42942e-07
CS	0.511686	5.09e-09	1.60705e-07
APAF1	0.511682	5.09e-09	1.60705e-07
GNAI2	0.510937	5.4e-09	1.69047e-07
ARHGAP25	0.509877	5.88e-09	1.82527e-07
M6PR	0.507446	7.13e-09	2.19485e-07
CANX	0.504948	8.68e-09	2.64991e-07
GPI	0.503701	9.57e-09	2.89767e-07
SAR1A	0.502853	1.02e-08	3.06332e-07
VDAC3	0.502565	1.05e-08	3.12798e-07
RAB1B	0.501618	1.13e-08	3.33938e-07
VPS35	0.501223	1.16e-08	3.37405e-07
ARHGAP9	0.501219	1.16e-08	3.37405e-07
BSG	0.50026	1.25e-08	3.60742e-07

## Sheet: Figure 6K
Pathway	Count	Pvalue	FDR	Genes
Neutrophil_degranulation	16	3.35584e-15	6.57745e-13	SERPINB1, GCA, ITGB2, RHOG, AZU1, RETN, MPO, MMP9, LCN2, PTPN6, PGLYRP1, S100A9, S100A8, KPNB1, RAB7A, LTF
Phagosome	6	1.81883e-05	0.000855528	NCF2, NCF4, ITGB2, M6PR, MPO, RAB7A
RHO_GTPases_Activate_NADPH_Oxidases	4	1.05621e-05	0.000712981	NCF2, NCF4, S100A9, S100A8
Neutrophil_extracellular_trap_formation	6	3.11708e-05	0.00126242	NCF2, NCF4, ITGB2, VDAC3, AZU1, MPO
Defense_response_to_bacterium	5	0.000233782	0.0367038	ANXA3, LCN2, MPO, S100A9, S100A8

[truncated: 2 more sheets: Figure 6L, Figure 6M]
