# Supplementary material for: Integrated plasma and vegetation proteomic characterization of infective endocarditis for early diagnosis and treatment
Source: Nat Commun. 2025 May 30;16:5052. doi: 10.1038/s41467-025-60184-8 (PMC12125238; doi:10.1038/s41467-025-60184-8)
Supplement: Supplementary file 6 — Source Data [file 41467_2025_60184_MOESM6_ESM.zip › Source Data/Supplementary_Figure6.xlsx]

## Sheet: Figure S6A
# Statistical distribution of pathogen types within the vegetation proteomic patient cohort (n = 139)				# Vegetation proteome
Pathogen_group	Pathogen_identified_by_mNGS			Pathogen_identified_by_mNGS	Streptococcus	Streptococcus	Streptococcus	Streptococcus	Streptococcus	Streptococcus	Streptococcus	Streptococcus	Streptococcus	Streptococcus	Streptococcus	Streptococcus	Streptococcus	Streptococcus	Streptococcus	Streptococcus	Streptococcus	Streptococcus	Streptococcus	Streptococcus	Streptococcus	Streptococcus	Streptococcus	Streptococcus	Streptococcus	Streptococcus	Streptococcus	Streptococcus	Streptococcus	Streptococcus	Streptococcus	Streptococcus	Streptococcus	Streptococcus	Streptococcus	Streptococcus	Streptococcus	Streptococcus	Streptococcus	Streptococcus	Streptococcus	Streptococcus	Streptococcus	Streptococcus	Streptococcus
Double_positive	Streptococcus			Pathogen_group	Double_positive	Single_positive	Double_positive	Single_positive	Double_positive	Single_positive	Double_positive	Double_positive	Single_positive	Double_positive	Single_positive	Double_positive	Single_positive	Single_positive	Double_positive	Double_positive	Double_positive	Single_positive	Single_positive	Double_positive	Double_positive	Single_positive	Double_positive	Single_positive	Double_positive	Double_positive	Double_positive	Double_positive	Single_positive	Double_positive	Single_positive	Double_positive	Double_positive	Double_positive	Single_positive	Single_positive	Single_positive	Single_positive	Double_positive	Double_positive	Double_positive	Double_positive	Double_positive	Double_positive	Double_positive
Double_positive	CoNS			Vegetation_detected_by_Echo	Yes	Yes	Yes	Yes	Yes	No	Yes	Yes	Yes	Yes	Yes	Yes	Yes	Yes	Yes	Yes	Yes	Yes	Yes	Yes	Yes	Yes	Yes	Yes	Yes	Yes	Yes	Yes	Yes	Yes	Yes	Yes	Yes	Yes	No	Yes	Yes	Yes	Yes	Yes	Yes	No	Yes	Yes	Yes
Double_positive	CoNS			Fever	No	No	Yes	No	No	Yes	No	Yes	Yes	No	Yes	Yes	Yes	Yes	Yes	No	Yes	No	No	Yes	Yes	Yes	Yes	Yes	Yes	Yes	No	Yes	Yes	Yes	Yes	Yes	Yes	Yes	No	Yes	No	No	Yes	No	Yes	Yes	Yes	No	Yes
Double_positive	Streptococcus			Abscess	Yes	Yes	No	No	No	Yes	No	No	No	No	No	No	No	No	No	No	Yes	No	Yes	No	No	No	Yes	No	No	No	No	No	No	Yes	No	Yes	No	No	No	Yes	Yes	No	No	No	No	Yes	Yes	No	No
Double_positive	Streptococcus			ICU_stay_group	Low (day < 7)	Low (day < 7)	Low (day < 7)	Low (day < 7)	Low (day < 7)	Low (day < 7)	Low (day < 7)	Low (day < 7)	Low (day < 7)	Low (day < 7)	Low (day < 7)	Low (day < 7)	NA	Low (day < 7)	Low (day < 7)	Low (day < 7)	Low (day < 7)	Low (day < 7)	Low (day < 7)	Low (day < 7)	Low (day < 7)	Low (day < 7)	Low (day < 7)	Low (day < 7)	Low (day < 7)	Low (day < 7)	Low (day < 7)	Low (day < 7)	Low (day < 7)	Low (day < 7)	Low (day < 7)	Low (day < 7)	Low (day < 7)	High (day >=7)	Low (day < 7)	Low (day < 7)	Low (day < 7)	Low (day < 7)	Low (day < 7)	Low (day < 7)	Low (day < 7)	Low (day < 7)	Low (day < 7)	Low (day < 7)	Low (day < 7)
Double_positive	Streptococcus			AVC	No	Yes	No	No	No	Yes	No	No	Yes	Yes	No	No	No	No	No	No	Yes	No	No	No	No	No	Yes	Yes	No	No	No	No	No	Yes	Yes	Yes	No	No	No	Yes	Yes	No	No	No	No	No	Yes	No	Yes
Double_positive	Streptococcus			Previous_hypertension	No	No	Yes	Yes	No	No	No	Yes	No	Yes	No	No	No	No	No	No	No	Yes	No	No	No	No	No	No	No	No	No	No	No	No	No	No	No	No	No	No	Yes	No	No	Yes	Yes	No	No	No	No
Double_positive	Streptococcus			LVEF_group	>=50%	>=50%	>=50%	>=50%	>=50%	>=50%	>=50%	>=50%	>=50%	>=50%	>=50%	>=50%	>=50%	>=50%	>=50%	>=50%	>=50%	>=50%	>=50%	>=50%	>=50%	>=50%	>=50%	[45,50)%	>=50%	>=50%	>=50%	>=50%	>=50%	>=50%	>=50%	>=50%	NA	<35%	>=50%	>=50%	>=50%	>=50%	>=50%	>=50%	>=50%	>=50%	>=50%	>=50%	NA
Double_positive	Others			NYHA_binary	class II, III	class IV	class IV	class IV	class II, III	class IV	class II, III	class II, III	class II, III	class IV	class II, III	class II, III	class IV	class II, III	class II, III	class II, III	class II, III	class IV	class II, III	class II, III	class II, III	class II, III	class II, III	class II, III	class II, III	class II, III	class II, III	class II, III	class II, III	class IV	class II, III	class II, III	class II, III	class IV	class IV	class IV	class II, III	class II, III	class II, III	class II, III	class II, III	class II, III	class II, III	class IV	class II, III
Double_positive	Streptococcus			BAV	No	Yes	No	No	No	Yes	No	No	Yes	No	No	No	No	No	No	No	Yes	No	No	No	No	No	Yes	Yes	No	No	No	No	No	Yes	Yes	Yes	No	No	No	Yes	Yes	No	No	No	No	No	Yes	No	No
Double_positive	S. aureus			ICAM1	3.6562	2.9439	0.9986	1.6351	2.1966	2.537	2.5833	3.9367	12.3117	4.1588	4.7808	14.3214	9.1025	5.7251	1.1938	1.4343	1.1447	0.9405	7.2682	1.8657	0.3429	8.5192	3.0827	4.3733	38.8109	22.2626	2.0341	7.0475	8.9075	3.1633	12.353	1.1211	0.1011	2.5511	1.5452	0.9591	6.4101	7.6844	20.0815	19.2219	2.2791	0.8968	4.6384	2.1471	2.2375
Double_positive	Streptococcus			C3	173.752	158	349.032	100.247	348.791	106.432	132.665	334.009	1110.54	189.295	82.0348	283.504	42.6173	107.431	803.625	576.386	220.593	285.31	49.0682	857.245	189.096	183.617	168.639	581.909	298.596	759.056	412.078	541.683	1192.88	405.3	905.3	210.066	149.641	147.149	404.612	75.5953	62.5094	334.068	327.927	528.061	60.256	185.926	866.633	26.1669	342.881
Double_positive	Streptococcus			SOD2	248.839	57.6972	13.9192	88.9995	364.449	94.3802	127.615	54.5255	20.2883	89.0332	11.0147	181.017	135.328	79.9068	55.7039	53.6125	69.7176	45.59	415.976	28.5929	41.1379	40.6501	80.9754	425.836	673.867	407.196	31.7896	96.1054	128.011	61.4893	115.988	16.5049	5.4481	157.976	10.7339	9.1027	35.5268	123.02	606.747	612.957	201.561	26.5013	112.365	105.993	61.0268
Double_positive	Streptococcus			HSPA9	15.1975	8.076	5.6468	4.6284	4.0584	1.2993	8.0315	24.1086	13.4568	22.1082	8.75104	34.5946	11.2122	13.1228	2.5382	4.8259	4.8153	27.5864	17.8593	0.5409	7.4046	3.861	27.1627	19.8906	35.9749	56.5539	9.6585	7.3895	3.0933	34.6752	12.5544	12.7373	17.4896	10.0895	2.9464	4.9325	4.4856	3.4109	13.9931	10.7969	27.8029	13.6301	11.3811	8.8597	4.232
Double_positive	Others			HPX	1380.56	1573.43	1647.69	248.644	691.189	245.18	879.833	639.322	110.984	883.158	12.5112	172.568	131.256	828.106	1231.66	1035.59	403.306	340.128	360.09	968.005	803.077	579.354	568.248	909.154	475.714	253.157	330.582	1777.89	1363.5	624.185	346.411	569.118	103.112	250.654	702.676	262.503	364.039	199.496	871.815	751.222	562.165	36.152	723.353	329.023	794.914
Double_positive	Others			CSTB	45.8577	60.5933	12.385	9.0106	33.0121	16.3631	5.9914	5.6997	21.3475	5.4261	5.7562	8.7929	0.0931	59.8683	13.3572	11.6924	1.7784	12.5814	3.3994	3.7582	18.0152	37.1562	12.6956	135.008	95.8443	109.826	17.9387	76.9095	21.1847	39.1697	21.5481	6.5615	11.5557	2.8108	54.5259	1.4941	0.8647	4.5067	8.4609	63.2745	71.6744	0.06202	32.5933	2.0705	2.4856
Double_positive	Streptococcus			TNFAIP6	0.3158	1.68262	0.34658	1.6016	2.9621	1.254	0.9002	1.17692	58.4446	0.0691	11.1148	5.6194	1.7354	5.0727	0.4964	2.1169	0.939	0.8075	0.7461	0.6067	4.0456	19.8308	7.8131	5.9773	14.1052	43.6264	2.0682	5.796	37.5117	4.3465	5.3816	1.3254	1.3526	2.5963	3.4835	0.1321	0.8192	5.4379	49.7249	53.967	4.1599	0.08292	13.346	0.496	3.7652
Double_positive	Streptococcus			S100A10	484.864	923.297	387.388	30.8696	49.5007	147.822	76.9998	363.94	688.068	732.959	27.2815	473.92	34.4987	481.49	1068.5	37.9967	4.2463	2087.25	95.5723	131.883	6.7897	179.705	425.918	603.59	1111.76	2193.67	192.249	591.708	189.189	509.407	416.196	306.69	1219.88	8.9425	155.061	16.2986	16.2953	433.126	86.3508	1101.09	693.213	141.083	46.737	650.562	30.2431
Double_positive	Streptococcus			C8G	17.562	118.881	47.1314	52.4058	234.421	43.0731	10.0793	67.003	677.067	48.0511	102.067	97.2739	36.3671	40.6649	50.4773	317.991	7.4098	48.1877	8.5117	176.337	99.3669	111.491	56.2736	129.411	301.46	831.88	314.018	747.677	1912.71	247.961	641.499	69.2395	52.564	77.747	315.693	19.5057	17.7502	124.734	74.8033	270.333	20.8956	33.1988	481.828	47.4429	31.9404
Double_positive	Others			LONP1	2.2469	0.2182	0.034	1.5683	1.2692	0.0326	2.2139	1.8992	5.2056	7.955	2.82958	0.8182	1.458	7.4945	0.0595	0.2635	0.5391	6.0499	4.118	0.48042	1.9211	9.9954	13.763	1.2139	2.1044	11.1695	0.4916	0.473	0.5931	8.5471	4.208	6.035	0.6019	1.3217	0.005	0.9991	1.2555	1.5392	12.4011	0.6504	3.338	0.1394	0.92842	0.4264	1.1627
Double_positive	CoNS			C6	13.5318	37.1135	15.9212	126.326	106.702	47.2476	16.0194	18.0457	449.615	21.1971	12.07	64.6014	18.1191	12.0316	35.5233	61.2478	13.716	14.6907	12.3147	113.095	62.8123	60.9257	29.3365	109.193	232.255	593.926	92.921	176.71	629.572	126.85	707.743	18.3188	69.1743	43.8004	367.815	11.815	16.361	49.3352	110.152	212.754	2.1574	8.1097	481.605	9.2748	57.301
Double_positive	Streptococcus			ACO1	1.6009	1.1492	0.0683	4.9738	2.132	0.1245	7.5496	3.3596	1.3909	7.1812	2.52508	2.0347	4.3002	4.7386	0.5432	1.6941	2.1065	3.4808	15.368	0.4882	0.4547	4.2405	3.1718	4.0703	5.3884	10.1282	3.3318	4.9455	1.457	8.0986	1.1923	1.8843	0.1024	2.3828	0.3818	0.0133	1.5357	6.6702	11.2757	3.7519	4.2978	0.9517	1.1482	0.7791	3.0991
Double_positive	CoNS			ERP44	19.12	5.8115	9.2656	3.5631	10.565	6.6922	2.5681	12.1348	10.3043	16.2829	9.5285	9.7553	13.4301	5.4086	3.1724	3.0905	1.0962	16.788	2.2775	4.4366	6.0033	5.9152	27.8508	7.5765	24.2725	18.5438	12.8333	8.1327	3.2953	12.0415	7.2223	4.8705	26.5229	2.9493	1.8592	4.7531	6.59	2.4874	1.602	4.9272	15.331	6.8191	4.6777	3.2003	4.7943
Double_positive	Streptococcus			FAM129B	1.8041	0.7512	0.1411	1.2123	0.3497	0.0144	2.3678	3.6454	0.0628	4.0161	1.0114	2.1222	1.0472	4.9341	0.63398	0.1282	2.162	6.6244	3.4794	0.3283	0.17376	2.5908	3.0484	0.3277	2.1334	9.5043	1.106	1.8709	0.9221	2.8482	1.3623	1.3765	1.457	1.5131	0.0446	0.23296	3.8069	0.8666	3.5833	2.3683	1.6334	20.7854	0.88776	7.063	2.0324
Double_positive	Streptococcus			FBP1	0.34042	0.68746	0	10.6972	0.8803	0.7193	31.5189	2.0073	0	0.9895	0.8033	3.5839	0.0989	10.159	0	0.601	1.1285	0.8351	14.8135	0.9205	0.0816	2.3051	0.84	1.275	3.2759	40.1663	2.3846	1.0634	0.0156	2.1353	0.6882	0.8829	0	3.4826	0.328	0.0446	1.4052	5.9483	16.5874	10.1687	9.8059	0.0889	0.0565	2.6607	13.84
Double_positive	Streptococcus			PFDN4	12.4348	1.4977	2.1869	0.4729	0.773	2.8084	3.0097	4.7346	8.8668	15.1627	86.4692	1.612	1.1954	9.2835	5.3962	0.5106	1.4195	6.925	2.6005	4.2918	2.0254	1.5455	5.3404	1.003	8.0402	3.7403	3.4429	4.7201	0	2.9445	2.3365	5.1537	2.5438	1.319	3.8515	2.3724	1.0423	0.9975	2.2517	1.7109	14.959	3.546	1.1019	2.103	0.3979
Double_positive	Streptococcus			TMED10	34.3035	5.1477	5.684	5.8064	21.4739	8.1955	6.366	35.1328	9.1587	25.5325	11.7186	25.0661	12.6962	35.0188	4.3913	13.0283	9.2372	46.2696	21.2457	3.5791	8.4829	25.4243	51.8486	6.195	21.2695	27.2033	24.5577	21.6256	4.0149	34.0321	8.8592	18.2153	26.7811	11.9049	0.5946	6.6678	5.8112	2.8072	6.5696	5.6266	15.4567	10.3692	5.1589	94.0959	3.4197
Double_positive	Streptococcus			CFH	109.808	133.405	147.174	38.3476	43.5082	16.9409	36.1367	66.8904	28.2762	77.3498	5.9777	60.4638	17.5295	37.7081	101.3	62.1975	20.5411	155.516	39.4376	160.295	40.13	15.8999	155.824	185.457	139.757	93.2346	110.336	83.7992	162.723	47.0359	161.834	78.9239	66.1677	16.2968	221.107	15.9805	14.2886	23.0091	23.3811	52.0511	11.4781	19.5084	116.818	26.5503	59.0871
Double_positive	Streptococcus			NPTN	14.9278	3.5123	2.8228	2.1027	0.5718	4.2112	5.3604	13.521	5.1524	4.451	16.5942	22.907	2.2224	3.9426	0	1.1522	5.4554	11.9628	15.2912	4.641	0.388	1.8513	14.7102	1.7148	3.9916	9.9663	0.8116	2.234	2.0674	2.6282	3.0511	7.0082	3.7712	1.8713	2.3552	1.2529	4.4239	0.9959	8.9702	6.3286	6.2979	2.10262	2.0413	3.3739	3.7099
Double_positive	Streptococcus			ATP6V1E1	0.3277	0.9467	0.519	0.0954	1.2851	1.7733	0.0852	2.229	0.4016	5.1068	5.9917	5.4665	0.1295	3.5149	0.8082	1.056	0.0545	7.4673	1.0968	0.07832	0.79	2.574	9.3513	3.1179	4.1728	17.0832	3.2508	1.128	0.8651	2.4704	2.7137	1.9583	5.1551	0.29502	2.5703	0.798	0.2086	3.9603	2.9239	4.038	6.1845	7.5069	0.6008	0.28514	0
Double_positive	Fungi			C8A	4.8286	34.3369	7.0538	30.9148	52.9996	23.8539	10.3835	13.017	199.713	19.845	22.5838	25.6244	8.701	4.2332	12.8604	69.3279	9.1719	16.0956	6.4604	80.0894	16.0906	21.189	17.3953	35.8177	71.0251	142.891	47.9107	90.0405	188.494	35.892	110.367	8.6231	13.7912	39.3521	85.9463	5.8514	10.5609	48.1489	30.1939	57.373	2.3959	3.8075	93.4656	17.8209	26.8858
Double_positive	Others			IL4I1	0.555	0.26736	1.41828	0.0612	0.41026	0.3169	0.1992	0.4424	1.5485	0.6792	1.76124	1.5917	0.1614	3.8042	0.93426	0.3304	0.11824	0.50718	0.1125	0.41316	0.1447	3.7045	2.8795	1.3261	5.0171	11.0354	0.1797	2.7112	0.9335	0.3938	2.6371	0.6042	2.21512	0.2956	1.691	0.11376	0.0349	5.352	8.7575	2.613	1.5907	0.5728	0.4731	2.0127	0.0575
Double_positive	Streptococcus			IGLL5	363.502	488.71	631.32	650.651	2840.38	520.686	165.602	133.006	3108.99	208.511	135.347	123.355	211.848	268.265	564.085	947.418	120.896	111.853	100.227	429.885	825.083	213.184	124.847	1425.55	456.025	1836	223.614	2513.59	1055.22	464.866	479.268	286.09	174.186	157.064	436.472	201.477	123.264	323.478	1096.08	1499.51	190.978	166.623	2684.93	166.985	410.238
Double_positive	Streptococcus			CNDP2	10.8342	11.051	7.7167	11.9621	5.9932	2.7402	21.3288	7.8348	4.7362	27.091	0.6514	4.6102	17.1418	26.4867	8.3288	2.5481	13.3853	8.3955	29.0868	1.8878	2.6015	9.7991	6.5631	23.2604	19.6712	33.8573	6.4504	8.6682	2.7831	12.1021	2.2707	5.2115	2.7226	6.9647	4.137	0.7577	7.1825	9.9365	31.62	29.5135	31.5384	4.5384	5.4668	2.2951	5.9056
Double_positive	Enterococcus			COLGALT1	1.9817	0.1931	0.383	0.0689	1.7662	2.9379	2.3215	2.3481	0.5433	7.2602	0.6738	1.8279	0.7272	0.7679	0.3142	0.1815	0.8519	9.0745	1.8512	0.9427	0.4531	1.9251	2.244	1.6634	2.2782	5.8873	1.4089	0.8071	0.9512	1.4214	3.2667	2.2417	3.8153	0.4785	0.0375	0.2828	0.0971	1.8009	1.2729	0.859	3.6665	2.5373	0	2.1759	0.0584
Double_positive	Streptococcus			ATP6V1B2	7.6068	11.3025	1.6072	9.7101	7.808	0.82	7.9381	9.4922	3.0012	13.5374	21.7297	11.6806	11.0378	9.7679	0.5761	3.8501	5.541	8.3417	16.7324	0.298	1.0283	10.6211	17.7621	8.936	16.2371	29.7575	6.993	6.7061	2.7838	11.2478	7.9195	6.0173	17.3195	9.5387	0.6292	3.5369	5.8064	3.1584	7.8986	6.7943	14.5964	8.0321	0.9654	1.7457	6.9381
Double_positive	Streptococcus			ERAP1	30.2943	0.4115	0.3822	3.0731	1.3111	0.1406	4.2124	2.0746	0.1508	3.8327	0.4756	7.8992	5.2643	3.8089	0.9399	0.7882	1.4089	1.8555	14.0187	0.27324	5.8227	0.4147	8.6513	1.9875	1.4804	4.121	2.2609	1.4772	0.7697	5.8897	0.2253	1.3739	0.9548	11.4909	0.28588	3.527	3.6446	0.1481	4.7534	0.0763	5.9158	0.2302	0.1509	8.1965	2.6928
Double_positive	S. aureus			CRP	1.9522	25.1884	0	36.3105	80.8938	847.463	0.4894	0.9578	340.904	8.7568	61.3448	12.6435	5.7755	14.929	3.5868	16.1681	19.413	4.0736	0.6225	32.5017	280.432	0.23648	8.5641	0.78678	7.6263	3343.96	19.0563	160.637	16.2611	14.198	143.024	27.8016	1.6864	60.3947	41.4837	227.626	57.2118	26.099	153.947	97.1634	1.2422	0.07784	3192.75	15.6707	825.426
Double_positive	Others			P4HB	57.5495	49.3661	28.2372	18.5195	88.0996	51.9168	22.4419	170.611	9.5547	127.287	47.5385	150.808	24.9817	90.7306	15.956	24.0072	17.4805	127.865	43.1346	3.6318	22.8872	44.0407	334.926	60.6841	42.857	188.649	66.1341	76.1361	10.4727	215.498	17.8347	120.659	169.22	31.669	6.3387	159.884	20.4213	41.5805	28.7387	57.5567	179.21	106.781	12.3426	177.283	11.9553
Double_positive	Streptococcus			C5	6.9634	10.3279	15.0868	160.549	96.2812	41.5121	34.9844	32.5726	468.239	19.9022	25.4837	64.4489	67.8801	14.2602	35.7307	125.196	68.6616	17.0306	65.8141	116.319	53.7818	25.2124	21.6369	105.413	72.3647	502.311	92.8983	170.343	433.323	161.888	250.899	15.8634	25.5731	110.398	155.614	16.6499	73.7114	37.371	178.314	156.427	5.8427	12.273	383.533	6.3916	146.466
Double_positive	Streptococcus			ORM1	91.3054	956.762	2740.52	944.644	473.111	289.779	625.37	283.653	18.3185	421.633	191.691	66.6993	712.641	898.572	89.2952	1982.65	1037.94	93.8227	342.052	629.784	2743.14	285.412	590.449	916.22	93.2915	72.885	367.262	2026.5	278.825	2075.71	83.4388	864.525	18.4627	987.124	1100.06	728.426	901.287	79.644	1135.88	2416.89	311.018	557.421	829.394	1626.6	1049.33
Double_positive	S. aureus			C7	9.8576	40.2986	12.9879	115.539	67.0955	18.8667	28.0067	12.2284	258.509	15.2365	8.6378	33.5016	22.8233	13.2862	21.0003	75.349	10.3576	10.0359	8.0259	31.4724	36.4378	58.8552	21.3829	62.4217	72.4083	268.605	54.5058	163.476	444.449	88.4972	195.871	14.3544	23.8216	38.2225	216.531	6.5728	13.0277	59.7944	68.0102	74.4301	5.6574	19.3588	150.16	19.8526	44.5743
Double_positive	Streptococcus			CFHR2	4.4935	4.0691	10.3449	12.3906	8.3171	2.5821	5.175	1.63214	27.7488	12.1344	14.5334	4.2904	0.22746	0.32546	0.53168	9.6349	3.713	2.3025	5.2511	196.818	11.3842	3.00498	3.0463	58.1863	35.0403	27.0918	23.799	32.0023	31.6761	20.8569	78.8126	3.2558	1.57068	0.23414	433.437	0.49512	1.8965	8.3628	16.5849	56.5019	2.189	0.11694	60.3903	1.26692	26.2764
Double_positive	Others			PRKCSH	29.7663	6.479	28.3139	1.3336	3.7513	15.0404	3.7277	19.3604	1.867	9.9743	25.561	11.8941	2.2341	4.8371	4.3586	3.138	0.8325	4.9998	4.2414	2.125	4.7109	1.8537	64.2945	15.8665	2.2788	16.3216	15.793	4.9051	0.138	35.7563	3.96406	22.8396	44.3577	5.2698	2.3491	5.987	0.6025	1.3388	1.7178	4.6984	24.8823	7.7473	1.4404	6.4042	0.5752
Double_positive	Streptococcus			VPS26A	5.9159	1.09	1.601	1.05044	5.8736	0.3108	2.3695	17.543	1.0563	10.904	3.31298	2.4821	0.0894	6.5062	1.371	1.0546	1.48492	2.0939	3.2181	0.14938	3.1455	4.2403	15.726	2.8448	2.9018	20.4467	2.2587	1.8183	1.1938	5.1562	4.1705	3.5864	15.7394	0.98886	0.2658	2.7287	0.90144	0.2178	0.2919	0	16.3805	4.7782	0.93576	30.2099	0.6892
Double_positive	S. aureus			SERPINA1	766.813	1969.74	1538.64	625.209	549.482	414.573	297.763	1543.66	175.089	179.162	135.335	106.488	101.581	1366.01	1571.83	1048.6	447.68	231.503	262.616	1107.9	2101.52	580.385	218.903	1269.64	332.967	189.054	521.408	931.534	711.255	1038.7	307.849	163.958	281.66	504.123	979.294	607.049	331.902	515.678	596.535	1320.41	367.167	346.87	1202.17	63.2352	566.676
Double_positive	S. aureus			AKR1B1	21.7635	7.0754	15.279	16.5153	2.573	1.456	19.8868	2.2447	0.3161	8.4418	10.5658	0.8843	8.2662	8.7689	7.1598	2.6015	2.4749	9.0695	13.5632	6.0521	0.4939	5.652	4.5948	17.0825	38.4642	7.788	7.1419	5.8441	7.9209	1.0366	4.8573	1.4085	1.237	2.566	0.3045	1.46962	6.3568	14.4878	64.8557	8.416	9.0576	1.9099	2.8192	4.5558	11.7232
Double_positive	CoNS			ME2	3.3585	0.2942	0.33492	3.1473	1.451	0.58	3.1842	6.4448	1.51646	3.7161	1.039	3.6842	1.1354	3.2912	0.35908	0.8912	1.9165	2.0968	4.6753	0.8039	4.3543	4.7704	10.0474	1.568	3.8879	18.7635	9.4892	2.5748	1.0415	8.6943	1.3888	2.322	2.4318	4.7021	1.41522	1.9401	3.0118	0.6044	3.7748	0.4171	6.6069	3.7586	0.4641	0.1472	2.1714
Double_positive	Streptococcus			ERGIC1	2.50906	1.42242	6.4422	4.1222	34.0522	4.0728	32.3077	10.3128	0.1984	24.0746	3.48906	201.189	26.4239	0.5747	1.59182	0.3292	1.5974	3.5002	40.9265	27.3716	2.4854	1.9674	14.7238	39.2579	5.2009	52.4195	23.8933	1.0835	0.93246	1.0688	10.8354	15.8724	3.4336	10.4636	3.04402	7.8839	3.6925	12.88	13.6587	36.2054	17.1035	6.6646	5.53906	5.4654	3.5763
Double_positive	Streptococcus			C8B	4.9811	22.9775	15.8276	51.0725	57.6189	22.7495	11.6908	20.8076	139.737	19.3478	1.7296	41.0106	16.7275	8.6588	22.3983	82.5381	13.0746	14.0192	10.2189	57.773	30.4101	29.6863	13.7887	34.3697	84.0649	203.612	62.7749	126.215	348.775	72.2522	169.27	14.8354	22.9644	32.9443	123.521	5.1724	18.5223	76.0583	70.4551	65.3729	1.9229	8.899	126.241	21.9612	51.3908
Double_positive	Streptococcus			ANXA2	228.092	419.087	237.304	171.426	62.3213	26.2308	582.175	276.961	173.529	594.315	1047.74	981.435	125.524	347.144	370.255	24.6435	102.586	1631.28	573.935	151.877	15.8776	140.369	166.384	347.343	462.458	1778.66	215.115	215.148	98.2549	219.197	304.006	169.447	332.59	108.782	14.2049	6.9279	129.054	183.662	379.065	313.573	391.751	103.901	42.0551	485.69	288.952
Double_positive	Streptococcus			HLA-C	11.0096	4.7533	4.8047	2.5682	10.875	4.3152	3.8691	10.5808	13.2002	8.7076	10.1146	32.0465	2.9284	13.6515	0.75428	0.82922	0.6476	6.1742	1.2945	0.1015	19.5705	14.5843	14.6208	8.9165	9.306	19.6405	28.0897	4.3343	10.2834	38.5108	20.0827	16.7094	13.7357	4.4799	1.7419	1.8659	1.2121	3.9943	5.7322	8.0042	25.3257	6.9148	9.6863	19.1119	2.3269
Double_positive	Streptococcus			GLUD1	15.8512	5.3037	1.4301	1.9106	3.4628	2.0085	6.974	10.6646	8.1547	18.6107	20.8147	13.6588	6.835	13.7646	3.2944	1.5851	1.2327	68.9033	15.5107	0.2795	1.2666	7.5639	14.8432	11.4918	22.7474	63.7476	8.0914	7.1939	6.2487	15.2359	7.0907	7.5716	9.1366	4.144	0.8007	1.4963	3.888	2.0029	14.0556	4.0582	32.795	2.3218	1.7177	3.6658	1.1978
Double_positive	Streptococcus			SFXN3	5.399	2.0366	0.2146	0	0.949	0.54512	1.142	1.5446	1.3103	6.7368	0.80552	6.7698	0.0864	8.1251	0.5783	0.57192	0.40216	15.2268	1.2444	0.13268	0.78578	2.3083	2.4145	0.2522	3.7391	14.0246	2.4822	6.4606	1.2796	6.0758	2.7905	1.6277	2.0304	2.277	1.06532	0.165	0.5508	0.8155	0.2051	0.31188	7.9884	0.8211	1.1327	8.3083	0.017
Double_positive	S. aureus			SPP1	0.69974	0.2909	0.25244	3.5145	0.9906	12.5777	0.55312	0.49166	3.7227	0.1877	1.78328	0.08114	0.22706	0.26392	0.42778	0.1277	0.1655	1.06302	2.30326	0.14068	0.6917	2.824	0	0.37444	3.1183	1.6376	0.4021	1.6847	0.7975	0	2.6781	0.36868	0.141	0.16124	36.1287	0.78276	0	712.245	1.4485	2.3826	1.17808	0.11792	0.83008	0.67772	0.8793
Double_positive	Streptococcus			F2	62.8508	73.4606	79.8413	117.455	230.365	66.2412	21.8272	32.9067	474.81	59.4002	19.5764	78.9595	24.5476	66.6817	69.3339	70.7489	42.3696	52.7762	20.2927	51.7728	136.145	138.237	251.659	219.054	219.543	291.515	316.664	96.2928	251.137	242.347	1409.54	23.5981	13.5001	57.0622	446.529	15.2546	24.9277	788.238	110.07	246.377	47.1878	22.9636	199.086	3.0911	113.234
Double_positive	Streptococcus			GLUL	5.9823	1.7437	0.1546	1.8454	0.7427	0.5327	13.555	5.6815	0.4455	7.2225	12.4429	8.9667	1.0857	71.0832	0.4244	3.9908	3.1256	2.6719	7.7813	0.5772	0.2378	17.3939	2.8977	9.8414	18.5036	9.1192	3.9224	7.1842	1.1317	12.94	2.2399	1.1023	3.989	2.819	0.638	1.0837	1.3782	3.411	9.6822	62.4666	19.505	6.6624	0.1978	7.6473	1.4104
Double_positive	Streptococcus			ALDH2	7.1878	6.7553	0.5707	4.9079	1.551	0	13.9324	1.0211	2.4273	10.7491	2.01058	15.9027	8.7527	15.3896	4.3007	1.9339	2.8494	9.973	7.0754	0.6157	0.111	5.4277	7.6072	6.1409	13.9756	101.825	5.7055	10.4081	0.8466	9.2225	6.6781	1.5659	10.7863	11.772	0.3676	1.1538	4.56	7.5056	19.411	6.5634	23.7006	7.3012	1.0982	9.5321	4.1019
Double_positive	S. aureus			C1S	11.0994	92.2329	12.4151	10.5354	93.7589	25.6869	4.9099	20.8608	249.839	22.7409	12.368	33.5167	3.3448	15.3399	103.446	26.639	6.5871	72.0738	7.4056	28.3411	9.4633	11.0319	14.2048	42.5783	56.7718	78.4551	33.8278	189.614	65.2234	10.8458	213.181	14.7262	33.0662	53.1673	28.2042	16.6163	10.383	132.968	20.7562	44.962	10.2743	13.2382	48.0781	1.64	17.0025
Double_positive	Fungi			CFHR5	6.0348	17.6668	5.9043	10.5694	4.6424	7.9254	2.6995	1.3255	55.0848	4.1799	6.6398	29.7311	0.4241	3.8535	2.0826	12.3022	1.2237	5.7174	2.0457	143.547	14.496	2.7784	6.4928	142.842	79.5057	133.127	20.3589	69.7053	155.793	28.8727	71.7475	2.7823	55.8268	1.385	396.438	0.427	1.2728	2.7642	20.9587	20.9751	1.1816	0.8265	113.554	0.504	10.8176
Double_positive	Streptococcus			CKAP4	21.6226	2.7482	5.7265	1.404	9.3193	2.1636	6.7323	35.7935	0.9774	27.0773	13.9262	33.027	3.0489	19.479	10.5341	0.3717	4.5079	40.9282	18.2194	0.1396	1.6126	2.3488	29.5213	5.615	6.6211	15.2248	7.629	0.9438	1.067	19.1758	2.7287	19.9341	48.5915	1.2994	0.59134	3.7407	3.8698	0.8005	6.2635	2.0742	24.9876	7.1281	4.5067	3.621	1.4515
Double_positive	C. burnetii			DPM1	1.316	0.2408	0.0275	0.06992	0.6432	0.27774	0.1915	0.4517	0.2972	3.927	1.1129	0.5199	0.22174	0.8946	0.1609	0.32988	0.0423	2.4157	0.4393	0.0541	0.1394	0.5587	1.8907	0.70644	16.3041	56.1474	7.7685	0.605	0.0679	1.021	42.7055	0.7781	0.6902	0.09376	0.56788	0.7046	0.052	0.09872	0.144	0.23196	0.2869	3.2431	0.7924	4.2098	0.07022
Double_positive	Streptococcus			VWA5A	1.3925	0.2733	0.1923	0.0421	0.05646	0.03396	1.0435	0.9645	0.13764	1.0939	1.63652	0.2116	0.2316	0.8205	0.14108	0.33706	0.0995	0.9234	0.8979	0.12762	0.4031	0.065	0.4309	0.5966	1.2865	3.0655	0.4815	0.09744	0.1112	1.9311	0.859	0.0478	0.25056	0.1686	0.13596	0.16392	0.15034	0	2.0748	0.1943	0.5407	0.60116	0.03686	0.1701	0.12284
Double_positive	S. aureus			UGP2	5.1053	3.376	2.9259	10.4049	2.7771	43.5918	23.322	36.2192	1.0989	8.1312	18.4748	72.6281	6.8009	96.3085	3.3377	2.9056	7.1059	14.6731	16.7706	2.0741	4.2033	5.7385	68.1336	9.8076	53.1243	11.4586	67.7115	3.7304	32.1067	36.8161	29.2137	21.1902	1.7734	4.3868	0.4628	19.3946	4.4466	1.1732	64.0522	18.2152	21.164	3.125	64.472	1.9502	8.511
Single_positive	Others			MMP3	0.49164	0.15886	4.63038	0.3298	1.5172	7.5626	0.54454	0.35656	8.6484	0.06382	1.24992	11.9213	0.0978	0.27384	0.2818	0.21276	0.259	0.15912	0.7186	0.26608	0.29432	2.4924	0.9416	0.6395	1.2429	4.5961	0.4171	3.8563	4.0249	1.6599	3.3762	16.8532	0.55312	1.66348	0.3439	4.2968	1.7595	0.2116	6.9772	0.4044	0.2766	0.26342	9.9774	0.24848	0.2593
Single_positive	Streptococcus			AK2	11.7312	74.4862	1.8086	2.7106	3.8643	6.4396	7.3458	21.7175	3.2373	39.1999	23.817	10.7644	7.3686	33.2236	24.8748	2.6883	3.0068	109.44	11.4041	0.7463	4.4132	15.1024	43.503	26.852	20.2924	48.8647	24.306	22.5087	1.9547	7.9377	38.5524	13.7613	3.7173	8.5021	2.9612	1.697	5.9093	2.7964	6.8166	7.0312	35.6708	1.9061	1.2411	3.1324	3.8336
Single_positive	C. burnetii			APOA1	917.427	136.956	2006.67	995.761	1194.53	432.07	399.487	1007.61	3751.67	247.422	155.712	221.501	272.082	531.105	2469.57	1185.3	941.093	471.958	273.942	1927.13	2258.83	414.532	251.975	3162.49	868.917	1725.91	940.609	558.119	1876.6	1686.84	1784.49	257.055	124	377.673	2596.14	472.587	594.891	1957.83	1045.04	3340.34	483.147	792.25	3418.04	389.851	1168.34
Single_positive	C. burnetii			DGKA	0.0666	0.20946	0	0.6733	0	0.0269	0.1921	0.0598	0.0708	0.5313	1.43788	0.0603	0.5198	0.4647	0.26114	0.419	0.1244	0.3733	0.6127	0.04884	0.0387	0.1654	0.324	0.14858	0.04046	3.6812	0.1969	0.07084	0.02804	66.216	0	1.0182	0.2151	0.3637	0.2376	0.6633	0.3806	0.03676	0.0273	0.0804	0	0.3106	0.0323	0.5893	0.2101
Single_positive	Streptococcus			MESDC2	0.1971	3.9193	77.23	0.4038	0.4137	2.9326	0.3783	0.3748	0.9907	3.1854	0.93108	0.2994	0.1631	1.2797	2.2872	0.53768	0.3972	1.7055	0.6825	0.2924	0.11228	1.5862	1.4903	0.24154	2.9331	3.8705	15.5554	0.2813	0.6539	0.5165	0.6703	0.2813	0.5173	0.4596	0.2346	0.08382	0.1839	1.2986	4.09	3.6699	76.8382	0.2831	0.2047	0.496	0.3911
Single_positive	Streptococcus			MMP10	0.0573	0.57352	0.52002	1.9324	2.5234	17.6679	5.9471	7.1778	6.8969	0.1949	3.5754	9.6295	0.8181	1.3154	0.32138	0.01736	0.05024	0.22672	5.4592	0.51534	0.3166	2.7722	21.6298	0.7675	3.3514	11.7197	0.7406	12.5125	0.01594	2.3606	1.636	1.2995	2.86454	0.67738	0.74592	5.2752	3.834	0.10568	9.2783	0.2111	1.00062	0.3078	12.7679	0.43262	1.4675
Single_positive	C. burnetii			CTSB	33.4685	4.8942	16.4939	4.8099	8.3351	6.722	10.8456	54.1944	10.0054	66.8714	178.993	40.9893	3.335	67.43	3.3684	4.4588	4.1058	15.8449	19.3352	0.2985	6.4404	8.9409	25.3877	22.5569	65.6326	51.98	29.8365	19.2386	18.8546	72.6044	34.0603	8.2663	4.9302	12.5759	18.1821	0.4319	3.3314	7.7392	10.8861	9.3554	77.2237	9.9245	9.6146	3.7283	3.905
Single_positive	Streptococcus			TNFAIP2	0.3731	1.69326	0.0187	1.3736	0.2749	0.019	1.3708	0.1829	0.9549	0.5735	2.71342	0.2151	1.0212	0.4376	0.0258	0.2111	1.2157	0.5775	3.219	0.1329	0.0193	0.5677	0.7051	0.4949	0.2223	3.0855	0.0844	0.1482	0.9863	0.661	0.3833	0.1675	0.0231	1.2633	0.0337	0.0859	1.2284	0.1499	7.3361	0.9139	0.2771	0.3297	0.1672	1.4903	1.1101
Single_positive	Streptococcus			SH3KBP1	1.0623	10.6534	1.47892	0.19404	25.3225	0.17238	0.02028	15.8282	0.78568	7.6042	7.22016	1.4911	0.20498	2.417	0.88746	0.10696	0.08702	26.0148	0.1837	0.14576	0.04638	0.47108	1.2801	21.295	23.7821	0.0507	16.0978	0.83668	0.36086	0.241	9.4772	4.669	0.78382	1.04486	1.21726	1.7135	0.08184	0.42292	0.16098	0.1311	2.4137	0.0908	4.23556	0.93662	0.12634
Single_positive	S. aureus			C12orf10	3.4029	0.1452	0.04098	0.53338	0.17622	0.14056	0.266	0.7315	56.7512	0.0795	3.34262	0.05418	0.2599	0.3483	0.2378	0.23932	0.2268	0.1241	0.9011	0.0721	0.69114	0.33006	0.67272	0.04228	0	0.0417	0.55088	0.1878	0.06828	0.4928	0.43786	0.2483	0.00636	1.23004	0.1064	0.24984	0.52788	0.2298	0.1431	0.11438	0.2388	0.2322	0.1856	0.47894	0.6111
Single_positive	Streptococcus			TOR1AIP1	0.49312	0.0637	0.381	0.1683	1.007	0.7201	0	0.7746	0.10752	1.493	1.61126	1.1262	0.0243	0.69	0.2539	1.0071	0.0888	2.3495	0.0877	0.0296	0.1298	1.4138	5.61	0.2049	0.5098	2.5911	0.1157	0	0.06146	1.3019	0.06236	1.6423	0.4318	1.0695	0.46554	3.3244	0.07	0.0198	0.085	0	1.4972	1.6588	0.04014	1.3262	0.0221
Single_positive	Streptococcus			MMP14	0.9085	0.0426	0.282	0.3623	0.12712	0.05768	0.3337	0.1506	0	0.4303	1.6682	2.4754	2.1776	0.2337	0.12118	0.01464	0.1634	0.5205	1.0363	0.0736	3.0211	0.31902	7.6772	0.1439	0.269	1.0901	0.3917	0.1011	0.13002	0.7051	0.6737	0.559	0.5425	0	0.2276	0.04058	0.1892	0.3475	0.6757	0.38038	0.7009	0.10318	0.14148	0.34072	0.1886
Single_positive	C. burnetii			UQCRC2	4.7925	2.9437	0.5111	1.3629	11.4103	1.0602	0.57	8.766	1.9758	3.7014	1.2897	4.5561	0.1987	5.3617	2.7354	0.1009	0.7107	5.9293	1.1095	0.48898	12.2893	14.8987	11.9262	2.5662	6.8833	10.3937	15.2826	7.2359	2.1572	4.6744	3.7437	5.1191	3.3088	1.9012	2.54758	4.5281	0.7873	0.1739	1.2541	0.8577	5.1707	2.3649	15.6119	2.1416	1.6657
Single_positive	C. burnetii			SGCD	2.2674	0.3651	1.167	0.60044	0.14402	0.09748	0.0521	0.2341	56.7737	1.0998	0.7486	0.08042	0.24898	0.36184	0.7775	0.22556	0.27092	3.6783	0.3581	0.0414	0.15876	0.1937	0.1142	0	0.12126	0.232	0.4802	0.16604	0.05456	0.62066	0.48088	0.1022	2.5903	1.18082	0.41684	0.25702	0.51804	0.34288	0.26702	0.37648	0.7444	0.0972	0.27116	0.3305	0.5964
Single_positive	C. burnetii			UGDH	11.5883	11.1268	6.2484	0.8248	4.48236	3.2677	7.7902	13.0906	19.4671	7.7226	2.6013	18.0544	7.4357	6.0804	6.6951	0.301	2.0407	18.0586	11.1361	19.6251	0.05824	0.22482	1.1603	10.4682	62.8471	23.0416	8.863	9.8687	2.9529	2.5019	59.1431	4.1611	13.059	0.7101	2.00952	0.73674	2.5026	0.2447	3.5042	0.0379	11.2303	11.9218	3.6289	5.9478	1.7316
Single_positive	Streptococcus			SRSF7	1.8209	0.9353	5.0001	1.6917	0	0.1903	2.3702	6.6994	56.7811	4.2556	7.70202	3.9281	10.577	2.2037	0.7969	0.87564	3.2404	5.4858	48.6879	0.60282	0.31768	1.1898	5.2124	1.3033	0.3135	4.8651	1.3792	0.9083	2.2104	1.9648	0.46542	1.8924	8.4051	3.7914	0.4416	0.9724	2.3982	0.725	1.573	0.31468	8.8044	0.25222	0.38392	2.8851	1.04948
Single_positive	Streptococcus			SERPINH1	65.9636	6.3934	41.0615	1.7014	15.8799	27.4715	16.4121	136.847	23.4042	132.381	20.3592	36.1534	26.36	52.6268	26.483	0.5483	15.8233	126.103	47.4848	4.4405	1.9297	3.4526	45.1898	35.2524	47.4276	32.3091	33.8294	7.5813	13.6554	47.7221	35.3595	65.0773	364.419	1.1254	0.477	8.3333	14.5191	15.4136	11.8614	8.638	130.534	49.9328	6.2628	9.1185	0.2867
Single_positive	Others			TBL2	0.2176	0.2003	0.83998	0	0.09588	0.02106	0.3461	0.26864	56.5934	0.0803	1.87102	0.17908	0.1736	0.3182	0.31182	0.03678	0.0644	0.21288	0.8222	0.13052	0.14882	0.17528	0.3057	0.26356	0.2625	0.14788	0.3674	0.09642	0.02714	0.9874	0.31566	0.2929	0.18854	0	0.37158	0.17814	0.49048	0.20172	0.1908	0.10464	0.7963	0.0817	0.11006	1.4685	0.39276
Single_positive	Streptococcus			TXNRD1	0.2946	1.4089	0.9086	2.9677	0.5198	0.0723	12.9157	0.7681	0.0464	3.227	2.10782	0.4899	4.8179	0.6179	0.869	0.4365	2.2981	1.4603	2.97	0.0856	0.6274	1.4511	2.2858	1.3881	7.0118	8.3027	1.8513	0.2003	0.2801	1.6343	1.5422	2.7109	0.4076	1.5986	1.03728	0.6572	3.6845	3.2538	1.8686	3.4848	1.8563	1.6192	0	17.0078	2.821
Single_positive	Streptococcus			RPS3	21.5529	6.3198	10.367	7.975	7.6294	4.789	33.1913	26.7707	3.5084	32.4925	23.9296	25.7553	42.5449	11.2895	3.886	1.6249	1.6759	59.177	47.06	4.3145	0.5305	8.4538	17.3868	11.5071	14.586	33.6102	11.3826	10.8515	8.7287	15.2716	11.6235	17.4023	34.9724	0.7877	1.7601	2.228	7.4423	3.5214	12.4721	9.9069	15.3992	3.1615	1.4976	37.5382	3.4892
Single_positive	C. burnetii			HABP2	3.1939	3.7014	3.268	0.2731	4.0863	3.1648	0.0884	0	44.1512	0.8174	1.44016	0.5402	0.1403	1.0378	38.978	0.0437	0.4645	3.1991	0.6716	1.6508	1.8962	1.4695	13.8179	2.459	4.2522	1.2604	2.0027	2.0015	8.2758	1.2409	8.1739	3.1986	1.1882	0.9382	1.4519	1.7529	0.1537	2.2043	0.2944	2.1475	0.56804	1.7624	2.575	0.7614	0.0862
Single_positive	Others			RCN3	24.4883	9.1515	14.6837	4.3434	1.964	13.2656	11.7718	21.9192	10.8195	24.6672	2.0766	10.8504	14.3797	18.892	10.7035	2.52602	8.3922	46.0979	31.9452	13.6348	4.08234	4.107	19.8241	27.5313	51.2025	22.3536	8.5016	8.3262	8.4579	24.2587	30.5909	15.6818	74.0478	3.6673	2.19944	5.34	5.8204	7.4989	10.4854	1.4817	20.2924	15.1552	7.8781	8.1164	3.34564
Single_positive	C. burnetii			SERPINA6	19.2487	12.0147	14.4512	8.6435	4.8564	3.454	9.1033	11.8663	0	5.5599	0.49358	1.2743	3.1879	7.7811	37.7802	21.572	8.4013	2.9215	6.6183	24.3784	8.8256	4.7164	2.8709	8.2189	3.7444	1.107	3.676	11.3962	6.9749	2.0864	0.6991	5.0212	0.582	4.4525	5.1176	4.8563	5.7108	6.6105	16.1214	13.8481	5.6869	4.5322	5.8228	1.2286	11.7099
Single_positive	Streptococcus			KNG1	46.1072	118.11	130.739	15.6796	23.0443	54.0967	9.7195	61.7402	480.644	73.0812	1.15522	13.8718	3.1239	42.2019	65.999	33.2051	11.1351	57.403	5.735	43.3279	63.0065	40.2753	42.571	90.0853	116.504	16.214	41.7189	105.402	190.408	29.0554	181.379	25.3249	11.1011	4.4626	127.348	17.7099	6.6475	269.628	20.511	75.6829	24.2032	33.0257	107.371	5.4294	12.5656
Single_positive	C. burnetii			ATP1A1	9.1921	1.1306	1.3397	0.2237	2.423	0.2721	1.602	4.3536	2.4303	5.3033	10.7245	4.6554	1.0672	2.9788	0.2302	0.397	0.2038	7.0674	3.7453	0.1883	0.0345	1.3945	7.8808	0.3732	0.3496	6.0073	1.3448	0.9029	3.0878	4.7857	0.9096	7.4578	16.8745	0.8679	13.8137	0.6465	1.7719	2.2745	0.831	0.4865	1.323	2.4763	0.7894	5.2913	0.697
Single_positive	Others			PLOD2	2.3123	0.14354	0.35762	0.3719	0.0522	0.9784	1.5783	4.3753	0.8849	4.3848	5.6987	4.7675	6.5338	1.4905	0.023	0.29654	1.6323	3.5253	11.7805	0.53578	0	0.1629	5.1784	0.369	0.9313	2.8498	1.5338	0.4058	0.3755	2.915	0.3757	5.8267	0.167	0.0905	1.01468	0.0745	4.9271	0.5609	2.3916	0.7302	2.4944	0.5018	0.1486	7.8451	0.32598
Single_positive	Streptococcus			C4BPA	82.4327	574.428	92.5279	37.3269	105.342	16.7623	12.7872	79.2219	383.206	88.7608	4.5982	82.218	10.5549	27.7348	109.861	63.4674	33.0353	25.8334	22.2019	28.0915	29.5136	23.3104	201.061	58.547	55.627	40.5074	156.331	71.4075	59.0119	20.8341	401.641	140.637	74.9062	15.014	45.5214	72.2856	42.2914	17.1986	7.1555	47.025	2.9604	51.6953	63.2445	21.1312	58.5721
Single_positive	Streptococcus			MASP1	1.5785	1.4814	0.3221	3.1466	0.2128	1.6789	0.2251	1.00372	1.7687	6.0531	87.5005	1.8464	0.5414	1.8656	2.7492	6.471	0.6346	3.2234	0.4671	0.7153	0.2655	0.5276	4.8965	2.8615	5.9453	2.6409	1.6321	3.36	1.5778	0.0613	15.931	1.9193	20.0183	9.4106	4.0044	1.866	0.2957	5.3813	0.5148	7.6615	2.1771	0.4548	0.2922	0.0462	1.7084
Single_positive	C. burnetii			CTSZ	40.8598	4.7297	8.4216	14.7944	0.5341	3.6601	9.6389	4.0674	0.9619	9.9808	21.4785	18.6833	2.3641	50.7008	1.9015	0.4284	3.1762	0.9716	25.7576	0.3392	10.3809	0.9457	10.9479	29.7909	17.9383	8.2373	15.7235	2.4292	3.5616	41.056	1.8283	1.946	1.9583	11.4755	6.8116	0.0435	2.6887	0.4555	22.4285	7.9552	98.1985	0.3241	3.3137	0.0873	26.0277
Single_positive	Streptococcus			SNX5	2.5768	0.3469	0.726	0.7424	0.2541	0.1734	1.5538	1.7909	0.0951	3.8983	2.45544	0.3591	1.8082	2.1627	2.9458	0.1401	0.3914	8.2352	3.4191	0.12002	0	0.414	2.1502	1.4317	1.4368	2.4506	0.606	0.0734	0.1112	2.659	0	1.0258	1.12624	1.436	0.16554	0.8498	0.1554	0.3489	0.4545	1.2756	3.913	0.52138	0.82944	0.97656	0.2873
Single_positive	Enterococcus			MCFD2	1.09402	0	0.96864	0.43942	0.534	1.9834	1.0428	0	1.4048	1.4172	2.53026	2.0294	0.6943	1.2271	9.5382	0.0575	1.5691	1.9307	1.4466	13.9729	0.3038	0.3871	1.2759	0.74988	6.2381	0.09546	1.0212	0.16852	0.8258	0.3034	1.0019	0.152	98.4396	1.26346	0.7645	0.7738	1.0253	0.334	0.4375	0.8693	0.37754	0.2579	0.18168	2.1894	0.3632
Single_positive	Streptococcus			RPS19	3.1546	2.8023	1.484	0.28066	0.4158	0.9521	1.4952	1.2917	1.2001	11.3623	16.4119	3.1325	0.16948	2.257	2.4889	0.37152	0.114	1.4842	1.0679	0.9356	0.22372	13.9098	4.5225	1.7712	1.8557	1.3667	0.8193	0.9149	0.84614	0.5703	0.1769	1.0812	1.6361	0.58836	0.9018	0.55902	0.22952	2.6898	1.1123	1.8189	3.3752	0.96468	0.1515	0.3531	0.3384
Single_positive	Streptococcus			HTRA1	0.905	4.5181	2.3335	1.2396	0.74592	2.0154	4.6828	1.7674	2.5339	15.9195	20.0478	0.739	10.8796	0.5723	0.6247	0.0524	0.5439	3.001	10.2441	8.0837	0.2317	0.4584	3.0556	1.959	3.1245	0.6341	4.0146	0.3794	0.7955	0.4729	2.714	7.0762	37.8396	0.197	20.6221	1.38346	1.5274	1.6875	1.0776	0.8132	0.2178	0	2.9071	1.4182	1.7082
Single_positive	Streptococcus			BLVRB	30.0529	48.3819	25.5908	188.888	93.242	82.4359	64.1756	22.7304	313.039	33.7805	36.757	20.4829	216.871	78.9056	50.4957	86.5966	401.439	22.9117	78.1155	57.0595	25.5353	51.0991	11.5444	33.9663	73.8329	28.9725	325.785	88.6043	34.2288	152.697	734.954	18.5821	19.9153	28.7237	2245.87	60.0731	319.37	147.332	155.793	159.296	84.8596	30.4021	54.8854	0.8828	330.003
Single_positive	Streptococcus			AK1	14.0531	25.7958	30.1706	2.311	3.9964	6.589	9.5148	7.3827	14.9124	1.6857	0.1872	1.5112	8.4908	1.8397	13.7603	0.5523	17.6622	10.9197	5.117	4.042	3.1651	0	1.1193	10.6398	2.1369	0.8877	11.3751	0.76348	0.7387	12.749	30.7278	3.8448	5.3009	2.3148	29.9744	4.9431	13.8907	2.0367	2.7088	1.0257	6.4822	2.8543	8.0934	1.4854	11.347
Single_positive	C. burnetii			PAFAH1B3	0.49098	0.34668	0.1662	0.5846	0.1094	0.6127	0.0818	0.2874	1.6165	0.11328	2.91712	0.11996	1.372	0.205	0.1429	0.3283	1.6313	0	0.9638	0.1861	0.5087	0.12444	0.5941	0.2233	0.4365	0.21106	1.1984	0.15694	0.05358	1.2407	2.8983	0.1602	0.14726	0.7585	2.0795	1.148	1.5743	0.0893	0.14048	0.1441	0	0.4909	0.4516	0.1774	0.2569
Single_positive	CoNS			FBXO7	0.4277	0.51512	0.72182	0.9093	0.237	0.816	0.4531	0.11246	2.3613	0.3043	2.35034	2.035	3.3287	0.6649	0.20004	0.915	1.7753	0	0.35266	0.15192	0.0975	0.0135	0.19634	1.34138	0.511	1.4975	1.9532	0.47076	0	0.7254	1.1745	0.3982	1.17224	0.5752	0.5989	0.6855	4.663	1.4453	0.2834	0.161	0.57592	0.5124	0.316	1.1492	1.1537
Single_positive	Others			PKLR	4.3272	8.9622	0.90994	1.2529	0.1258	1.6729	2.0652	1.71734	3.4028	1.99396	2.1331	1.46512	1.2934	1.1696	0.0054	0.1469	3.835	22.4235	0.9415	0.45228	1.5611	0.33156	0.50098	19.5653	1.2276	0.24998	6.9978	0.174	0.5703	0.23194	16.8344	2.5221	0.21844	0.37614	1.837	0.4616	2.3766	1.8303	0.61984	0.682	2.0966	0.273	0.12624	0.93026	1.2092
Single_positive	CoNS			BLVRA	8.2749	0.9216	2.7209	2.0137	7.3647	2.3322	7.9213	5.8381	3.0764	6.3771	2.26502	2.793	9.1161	14.9396	1.8188	0.49	8.0879	3.167	7.0804	0.3962	17.1214	0.7001	7.7141	4.6568	1.5738	1.2644	6.9911	0.6688	0.6494	12.6043	4.9362	16.7148	0.3753	3.0477	3.6977	14.7876	9.1042	1.9336	2.5619	1.4089	10.1286	8.7561	0.6845	8.803	5.4281
Single_positive	C. burnetii			HBQ1	1.61942	0.45024	1.4317	1.03	1.6586	2.0541	0.1861	0.4617	2.5174	0.12098	0.3474	0	0.2171	0.65964	0.25548	0.1171	1.5478	0.34656	0.62992	0.37324	1.7173	1.68046	0.16684	0.37356	0.4597	0.6363	2.4772	2.6825	0.3106	1.7976	7.8101	0.3863	22.6527	0.2784	1.6359	22.1042	4.4262	1.0153	2.2637	0.1787	0.75634	1.2721	5.5952	0.61036	1.019
Single_positive	Others			PGLYRP2	13.6214	10.959	10.4066	12.5657	11.4382	3.2901	15.9151	9.9945	3.1121	6.1687	1.2181	5.8507	8.0087	8.1912	11.8493	4.0635	18.5797	15.5672	21.1211	12.3797	2.9377	6.814	14.1048	7.5939	9.1373	2.2748	25.6068	6.5579	12.9143	6.2967	5.6705	5.983	3.2198	6.0767	12.8381	2.9929	16.0011	9.1271	9.0363	1.532	4.4315	11.4121	5.3032	4.8802	21.4012
Single_positive	Others			LANCL1	0.706	0.5949	1.3489	0.64146	0.166	0.0409	0.2014	0.1995	3.1493	0.9312	0.87846	0.5109	3.8281	0.5764	4.13236	0.70678	0.6121	1.6386	8.9476	0	0.2564	0.48032	2.0696	0.2899	0.7121	4.3816	1.2669	0.3305	0.14918	7.0369	0.9858	2.1797	2.0475	1.1748	0	0.1993	0.2652	0.46186	1.42414	0.14962	0.87706	1.2488	0.19678	15.6623	0.3372
Single_positive	C. burnetii			FN3K	1.793	0.2346	2.1022	0.9189	1.1732	0.539	0.7376	0.30132	6.5462	0.4785	1.13128	0.4572	0.3651	0.9312	0.3838	1.8193	1.0309	0.3048	0.6984	0.1179	2.4787	0.4179	0.16962	0.30518	0.1425	0.37612	4.1149	0.2486	0.06332	0	2.9974	0.2043	1.08118	1.7054	0.164	0.1662	3.1038	1.0486	0.4975	0.0889	0.36754	0.8719	0.22664	0.6069	2.1504
Single_positive	S. aureus			RAN	19.981	8.6773	30.7948	12.2067	7.6516	16.5009	10.4341	7.4344	17.2583	8.4713	31.1113	10.4079	10.985	5.0719	74.4925	4.2503	10.7988	12.3861	20.5205	2.0478	6.3548	10.3328	17.5248	50.3469	13.7819	12.7536	19.0829	10.9	2.4936	31.3954	24.5799	14.8394	32.3063	2.3101	10.5009	6.0942	22.5682	7.3319	8.3277	4.9672	30.8688	1.019	8.6863	0.6984	8.1228
Single_positive	Streptococcus			PGM2L1	0.2111	0.06748	0.80144	0.5432	0.0087	0.0115	1.2064	0.0216	0.0157	0.3323	0.734	0.0629	1.385	0.4056	0.21644	0.1125	0.8047	0.0299	3.0388	0.3022	0.04324	0.15578	0.2742	0.0411	0.01	0.0559	0.1631	0.0377	0.0167	0.6081	0.2479	0.2165	0.0038	0.1869	0.113	0.0158	1.0035	0.0483	0.6444	0.0744	0.1426	0.4278	0.0282	4.0934	0.2108
Single_positive	Streptococcus			HBG1	448.948	0.87158	0.91248	63.8627	2.7731	1426.16	25.3065	1.88266	5.80058	0.8372	14.0876	81.3893	151.728	0.32428	0.17568	109.178	111.938	2.02432	36.7518	0.53462	1545.46	1640.36	1.76408	0.68372	0.46006	1.05352	1013.92	0.34748	5.17784	559.805	795.259	1532.55	1.00552	1.3782	143.591	0.33284	145.464	461.197	34.0549	598.983	163.231	900.356	1271.59	3.07116	81.0881
Single_positive	Streptococcus			CNRIP1	7.4105	0.26992	5.7268	0.2612	1.9499	0.1852	0.832	0.7163	1.1751	0.5208	2.10352	0.46534	1.2297	0.20092	1.0817	1.4447	2.0218	0.61	1.033	0.0402	0	1.09314	0.7082	1.1337	0.57254	0.3129	1.0196	0.2119	0.1095	0	0.7936	0	0.3728	0.53462	1.5711	0.3542	1.8969	0.3013	0	0.148	2.143	0.67836	0	0.30338	0.6725
Single_positive	S. aureus			WIPI2	0.3554	0.09912	0.03954	0.14064	0.4998	0.0228	0.1092	0.14314	0.6657	0.0867	0.77418	0.04784	0.13814	0.7664	0.2465	0.39592	0.06594	0.06046	0.1474	0.65882	0.04538	0.2054	0.06532	0.05086	0.06754	0.1548	0.3028	0.21584	0.04354	0.1612	0.5147	0.0792	0.1519	0.0936	1.3938	0	0.03406	0.03476	0.06614	0.02896	0.6248	0.3771	0.06192	0.1504	0.05346
Single_positive	Others			HBM	1.68058	1.134	0.73832	0.4913	1.4801	0.14572	0.24844	0.4603	3.459	0.15032	13.4922	1.39556	0	1.1412	0.2718	0.87866	0.8579	0.49458	1.16358	0.41788	0.21452	0.2065	0.38744	1.08004	0.23732	0.334	0.2217	1.02508	0.4469	2.3267	0.21684	0.23384	0.5655	1.21568	0.72892	0.19002	1.9818	1.102	0.56642	0.05694	0.26004	5.4046	0.69124	0.7225	0.35538
Single_positive	Others			PPME1	0	0.07994	0.0981	0.0757	0.04394	0.02792	0.5508	0.0815	0.271	0.07148	1.72988	0.08916	0.9467	0.387	0.1072	0	0.12786	0.2836	1.1738	0.12086	0.12712	0	0.3595	0.33716	0.0997	0.3126	0.1656	0.13034	0.12054	1.5782	0.1327	0.1196	0.12062	0.3736	0.0689	0.5192	0.4515	0.7265	1.0467	0.05342	0.2702	0.32312	0.09352	0.63432	0.1279
Single_positive	Others			PRPS1	0.69284	0.5581	0.1266	2.8975	1.9167	0.0446	1.5984	0.3217	8.347	2.1927	8.9529	1.55144	1.4653	1.5698	0.4026	1.0353	4.8574	1.5301	2.3929	0.34536	0.3166	0.6281	1.1396	0.19	0.5163	3.3816	2.9405	2.1528	0.0226	1.1184	6.2708	0.6998	0.7928	0.9248	2.0823	0.9889	2.7697	1.1693	2.2862	1.1025	0.40782	1.5732	0.4405	2.7907	3.0462
Single_positive	S. aureus			SERPINE2	2.066	54.9731	2.4422	0.9023	0.70632	2.8654	28.1676	2.1578	0.3828	32.8351	0	1.6945	2.3452	0.84516	1.1509	0.64436	0.8974	13.6663	21.1864	10.8927	0.0374	0	2.9055	0	0.2139	0.4792	3.66514	2.1273	1.1048	1.26496	0.0334	1.8774	3.8161	0.6546	0.3287	0.2215	3.2833	0.6917	4.2179	0.09996	0.2955	0.441	0	1.763	1.0209
Single_positive	Streptococcus			EPB42	0.5126	0.30212	0.38806	2.7234	2.7206	0.677	0.0962	0.51518	5.2091	0.41024	0.411	0.2176	0.3956	0.5847	0.38128	0.7587	2.1095	0.5681	0.0462	0.13408	0.09966	0.0222	0.3728	0.16064	0.0321	0.9788	10.0433	0.172	0.0728	0.1774	6.2798	1.0082	0.1848	0.08828	1.3257	0.7374	4.8426	0.9787	0.1242	0.1396	0.32308	0.2302	0.453	0	1.8544
Single_positive	S. aureus			HBB	6325.78	3406.02	3978.44	4628.49	8896.57	30105.1	1567.87	8454.74	9236.54	2348.35	8848.38	7443.57	3533.94	7957.21	690.486	7881.34	9793.41	2233.05	2232.98	487.747	27480.4	4523.61	824.402	2063.58	6325.82	3278.58	16622.2	3527.04	1145.33	6912.56	6835.57	15516.9	642.116	494.343	11201.6	18877.2	11725.7	12436	1562.45	10633.9	17507.8	11333.5	17986.4	1472.67	6220.99
Single_positive	Streptococcus			PLA1A	0.2263	0.07364	0.1102	0.08286	0.1608	0	0.20974	0.1176	0.01176	0.8943	2.8585	0.1689	0.8416	0.2854	0.02758	0.03826	0	0.1701	0.13098	0.21062	0	0.12182	0.25764	0	0.27008	0.1279	0.0652	0.0413	0.3517	0.1667	0.1359	0.06664	0.196	0.06472	0.1772	0	0.1392	0.1747	0.4142	0.0471	0.15828	0.0897	0.0464	0.65922	0.07892
Single_positive	Streptococcus			HAGH	0.8142	0.208	1.4527	0	0.2425	0.4424	0.4614	0.64092	0.0054	0.7235	3.4451	0.5996	0.2294	1.5243	0.14076	0	1.1336	0.89236	0.2511	0	1.4969	0.0033	1.7285	2.1321	0.964	0.7583	1.4636	1.06214	0.18256	0	0.448	1.448	0.30158	0.1012	0.127	0.569	1.1785	0.21782	1.2146	0.0188	0.3456	0.1041	0.2545	1.78834	0.1774
Single_positive	Streptococcus			NAE1	0.7492	0.0457	0	0	0.30064	0	0.52	0.7853	0	1.2325	1.8903	0.19138	1.3765	0.3266	0.13	0.06556	0.5581	0.3413	2.1204	0.09124	0.0796	0.3803	1.6268	0.474	0.32018	0.28164	0	0.0566	0.0821	1.796	0.1322	0.3277	0.33336	0.2359	0.13282	0.4405	0.4087	0.04198	0.0349	0.08314	0.3301	0.9746	0.03806	0.8505	0.0476
Single_positive	Streptococcus			SORD	0.7295	0.6067	0.31016	1.2193	0.0376	1.3194	2.5789	0.1387	0.61554	0.6545	11.4928	0.21264	2.2205	2.9104	0	0.2304	1.6601	0.0843	0.9969	0.1464	0.2073	0	4.7758	0.1395	5.4452	0.61768	8.5181	0.6652	0.1103	0.5351	1.041	0.4398	0.86472	2.1297	0.5328	0.0654	1.4843	0.1381	0.4747	0.12564	0.2198	1.9026	0.21408	0.31122	1.5184
Single_positive	Streptococcus			CARM1	1.3397	0.4785	0.22376	1.2721	0.25876	0.11058	4.2186	0.5793	0.3176	1.4033	4.8965	0.22878	5.2637	2.6137	0.141	2.151	1.9648	0.7377	5.9464	0.1818	0.0835	0.83778	0.1744	0.76646	0.1524	0.481	0.328	0.35616	0.0542	4.3876	0.3777	0.234	0.4395	1.0743	0.3838	0.1562	1.2592	0.13168	1.0575	0.1432	1.0626	0.3878	0.09224	0.7892	1.8581
Single_positive	C. burnetii			TIMP1	26.4485	10.9346	42.5012	8.7734	1.1136	38.8806	14.9363	28.1525	2.801	15.8628	14.4678	12.4183	20.612	5.4067	0.8668	0.6123	23.3856	3.9774	23.6823	2.7922	4.9074	1.50268	85.7018	4.7128	6.3205	5.4198	12.9183	13.2374	6.8811	5.2556	6.6835	36.9352	4.22072	3.1711	3.5613	10.6927	10.7651	2.0602	2.087	0	3.4166	2.083	16.9796	12.7112	4.9711
Single_positive	Others			SFRP2	0.2284	0	0.1684	0.0723	0.14182	0.1342	0	0.31808	0.19142	1.2052	2.38916	0.22324	0.994	0.78374	0.18102	0.13056	0.14228	0.18656	5.9753	0	0.09708	0.26508	0.8852	0.6823	0.6796	0.4261	1.2535	0.56148	0.0868	0.39772	0.1473	0.9634	0.47504	0.26716	0.33988	0.84244	0.0656	0.2251	0	0.05768	0.1599	0.49018	0.30296	4.11614	0.00872
Single_positive	Others			PRDX6	48.833	35.944	29.5408	52.3984	54.1494	43.6223	58.24	45.328	6.174	40.2312	1.2506	14.1206	87.3154	38.0959	18.5443	36.3292	95.6083	23.8471	56.1924	12.3837	15.7033	14.133	63.0551	34.8824	20.9872	15.3041	49.9318	14.6453	5.6931	57.1326	7.7896	45.1577	10.6501	36.2887	12.846	60.7692	120.142	12.166	40.216	13.399	62.517	58.2771	16.2308	71.3028	59.6927
Single_positive	C. burnetii			MZB1	0.85188	1.94994	0.32478	0.94358	0.52298	3.2575	0.87552	0.5052	57.9219	28.6009	42.6669	6.47162	12.9957	19.8223	0.94692	0.50014	0.06	0.73878	9.93934	0.4038	2.85056	0.93048	3.46502	1.12782	2.0031	1.05016	0.55218	1.55882	1.87684	8.1431	0.7805	2.2239	27.2355	1.90364	10.269	0.0503	2.44478	1.47236	0.50568	0.74224	10.9324	9.2544	3.85052	4.5542	1.23874
Single_positive	Streptococcus			LUM	779.799	2477.31	1584.37	20.2796	11.0918	514.901	614.419	1731.33	125.874	1858.33	218.5	1503.5	523.396	79.4473	3304.51	0.1959	229.226	2216.43	1087.31	1472.18	26.08	6.8074	609.98	1651.23	227.335	390.014	201.479	1327.74	249.541	141.225	134.176	126.824	2028.02	1.8633	64.3542	100.877	354.945	149.132	67.7722	7.7761	661.821	172.036	395.226	39.01	13.1423
Single_positive	Streptococcus			PLTP	0.9147	2.3981	5.6291	6.9395	1.7614	0.5145	6.1114	5.0829	0.6385	18.5399	7.3808	0.8186	20.4772	6.8684	2.761	5.3114	3.3037	0.8706	24.2805	6.5146	0.5657	3.0148	0.9514	0.8784	0.5516	0.8299	1.3329	7.259	5.3408	3.6486	0.4532	0.3356	0.6851	3.0956	15.1609	5.2172	1.8617	1.2704	4.872	6.8663	2.2847	1.2828	1.0363	9.9423	1.4039
Single_positive	CoNS			APCS	62.9111	296.107	595.05	14.3531	8.1059	151.129	142.81	460.994	426.582	139.256	1124.04	212.954	10.5459	22.2158	379.285	7.8743	89.4334	153.622	257.367	602.039	44.188	4.035	33.1427	530.608	9.9282	156.87	91.9325	16.9422	81.4086	44.9793	2525.82	65.6071	89.1315	12.8549	7161.38	38.1081	41.1701	192.613	21.1626	36.5065	43.808	4.4665	253.595	1.4658	22.1114
Single_positive	Others			COL18A1	3.8127	5.9114	9.9359	1.5176	0.37	0.2386	13.6506	3.7212	0.62034	16.9126	2.615	0.846	9.4506	0.5759	16.0451	0	5.623	23.5709	13.1094	4.4497	0.2301	0.0232	19.4133	1.9447	0.3418	0.4107	0.5287	2.9244	0.0792	1.3358	2.8469	3.3438	143.967	0.0776	0.2127	0.3121	2.231	0.8331	0.7372	0.3397	4.3776	1.3814	0.6112	5.6139	0.1616
Single_positive	C. burnetii			SELENBP1	7.1227	35.6011	12.9283	0.1705	1.509	2.296	6.2984	2.6848	1.8966	6.862	1.2738	2.5079	7.2219	6.5274	17.0258	7.2885	4.8171	3.7928	3.2645	9.0688	1.3353	5.0431	2.4555	5.286	5.8396	0.9388	3.2927	1.0265	0.1393	2.1039	1.3364	4.6435	2.7015	5.4391	4.676	5.0408	6.72	3.35	2.2497	2.228	2.7861	4.8351	2.8727	2.2827	3.4173
Single_positive	Streptococcus			ASPN	298.714	75.8525	102.185	1.1213	0.96576	13.558	80.6453	159.24	13.3804	135.214	0.78428	29.3781	32.8517	0.6978	70.0303	1.11568	0.6137	196.107	166.901	435.791	3.16794	4.40154	34.3042	45.3149	0.69982	23.2741	0.2383	11.909	0.3572	1.9047	0.0903	42.244	139.739	1.24322	0.1344	1.7001	6.2912	18.4441	0.8444	8.52624	63.6505	11.7984	1.459	9.6672	0.2785
Single_positive	C. burnetii			HBG2	89.9361	0.04926	0.77586	63.5269	0.02522	1424.57	27.4406	1.98436	0.1271	1.62656	7.29386	19.1548	152.874	0.14948	0.18212	21.8739	111.737	0.86536	8.62208	0.06014	1533.91	328.153	0.64186	3.9221	1.52194	7.43432	1010.24	0.05584	4.9839	112.284	159.266	1492.28	1.80232	0.14106	715.059	0.05976	148.99	92.4146	33.4135	119.858	178.804	900.673	1267.05	2.06954	80.9167
Single_positive	Streptococcus			THBS2	5.2484	0.2461	12.1968	0.303	0.60408	1.025	1.2993	6.4568	0.4119	3.7386	13.1573	2.1845	4.6398	0.4792	2.1566	0.38346	1.654	10.82	6.3747	0.4327	0.14902	0.8192	11.3619	1.9069	0.4082	1.0016	6.1612	2.5338	0.1188	1.3434	0.1651	4.3195	21.0299	0.81172	0.24814	0.2338	1.9629	0.4632	0.7023	0.0466	0.9223	1.8457	0.7704	3.0314	0.5066
Single_positive	Streptococcus			GYPA	1.5117	0.6349	1.8528	26.4141	17.9879	14.2187	0.2964	2.1407	23.0101	0.48202	2.90252	2.775	22.2629	3.9906	0.4715	4.3668	44.8844	1.33066	4.2874	2.3946	1.7387	4.2277	0.14494	0.8051	8.136	7.2152	16.5772	1.8317	4.5774	3.1591	260.65	1.0363	6.2352	1.8094	34.7524	28.5718	75.4294	34.1458	9.9558	4.7137	1.8318	7.9881	5.0514	0	47.6794
Single_positive	Streptococcus			POSTN	218.325	175.102	174.635	0.8751	0.1525	12.9931	872.024	449.203	1.247	311.394	102.206	9.0028	570.59	30.6056	39.141	0.1272	350.693	171.049	891.952	246.579	0.112	0.3218	618.815	35.8334	0.2117	97.0129	8.4372	50.8668	0.278	52.6511	1.7493	69.8802	1096.56	1.9144	0.0942	17.9719	101.411	16.1122	2.5772	0.0278	201.138	492.608	0.2292	91.0386	0.2713
Single_positive	CoNS			TANGO2	0.20816	2.03322	0.1069	1.1033	0	0.1503	6.2906	0	0.1423	0.43882	2.25384	0.69322	4.2883	0.5405	0.42576	1.0143	1.6013	1.18034	0.1515	0.8908	0.1431	0.2363	0.665	0.1205	0.3414	0.48614	0.7374	0.51682	0.36416	0.3904	0.8085	0.6037	1.17942	3.555	0.3459	0.8953	3.7765	1.9313	0.0562	3.0031	1.2053	1.1869	0.2962	0.31656	2.3363
Single_positive	Streptococcus			FTL	7.911	89.8332	15.5	3.0929	7.2535	38.7481	18.3251	61.3945	15.3488	15.85	160.588	38.6341	21.7627	32.3079	89.4899	21.6288	53.4662	118.031	56.0317	60.1152	14.9924	143.636	41.1744	222.756	92.6908	66.8965	58.7399	32.5562	13.4968	35.7348	62.3412	8.9822	63.3807	48.9184	118.372	21.5578	51.8369	497.333	18.9308	24.7628	143.356	62.0243	33.7449	37.7897	0.6214
				HBZ	1.42544	2.9421	0.44358	479.336	14.4017	13.0796	0.85328	1.86992	1.3574	0.95562	3.3387	1.71512	1.49302	58.7182	0.93878	0.14672	0.30358	1.3118	0.46276	0.22818	0.10154	2.01486	0.25938	0.57918	0.49108	0.63692	26.0477	4.0204	0.2732	1.03458	0.12312	6.2163	6.75632	0.1123	0.95712	0.81916	638.179	68.2221	0.13908	0.59276	44.8843	20.4929	0.5241	1.96234	649.486
				FN3KRP	0.3402	0.5501	0.2655	0	0.75556	1.0626	0.1796	2.1771	1.9364	0.6417	3.1727	0.29862	3.4817	0.5114	0.17964	0.3081	1.3311	0.52778	0.8185	0.7072	0.09496	0.1727	0.1383	0.21546	0.1452	0.28744	0.3666	0.10222	0.04464	0.2566	0.5576	0.5302	0.3449	0.6756	0.262	0.5343	2.8741	0.4688	0.07566	0.0644	0.4727	0.6207	0.0525	0.51326	0.3523
				DCXR	0.3761	4.00104	0.1592	0	0.185	0.094	0.5359	0.55166	0.36658	0.1002	2.7992	0.7411	0.7716	1.30358	0.54184	0.34018	0.482	1.66122	0.8693	0.02182	0.5286	0.1105	9.5555	0.4508	0.56966	0.2008	10.4735	0.5073	0.34606	1.1387	0.5361	5.1698	9.01958	0.5958	0.5922	0.21292	0.8834	0.1149	0	1.5688	2.4631	0.2992	0.3872	2.40384	0.5533
				APOL1	1.3695	2.9258	5.1156	0.2931	0.9557	1.9043	0.5153	2.1633	4.2629	0.20372	3.744	0.4755	0.5908	0	1.5628	0.1583	0.4577	0.3163	0.48044	0.4572	2.9372	0.14436	0.2903	4.412	0.0598	0.832	2.651	0.63038	0.5246	0.6427	5.9094	0.8969	0.8732	0.0498	1.4561	0.0506	0.3387	1.1595	0	0.895	1.7784	0.7595	3.5504	2.61438	0.3815
				PSMG1	0.44046	0.0392	0.63776	0.09192	0.03998	0.04206	0.3173	0.04224	0.22596	0.1104	9.4165	0.04264	0.3696	0.1818	0.16632	0.01678	0.273	0.31926	0.2382	0.66046	0.0259	0.03802	0.0224	0.2985	0.0811	0.22012	0.21788	0.0238	0.01376	0.19646	0.07466	1.2061	1.0001	0	0.6035	0.09042	0.315	0	0.1029	0.04332	1.86488	0.1446	0.11686	0.50548	0.10372
				SERPINA4	12.079	3.3914	14.3059	1.9603	2.1799	1.0285	2.7831	9.4731	0.5269	0.4467	0.85962	1.0395	0.5738	5.6827	42.5894	3.0745	1.8843	6.0231	2.5463	31.7209	3.1619	2.6887	0.6439	19.2415	0.7644	1.4145	4.4943	7.3628	13.2042	3.9931	2.7488	0.0985	5.5306	2.3701	7.0551	1.8444	1.4483	4.6839	1.266	1.3408	3.1321	3.3585	4.5237	1.5849	3.5779
				APOC1	1.3426	8.9088	0.9628	4.7222	0	10.9377	3.9156	0.10044	10.3262	0.08034	1.6987	0.0681	2.4145	0	1.1756	2.1629	13.2962	0.40956	5.9519	4.6893	14.763	0.0955	5.647	29.1197	0	0.09772	5.0558	3.12894	0	32.3609	17.8494	9.4618	0.07484	2.8943	102.275	57.3733	11.6304	14.3797	1.0775	3.5485	0.14588	2.5745	34.784	1.8447	6.5678
				GPLD1	0.11628	0.2545	0.0489	0.2928	0.2702	0.728	0.16356	0.23024	0.54018	0.1079	2.08096	0.08728	0.0611	0.22308	3.2457	0.8554	0.0358	0.1867	0.0819	0.2653	0.281	0.84	0.2566	1.0402	0.1503	0.29018	0.1487	0.51	0.7983	0.0932	0.3904	0.1452	0.2672	0.43136	0.5588	0.0279	0.1527	0.1575	0.3895	0.2144	0.31448	0.0508	0.6102	0.28434	0.4265
				ALDH1A1	2.8064	78.8021	8.0834	0.2382	0.2191	0.2549	14.2794	1.5479	0.3341	2.8771	3.12176	1.6604	3.8462	3.5243	7.7887	7.5864	3.1503	7.1449	2.4709	6.5038	0.3628	1.8106	1.9729	4.1458	0.7176	1.6901	1.3614	1.0578	0.1113	0.4891	2.267	2.0286	2.0317	0.6086	1.1787	0.2882	3.3412	3.1276	0.1408	0.9499	2.9744	10.2843	0.36422	5.8058	1.66
				TSG101	0.1072	0.04636	1.174	0.3453	0.04804	0.2188	0.11926	0.0562	0.13464	0.05644	0.39744	0.0766	0	0.2151	0.19616	0.2322	0.0413	1.0738	0.3263	0.8098	0.04902	0.13744	1.1754	0.0868	0.1469	0.1523	0	0.01678	0.0719	0.3171	0.6205	0.1252	0.10264	0.15356	0.03482	0.2769	0.016	0.2232	0.05814	0.0967	0.27004	0.16424	0.07842	0.275	0.02716
				DDI2	0.6984	0.1829	0	0.12	1.0077	0.6476	0	0.3349	1.9242	0.33804	0.6937	0.1335	0.5159	2.0771	0.19436	0.3863	1.3957	0.50646	0.5138	0.25994	0	0.3146	0.09304	0.40608	0.0498	0.35526	1.331	0.4652	0.03476	2.7838	1.9541	0.0604	0.19536	4.2091	0	2.6186	0.4355	1.0865	0.24214	0.2856	0.7377	1.6772	0.11886	0.2813	0.3533
				TAGLN	63.6749	56.724	151.938	0.2284	1.4306	6.8753	48.4057	134.328	0.4998	94.6481	1.1435	3.4901	32.6884	20.6837	52.273	5.74926	9.9315	61.4044	67.6545	52.1786	4.99478	0.2525	30.4382	80.4681	10.8835	8.5142	3.0125	8.4224	1.5335	42.1599	2.8774	24.6261	349.963	5.91254	2.6628	0.8178	7.2931	7.6639	0.1972	0.0793	28.1614	56.6158	2.1358	31.8333	0.67054
				NR2C2AP	0.11094	0.07928	0.05192	0.05604	0.06768	0.046	0.3319	0.04602	0.0322	0.03948	1.92338	0.1377	0.4384	0.06564	0	0.01208	0.9438	0.11202	0.3127	0.38726	0.1147	0.0287	0	0.04302	0.12724	0.04388	0.14988	0.04466	0.03262	0.1891	0.02396	0	0.09122	0.20034	0.13274	0.3002	0.02496	0	0.08704	0.02256	0.16658	0	0.0514	0	0.02428
				ANGPTL3	0.85538	0	0.0618	0.11758	0	0.02918	0.13736	0.27996	2.0505	0.33076	1.53704	0.05998	0.2713	0.1924	0.24724	0.47322	0.1629	0.19176	0.5267	0.3635	0	0.45416	0.20796	0.1838	0.0396	4.0851	0.3935	0.52072	0.2746	0.9463	1.2701	0.50558	3.0138	0.7331	10.8778	0.00982	0.16418	0.9983	1.9788	1.2551	2.4523	0.0765	0.351	0.16248	0.1893
				RNF123	0.2391	0.07942	0.0229	0.1148	0.7315	0.054	0.393	0.09208	0.3449	0.15016	0.71432	0.1337	0.3946	0.7407	0.06234	1.0243	0.1567	0.2144	0.0639	0.66606	0.0267	0.1029	0.035	0.08522	0.07548	0.189	0.4199	0.02198	0.04166	0.1724	0.097	0.0907	0.9537	0.08092	0.0295	0.1181	0.291	0.442	0.02932	1.8491	0.29904	0.1819	0.07376	0.3928	0.042
				USP14	0.7722	0.6668	0.0783	2.0988	2.1763	1.4327	2.564	1.6474	2.1526	3.1757	11.3303	0.43336	4.3144	2.8117	0.3597	2.3426	3.3976	1.8054	5.4744	0.3915	0.33764	3.5103	0.7962	0.4541	0.7167	0.9048	0.9989	1.3778	0.3258	0.8385	0.7857	0.8341	0.1084	3.0246	0.0886	2.7489	5.1491	1.0081	2.2019	1.029	1.6483	2.0218	0.1721	0.3257	1.4022
				TGFBI	78.5522	41.269	46.5189	16.2329	1.1549	56.1254	145.158	110.94	15.0294	116.435	52.4537	249.454	163.153	19.5282	91.1957	1.9855	81.0397	388.871	398.11	124.287	2.1893	22.1673	159.212	429.474	128.086	187.24	39.7303	94.5795	43.6953	52.9843	25.5861	41.7861	77.1773	2.4302	17.0609	0.8523	136.817	198.471	144.657	42.238	65.7962	23.3531	82.4912	14.1247	6.6401
				NUDCD2	0.18444	0.05958	1.08816	0.0712	0.32654	0.03474	0.00636	0.14242	1.3618	0.09832	3.4669	0.0632	0.6637	0.07326	0.08778	0.03172	0.1531	0.20396	0	0.11196	0.09298	0.08902	0.1944	1.83514	0.02064	0.33086	0.0492	0.10198	0.02054	0	0.01104	0.05702	0.0777	0	0.4214	0.252	0.088	0.08868	0.0743	0.0735	0.19782	0.04864	0.04414	0.15664	0.0192
				GUK1	2.3669	0.1545	0.15854	0	0.6967	0.0437	0	0.27952	1.4103	1.8546	0.42552	0.21234	0.6374	0	0.2196	0.9094	1.6125	0.0775	2.7095	3.1753	0.17344	0.3452	0.6195	13.8012	0.45672	0.4968	0.31	0.41072	0.03528	0.55406	2.3713	0.4668	0.06788	0.6982	0.04708	0.16748	0.6662	0.9706	0.8942	2.6763	1.6221	0.234	0.2092	1.00788	0
				OGN	21.8727	138.472	519.891	2.1091	1.15794	38.8066	175.83	30.9519	5.4337	854.633	29.9766	48.7944	117.058	0.2924	308.94	0.54598	29.5116	136.103	115.754	733.803	0.1802	0.3947	4.4388	242.028	21.5784	29.1287	3.3575	54.5413	20.1743	1.1568	9.916	23.4748	921.733	0.5804	3.6752	4.6322	45.8076	9.3311	32.766	1.4447	7.1945	2.9697	33.0524	10.7686	1.285
				CFL2	4.8788	3.6763	14.9271	7.4944	0.66284	0.0484	5.9588	13.0489	1.19194	27.9093	6.21972	0.25774	0.4857	1.46918	0.32446	0.53114	0.4621	19.9001	9.2814	2.5871	0.20078	0.83128	2.1317	2.72092	0.73934	1.1741	0.13982	0.52062	0.12006	0.70698	0.40552	0.51526	2.54736	1.0166	0.79394	1.10432	5.1589	0.42474	16.4271	0.5643	45.2629	1.9131	0.2444	3.2864	0.11512
				APRT	12.1837	11.1308	10.2161	33.4897	6.2527	6.5449	15.1211	13.096	10.1761	15.3677	23.4706	10.0549	52.2915	7.6889	5.6909	7.7791	23.9516	19.2528	33.7205	11.3711	5.6932	6.72	19.0009	12.2236	43.3058	32.4269	12.3639	3.1107	1.8994	14.4334	13.9296	4.4984	4.6464	19.2723	51.2804	5.4255	21.4343	10.2274	18.1646	15.0211	26.7568	5.343	5.1777	2.06	19.7119
				ARHGAP30	0.05966	0.19118	0.15014	0.0803	0.22024	0.06656	0.05806	0.2075	0.29494	0.05608	0.72848	0.02218	0.1037	0.0791	0.02004	0.117	0.0985	0.05264	0.1422	0.05788	0.0767	0.0816	0.6035	0	0.04018	0.2749	0.4763	0.0803	0.0388	0.14058	0.05426	0.4787	0.07102	0.035	0.58798	0.1216	0.1279	0.00586	0.06452	0.018	0.0765	0.1259	0.07822	0.15174	0.085
				EIF4E2	0.80888	0.54296	0.3423	0.5181	0.112	0.0193	2.2683	0.20192	0.05472	0.1073	1.47592	0.3535	1.3809	0.22282	0.19098	0.0826	0	0.13804	0.8417	0.19314	0.13366	0.1308	0.14946	0.44378	0.07052	0.2581	0.11032	0.06996	0.05084	0.13018	0.22034	0	0.5538	0	0.12464	0	0	0.15686	0.6769	0.01044	0.3337	0.1991	0.20802	0.28582	1.3532
				GAS6	0.02932	0.2601	0.11836	0.05886	0.12272	0.03884	0.1215	0.09906	0.04454	0.05622	5.6667	0.06994	0.1196	0.09376	0.0169	0.05728	0.0757	0.367	0.2336	0.4134	0.15712	0.06106	0.128	0.08548	0.1205	0.09034	0.13026	0.0638	0.04518	0.11242	0.0082	0.11518	0.3273	0.15072	0.2726	0.08016	0.04568	0.9803	0.04056	0.0863	0.09084	0.09584	0.1776	0.17574	0.08546
				PRELP	725.58	1427.85	1076.76	0.2243	1.32662	65.1192	264.664	322.504	6.8379	1860.41	62.6936	393.82	65.8264	1.0334	821.159	0.78294	10.9637	1347.96	307.574	765.597	0.1122	0.2209	176.667	132.232	8.1416	15.2219	0.5122	258.28	10.5936	0.4781	7.4787	254.593	844.473	0	20.6304	0.9611	29.7819	26.8864	5.7754	12.9501	5.8326	2.2721	56.1083	3.5812	0.1144
				YOD1	0.2212	0.28996	0.71436	3.1878	0.1334	0.383	0.25936	0.0917	1.7973	0.12994	10.6036	0.46432	1.2788	0.5306	0.14896	0.9931	3.8276	0.54156	0	0.34388	0.44912	0.0945	0.30478	1.4016	0.2425	0.24268	1.3172	0.66584	0	0.2689	1.8745	0.1895	0.88476	0.2685	0.1536	0.3703	1.9292	0.3755	0.3219	0.1818	1.79218	0.7157	0.48618	0.86148	1.7168
				PRPS2	0.70192	0.2025	0.345	2.8345	2.82	0.1549	1.3074	0.507	0.46768	2.8913	1.67048	0.235	1.6549	2.0934	0.9028	0.5846	2.0714	2.5385	3.477	0.145	0.1943	1.5132	2.7769	0.2635	0.6864	1.8993	1.2279	4.62668	0.1545	1.8685	2.2691	1.3809	1.47962	1.355	0.6733	0.4232	1.5907	0.4947	2.7509	0.9488	1.0034	0.8971	0.26762	3.06202	2.1012
				ADH4	1.0216	0.0689	0.4645	0.03014	0.396	0.39402	0.141	0.23344	0.31988	0.21826	2.0894	0.19136	0.026	0.028	0.20524	0.0319	0.09836	0.17392	0.1285	0.4129	0.11064	0.21716	0.07074	0.17676	1.0804	0.09342	0.3045	0.0095	0.5288	0.11614	0.3411	0.05996	1.6091	0	0	0.03646	0.07412	0.1053	0.0829	0.12704	0.44794	0.11202	0.21692	0.20712	0.0932
				AEBP1	10.6982	3.2421	11.0469	0.0728	0.9144	1.918	4.8694	11.3771	0.2087	5.5938	14.5721	4.4321	4.5447	0.4014	3.3977	0.32624	3.4528	13.1057	7.7649	13.9789	0.21048	0.0065	7.1667	3.3304	0.3601	4.3644	2.4987	3.4064	0.35086	0.8131	0.24	1.7902	20.4192	1.03724	0.12982	0.2649	2.7559	2.9137	0.0862	0.091	3.6043	1.146	0.312	0	0.15564
				EPB41	0.374	0.0373	0.02	1.9053	2.9078	0.6905	0	0.4104	5.6786	0.1527	31.4093	0.6012	0.7573	1.0113	0.0233	0.6509	2.6568	0	1.5682	0.0772	0.6776	0.7538	0.1217	0	0.2505	1.657	5.8899	0.2136	0.1222	0.7872	4.7221	1.6295	0.14818	1.3022	3.1113	1.7075	3.2153	2.2375	0.9756	0.0719	0.6593	0.7866	0.279	0.11574	3.3069
				CFD	10.5132	18.0346	19.7432	20.687	16.1949	8.5448	4.9329	4.4065	15.9916	14.8912	1.38306	19.3986	38.9743	2.5709	42.5131	5.4767	5.8543	42.4871	4.8793	10.6743	21.1789	3.9637	18.4023	47.387	13.5534	43.8224	37.7283	34.0368	15.297	53.5604	51.74	2.1005	13.9133	1.2621	39.2529	1.0895	1.255	5.908	3.5468	4.6239	9.2941	3.356	11.9868	2.1356	4.3328
				RNASE1	0	40.1738	2.0857	4.26	0.18788	0.5642	0.07958	0.10908	1.13244	1.682	3.51024	0.67336	0.1619	0.47962	0	9.307	0.08636	0	0.15716	2.8828	2.41246	2.67314	0.5181	0	0	0.2789	0	1.4743	0.14934	0.59708	0.7582	0.45816	0.2511	0.3309	11.2295	0.94792	0.11012	0.1238	1.8882	1.1535	0	0.40062	0.59672	0.4125	0.33696
				DUSP23	0.4852	0.9431	0.13954	1.6794	0	0.01018	0.1674	5.489	0.08636	0.1277	4.0809	0.30544	1.4283	0.6806	0.0126	0.16114	0.4247	0.195	2.1898	0.0653	0.08344	0.16936	0.7578	0.3081	0.20938	0.3736	1.2877	0.59854	0.18608	3.332	0.17282	0.0506	0.47138	0.3846	0	0.5775	0.4439	0.7014	0.2811	0.3814	4.5313	0.1079	0.17474	2.8355	0.0479
				COL6A2	520.17	157.628	513.613	11.546	0.9195	83.982	172.6	287.458	26.5985	385.335	191.812	209.229	153.518	15.4369	482.293	0.1432	41.2023	479.998	641.575	1888.76	5.0803	5.3997	84.4975	483.691	12.3508	65.0763	36.1643	331.292	77.1806	19.5092	18.0713	105.016	435.736	0.8517	2.7857	5.6148	77.2025	64.7825	122.977	5.225	42.1743	34.5418	40.1469	357.385	1.8039
				PSMD10	2.801	0.5577	0.3962	2.4665	0.7521	0.394	1.0847	2.2885	0.3624	2.2084	3.73568	2.0465	1.7472	1.2743	0.0367	1.0645	2.8142	0	5.3145	0.13246	0	0.2346	3.109	0.4889	3.0598	0.9266	1.5282	2.5809	0.0331	0.6816	0.8018	0.8898	0.1227	1.0633	0.06584	0.3424	4.9084	0.484	3.0867	0.56312	2.6241	0.81172	0	0.0708	2.6004
				SLC4A1	1.0426	1.0916	0.285	58.3446	49.7491	23.1541	0.6625	2.8977	68.9727	1.9894	5.4078	10.6002	40.9592	18.7073	0	26.8485	30.2668	0.2233	1.0073	0.1529	6.1145	19.6575	0.1359	0.5872	7.9573	27.2379	72.7824	12.3616	6.2643	6.5847	125.047	21.0563	3.95	1.6613	16.9983	47.5305	104.804	52.9029	3.1708	11.5454	7.5276	21.6167	13.3447	1.0371	40.4602
				PSMF1	0	0.06334	1.634	0.7624	0	0.0636	0.5949	1.1116	0	0.4269	0.92442	0.05394	1.7019	0.1376	0.09432	0	2.0228	0.0777	0.9731	0.69222	0.4833	0.1175	0.5934	1.0408	0.2397	0.0891	0.7769	0.02952	0.05794	1.5811	0.0967	0.0595	0.2778	0.1767	0.0917	0.2118	1.4239	0.0783	0.2272	0.1513	0.9147	0.1608	0	0.168	0.6267
				OXSR1	0.5446	0.7248	0.2394	3.4994	0.0437	0.355	17.12	1.303	0.5697	0.0993	3.09486	1.7052	2.8277	2.6389	1.09716	1.4991	8.1884	0.9582	44.7072	0.32586	0.0833	0.7144	1.573	0.3256	0.5495	0.99262	1.86	0.6482	0.1344	6.2205	1.507	1.2784	0.2229	2.1605	1.1817	2.8483	11.5181	0.2993	0.6756	0.562	4.49536	2.9742	0.0541	17.8215	1.1122
				ADK	0.76438	0.25318	1.8816	0.7143	0.19354	0.2947	1.712	0.2575	0.17934	0.2737	1.5509	0.18138	1.3295	0.0964	0.2372	0.2422	1.63	0.09394	0.8924	0.5621	0.2177	0	0.3357	0.2158	0.3457	0.48948	0.0448	0	0.11228	1.7731	0.0139	0.3498	0.27894	0.9915	0.116	0.5343	1.7558	0.1411	0.14054	0.2291	0.1487	1.3299	0.0776	0	0.7552
				NMI	4.2721	2.6872	0.79748	4.5888	0.2323	0.8365	1.1217	2.3891	0.2888	0.3273	13.0484	0.3505	5.1164	5.0842	0.81182	0.4618	3.2678	0.1602	19.7496	0.0497	0.2415	0.1921	6.3682	0.295	0.9431	0.5339	0.5145	0.8953	0.1221	0.6317	0.1259	1.3844	0.39392	2.1068	0.53032	2.149	20.8004	0.9068	6.432	0.8674	1.4943	1.711	0.34968	0.0933	2.1821
				PYCARD	0.26678	0.3392	0.4956	0.7012	0.32194	0.171	0.5902	0.4068	0.00806	0.4209	3.3822	0.13334	4.4589	1.2476	0	0.2247	2.3656	0	3.7043	0.1655	0.09322	0.1274	1.2752	1.4822	0.2364	0.2339	0.67812	0.70876	0.10772	0.8748	0.04704	0.1014	0	2.0969	0.1003	18.0111	2.6324	0.0798	1.1658	0	0.3235	0.7996	0.0852	2.2008	0
				ABHD14B	7.0782	2.5891	2.9149	1.5337	0.1545	0.4965	6.3219	2.436	0	5.9197	2.7839	0.772	13.3471	1.1844	6.662	0.3303	4.6937	0.3526	11.3191	0.7209	0.5255	1.01626	2.3177	3.4802	5.3782	0.596	1.22	0.0511	0.53256	3.2487	0.1722	2.4622	1.46864	4.5172	0	1.2639	3.8262	0.1551	4.8816	1.1189	2.2176	0.8729	0.595	0.46446	1.0227
				SPCS2	3.8251	0.8195	0.04258	3.7093	4.3077	0	3.3367	4.56	57.5881	17.9426	14.5285	1.886	10.4621	5.1736	0.8249	0	3.2292	7.0948	11.4095	0.381	0.25858	0.0709	8.131	0.5408	1.3446	7.7104	3.0021	1.2831	0.3894	4.2288	0.50404	5.7808	3.6536	6.9293	2.0871	1.7276	2.9879	0.34642	3.9844	0	1.7522	0.5298	0	12.6979	3.3172
				MFAP4	16.5456	120.234	352.27	62.9561	1.241	133.204	634.523	83.6903	46.8589	326.872	1.70636	30.437	200.107	2.5691	2179.58	2.4679	288.094	678.527	965.529	2773.82	3.0553	0.6133	22.5302	25.418	16.5586	7.8939	5.8474	667.37	153.966	2.4062	7.482	4.5236	5115.1	3.667	0.8492	1.9042	398.914	2.499	30.3481	2.1806	1.78394	0.9058	14.5801	74.7127	33.4141
				CPB2	10.4601	7.3437	7.5679	41.234	24.9124	13.2715	11.7481	17.299	17.9698	10.7953	8.1815	16.6446	30.9169	20.4536	17.7248	17.6955	24.5893	8.4111	90.2045	19.8283	6.894	22.1257	16.5626	24.7443	10.3145	21.3295	57.2428	14.8327	15.7578	23.8658	41.9709	6.6984	10.5356	27.9671	82.0312	4.2531	34.6568	15.502	49.8292	29.7757	7.5976	6.0831	23.2135	5.3573	72.9662
				HPGDS	0.74018	0.0793	0.2999	0.258	0.14834	0.13422	4.3757	1.38522	0.19392	0.41244	1.7723	0.2697	2.6149	0.29416	1.6129	0.26918	0	0.10068	1.8444	2.6665	0.18954	0.79912	0.3888	0.1146	0.3057	0.9601	0.56592	0.72344	0	0.51298	0	0.2866	0.34596	0.29566	0.0646	0.05174	0.2358	1.5142	0.1854	0	0.68384	0.20964	0.64578	0.59298	0.09444
				PIK3R4	0.18324	0.13616	0.1537	0.17636	0.06344	0.07616	0.1128	0.1207	0.0383	0.0162	2.77568	0.4146	0	0.0628	0.06274	0.02052	0.17382	0	0.2494	0.21362	0.00784	0.07454	1.6849	0.11306	0.09172	0.29068	0.313	0.08426	0.6641	0.0484	0.0776	1.6132	0.09946	0.12792	1.03898	0.0102	0.4227	0.20316	0.09792	0.17736	2.19096	0.07364	0.1853	0.4679	0.1565
				ANK1	0.1042	0.1788	0.56226	7.4641	6.4163	2.552	0.0107	0.0483	16.4434	0.1497	0.1517	0.8807	3.5952	1.9242	0.5248	3.6272	6.0624	1.0189	0.2872	0.24204	0.8167	2.2201	0.2282	0.0037	0.9758	2.4198	14.859	1.1243	0.696	1.1999	23.0459	3.7671	0.5464	0.1476	2.6441	9.2311	10.8985	11.4037	1.5312	1.6015	0.5202	1.9568	2.5602	0.5839	7.3805
				APOA4	33.832	5.3308	42.6684	35.4392	119.996	44.5747	18.3598	18.5797	404.619	8.9497	72.8009	56.7389	37.3518	19.4587	60.1738	77.051	32.8823	6.9579	15.7387	31.4424	100.85	26.6686	21.1944	102.924	74.499	130.17	44.9579	75.4913	527.595	106.8	435.43	7.0739	69.5005	43.979	535.329	10.5656	27.0787	88.6787	137.141	209.768	22.7135	11.5011	372.184	28.4366	34.0453
				EXOSC8	0.20608	0.1098	0	0.0798	0.06726	0.06196	0.2037	0.7864	0.12582	1.9693	1.88874	0	0.1255	0	0.2959	0.01652	0.1556	1.0247	0.2661	0.01968	0.03344	0.02428	0.5122	0.06326	0	0.03342	0.3915	0.17704	0.01906	0.8306	0.0465	0	0.1959	0	0.82526	0.06246	0.1849	0.06112	0.0732	0.11356	0.1867	2.2598	0.12368	0.17914	0.08214
				VWF	0.1499	1.3148	0	2.3652	6.6281	2.2579	0.5665	2.2539	2.2531	1.8771	1.6206	14.1681	2.413	1.8485	0.3311	2.377	1.4893	0.1735	1.8542	0.2496	2.0634	6.6759	1.0883	3.6545	0.0794	0.0607	3.6168	2.2359	0.0505	2.0154	0.9502	0.5526	9.8234	13.1841	0.7259	1.525	0.9873	0.5143	0.618	1.3587	0.6086	2.394	0.1217	6.7574	3.4011
				CD177	2.6241	1.15742	2.9484	2.0115	1.0684	0.03438	0.68328	0.9561	0.35806	0.41614	3.08714	0.53484	1.4782	0	1.18474	1.1197	6.9801	4.45926	3.0397	0.71718	0.17768	0.04282	9.886	1.4869	1.68668	0.41602	0.3189	0.45508	0.1856	2.3678	0.18006	5.3994	15.0351	9.9696	0.7185	3.8509	3.1032	0.05386	0.4774	0.8256	1.70198	1.2175	0.30348	1.4249	0.4906
				PPP1R3D	3.4423	0.03206	0.12178	0.0748	0.03438	0.07236	0.09402	0.2271	0.03044	0.05374	5.63226	0.05188	0.0503	0.2377	0.06058	0.0448	0.1444	0.06876	0.126	0.06666	0.48194	0.2154	0.7539	0.01166	0.1827	0.03748	0.21662	0.09242	0.07874	0.4299	0.05572	0.3264	0.10832	0.4613	0.03224	0.1034	0.0373	0.00708	0.04248	0.01386	0.12454	0.4441	0.09916	0.18308	0
				JAM3	0.16002	0.136	0.06718	0.32618	0.2053	0.01726	0.10068	0.0604	0.19006	0.11244	0.39024	0.04492	0.0457	0.1716	0.05508	0.06548	0.0484	0.15402	0.596	0.49428	0.4851	0.17914	0.05676	0.10402	0.22216	0.33478	1.3607	0.0592	0.06594	0.17294	0.01274	0.0169	0.02906	0.5279	0.16904	0.54094	0.10348	0.08204	0.25862	0.36536	0.43862	0.06282	0.11014	1.35658	0
				FLOT2	0.6399	0.4684	0.1929	27.1104	22.8772	3.1103	3.2571	8.8406	2.1922	4.6312	5.1506	0.5723	9.4082	7.627	1.7858	13.5652	10.5708	1.5826	9.1027	0.87858	3.0545	9.4786	26.0534	0.5137	0.5421	3.2308	10.3425	7.1802	0.4267	9.9553	2.7175	12.18	1.1595	30.4619	0.0731	23.1026	15.7492	2.5198	5.1459	1.4396	1.0061	13.2088	1.8704	4.0311	11.4666
				DMD	0.28616	0.0782	0.0697	0.0708	0.213	0.04508	0.2542	0.03832	0.07038	0.0402	1.74926	0.0853	0.0059	0.18154	0	0.01432	0.00172	0.8899	0.1112	0.21116	0.13558	0.1507	0.25338	0.02112	0.1769	0.21582	0.19842	0.06038	0.0514	0.11858	0.0026	0.0526	0.258	0.27466	0.04286	0.16088	0.03558	0.1058	0.13666	0.29404	0.1637	0.1253	0.1489	0.15888	0.02092
				GMFG	1.25998	1.55642	1.33102	31.5216	12.9028	5.8348	5.2105	5.9919	1.6314	0.74176	15.3608	3.5929	48.3701	10.0471	0	7.6146	8.6488	0.57134	20.3192	0.58696	17.4171	6.9581	57.4826	4.6071	5.0312	1.12758	20.3856	5.6793	0	25.6122	0.39944	15.6456	1.72628	20.8676	1.2396	20.1563	13.8475	0.03294	5.1105	2.1762	9.9405	11.5086	0.76796	1.9626	7.3109
				MMRN1	1.2115	0.0797	1.56098	45.8802	5.1288	3.1576	2.0454	1.7479	1.8297	2.2078	0.2671	5.7432	5.9402	2.4516	0.2188	5.3675	2.0541	3.5782	2.9146	0.3877	22.4284	12.9784	0.1279	0.6715	0.5903	0.1435	25.1019	2.5567	0.1116	20.2965	2.0828	0.2232	0.9901	97.7173	1.735	1.0432	4.5706	0.6995	5.8753	1.8983	5.7241	6.3933	3.8524	14.3936	16.2793
				CMTM5	0.76044	1.46444	0.38856	0.8409	0	0.0665	0.45774	0.46104	0.57392	0.47932	4.38194	2.6348	0.3353	1.8712	0.50792	7.7035	0.3815	2.05582	0.3942	0.28414	11.1117	9.7845	0.16342	0.04248	0.10896	0.36606	4.5826	4.1169	0.30778	11.2214	0.04714	0.07118	0.7829	20.1154	0.68316	0.23758	0.40006	0.37044	0.46972	0.1503	0.59892	0.10368	1.9589	7.2127	1.007
				FMR1	0.10786	0.0145	0.0132	0.04364	0.0373	0.01016	0.1423	0.1858	0.04826	0.0541	2.03952	0.0417	0.0254	0.15504	0.0102	0.03388	0.0542	0.2333	0.3168	0.1404	0.0718	0	0.097	0.04404	0.1052	0.1454	0.0439	0.17844	0.02694	0.0309	0.07178	0.0695	0.0367	0	0.03972	0.0457	0.0161	0.0476	0.357	0.0597	0.0923	0.04672	0.10008	0.17238	0.02026
				FGB	564.045	412.831	862.976	5676.27	7357.29	2986.66	1004.96	2261.56	6688.37	4056.5	413.062	12829.7	589.415	5345.15	1323.5	6695.01	3890.42	319.284	1611.87	447.05	2159.87	9417.05	3348	5948.88	1099.44	2938.89	4623.49	1463.87	2926.3	3453.3	7118.79	3633.55	1346.68	19727.7	2262.3	785.998	1224.64	6155.37	3177.57	6475.65	2859.38	9896.31	1767.9	8099.15	6778.1
				PLBD1	0.8657	0.24862	0.0825	2.3913	0.1651	2.437	0.6962	5.209	0.44414	4.9377	2.17586	5.5831	1.6969	4.1447	0.46218	4.6159	2.4474	0.11908	1.8186	0.08934	0.1724	2.2113	35.0819	0.51568	0.3354	0.7907	0.6454	2.5481	0.23498	3.3871	0.0788	25.6386	1.39746	5.069	0.5331	6.2864	3.9471	0.0791	0.89136	0	0.8761	12.2926	0.09906	34.4466	0.5965
				G6PD	2.0911	2.5714	0.5727	17.3762	11.2016	3.1131	2.6334	19.3993	1.246	5.3301	10.4552	6.5647	16.7345	10.3257	0.3794	7.6232	15.1301	0.7577	20.4273	0.2727	2.2376	13.4988	48.5341	1.9764	4.6793	9.0909	12.2787	6.4472	0.4564	26.4472	4.0855	18.3243	8.62998	14.1911	0.9302	13.6384	12.392	0.8713	4.0662	2.4285	4.6074	17.8617	1.211	24.7764	6.1404
				RAB27B	1.17666	0.99856	0.14264	17.9227	5.6238	4.1082	2.4735	0.2188	1.3593	0.1358	12.2029	0.6002	7.297	1.5247	0.08196	12.5854	5.0804	0.56982	6.2134	0.89454	17.7028	7.6047	0.3483	0.05024	0.7408	0.14284	21.0663	3.0674	0.07924	14.5222	0.8245	0.11316	1.2173	28.2284	0.2612	0.6721	3.3112	0.3253	3.9476	0.9794	0	1.838	5.5905	3.4736	10.6267
				ALOX5AP	13.4931	1.3077	2.24152	1.5812	15.2392	3.4327	2.387	4.5432	0.437	6.6363	16.2838	15.7542	76.043	0.6615	1.06958	10.4279	2.4412	4.70064	100.59	1.01702	1.9169	13.5919	25.5084	2.8541	1.49356	14.1543	0.81502	3.726	0.6593	0	0.42962	43.7467	12.7386	0.1798	0.2588	53.9255	90.6839	1.6102	20.8877	6.1934	13.1691	59.6664	1.4085	114.657	2.6375
				DYSF	2.5589	0.0227	0	8.2167	5.4543	1.5544	2.4939	2.2937	0.0128	4.0035	0.9218	1.1831	8.5137	8.0064	0.0257	4.1354	6.0232	0.4209	7.1269	0.13496	0.2022	1.9913	11.6802	0.027	0	0.2104	1.7442	25.1592	0.0221	6.0242	0.1123	6.9469	0.2361	4.2523	0.0069	5.5309	6.7333	0.6609	0.7361	0.0591	0.894	4.0579	0.032	2.8006	4.0932
				STOM	18.0371	6.8523	4.2226	210.911	198.356	41.0729	15.609	49.1388	22.9602	56.1964	14.8862	37.4756	151.829	78.8012	1.1097	122.755	73.1999	6.4274	60.5195	1.2364	70.5046	137.761	334.006	9.3303	10.3296	16.9801	262.486	75.0109	4.7495	104.197	25.1742	131.768	3.9793	422.228	8.1005	53.291	135.869	18.6008	28.6054	11.6916	12.159	120.16	75.0539	356.584	114.147
				PRTN3	1.0551	1.7558	4.46552	54.228	44.5575	64.3807	7.8439	124.285	2.5433	43.2364	13.1089	68.0129	75.9967	99.4213	1.60746	67.2602	121.018	10.2352	100.453	0.63066	109.106	90.2829	239.643	2.4061	6.7502	8.70884	46.3727	107.193	0.15864	148.411	4.3484	153.429	23.9904	135.144	14.461	181.705	118.727	5.016	0.6399	29.678	4.9918	127.506	24.3274	1879.14	50.8417
				ITGA6	1.281	0.34092	0.1132	2.9928	3.2668	11.8223	0.3114	0.11582	0.5582	2.4802	0.1873	0.14562	0.6915	1.8389	0.0964	6.2103	2.0373	0.4841	0.6165	0.0171	3.2253	4.3532	0.4632	0.11446	0.0129	0.26576	3.352	1.9922	0.07884	3.092	0.0394	0.0802	0.0719	7.9225	0.0865	0.031	0.0335	0	2.4223	0.1164	0	1.7398	2.7784	0.8254	4.2451
				C19orf25	0.23382	0.1189	0.19998	0.174	0.0989	0.0646	0.29352	0.26976	0.06674	0.4189	0.59436	0.26188	0.4354	0.05592	0.428	0.07096	0.11524	0.5765	0.22324	0.1229	0.10612	0.05186	0.0568	0.11206	0.3162	0.23854	0.03872	0.14226	0.01324	0.05714	0.12942	0	1.2315	0.07132	0.114	0.09114	0.0364	0.08218	0	0.14046	2.58022	0.1212	0.16558	0.1698	0.4307
				ITGA2B	0.039	1.42272	3.84034	201.12	108.764	32.0212	23.6021	17.7182	36.7001	7.334	1.646	14.0885	41.867	53.3262	0	152.275	54.9985	1.5212	26.5332	0.2183	300.817	306.025	0.0294	4.7945	8.8056	1.0095	239.59	115.828	1.4914	113.334	7.242	0.6334	2.5117	292.586	13.3294	12.3866	19.6102	6.6001	67.0591	7.7594	21.2467	58.6928	117.467	18.878	95.5643
				F11R	0.1258	0.17632	0.0908	1.3689	0.9481	0.4409	0	0.275	0.1436	0.3036	1.283	0.3111	0.21058	0.8834	0.09	2.3184	0.0959	0.43542	0.50608	0.0214	2.1621	1.694	0.6838	0.2258	0.2305	0.3144	3.6145	1.1201	0.02622	1.6749	0.0623	0.6397	0.132	1.5981	0.0896	0.0542	0.21126	0	0.3657	0.0481	0.18894	0.0367	1.7889	0.7649	0.0251
				C19orf59	2.11482	1.42976	1.02494	1.373	0.9945	0.2594	0.24622	0.5452	0.49352	1.28474	3.94002	0.86382	0.55658	2.5988	1.09202	0.18788	0.2276	4.80606	0.3223	0.73646	0.42236	2.6958	12.8931	1.91036	1.47726	0.56506	0.9519	0.7828	0.76248	1.215	0.07114	5.5989	8.09274	1.3757	0.45706	6.8343	0.6509	0.15668	0.41618	0.52566	2.00626	8.5236	0.25614	6.2124	0.6221
				FCN1	0.2161	1.53754	0.33504	1.4611	3.997	4.1233	0.20524	0.40364	0.5421	0.8857	12.7317	0.24694	3.2188	1.1975	0.39964	1.703	6.5274	0.0267	3.7145	0.50998	0.0937	0.4185	1.767	0.24834	0	0.29512	0.6432	0.821	0.1739	0.1177	0.0327	0.3022	0.49512	1.5602	0.5348	19.1643	0.8091	0.40152	0.1704	0.3114	0.4261	1.5487	2.9655	1.0125	9.0955
				C10orf54	0.32568	0.25338	0.71416	0.6407	0.4685	0.1109	0.1485	0	0	0.0845	0.49326	0.8441	0.6178	0.3419	0	2.14	3.9656	0	3.7779	0.0478	0.0478	0.6914	1.8202	0.017	0.1217	0	0.0667	0.1714	0.0263	0.1014	0	0.7548	0	4.3974	0	1.5466	1.8486	0.1361	0.2806	0.2256	0	0.6436	0.13044	6.78	0.596
				GNAI2	6.9039	7.6118	1.3097	81.6047	22.7552	7.8354	34.9041	13.8335	3.9891	36.4609	6.6992	8.9394	43.3836	30.2793	1.7021	41.5503	27.1	15.3583	73.5452	1.8292	5.3652	33.5557	37.2482	2.7503	2.0256	15.6117	12.3013	36.8051	3.2113	28.0966	0.9251	33.8255	16.9004	48.9703	0.8264	28.9075	32.9663	3.0164	61.1344	4.2445	6.8552	29.7389	0.8514	70.595	26.1396
				UPP1	0.57486	0.75102	1.1506	1.5991	0.2282	0.0199	2.4201	0.8542	0.7499	0.51962	2.93648	0.4663	0.2107	6.7669	0.2841	0.1199	0.9503	0.40778	0.8798	0.18538	0.143	0.7387	2.7018	0.6988	0.70644	2.7994	0.26964	0	0.39554	1.9203	1.2855	4.5801	0.58544	3.292	0	0	0.6736	0.0379	2.4537	0.1007	0.6082	0.1561	0	0.0358	1.2729
				APMAP	7.0052	1.0332	1.901	88.2936	20.7277	11.5264	36.6935	25.9317	0.8643	4.6453	3.4269	39.54	82.8627	27.7989	2.2537	21.044	57.7968	8.6148	117.709	0.8031	6.323	12.8246	105.254	2.7907	1.2846	5.6141	19.403	8.0755	0.7833	12.2097	8.2098	64.9821	4.7955	26.3933	1.6729	31.7647	100.743	0.7014	3.6856	6.3778	9.4053	9.4389	6.2608	42.6468	35.3032
				CYFIP2	0.31746	1.18066	2.71208	0.6941	0.172	0.2218	0.35016	0.23882	0.38018	0.70374	0.3676	0.473	0.8283	0.3068	0.59346	0.8196	0.1142	0.8626	0.5596	0.477	0.1697	0.8288	3.1347	0.40924	0.63674	0.4381	0.37282	0.1553	0.23498	1.0869	0.0886	1.3941	2.75844	0.6954	0.35454	1.2246	0.6287	0.20934	0.59684	0.2092	0.43788	0.229	0.0528	4.8498	0.1821
				MPO	26.5218	0.3623	3.76722	52.3592	70.7834	56.5106	6.7854	121.412	2.3953	27.9496	772.135	77.1639	80.639	108.441	0.2524	121.254	39.9266	4.0747	34.2752	0.1492	44.4751	184.464	2194.5	0.0787	8.1236	0.4172	43.9877	88.1311	0.0605	217.525	4.0487	479.054	7.18978	137.04	12.7285	956.643	26.113	10.9177	0.7356	4.0523	46.2153	198.932	15.3861	3108.08	17.9034
				ITGB3	0.1336	0.1256	0	145.821	44.6201	7.0749	23.5755	5.298	6.6153	1.8004	1.5398	7.847	20.8607	10.1054	0.0381	81.1954	36.8256	0.7509	37.1148	0.4335	78.2417	99.7522	0.3028	0.7771	1.7406	2.5301	110.347	21.0308	0.5982	44.413	2.1154	0.6328	1.141	272.433	2.8836	2.6703	15.1499	3.205	46.4833	4.4867	8.5952	9.0484	28.6929	17.299	43.4832
				SYNGR2	2.6688	0.10768	0.21648	0.2785	0.09972	0.0813	0.8016	0.9448	0.01744	0.16714	7.5706	1.4733	0.2458	0.15102	0.14718	0.066	0.4059	0.1117	0.9667	0.07266	1.0792	0.1556	2.8984	0.26952	0.06718	0.19706	0.833	0.0818	0.5434	5.2365	0.0244	0	0.44536	0.6735	0.12282	0	0.311	0.0424	0.05988	0.08796	4.0498	0.0525	0.365	0.7724	0.2261
				RAB27A	1.1268	3.181	1.78116	33.9686	10.3928	5.3359	0.7262	6.5042	1.12102	0.9319	11.8502	2.0865	20.4083	8.0815	1.8796	7.1113	21.6821	0.8744	22.2795	0.5424	26.0433	4.07	43.0327	1.86598	1.84766	0.4719	27.8238	4.8578	0.36912	22.9825	1.8069	21.1818	8.33762	17.7459	0.74876	13	18.2782	0.12814	1.279	0.5309	0.8729	2.6087	41.3338	4.0119	25.4301
				FCN3	0.4791	1.0587	1.6451	0	3.0339	2.4363	0.438	3.0819	0.9973	2.1636	2.39298	6.9724	1.5528	8.8297	3.8934	5.708	3.4113	0.1457	4.8136	1.4259	1.4985	1.9383	1.354	1.7971	4.2324	0	8.4146	8.7691	0.5372	2.0295	32.9661	0.5991	0.8269	3.3443	3.2953	2.8256	1.5863	0.1466	3.8108	3.2886	0.2105	5.1134	5.7691	0.9426	2.1862
				BAG3	1.2065	0.7502	0.2853	0.98302	0.30874	0.05392	0.04144	0.0958	0.22336	0.2579	0.4838	0.3035	0.225	0.42784	0.4024	2.1008	0.20178	0.8033	0.25892	0.0685	0.15872	1.18214	0.1403	0	0.0143	0.24856	0.32754	0.78084	0.06568	0.172	0	0.0479	1.1779	1.61854	0.16502	0.11748	0.08458	0.1527	0.1965	0.21298	0.2653	0.1353	0.10472	0.4453	0.41728
				RAB33A	0.55984	0.50508	0.19042	3.0464	0.9315	0	0	0.07092	0.14548	0.15936	0.65378	0.2391	0.3001	1.2046	0.17242	2.641	0.6038	0.27336	0.5705	0.12534	0.0413	1.8403	0.361	0.23934	0.13746	0.26016	0.1319	3.2417	0.09666	0.1217	0.02702	0.157	0.64564	2.3616	0	0.3	0.1464	0.17282	0.4637	0.17936	0.2822	0.04936	0.59836	0.145	1.0202
				FAM3C	0	1.24524	3.4709	0.8346	0.10304	0.08524	0.742	0.3573	56.7369	4.1423	2.63528	0.26804	0.5849	0.9443	0.5819	0.28898	0.15	0.8496	2.4619	0.1375	0.4803	6.8439	0.6221	0.0928	0	0.5524	0.0193	0.95586	1.0513	0.9672	0.62072	1.0126	3.2857	0.8208	0.70092	0.14614	0.97926	0.0889	0.8612	0.8963	1.9476	0.8545	0.89014	13.5588	0.2974
				HSBP1	1.5092	0.41698	5.9619	0.14296	0.55234	0.09312	2.0333	0.38572	0.07066	0.55936	2.59022	0.27906	0	0.35618	0.15268	0.12798	0.2598	0.40758	2.1065	0.1877	0.2299	1.22398	1.71754	0.1918	0.29674	0.64914	0.54068	0.22818	0.25088	0.77722	0.07458	0.66784	1.15092	0.37842	0.22764	0.5963	0.5701	0.03402	0.5058	0.3781	0.27958	0.4194	0.10838	0.92016	0.12724
				LRRC17	0.0687	3.1514	0.4129	0.36762	0.0507	0.03784	0.56376	0.38074	0.26596	1.6342	0.67726	0.4935	0.6366	0.43802	0.5779	0.25024	0.3519	0.7194	0.2	0.7282	1.84368	0.52408	0.4438	0	0.27264	0.2209	0.2781	0.23274	0.01256	0.16808	0.15238	0.642	15.9819	0.6622	0.20718	0.2159	0.27242	0.25762	0.14794	0.31522	1.97982	0.42366	0.63678	0.1714	0.34686
				SSC5D	1.7868	2.1973	1.5337	0.3246	3.74694	0.0163	0.9385	0.3939	0.4825	3.175	0.71424	0.14678	0.2768	0.2819	0.6141	0.37728	0.2624	3.5946	0.7369	0.8941	0.19562	0.28428	0.1018	0.5925	0.0315	0.44508	0	0.07876	0.3452	0.0165	0.1956	0.1009	4.8848	0.5489	0.1985	0.25768	0.25518	0.17854	0.45914	0.25266	0.0871	0.45142	0.31222	0	0.22492
				VBP1	0.13084	0.1615	1.5711	0.5501	0.3349	3.3078	2.7402	0.1408	2.8456	2.2834	0.5951	1.2103	1.2486	0.1583	0.9509	0.1138	0.4368	3.2439	1.0164	3.0217	0.0654	0.3186	0.6458	0.7316	0.9153	0.4743	0.3094	24.2974	0.1033	0.6563	0.3452	0.4281	0.3846	0.0623	0.0474	0.527	0.3858	0	0.7746	1.24	0.6406	0.2182	0.2539	0.3634	0.6965
				THUMPD1	0.14296	0	0.1033	0.0485	0.06164	0.01542	0.4222	0.1627	0.33656	0.068	0.57124	0	0.2653	0.04802	0.1031	0.04052	0.0196	2.2699	0.066	0.12794	0.06632	0.0295	0.23092	0.04536	0.7741	0.3139	0	0.30244	0.08304	0.06066	0.22628	0.03874	0.0381	0.0558	0.39188	0.30866	0.0329	0.03084	0.01898	0.0585	0.1543	0.09308	0.09682	0.1155	0.0596
				TNPO2	0.42	0.2694	1.53312	1.4423	0.84636	0.07998	2.2248	0.2494	0.05612	2.2512	3.18022	0.089	1.3294	0.4698	0.0731	0.37388	0.1534	1.9352	2.2892	0.16558	0.1892	0.3644	0.5387	0.15464	0.103	0.24322	0.04236	0.23728	0	0.4162	0.13274	0.5933	0.1579	0.6436	0.24924	0.0852	0.6401	0.1606	0.56	0.12368	2.19008	0.7238	0.20386	2.1829	0.0595
				PLA2G4A	0.241	0.0376	0.1225	0	0.024	0.0171	0.0595	0.0144	0	0.1093	0.61674	0.07346	0.2552	0.1127	0.0197	0.0713	0.0119	0.3866	0.2014	0.1509	0.0367	0.2709	0.1913	0.0133	2.3778	0.0863	0.069	0.0622	0.03976	0.1033	0.0034	0.4776	0.2904	0.1362	0.22166	0.0656	0.0727	0.0069	0.04208	0.1276	0	0.2275	0.0261	0.0524	0
				SF1	3.2559	0.127	0.3268	0.14916	0.1061	0.0278	0.16342	0.0569	0.04384	0.3235	1.51824	0.15498	0.0617	0.5341	0.2683	0.06544	0.0367	0.5791	0.0699	0.2281	0.24434	0.13312	0.18474	0.0874	0.2571	0.3707	0.76638	0.12624	0.01034	0.07402	0.09488	0.3864	0.2427	0.0208	0.2107	0.0883	0.21762	0	1.141	0.6904	0.7794	0.19094	0.60974	0.50978	0.03392
				PTPRA	0.08544	0.3708	0.05208	0.1237	0	0.03142	0.1688	0.0101	0.0348	0.1852	1.84074	0.0378	0.0608	0.1235	0.0211	0.01926	0	0.176	0.2981	0.6819	0.2358	0	0.0889	0.04284	0.02092	0.0759	0.0428	0.0404	0	0.0303	0.03524	0.1449	0.0223	0.1632	0.15254	0.0051	0.1113	0.0053	0.0483	0	0	0.0388	0.07392	0.2403	0.0793
				C2CD2L	0.27444	0.37816	0.09712	0.1459	0.05978	0.02482	0.281	0.2319	0.029	0.19226	0.90162	0.14998	0.212	0.2113	0.0724	0	0.13844	0.1204	0.2188	0.37172	0.0793	0.4622	0.23548	0.22544	0.1259	0.1243	0.0385	0.0428	0.07284	0.027	0.0304	0.02452	0.16974	0.2697	0.27296	0.13844	0.3017	0.03376	0.1956	0.14966	0.2619	0.03724	0.07288	0.7762	0.0804
				CD163L1	0.3219	0.0629	0.10174	0.05778	0.04006	0.03	0.0769	0.0497	0.01776	0.4399	3.08066	0.07684	0.0099	0.1821	0.09134	0.03692	0.11262	0.0263	0.4558	0.008	0.06206	0.0376	0.2805	0.01026	0	0.0065	0.06746	0.07764	0.00382	0.065	0.0249	0.0056	0.04768	0.09568	0.14066	0.10254	0.13144	0.07648	0.2221	0.049	0.17532	0.11112	0.0549	0.3053	0.05018
				CRYZ	2.5994	1.1459	1.9257	0.6011	0.4943	0.1224	6.809	1.2243	0.1094	2.2992	0.1738	0.25408	0	0.8375	4.0126	0.1453	0.389	1.5058	1.4167	1.4325	0.5723	0.647	0.4557	7.2568	0.609	0.5449	0.6485	0.2645	0.1564	0.5785	0.27088	0.4125	0.1573	0	0.2125	0.0741	0	0.14	1.2684	0	0.7445	0.0959	0.336	0.18826	0.2863
				PC	0.2242	0.0238	1.3826	0.2089	0.27008	0.19336	1.4045	1.1053	0.7419	2.2498	6.49412	0.736	0.4065	1.2914	0.08512	0.53096	0.0234	3.7336	1.415	0.19236	0.15298	0.5967	0.1581	0.6562	0.6293	7.7559	0.6132	0.067	0	0.3869	0.0182	0.7541	0.1449	0.1154	0.75086	0.23598	0.0635	0.1023	1.495	0.13056	0.2379	0.11642	0.3312	0.20534	0.4718
				LRBA	0.23158	0.07162	0.37086	0.1242	0.25002	0	0.0221	0.13896	0.04336	0.06036	1.68412	0.0071	0.1862	0.0748	0.05154	0.0111	0.0104	0.13494	0.042	0.0222	0.1048	0.6798	0.0222	0.35702	0.02988	0.18108	0.203	0.0711	0.1402	0.0618	0.04188	0	0.1396	0.6405	0.14364	0.5722	0.01856	0.01584	0.2645	0.03092	0.50358	0.0583	0.05024	0.0926	0.0476
				NARS2	0.097	0.0223	0.06732	0.03252	0.02996	0.0194	0	0.06926	0.08524	0.04376	3.07028	0.10434	0.03814	0.1109	0	0.01608	0.05938	0.0733	0	0.15016	0.08144	0	0.1317	0.0619	0.14182	0	0.025	0.0416	0.07076	0.07776	0.0645	0.0583	0.089	0.041	0.37978	0.1401	0.03384	0.0372	0.10226	0.16376	0.22952	0.0342	0.0292	0.058	0.01878
				SNTB1	0.04408	0.07292	0.06792	0.2479	0.03348	0.06516	0.0212	0.1235	0.0414	0.10204	0.5718	0.09958	0.1856	0	0.03874	0	0.05118	0.2449	0.0919	0.65668	0.32508	0.0687	0.6342	0.13334	0	0.1485	0.0858	0.2081	0.05384	0.1071	0.04722	0.07108	0.1086	0.177	0.1064	0.06918	0.1096	0.048	0.069	0.461	0.0754	0.11472	0.03464	0.69128	0.1342
				CADM1	0.02308	0	0.1135	0.0914	0.14274	0.05026	0.1655	0.08306	0.01866	0.06616	0.4545	0.13004	0.2187	0.08252	0.04344	0.03512	0.05182	0.10758	0.2684	0.1787	0.09784	0.09932	0.20228	0.06684	0	0.03312	0.07602	0.19172	0.02612	0.28206	0.01674	0.09976	0	0	0.052	0.12862	0.11358	0.0248	0.0721	0.1047	0.11224	0.15712	0.0836	0.44586	0
				CYP20A1	0.2944	0.02828	0.37096	0.04472	0.09294	0.01676	0.0203	0.22392	0.02058	0.1591	3.43534	0.1798	0.1737	0.0146	0.02758	0.05094	0.09076	0.5701	0.1751	0	0.07802	0.1055	0.0468	0.98646	0.1381	0	0.0073	0.02938	0.04944	0.3334	0.0591	0.1056	0.0249	0.0099	0.08886	0.3265	0.08036	0.01594	0.1354	0.05052	0.26154	0.06622	0.02428	1.3812	0.00612
				CLDND1	0	0.8942	1.5682	0.799	1.3634	0.1522	2.46992	0.7515	0.256	0.9666	1.118	0.28876	0.27616	1.4727	0	0.11662	0.47548	1.1784	1.78384	0.19232	0.32926	2.0337	0	0.47922	1.2381	1.6161	0.742	0.19414	1.1541	0.1392	0.2002	0.9251	0.4905	0.16226	0.0715	0.3221	0.45172	0.67804	2.459	0.26512	0.67852	0.17724	0.08124	0.075	0.35458
				ACACA	0.11268	0.69494	0.10822	0.0058	0.18308	0.03112	0.0236	0.04364	0.01792	0.2216	3.14908	0.0681	0.1143	0.0279	0.00358	0.04846	0.09342	0.03494	0.0389	0.04176	0.23926	0.0995	0.0517	0.37014	0.03576	0.09272	0	0.04088	0.0232	0.0073	0.05794	0.043	0.04818	0.0338	0.15492	0.0193	0.04636	0.00882	0.04936	0.01812	0.03394	0.0175	0.0533	0.3482	0.0272
				CKB	0.2694	7.1644	7.5296	0.39324	0.104	0.07156	3.6726	0.3034	57.1455	1.6221	0.5212	0.25398	0.1732	0.1539	24.3489	0.40122	0.158	1.5151	0.317	7.6964	0.13286	0.1482	1.04932	1.3954	0.7232	2.1398	0.37438	0.07856	0.33706	0.6732	0.4246	0.4195	2.1447	1.1914	0.5313	0.31376	0.53762	1.9401	0.0346	0.5178	0.71222	0.28768	0.38836	1.43182	0.45792
				PTRHD1	0.93016	1.83424	0.33288	10.2919	0.07052	1.03172	0.6657	0.61668	0.03318	0.1908	2.02418	0.30138	1.3743	0.41548	0.46458	0.42436	0.1758	0.2505	0.9983	0.14698	0.16808	0.20376	0.26346	0.29356	0.1449	0.54542	0.0822	0.30776	0.36634	0.59746	0.03018	0.37376	1.43304	0.2447	0.43144	0.2782	0.6776	0.1608	5.6158	0.10028	0.26812	0.48588	0.34334	7.95006	0.5892
				CAB39L	0.39512	0.19132	0.0398	2.1076	0.2177	0.1518	0.3714	1.1481	0.29486	0.7877	1.59056	0.2753	0.49884	1.0268	0.1741	0.07366	0.35634	0.3062	0.1199	0.13654	0.16094	0.6194	1.0826	0.13586	0.5517	0.4328	0.2824	1.1751	0.3662	1.6829	0.18786	1.4145	2.4028	0.20102	0.60576	0.6314	0.37894	0.2545	1.30068	0.08258	0.51786	1.1205	0.08142	35.9181	0.2345
				PFKM	0.3729	1.7398	0.2059	0.2034	0.18022	1.2402	0.7915	0.5585	1.0713	1.6209	4.43328	0.41204	0.3699	1.3623	0.123	0.66908	0.7501	2.6785	1.1317	0.20086	0.1206	2.5879	1.2024	0.6735	0.6243	0.7851	0.6345	0.33728	0.41742	0.8209	1.2242	0.6231	0.31568	0.29234	1.7001	0.2763	0.5349	0.33822	0.7386	0.37502	0.534	0.27208	0.82944	2.0057	0.1336
				AQR	0.1017	0.06748	0.06354	0.0097	0.0172	0.04582	0.0408	0.1744	1.41396	0	1.46866	0.08796	3.0261	0.008	0.0431	0.18458	0.0089	0.0704	0.3908	0.19444	0.13112	0.06624	0.1626	0.09528	0.21886	0.0108	0	0.04424	0.06758	0.11988	0.21024	0	1.73018	0.3843	0.03224	0.0033	0.04978	0.08222	0.08176	0.09656	0.20514	0.0209	0.0643	0.1623	0.07232
				LGALSL	0.4388	0	0.1202	0.4599	0.5679	0.5422	0.1828	0.195	0.23072	0.2351	1.2649	0	0.2131	0	0.57838	0.21356	0	0.90264	0	27.8588	1.5427	1.8217	0.38326	0.0521	2.9499	0.539	3.9294	0.12966	0.54616	2.1549	0.11702	0.26852	0.75378	3.3692	0.4628	3.5915	0.1988	0.03138	0.21924	0.03286	0	0.2877	0.0496	0.18798	0.6657
				LTBP4	1.577	1.6348	8.1832	0.66172	0.23808	0.8825	1.0706	0.6999	0	0.6077	1.0859	0.14206	0.2406	0	4.1565	0.42768	0.20996	5.6103	0.6129	1.0648	1.39872	0.47364	0.17	3.4056	0.1855	0.0791	1.6289	0.078	0	0.68864	0.4259	2.1607	38.2904	1.77426	0.0589	0.51948	0	0.0053	0.0365	0.16164	0.7782	0.50828	0.0147	1.6477	0.23898
				COL6A6	12.1877	6.6242	13.34	0.41738	0.30064	0.0916	13.8396	1.5961	0.0188	2.4733	0.7661	2.1644	0.025	0.84104	5.5943	0.61718	0.1098	5.7421	0.3647	7.3507	1.31388	0.46726	0.6489	0	0.47102	1.80928	1.66978	9.4076	0.5159	0.72604	0.30546	0.09762	0.1636	0.82354	0.41668	0.4644	0.8239	0.16842	0.4922	0.10868	2.71652	0.5003	0.0054	0.0243	0.12856
				OS9	0.6639	0.1763	0.092	0.1615	0.18696	0.1579	0.4819	0.3758	0.07266	0.1057	0.80258	0.06342	0	0.2235	0.1016	0.2322	0.03086	0.3279	0	0.235	0.06918	0	0.7705	0.33376	0.0838	0.5388	0.0263	0.0578	0.10884	0.2855	0.10092	0.1731	1.5737	0.5913	0.23124	0.1314	0	0.3996	0.02108	0	0.1467	0.14168	0.09502	0.0766	0.02868
				TIMM8A	0.86188	1.8332	0.3929	1.224	0.53672	0.835	0.6158	0.28512	0.5368	30.7361	2.85038	0.45492	1.0069	14.4604	0.9128	0.8937	1.5719	0.04792	1.1254	0.6722	3.0241	0.3623	0.9152	0.8987	0.9452	0.405	0.3456	2.0578	0.4751	3.7529	0.39156	2.6403	2.86102	1.34432	0.2877	1.418	1.28068	0.87166	0.29318	0.1273	1.48464	2.9451	0.40088	2.83476	0.8261
				SF3A2	0.7259	0.1926	0.0515	0.32042	0.15738	0.08738	0.10138	0.203	0.1891	0.24322	1.66942	0.2452	0.1531	0.2413	0.7138	0.22302	0.0205	0.8791	0.0802	0.43172	0.15046	0.04014	0.7894	0.0827	0.3102	1.0603	0.1416	0.11156	0.0773	0.5941	0	0.2141	0.335	1.04454	0.29376	0.08978	0.06972	0.332	0.1497	0.4585	0.4009	0.11342	0.18378	0.3719	0.23274
				POFUT1	1.3766	1.1217	1.27498	0.00318	0.2242	0.093	0.5012	0.1141	2.8226	3.2678	3.03824	1.2137	0.1778	1.3291	0.4505	0.26326	0.0478	0.4393	0.8002	0.09726	0.1207	0.7359	0.3622	0.3502	0.2315	0.7922	0	0.6317	0.2163	0.5062	0.26558	0.1944	0.7692	0.0412	0.21284	0.1604	0.29822	0.1195	0.0734	0.26056	0.2932	0.16516	0.21124	0.6451	0.0344
				NDUFB5	0.9471	0.35218	0.1702	0.4183	0.512	0.4062	0.7317	0.5876	0.28514	1.6592	1.53604	0.36314	0.7921	0.3411	0.47226	2.6149	0.588	0.6222	3.2435	0.2136	0.1105	1.6685	1.2019	0.30108	0.5744	0.7595	0.0548	0.41948	0.1999	0.5178	0.2215	1.2575	0.487	1.1898	0.31398	0.5145	0.2211	0.8256	0.23138	0	0.57618	0.09566	0.09846	0.8043	0.2937
				APOOL	0.34536	0	0.07892	0.27906	0.05574	0.03882	0.41876	0.5464	0.03322	0.47248	1.867	0.2789	0.45692	0.20478	0.11778	0.08998	0.1877	0.36684	0.86518	0.16136	0.0677	0.1476	0	0.10778	0.1536	0.4821	0.1404	0.13612	0.06106	0.3484	0.0816	0.2168	0	0.43846	0.08886	0.11558	0.46992	0.2106	0.61376	0.0477	0.12214	0.0997	0.0854	0.6551	0.02746
				LRRC15	0.09358	0.1714	0.2381	0.2401	0.50754	0.04614	0.0253	1.87198	0.369	0	1.99578	0	0.0373	1.0608	0.08974	0.21346	0.10138	6.2022	0	0	0.07766	0.05922	0.1861	0.4453	0.8963	0.12368	0.2676	1.5815	0.6308	0.2097	0.14924	0.0119	0.80542	0.3221	0.31156	0.4127	0.08186	0.0167	0.0411	0.13238	0.16518	0.4664	0.17616	0.6972	0.02066
				CHMP1B	0.03908	0.06796	0.2003	0	0.0609	0.02728	0.0289	0.04744	0.01946	0.0443	0.42412	0.30978	0.06396	0	0	0.00268	0.2758	0	0.1062	0.01424	0.28844	0.02972	0.07552	0.15678	0.1006	0.1467	0.06816	0.02824	0.02776	0.16042	0.03584	0.02384	0.01134	0.0555	0	0.22994	0.05086	0.0048	0.185	0.031	0.12282	0.0346	0.03098	0.25152	0.0044
				ENDOD1	0.7181	0.9276	0.131	0.5396	1.1201	0.2335	0.2837	0.12	0.26582	0.7265	1.0078	0.8652	0.1206	0.5551	1.1358	0.6171	0.0256	3.0213	0.1078	0.1159	0.7876	7.6739	0.1854	0.15104	0.5099	0.6024	3.3344	0.2696	0.0667	0.8629	0.1079	0.3608	0.9396	4.4911	0.0121	0.0299	0.0146	0	0.57894	0.0495	0.8757	0.196	0	3.6625	1.2046
				DYNC1LI2	1.8543	0.8421	1.0859	0.40392	0.13778	0.10366	0.2784	0.659	0.2196	1.8424	0.64708	1.14616	0.2635	0.6467	0.4068	0.2283	0	4.2718	1.2209	0.10588	0.21056	0.4708	0.803	1.027	2.3692	3.1187	0.1767	0.3324	0.0618	2.1188	0.1254	0.4176	6.2025	1.6472	0.66806	0.10288	0.0899	1.607	0	0.5292	0.8014	0.8857	0.1308	0.8707	0.29434
				CTNNBL1	0.1753	0.0851	0.37124	0.05656	0.06116	0.02266	0.0983	0.1539	0.02534	0.4668	1.68	0.08322	0.28408	0.3538	0.01048	0.08812	0.07294	0.2506	0.2922	0.1443	0.33506	0.05076	0.4523	0.4754	0.0741	0.1776	0.08406	0.22	0.09298	0.4339	0.08886	0.2212	0	0.0922	0.41522	0.1614	0.27872	0.02974	0.16526	0.0634	0.2989	0.14458	0.7838	0.6456	0.02614
				NDUFS2	1.21672	0.5312	1.8857	0.1143	0.0211	0.29568	0.7035	1.5835	0.4648	0.6418	12.3477	1.402	0.2112	4.9822	0.153	6.7883	0.1762	2.3632	1.0662	0.09884	0.28312	0	1.5688	1.10822	0.9835	1.4748	0.6615	0.4668	0.08346	2.2644	0.11572	1.2317	1.0315	0.7952	0.4989	0.1279	0.4189	1.1541	1.3352	0.19082	0.6551	0.9336	0.98516	0.5418	0.2619
				MYBBP1A	0.0321	0.06286	0.01872	0.012	0.0518	0.0485	0	0.2149	0	0.1505	1.8078	0.065	0.4163	0	0.08024	0.0068	0.1086	0.1486	0.3212	0.73566	0.13208	0.03638	0.0419	0.01804	0.22068	0.1373	0.05974	0.0466	0.0137	0.0875	0.0101	0.1328	0.0606	0.0168	0.07944	0.15416	0.0953	0.01214	0.09146	0.07054	0.1136	0.1412	0.02428	0.9976	0
				INTS1	0.03128	0.04596	0.055	0.0781	0.01044	0.01336	0.0326	0.0012	1.37994	0.0019	1.84418	0.05378	0.1228	0.04094	0.00822	0.01972	0.094	0.0082	0.2768	0.1458	0.05588	0.01502	0.0439	0.01764	0.32062	0.02096	0.06272	0.07038	0.018	0.0184	0.03478	0.2015	0.02068	0.1679	0.07136	0.007	0	0.0265	0.0427	0.01184	0.08934	0.0301	0.02608	0.1663	0.054
				ANP32A	1.24298	0.6691	3.3697	4.3342	0.82898	1.26712	1.809	0.19224	0.97206	9.1758	1.59912	0.58166	0.9943	0.2917	0.2214	0.3206	1.64874	12.2495	1.9538	0.15138	3.08258	2.8003	1.9572	0.912	0.3502	0.4347	3.67312	1.10284	0.26058	2.7048	0.51132	0.6813	1.6101	1.8895	0.7254	1.65042	1.37508	1.04082	8.7113	0.42194	3.86662	2.85596	0.2357	1.66788	0.732
				SMAD2	0.5562	0.1416	0.34802	0.50148	0.3463	0.02876	0.13396	0.1325	0.38864	2.8456	2.07118	0.10208	0.16074	1.6277	0.0914	1.1513	0.27504	0.6736	0	0.15076	0.41364	0.0264	0.2087	0.5289	0.1943	0.0796	0.1077	0.6076	0.04932	0.3132	0.0288	0.0799	0.2644	0.0907	0.3227	0.1269	0.2912	0	0.18614	0.11024	0.3279	0	0.80188	0.7708	0.16426
				RPL24	0.7328	9.5651	3.0045	0.48792	0.29794	0.13138	0.3825	0.69854	0.79782	1.8421	10.3992	1.0499	0.70528	0.5678	11.1912	0.50654	0.85736	11.4906	0.4593	0.10576	0.1592	12.2027	1.5935	2.8713	1.0277	3.7014	1.4614	0.84994	0.9243	2.4628	0	0.49556	8.287	1.57858	1.55748	1.66046	0.42352	1.4096	0.56478	0.14242	4.3952	0.50016	0.6867	5.01318	0.0984
				SMEK1	0.0332	0.0066	0.0168	0	0.1777	0.01502	0.1278	0.0275	0.02362	0.1527	0.45484	0.0155	0.0219	0.0352	0.04476	0.0084	0	0.066	0.1705	0.02114	0.23848	0.04902	0.0283	0.02342	0	0.0269	0	0.0598	0.00706	0.0231	0.02834	0.0222	0.02336	0.0416	0.0853	0.186	0	0.01718	0.04726	0.02034	0.0344	0.0359	0.0319	0.2297	0.00684
				TPPP3	9.5083	4.8643	1.6808	1.28358	0.57862	0	0.3733	0.51624	58.07	1.7706	1.79044	0.77266	0.4959	1.12232	2.9493	2.1915	1.66268	19.0025	0.87856	2.7459	3.70478	2.95228	5.1015	5.3999	5.6535	0.3497	2.08058	1.1258	0.23132	3.51874	0	2.38756	34.2862	3.73964	1.3265	2.46026	1.19124	0.0295	0.45	0.1975	4.8431	2.55172	0.8248	3.03542	0.6486
				HSPB1	742.683	434.13	402.696	11.5719	3.966	56.2442	171.858	159.152	48.553	190.787	206.168	37.4536	102.448	67.4642	960.205	15.1935	31.2557	206.135	202.004	204.509	8.634	14.0646	56.9037	167.375	114.63	74.5693	48.8907	77.594	45.8225	138.529	122.979	76.0201	509.737	13.0431	58.2992	9.5065	45.4488	30.7504	94.9689	26.3084	308.272	43.4868	13.3578	18.0755	11.719
				AGO3	0.0377	0.0338	0.16318	0.06376	0.48272	0.03254	0.2626	0.07	0.01754	0.1025	1.93164	0.16284	0.0484	0.4736	0	0.0199	0.077	0.2523	0.299	0.14288	0.07766	0.0147	0.353	0.04172	0.0128	0.0922	0.0182	0.3147	0.0173	0.05626	0.0759	0.146	0.0591	0.36882	0.52142	0.08002	0.05	0.0513	0.163	0.06102	0.0253	0.0521	0.1025	0.1448	0.05094
				FNDC1	0.1117	0.075	1.3714	0.15576	0.30766	0.0297	0.1593	0.1313	0.318	0.6024	0.4753	0.025	0.1446	0.07336	0.0583	0.04452	0.0325	1.0899	0.3506	0.4085	0.08118	0.03892	0.18342	0.7663	0.0043	0.99528	0.0172	0.03878	0	0.0749	0.0696	0.1443	1.7476	0.16798	0.2215	0.13068	0.046	0.1179	0.15254	0.5367	0.0244	0.0412	0.0223	0	0.09004
				UBASH3B	0.98308	0.13492	0.19608	1.3335	0.3158	0.06922	0.1687	0.0347	0.1183	0	1.81178	0.514	0.5189	1.2648	0.1271	1.1626	1.0828	0.20518	0.7368	0.15612	0.3743	0.4994	10.0504	0.25658	1.18582	0.31588	3.3924	0.05488	0.06198	0.4816	0	0.1929	0.21834	5.2468	0.2014	0.2089	0.1914	0.006	0.1359	0.1282	0.72724	1.2727	0.14828	0.3332	0.8241
				NCKAP1	0.2228	0.0689	0	0.1262	0.0917	0.04662	0.3042	0.1701	0.15362	0.7013	3.37662	0.0363	0.6921	0.1595	0.072	0.07506	0.12956	0.439	0.6988	0.32178	0.50536	0.389	0.4151	0	0.1595	0.09876	0.2215	0.0621	0.1107	0.3255	0.07974	0.2649	0.0179	0.4442	0.03304	0.10276	0.0232	0.0329	0.0502	0.08098	0.13954	0.0885	0.03356	1.8085	0.0129
				SNAP29	3.6083	0.582	0.17842	0.09648	0.0656	0.04136	0.11992	0.07842	0.08582	0.0025	1.94626	0.09468	0.07474	0.3039	0.27	0.05756	0.04104	0.12814	0.23506	0.05924	0.13486	0.02432	0	0.1119	0	1.1471	0	0.04076	0.03152	0.1673	0.10242	0.09176	1.237	0.05086	0.1935	0.3997	0.13334	0.4357	0.0722	0.06066	2.62564	0.0366	0.12026	0.1896	0.04376
				TYK2	0.8866	0.06018	0.10894	0	0	0.01724	1.0434	0	0.0315	0.12138	1.65864	0.07514	0.5785	0.0133	0.09792	0.04334	0	0.02686	1.5762	0.18216	0.03932	0.05852	0	0.0681	0.13134	0.20508	0	0.01888	0.00402	0.1392	0.05736	0	0	0.1968	0.12294	0.10186	0	0.04644	0	0.29242	0.20524	0.0316	0.12586	0.05436	0.0393
				ABCB6	0.07592	0.03488	0.17426	0	0.0227	0.02278	0	0.08594	0	0.0116	0.7589	0.06294	0.2482	0.0378	0.07294	0.0182	0.0115	0.4187	0.0219	0.03614	0.00958	0.0262	0.0765	0.0964	0.10272	0.0778	2.9511	0.0489	0.01366	0.08002	0.00936	0.0208	0.0511	0.1674	0	0.0152	0.0122	0	0.05312	0.13698	0.26824	0.0412	0.07106	0.32592	0.02974
				TMX1	1.39868	0.11384	2.01246	0.4	0.5367	0.0709	0.2368	0.21898	0.30204	5.2951	10.2894	1.19426	0.0964	0.9177	0.0433	3.9657	0	0.226	0.5331	0.11504	0.097	16.1218	3.5738	0	0.05742	0.5344	1.1665	0.19454	0.14828	2.0151	0.20802	1.9445	0.899	0.3728	0.80256	0.7605	0.2056	0.1471	0.0762	0.11228	2.0444	0.6101	1.09712	1.1232	0.1491
				PDCD5	0.9366	1.9126	2.0094	0.20672	0.15454	0.2596	0.26984	0.21658	0.8447	1.0671	0	0.34442	0.35038	0.1673	2.0223	0.00734	0.14828	0.3225	0.27414	0.09716	0.34934	0.69886	1.17678	3.2224	1.1086	0.17688	0.09322	0.14922	0.06058	0.52972	1.6122	3.2686	0.59424	0.41492	0.3732	0.4663	0.13414	0.11306	0.13352	0.10806	1.6973	0.1927	0.99332	0.5079	0.06918
				RIC8A	0.98308	0.30102	0.0168	0.3373	0.17804	0.02036	0.0999	0.3525	0.18474	0.395	3.35174	0.17482	0.7721	1.005	0.1226	0.19712	0.0683	0.6556	0.7711	0.12464	0.09276	0.0545	0.3032	0	0.1869	0.0893	0.2406	0.26914	0.14534	1.5644	0.12126	0.0733	0.28612	5.1393	0.0712	0.0713	0.8215	0.0053	0.0116	0.15046	0.117	0.1882	0.11162	0.2968	0.1833
				HNRNPH1	16.4254	4.2466	36.8044	9.1811	1.3279	0.7695	13.3901	17.1945	2.4328	3.8702	7.0908	6.6701	11.6371	11.0893	8.9056	3.85016	11.6258	23.9211	83.495	1.8028	0	1.2147	10.1398	5.6129	5.5721	5.114	7.743	4.24962	2.1522	76.2702	16.2198	13.0745	28.3856	8.0309	0	3.3045	51.1291	0.8326	20.8147	1.8594	24.8611	1.8051	0.1612	12.4898	3.0211
				ATP2C1	0.24324	0.04654	0.05418	0.331	0.0644	0.01572	0.0338	0	0.05212	0.1333	2.24686	0.07298	0	0.2541	0.0384	0.01602	0.11226	0.1969	0.1448	0.07174	0.363	0.3242	0	0.64328	1.33198	0.4892	1.4134	0.18018	0.0242	0.0744	0.08244	0.132	0.5694	0.9415	0.32568	0	0.06274	0.02842	0.10522	0.02708	0.34276	0.0344	0.1492	1.2909	0
				DHX16	0.02506	0.04652	0.01208	0.009	0.03842	0.02506	0.03978	0.02096	0.0227	0.03848	0.3422	0.03848	0.0048	0.047	0.04898	0.0127	0.00338	0	0.1917	0.02868	0.12316	0.0609	0.05388	0	0.0558	0.0595	0.0808	0.1014	0.00914	0.1754	0.01292	0.0693	0.04994	0.0373	0.09392	0.0491	0.0128	0.01292	0.02958	0.0283	0.02534	0.07342	0.02608	0.26056	0.01572
				SPARCL1	0.3723	0	0.7894	0.15252	0.05552	0.0066	7.99742	0.4597	0.29576	0.2526	0.70712	0.036	0.2937	0.26152	0.2873	0.25742	0.00422	0.1474	0.13812	0	0.21174	0.17898	0.1173	0.1431	0.10494	0.16234	0.19994	0.07122	0.04336	0.07502	0.18936	0.07558	1.293	0.1248	0.0509	0.0588	0.0825	0.4728	0.11012	0	0.14808	0.0317	0.2614	0.3712	0.06296
				ISLR	4.8626	7.8101	4.6315	0.419	1.2313	0.2211	1.5869	1.9911	56.9616	1.6991	0.4415	0.4091	2.5928	0.756	1.3068	0.58246	0.21972	14.2482	3.0883	0.9666	1.93416	0.57072	1.2908	3.2843	1.793	0.1729	2.1185	0	0.166	0.682	0.1792	0.1516	4.6922	0	0.2779	0.0732	0.3288	0.52598	0.2832	0.04868	0.692	0.2927	0.62354	0.0736	0.51974
				MAN1B1	0.2558	0.6575	0.09494	0.09042	0.06664	0.04854	0.0588	0.27834	1.13348	0.7715	3.00334	0.24062	0.1953	0.305	0.0811	0.2497	0.0449	0	0.3701	0.154	0.15638	0.3583	0.0527	0.66568	0.0177	0.0715	0.03758	0.02882	0.13498	0.1456	0.06672	0.0253	0.037	0.8944	1.4358	0.0695	0.0659	0.1443	0.0634	0.06702	0.22314	0.03666	0.0667	0.1277	0.1074
				HLA-DQB1	1.9484	0.32376	1.36412	0.5232	0.3621	0.09716	0.75616	3.0272	0.30152	1.0027	23.8215	5.0375	0.1851	0.23788	0.3202	0.46764	0.40414	2.4144	4.5768	0.15142	0.3499	0.33854	0.66696	1.9846	0.5813	6.112	0.0559	0.3527	0.40676	0.5345	0.2597	0.46098	0.5484	1.35676	0.5018	0.58262	0.2174	0.14262	5.3011	0.21748	7.8259	0.25878	0.286	0.0206	0.0156
				EPS15	2.7166	0.6131	0.4099	0.289	0.0799	0.0299	1.9889	0.377	0.0703	1.3549	2.51208	0	2.4515	0.9411	0.0457	0.1123	0.3521	3.2094	4.7613	0.0639	0.0683	0.5158	0.4079	0.3075	0.2166	3.3581	0.0629	0	0	1.4493	0.054	0.1993	1.1691	1.8337	0.0285	0.3851	0.3964	0.0166	0.8501	0.2531	2.6456	0.3335	0.08176	0	0.2243
				AP1M1	2.1217	0.1999	0.744	0.5648	0.1106	0.072	2.0431	0.0768	0.2074	2.8101	2.58284	0.14522	2.2225	4.6079	0.3731	0.189	1.052	0.6533	2.2393	0.19884	0.2885	3.7027	1.3266	0.10866	0.4052	1.4302	0.8329	0.7592	0.04	1.8939	0.1411	1.1875	0.0942	2.8475	0.0456	0.3686	1.303	0.0394	1.0188	0.0603	1.32572	0.3215	0.116	2.6189	0.6248
				TBC1D15	0.18464	0.06552	0	0.1205	0.0035	0.01394	0	0.0238	0.01778	0.0738	1.68478	0.0157	0.3272	0.2028	0.097	0.067	0.0963	0.085	0.4938	0.03252	0.0057	0.0207	0.3625	0.05662	0.06804	0.0213	0.0225	0.16376	0.0504	0.1828	0.06348	0.1499	0.0131	0.4818	0.1316	0.0763	0.1178	0.004	0.17414	0.04346	0.041	0.0709	0.02988	1.9225	0.0447
				PI4KA	0.0368	0.0338	0.03272	0.1152	0.01698	0.01368	0.2156	0.22994	0.03328	0.1094	0.07	0	0.1958	0.0576	0.0909	0.0149	0.0326	0.0339	0.2246	0.01094	0.05036	0.1699	0.0748	0.01604	0.11558	0.0794	0.0033	0.01246	0.04596	0.1784	0.03316	0.0966	0.0141	0.2307	0.09706	0.0152	0.02352	0.004	0.0902	0.03248	0.23432	0.0296	0.00672	1.0776	0.0918
				FAM63A	0.38686	0.28576	0.76238	0.8663	14.5515	0.1128	0.14314	0.20446	0.1504	0.2715	1.327	0.14408	0.1398	0.3838	0.39852	0.1199	0.1761	0.50696	0.6461	0.6171	0.1167	0.4248	0.5765	0.17748	0.14046	0.30286	0.5601	0.08674	0.04964	0.2848	0.03776	0.2587	0.6143	0.265	0.1025	0.2111	0.1788	0.03992	0.03072	0.0269	0.2552	0.5828	0.09742	0.1553	0.01936
				KIAA1967	0.3303	0.38384	0.26848	0	0.0554	0.04524	0.3633	1.0636	0.15472	1.1223	0.048	0.3888	0.7015	0.6334	0.25566	0.0725	0.1548	0.7482	1.1668	0.61242	0.1037	1.2468	1.3105	0.27706	0.0802	0.4886	0	0.07758	0.73394	0.8639	0.0218	0.736	0.1239	0.4227	1.40642	0.1946	0.31022	0.0426	0.0176	0	0.5537	0.248	0.11662	1.6436	0.23488
				LETM1	0.4239	0.30734	1.64282	0.0354	0.09766	0.31874	0.3785	0.4641	0.2654	0.926	5.5212	1.8041	0.09408	1.162	0.1305	0.5048	0.0226	0.563	0.6966	0.53406	0.048	0.3368	0.9335	0.59728	0.118	5.2052	0.18	0.12122	0.0604	2.2008	0.21764	0.6429	0.1438	0.2804	0.5457	0.1989	0.0641	0.177	0.1443	0.0421	0.1706	0.3204	0.94612	0.5403	0.14486
				ZFR	0.1005	0.2084	0.12008	0.10106	0.06538	0.01278	0.2476	0.1339	0.04242	0.065	2.81888	1.1396	0.2868	0.0363	0.00758	0.04336	0.10548	0.1041	0.6045	0.21262	0.12082	0.0176	0.0298	0.08648	0.1495	0.0565	0.5662	0.09562	0.00972	0.2273	0.09546	0	0.02464	0.0037	0.13126	0.16494	0.0335	0.03236	0.10558	0.02318	0.5072	0.4368	0.08742	2.9906	0.00566
				SEPHS1	1.3844	1.1993	0.4139	0.3819	0.15982	0.14058	2.1654	1.1862	0.3802	8.2096	2.0379	1.1126	1.8231	1.568	0.22012	0.7733	0.8736	0.5341	6.3086	0.1328	0.37432	1.20002	2.4239	0.1486	0.3684	0.50286	0.3316	0.44944	1.3936	1.5797	0.42536	1.3921	1.87968	1.8407	1.64464	0.1154	1.5041	0.27552	1.6727	0.3136	0.639	0.5609	0.23852	1.71926	0.9263
				MRC2	2.1738	1.5677	1.6086	0.63232	0.33032	0.08566	2.064	1.0248	0.1035	1.6824	0.597	0.6159	2.1446	0.8819	1.5962	0.55438	0.6683	5.2595	3.879	0.8587	0.21724	0.60558	1.8836	0.7142	0.7433	0.6473	0.2265	0.2647	1.347	0.9783	0.4564	1.3366	5.1609	1.54824	0.1044	0.13254	0.6537	0.0764	0	0.15748	0.3417	0.7355	0.0647	2.6033	0.28792
				AHNAK2	0.2009	0.0227	0.0295	0.1374	0.08996	0.07964	0.1304	0.0593	0.03	0.06274	1.3744	0.0927	0.26874	0.198	0.12108	0.0036	0.05656	0.1421	0.3752	0.0126	0.119	0.2116	0.18534	0.0194	1.4004	3.4	0.0329	0.1585	0	0.2778	2.7403	0.12252	0.6626	0.0259	0.31734	0.33038	0.02526	0.8806	0.0907	0.4691	0.1335	0	0.05698	0.0032	0.013
				CSNK2B	0.4698	0.5565	2.0863	0.34904	0	0.5622	1.1092	0.17282	0.37842	0.9762	2.0939	0.5126	0.0296	0.8155	0.5907	0.06718	0.4978	3.1266	0.158	0.16836	0.5683	1.3194	2.304	1.4221	1.40468	1.7554	0.6862	1.6341	0.78198	4.1456	0.62796	1.0223	4.2901	0.0533	1.1987	2.0704	0.1036	0.03108	0.3517	0.30968	0.4997	0.9002	0.21362	0.3728	0.20148
				TSNAX	0.2723	0.1245	1.7424	0.9789	0	0.2788	0.8463	0.1395	0.0337	0.8686	11.8712	0.052	0.6132	0.0793	0.1918	0.1774	1.2445	0.3065	1.5231	0.315	0.0175	0.2567	2.1617	1.4674	0.3029	0	0.0678	0.5579	0.0458	1.01932	0.0838	2.1934	0.0828	0.3123	0.0141	0.1311	0.0854	0.0783	0.8844	0.3114	0.3234	0.2103	0.21794	0.21638	0.4671
				GALNT2	0.14286	0.21872	1.50524	0.4623	0	0.02354	2.7538	0.39182	0.28754	1.4601	3.67988	0.44272	1.544	0.2981	0.29178	0.39	0.091	0.9097	0.6153	0.13648	0.11614	0.14992	0.93	0.06564	0.30722	0.1742	0.4196	1.5737	1.5581	0.3082	0.21028	0.7256	0.5457	0.7518	0.22946	0	0.0897	0.8524	0.0668	0.19	0.59204	0.8203	0.08246	3.9875	0.0611
				GALM	8.8137	2.6482	6.737	0.3583	0.1062	0.1661	0.5168	1.4442	0.15606	0.5069	0.90846	0.2112	0.1171	0.1415	2.2808	0.13134	0.3787	2.8863	0.2789	0.1988	0.25476	0.14278	1.7227	4.0376	1.6192	1.8064	0.5629	0.3879	1.8568	0.2172	0.1819	0.6503	0.1455	0.0634	0.2497	0.32128	0.3239	0.0587	0.1967	0.1042	5.7736	0.2425	0.17072	1.2279	0.0388
				VPS8	0.044	0.0187	0.01236	0.0089	0.0025	0.00426	0.0165	0.0297	0.0108	0.0131	1.61122	0.02936	0	0.0488	0.01862	0	0.0447	0.0168	0.1939	0.02512	0.23636	0	0.1027	0.03236	0.03164	0.0086	0.0417	0	0.02934	0.1513	0.0317	0.0132	0	0.2008	0	0.01116	0.0129	0.00438	0.02262	0.03722	0.01888	0.0362	0.03574	0.4162	0.0081
				ACADS	0.74434	0.2263	0.0838	0.5722	1.88354	0.0646	1.1864	0.32042	0.02538	0.9515	1.52784	0.5009	0.2091	0.81324	0.20944	0.19524	0.1814	1.0296	3.3934	0.4849	0.0195	0.43278	1.4795	0.2814	0.0705	1.9716	0.4153	0.5372	0.02364	0.121	0.0834	0.25322	0.62058	0.0109	0.21874	0.09992	0.4075	0.0963	0.5014	0	0.82408	0.18822	0.14812	3.21766	0.5537
				SFRP1	0.1336	2.9574	0.2344	0.01748	0.01956	0.02566	0.1031	0.05002	0.13592	0.4134	0.55812	0.06726	0.0711	0.04764	0.1115	0.0265	0.0164	0.1426	0.0249	0.1474	0.30942	0	1.20326	0.0499	0.02502	0.09984	0	0.1697	0.07364	0.0851	0.00878	0.008	0.1241	0.04612	0.1185	0.0624	0.03726	0.0584	0.02594	0.0349	0	0	0.07538	0.27054	0.01958
				DPY30	6.309	0.5021	0.69074	0.23292	1.50212	0.04838	0	0.39282	56.8542	0	0.81198	0.29054	0	0.8853	0	0.19952	0.14428	0.31664	0.6213	0.2955	0.2869	0.3632	1.06556	0.1621	0.5111	0.3676	0.2995	0.14264	0.66642	0.5852	0.38116	0.2756	3.15348	0.22478	0	0.34894	0.1897	0.18712	1.3988	0.228	0.6294	0.10828	0.90338	1.10666	0.0938
				OLFML1	8.7053	28.0209	45.007	0.45116	0.3993	1.1973	9.3141	4.4096	0.37608	7.7677	0.8378	3.2951	0.1178	0.80562	43.3631	0.44474	0	23.3318	3.9045	28.7206	2.9533	0.74824	2.7524	6.5805	2.3528	0.0782	1.54214	27.3499	3.1954	0.60452	0.386	1.8563	17.423	1.58124	0.2101	0.0253	0.2449	0.1402	0.0423	0.14268	0.4682	0.64356	1.139	0.5144	0.22356
				SAMD9	0.38198	0.03276	0.02924	0.0429	0.054	0.03932	0.0386	0.0086	0.01574	0.0118	1.8253	0.09516	0.1561	0.8474	0.01624	0.32236	0.08478	0.0445	0.1392	0.06404	0.3359	0.17942	0.0732	0.07354	0.1108	0.11684	0	0.34796	0.0044	0.1995	0.0513	0.0098	0.0289	0.0804	0.11422	0.0851	0.06964	0.11	0.18578	0.2357	0.27676	0.0068	0.05028	0.3437	0.05976
				PLCD1	0.28402	0.4409	0.3875	0.12814	4.5868	0.0301	0.5311	0.0139	0.23056	0.7716	1.92806	0.11524	0.0867	0.25356	0.3314	0.0498	0.09752	1.5453	0.1138	0.6196	0.1344	0.33756	0.0224	0.31086	0	0.0689	0.34992	0.03018	0.09036	0.08002	0.15872	0.0388	0.0421	0.2758	0.1988	0.09822	0.02138	0.0128	0.081	0.16054	2.42334	0.12208	0.13242	0.47842	0.04008
				COL4A2	3.6945	1.9217	1.9817	0.30238	0.5895	0.0857	2.2973	2.1979	0	1.5651	6.8372	1.2883	2.6438	0.1199	0.6256	0.61384	4.0311	1.4431	10.3907	5.3956	1.69906	0.78808	8.4563	1.1928	0.1198	0.1028	0.0471	0.2054	0	1.4402	0.2912	1.549	46.6345	0.6839	0.402	0.001	0.1926	0.1067	0.19	1.77812	0.2636	0.6112	0	4.1481	0.54084
				ITPR1	0.17032	0.02244	0.04674	0.257	0	0.00578	0.0983	0.01478	0.01774	0.059	1.6331	0.04456	0.0653	0.0409	0.01524	0.0381	0	0.01302	0.2183	0.03106	0.0265	0.1958	0.0205	0.09264	0.0423	0.203	0.1381	0.01616	0.00762	0.0676	0.05656	0.0523	0.0048	0.3261	0.00248	0.0153	0.0085	0.0004	0.0037	0.0014	0.0688	0.0325	0.00834	0.4608	0.0946
				NDUFA12	0.76944	2.46568	2.32026	1.8188	0.26392	0.1382	1.5981	0.49118	56.6084	2.2808	2.29686	0.17048	2.6297	0.9753	0.48658	0.27898	0.4064	0.33272	0.2728	1.60004	0.551	1.0237	0.8973	0.27588	0.20802	0.37486	0.6877	0	0.31868	1.419	0.35632	0.2235	0.80664	1.564	1.62766	0.32076	1.299	0.8425	0.31352	0.3742	0.2461	0.65448	0.08706	8.02572	2.3197
				CHMP4B	0.30892	0.06518	1.5823	0.0647	0.02406	0.1193	0.16282	0.0829	0.01744	0	43.2239	0.22514	0	0.17144	0	0.04162	0.02034	0.12756	0.3581	0.0323	0.9074	0.13342	1.2354	2.6103	0.3646	0.4395	0.2199	0.12506	0.04006	3.129	0.00962	0.02396	0.21	0.1859	0	0.1281	0.354	0.0202	0.2669	0.01626	1.6492	0.1558	0.8946	0.16666	0.0372
				CTAGE5	0.06654	0.08114	0.02158	0.0261	0.01116	0.02386	0.1964	0.0642	0.02264	0.0619	1.44334	0.0898	0.0786	0.2112	0.04238	0.0243	0.10528	0.06562	0.2866	0.05622	0.075	0	0.0484	0.01232	0.0384	0.1569	0.04608	0.01888	0.01398	0.1752	0.01754	0.03026	0.3227	0.2538	0.39248	0.1472	0.06318	0.0384	0.1043	0.15252	0.0347	0.0224	0.02672	0.11664	0.01346
				CRLF1	0.25186	1.7578	0.14076	0.11044	0.08264	0.013	0.5629	0.0459	0.13292	0	13.6888	0.0867	0.0984	0.1547	0.03664	0.33954	0.06488	1.0317	0.5322	0.9418	0.14622	0.03842	0.0111	0.10498	0.075	0.19234	0.06608	0.0806	0.01166	0.6571	0.03804	0.10274	0.10206	0.05836	0.01806	0.15958	0.09114	0.21016	0.18316	0.69012	0.09942	0.09722	0.20512	0.18802	0.01596
				FUCA1	0.8566	1.0009	0.6252	0.1286	0.34578	0.1883	1.55	0.6301	0.32752	3.2203	2.36674	0	1.1739	0.8511	0.5977	0	0.4046	0.7832	1.4202	0.3384	0.16688	0.16096	1.4886	0.67118	0.0295	0.0792	0.779	0.13012	0.0663	1.2446	0	0.4855	0.0361	0.7065	0.08388	0.07654	0.0169	0.0279	0.5091	0.0738	0.2224	0.04608	0.25308	1.8117	0.0792
				LOX	0.1946	1.7659	1.0238	1.4549	0.39516	0.09446	0.15834	1.0598	1.0869	1.2185	0.247	0.416	1.3936	0	0.3216	0.08218	0.1695	2.0011	1.8135	0.4543	0.16326	0.1256	1.0599	0.1885	0.28034	0.35526	0.3098	3.2106	0.18014	0.10864	0.17822	0.2936	7.3981	1.85484	0.2489	0.21236	0.32854	0.0642	0.28886	0.1562	0.277	0.3256	0.1573	0.84876	0.30658
				PSMA7	2.5147	3.0909	4.3793	384.812	3.5382	2.9876	6.5793	6.5862	5.3043	8.8225	16.3932	6.5431	3.628	4.3654	7.6269	0.998	2.4062	8.2622	5.5207	3.2807	4.4729	9.1935	9.6025	4.8601	10.8362	11.2175	3.9868	3.9385	2.5067	6.0322	9.5222	7.0664	2.9122	1.4504	1.8947	0.7414	2.9943	3.957	10.3175	5.0282	10.4665	1.23084	3.6814	2.344	1.5598
				TRAPPC11	0.10328	0.02998	0.05046	0.059	0.04008	0.0192	0.2378	0	0.01526	0.1716	1.6222	0.07194	0.7213	0.2191	0.04068	0.0262	0.1163	0.0458	0.4061	0.11058	0.0397	0.0526	0.0588	0.04844	0.04946	0.0138	0	0	0.0323	0.1437	0.02078	0.04	0.0235	0.1331	0.02708	0.0172	0.0444	0.05282	0.2262	0.03938	0.61562	0	0.0288	0.7248	0.0879
				ACP1	4.0073	6.6114	5.8794	1.2249	3.4827	1.1012	6.4021	1.7927	8.4672	4.3603	14.3323	9.754	0.2192	7.9659	1.5624	0.65246	6.4764	3.2707	7.4533	0.3447	2.2336	1.5689	5.367	18.8322	4.317	2.9273	8.702	2.7405	0.34196	14.9187	4.9387	6.5953	1.1656	1.008	4.1058	1.0409	0.6589	0.2667	4.2544	1.2485	10.5738	1.5273	5.4093	0	19.9139
				KIAA1429	0.03522	0.04162	0.01282	0.0476	0.0036	0.015	0.0073	0.0045	0.1572	0.0868	0.43336	0.0264	0.0292	0.123	0.09644	0.03426	0.0029	0.00298	0.1034	0.0405	0.05796	0.093	0.0464	0.01724	0.09454	0.04908	0.058	0.08412	0.0113	0	0.06118	0.0644	0.01776	0.1058	0.1389	0.03336	0.2391	0.00226	0.05516	0.03428	0.03618	0.0515	0.02608	0.46	0.02362
				SARS	5.763	0.7896	1.1799	0.3709	1.8423	0.3612	0.7479	2.8739	1.0091	4.9547	0.71642	3.2886	2.5426	3.1119	5.0899	0.1568	1.109	7.5117	3.045	0.078	0.0665	1.2405	2.6522	2.7041	1.7351	2.445	1.6551	1.2854	0.6247	4.2478	0.4375	1.5208	0.7689	0.7628	0.6086	0.7997	0.4622	0.0737	2.9682	0.7093	6.2622	1.0051	0.3555	1.5519	0.71754
				SELP	1.15942	0.0636	0.35332	0.722	0.9514	0.0949	0.1011	0	0.3323	0.0656	5.6295	0.19552	0.725	0.2309	0.16748	1.7756	0.1113	0.42634	0.0732	0.0206	1.976	3.7373	0.26774	0.24564	0.016	0.15336	1.1127	0.0983	0.0951	0.8198	0.04638	0.1336	0.12142	9.7745	0.0908	0.067	0.0524	0.0354	0.1908	0.053	0.27376	0.1998	0.072	1.7648	0.2395
				BLMH	0.404	0.3858	0.0469	0.2722	0.4043	0.1182	0.2303	1.0254	0.3859	2.2063	0.9419	0.16468	0.7719	1.7771	0.0452	1.5577	0.2901	0.7517	2.2523	0.1472	0.1103	1.664	1.4444	0.2678	0.3684	0.0597	0.9833	0.8422	0.08098	1.5649	0.2564	1.4268	0.3761	0.2224	0.2639	0.3021	0.441	0.2987	0.308	0	0.6786	1.4058	0.0225	7.623	0.2845
				NCKIPSD	0.12536	0.0074	0.05206	0.043	0	0.10172	0.0468	0.00392	0.05868	0.00924	1.62854	0.5755	0.0329	0.5962	0	0.145	0.0238	0.15344	0	0.08784	0.0113	1.6842	0.0213	0.30602	0	0.03786	0.1038	0.10636	0	0.09362	0.03704	0.0426	0.07628	0.1558	0.0563	0.0034	0.0196	0	0	0	0.27278	0.0542	0.02826	0.1964	0
				AGPAT1	0.17624	0.3775	0.12954	0.4499	0.14356	0.0135	0.4588	0.1452	0.07934	0	1.46614	0	0.19382	0.2096	0.09494	0.11252	0	0.1328	0.12356	0.20504	0	0.5515	0.16758	0.0237	0.07382	0	0.1797	0.41284	0.02506	0.1186	0.00492	0.0681	0	0.12404	0.08394	0.06198	0.0978	0.05538	0.141	0.07136	0.0791	0.17168	0.01912	0.2196	0.4375
				UBXN6	0.254	0.2439	2.2975	0	0.08184	0.0895	0	0.0444	0.4519	0.373	1.76772	0.5972	2.4533	0.07024	0.14742	0	0.2181	0.8581	1.2667	0	0.09758	0.481	0.1764	0.0356	0.3464	0	0.10318	0.06336	0	1.7756	0	0.1194	0.6356	0.4878	0.209	0.17878	0.202	0.0597	0.0352	0.0388	0.2176	1.0224	0.07438	0.93114	0.2684
				CUL5	0.1806	0.0882	0.05832	0.1363	0.022	0.0556	0.1151	0.14184	0.0539	0.1853	1.60104	0.08658	0.4148	0.1277	0.03864	0.03736	0	0.5229	0.5333	0	0.07318	0.0161	0.648	0.00612	0.15482	0.0223	0.0272	0.0165	0.03726	0.2753	0.0336	0.2731	0.05788	0.1201	0.0164	0.0726	0.1422	0.0212	0.1337	0.0459	0.1162	0.1109	0.02608	0.30172	0.0441
				PPID	0.28712	0.16114	0.15396	0.4303	0.24946	0.0226	0.2821	0.27608	0.33524	0.176	2.21244	0.10508	0.4911	0.5634	0.0949	0.18808	0.383	0.14374	1.0701	0.14204	0.1188	0.1252	0.2613	0.0998	0.2617	0.27364	0.0497	0.15022	0.0124	1.0708	0.05236	0.1449	0.3083	0.1892	0.16502	0.3627	0.3669	0.02624	0.3411	0.14032	0.5117	0.09826	0.11576	0.183	0.2312
				MAOB	3.1183	4.6342	0.87044	0.8905	1.1825	0.2248	1.2624	0.4392	1.6904	4.5414	2.2851	1.204	0.5508	0.5424	0.4662	0.1963	0	11.2483	0.5871	0	0.3843	3.635	0.0845	1.8808	0.2127	5.8582	3.6413	0.5539	0.5215	2.0091	0.138	0.0431	0.5505	0.2279	1.3436	0.4512	0.6097	0	4.5312	0.4814	0.4544	0.58858	0.0872	0	1.5092
				GPS1	0.6279	1.4427	0.0358	0.0661	0.4735	0.11972	2.4246	0.3278	0.414	1.3795	4.36606	0.9374	2.4423	1.4595	0.29698	0.59	1.193	2.6169	2.7726	0.0685	0	1.3809	1.7229	0.42346	0.1715	0.1076	0.2555	0.13364	0.0834	1.6653	1.0911	1.3342	0.2741	0.5595	0.65722	0.3245	0.4963	0.181	0.0757	0.1539	0.6562	0.441	0.09288	7.6404	0.3024
				USP19	0.08068	0	0.06922	0.13796	0	0.02742	0.06098	0.2241	0.02738	0.0728	2.67778	0.07284	0.04008	0.1402	0.02146	0.0062	0.11456	0.03422	0.15856	0.05	0.0237	0.1152	0.2542	0.07476	0.0379	0	0.0164	0.05034	0.0354	0.064	0.0492	0.1163	0.01752	0.5594	0.21028	0	0.04224	0.04094	0.09234	0.01478	0.03566	0.10778	0.0103	0.8892	0.10288
				AP3S1	1.9909	0.15954	0.98868	0.2217	0.3395	0.1552	0.1939	0.9846	0.56418	6.1491	8.70074	0.28356	0	1.4702	0	0.08128	0.61974	0.7243	0.54172	0.1105	0.37176	0.2604	0.659	0	0.1822	0.7521	0.4929	0.25334	0.44134	0	0.27122	1.4619	3.26124	0	0.41304	1.2445	0.2372	0.16468	0.17614	0.1365	0.8897	1.2202	0.87986	1.2922	0.10848
				CASS4	0.40092	0.06256	0.26168	1.5	0.41758	0.0273	0.0844	0.13696	0.0478	0	0.58868	0.11582	0.7936	0.0637	0.0537	0	0.1359	0.0677	0.1428	0.03514	0.2426	0.4775	0.15016	0.08938	1.1258	0.18642	0.7171	0.11598	0.06324	0	0.02436	0.08568	0.49914	4.2503	0.9838	0.75466	0.0553	0.19566	0.5879	0.19718	0.59236	0	0.11018	0.0856	5.0759
				INHBA	0.19518	0.23352	2.35364	0.20682	1.27048	0.7118	0.15672	0.14702	0.8726	0.30046	0.63006	0.15938	0.2218	0.16688	0.2182	0.06752	0.1115	0.31298	0.21288	0.0822	0.0122	0.4236	0.42992	0.10584	0.1755	0.10344	0.2279	0.10106	0.03138	0.27612	0.6282	0.14282	0.18436	0.30722	0.0184	0.05462	0.0658	0.0349	0.0998	0	0.1091	0.2305	0.04046	0.0103	0.1153
				VASN	0.4667	0.8247	0.2993	0	0.06764	0.03474	0.0239	0.0621	0.11606	0.1851	0	0.08438	0.07212	0.14192	0.5234	0.0435	0.08826	0.3896	0.19232	0.3131	0.1083	0.25036	0.12072	0.3497	0.2191	0.11668	0.0173	0.1312	0.0962	0.12678	0.04858	0.081	0.1617	0.12978	0.1455	0.19876	0.09296	0.1348	0.0265	0.10904	0.18018	0.14068	0.0437	0.269	0.02342
				GBF1	0.16288	0.04008	0.12478	0.0229	0.10212	0.0157	0.0989	0.0383	0.02574	0.2007	1.48962	0.0747	2.1857	0.3463	0.11402	0.07202	0.0171	0.2576	1.1951	0.12762	0.0178	0.0931	0.1785	0.07066	0.13908	0.1096	0.0105	0.7115	0.04736	0.1867	0.0056	0.7516	0.1343	0.1688	0.12178	0.0578	0.0346	0	0.0449	0.0139	0.20168	0.0441	0.0296	1.0402	0.0253
				NRD1	0.12948	0.61614	0.08238	0.06136	0.18994	0.01122	0.0204	0.2044	0.02276	0.13042	2.95886	0.041	0.0141	0.0984	0.05646	0.0227	0.06388	0.1545	0.1176	0.0373	0.05864	0.0795	0.0694	0.04686	0.02922	0.0573	0.0443	0.01796	0.04648	0.1201	0.04982	0.2019	0.14416	0.088	0.10352	0.0233	0.0061	0.0141	0.0607	0.01662	0.3128	0.0381	0.03082	0.3088	0.0088
				TJP1	0.3158	0.0558	0.7559	0.08932	1.1946	0.0416	0.1585	0.0969	0.111	0.1961	1.63804	0.06048	0.03758	0.15296	0.1604	0.02526	0.09722	2.1469	0.1109	0.0566	0.01976	0.44634	0.2287	0.03184	0.2312	0.0275	0.0058	0.21386	0.02482	0.11526	0.0103	0.10184	0.5524	0.1853	0.3205	0.0808	0.03162	0.01436	0.18	0.20126	0.17378	0.1503	0.02902	0.19792	0.04006
				SH3GL1	0.62484	0.5813	0.5996	0.34052	0.3107	0.0751	0.2156	0.16636	0.19904	1.4587	3.10956	0.16852	0.17236	1.69034	0.22318	0.13336	0.3871	1.3787	0.296	0.11714	0.04424	0.14952	0.1722	0.7416	0.8273	0.5868	0.4347	0.51196	0.13382	1.3691	0.2922	0.30484	1.1971	0.5954	0.20424	0.26294	0.0964	0.22348	1.3395	0.219	0.6491	0.40584	0.17656	0.97078	0.13188
				ARHGEF17	0.0514	0.0142	0.0096	0.04208	0.01294	0.01282	0.0674	0.051	1.37766	0.1351	0.70196	0.03808	0.0112	0.02844	0.0224	0.01712	0.088	0.0888	0.2663	0.02016	0.02466	0.02836	0.1997	0.02286	0.04288	0	0.0245	0.02564	0.0249	0.0468	0.01572	0.0889	0.1099	0.0468	0.01444	0.0428	0.0176	0.00168	0.07378	0.01294	0.0487	0.0276	0.00994	0.1012	0.074
				SLC15A3	0.7959	0.10286	0.97956	0.3919	0.1065	0.15222	0.1158	0.1642	0.5361	0.1833	3.06918	0.5675	0.04566	61.686	0.38376	0.059	0.11652	0.1241	0.2056	0.12068	0.54046	0.272	0.4192	1.1494	0.112	2.213	0.416	0.12546	0.1416	0.6156	0.7854	0.2178	0.0457	0.1087	0.303	0.0959	0.1945	0.01236	0.18172	0.18626	0.55094	0.0446	1.31266	4.611	0.1236
				CYFIP1	8.6821	0.101	1.28916	1.0528	0.4769	0.0472	1.0267	1.4196	0.0132	1.9201	3.02412	0.6245	0.5276	1.236	0.24362	0.071	0.2501	0.7665	1.517	0.1517	0.2191	1.0592	1.2145	0.27478	0.1603	1.712	0.8	0.2382	0.0728	2.4034	0	1.3192	1.0947	1.0568	0.139	0.2826	0.3572	0.0275	0.1346	0.0195	0.9235	1.1026	0.1122	7.749	0.3042
				MAMDC2	4.1175	8.0485	3.5622	0.33876	0.7342	0.8948	3.3805	0.6091	0.07	45.3424	1.8925	0.9242	3.0593	0.82232	2.4444	0.25374	0.0894	5.2034	4.2533	32.4011	0.35876	1.20942	1.8487	0.1321	1.5193	0.1328	0.0952	1.9858	0.47486	0.0764	0.0315	4.5816	4.0538	0.51292	0.14148	0.7637	0.1198	0.0779	0.0547	0.1134	0.64618	0.91264	0.7688	0.3032	0.12488
				WDR13	0.10756	0	0.1474	0.0101	0.0528	0.03962	0	0.0661	0.25126	0.2871	2.21516	0.03794	0.27982	0.0492	0.1958	0.03152	0	0.0985	0.4455	0	0	0.043	0.05358	0.1116	0.0987	0.0525	0.0204	0.07132	0.02006	0.10732	0.00804	0.0504	0.0569	0.1037	0.01288	0.03382	0	0	0.5264	0.10946	0.59594	0	0.02674	0.26772	0.06242
				C11orf54	0.7518	1.609	1.0446	0.4203	0.156	0.18332	1.051	0.36268	0.19084	1.3357	1.53398	0.157	0	0.5644	0.3571	0.6252	0.2288	0.2981	0.7956	0	0.20296	0.23788	0.9174	0.7723	0.9291	0.7421	0.47612	0.05118	0.11302	1.0129	0.19142	2.3361	0.71698	1.22612	0.0833	0.29524	0.1096	0.03362	0.3928	1.1765	0.5233	0.28868	0.15468	0.50346	0.19196
				IL1RAP	0.23554	0.0307	0.0911	0.1227	0.06096	0.0633	0.1615	0.3699	0.01116	0.2534	0.2534	0.1933	0.1232	0.2928	0.1562	0.0346	0.0829	0.05936	0.3495	0.01194	0.0721	0.11456	2.7562	0.05084	0.0584	0.07806	0.123	0.2591	0.1488	0.1374	0.05922	0.0354	0.06544	0.138	0.04362	0.2391	0.167	0.01202	0.0345	0.10302	0.0963	0.09804	0.1405	2.8374	0.0446
				CAP1	23.4301	17.712	21.2485	41.8996	9.9661	7.4486	34.5249	43.5012	4.9613	69.6623	55.538	19.3426	15.4476	32.1413	9.7787	6.5228	31.8247	81.6273	46.3871	5.3024	18.3483	28.604	49.2417	60.5553	77.6747	71.5801	23.0696	22.5295	5.9161	44.0426	12.2622	44.7468	14.4512	32.7781	5.4051	9.2145	33.9671	13.0951	63.806	42.0106	74.9329	16.2845	7.2473	15.3881	25.1814
[truncated: 70 more columns]

## Sheet: Figure S6B
Pathogen_group	NYHA		Clinical feature	p(χ2)
Double_positive	class III		NYHA	0.539238
Single_positive	class III
Single_positive	class II
Single_positive	class IV
Single_positive	class IV
Single_positive	class III
Single_positive	class III
Double_positive	class IV
Double_positive	class IV
Single_positive	class IV
Double_positive	class III
Double_negative	class III
Double_positive	class III
Single_positive	class III
Double_negative	class II
Double_positive	class III
Single_positive	class IV
Double_positive	class IV
Single_positive	class II
Single_positive	class III
Double_positive	class II
Double_positive	class IV
Single_positive	class IV
Single_positive	class II
Single_positive	class III
Single_positive	class III
Single_positive	class III
Single_positive	class IV
Single_positive	class III
Double_positive	class III
Single_positive	class IV
Single_positive	class II
Double_negative	class IV
Double_positive	class II
Single_positive	class IV
Double_positive	class IV
Double_positive	class III
Single_positive	class IV
Double_positive	class III
Single_positive	class IV
Double_positive	class III
Single_positive	class IV
Single_positive	class III
Double_positive	class II
Double_positive	class III
Double_positive	class IV
Single_positive	class III
Single_positive	class III
Single_positive	class IV
Double_positive	class III
Double_positive	class II
Double_positive	class III
Double_positive	class III
Double_positive	class II
Single_positive	class II
Single_positive	class II
Double_positive	class II
Double_negative	class IV
Single_positive	class IV
Single_positive	class III
Double_positive	class IV
Double_negative	class II
Single_positive	class IV
Double_positive	class III
Double_positive	class III
Single_positive	class IV
Double_positive	class IV
Double_negative	class IV
Double_positive	class II
Double_positive	class III
Double_negative	class IV
Double_positive	class III
Single_positive	class II
Single_positive	class II
Double_negative	class IV
Double_positive	class IV
Double_negative	class III
Single_positive	class III
Double_negative	class III
Single_positive	class III
Double_positive	class II
Double_positive	class IV
Single_positive	class III
Double_positive	class IV
Double_positive	class IV
Double_positive	class III
Double_positive	class IV
Single_positive	class IV
Single_positive	class III
Single_positive	class III
Double_positive	class III
Double_positive	class II
Single_positive	class III
Double_positive	class III
Double_positive	class III
Double_positive	class III
Single_positive	class III
Double_negative	class IV
Double_positive	class III
Single_positive	class III
Single_positive	class II
Double_positive	class II
Double_positive	class IV
Double_positive	class II
Double_positive	class IV
Double_positive	class II
Single_positive	class III
Single_positive	class III
Double_positive	class II
Double_positive	class IV
Double_negative	class III
Single_positive	class IV
Single_positive	class II
Double_positive	class III
Double_positive	class II
Single_positive	class III
Double_positive	class IV
Double_positive	class IV
Single_positive	class II
Single_positive	class II
Double_negative	class III
Double_negative	class IV
Single_positive	class II
Single_positive	class IV
Double_negative	class III
Single_positive	class III
Double_positive	class II
Double_positive	class IV
Double_negative	class II
Single_positive	class III
Double_positive	class IV
Single_positive	class II
Single_positive	class IV
Double_positive	class IV
Double_positive	class IV
Single_positive	class III
Double_positive	class III
Single_positive	class III
Single_positive	class IV
Double_positive	class II
Double_negative	class IV
Single_positive	class III
Double_positive	class III
Single_positive	class II
Double_negative	class II
Single_positive	class IV
Double_positive	class II
Single_positive	class II
Single_positive	class IV
Single_positive	class III
Double_negative	class II
Single_positive	class II
Single_positive	class III
Double_positive	class III
Double_positive	class II
Single_positive	class III
Single_positive	class II
Double_negative	class II
Double_positive	class IV
Single_positive	class II
Double_positive	class IV
Single_positive	class II
Single_positive	class IV
Single_positive	class II
Single_positive	class II
Double_positive	class III
Double_positive	class II
Single_positive	class III
Single_positive	class II
Double_positive	class IV
Single_positive	class III
Single_positive	class II
Single_positive	class II

## Sheet: Figure S6C
Pathogen_identified_by_mNGS	NYHA	NYHA_binary		Group	Clinical feature	p(χ2)
Streptococcus	class III	class II, III		NYHA class II, III vs NYHA class IV	Pathogen_identified_by_mNGS	0.019
Streptococcus	class II	class II, III		S. aureus vs Others	NYHA	0.016
Streptococcus	class IV	class IV
C. burnetii	class III	class II, III
C. burnetii	class III	class II, III
CoNS	class IV	class IV
Streptococcus	class IV	class IV
Streptococcus	class IV	class IV
Streptococcus	class III	class II, III
Streptococcus	class III	class II, III
C. burnetii	class III	class II, III
Streptococcus	class III	class II, III
Streptococcus	class IV	class IV
Streptococcus	class II	class II, III
Streptococcus	class III	class II, III
Streptococcus	class II	class II, III
S. aureus	class IV	class IV
Streptococcus	class IV	class IV
C. burnetii	class II	class II, III
Streptococcus	class III	class II, III
Streptococcus	class III	class II, III
Streptococcus	class III	class II, III
C. burnetii	class IV	class IV
C. burnetii	class III	class II, III
Streptococcus	class III	class II, III
C. burnetii	class IV	class IV
Streptococcus	class II	class II, III
Streptococcus	class II	class II, III
C. burnetii	class IV	class IV
CoNS	class IV	class IV
Streptococcus	class III	class II, III
Streptococcus	class IV	class IV
Streptococcus	class III	class II, III
Streptococcus	class III	class II, III
Streptococcus	class IV	class IV
Streptococcus	class III	class II, III
Streptococcus	class II	class II, III
Streptococcus	class III	class II, III
Streptococcus	class III	class II, III
C. burnetii	class IV	class IV
Streptococcus	class II	class II, III
Streptococcus	class III	class II, III
Streptococcus	class III	class II, III
S. aureus	class II	class II, III
Streptococcus	class II	class II, III
C. burnetii	class II	class II, III
Streptococcus	class II	class II, III
Streptococcus	class III	class II, III
Streptococcus	class IV	class IV
Streptococcus	class IV	class IV
C. burnetii	class III	class II, III
Streptococcus	class III	class II, III
CoNS	class IV	class IV
Streptococcus	class II	class II, III
Streptococcus	class III	class II, III
Streptococcus	class III	class II, III
Streptococcus	class II	class II, III
Streptococcus	class II	class II, III
Streptococcus	class IV	class IV
Streptococcus	class III	class II, III
Streptococcus	class III	class II, III
Streptococcus	class II	class II, III
Streptococcus	class IV	class IV
Streptococcus	class IV	class IV
Streptococcus	class III	class II, III
Streptococcus	class IV	class IV
Streptococcus	class III	class II, III
Streptococcus	class III	class II, III
Streptococcus	class III	class II, III
Streptococcus	class II	class II, III
C. burnetii	class III	class II, III
Streptococcus	class III	class II, III
Streptococcus	class III	class II, III
CoNS	class III	class II, III
Streptococcus	class III	class II, III
Streptococcus	class III	class II, III
Streptococcus	class II	class II, III
S. aureus	class IV	class IV
Streptococcus	class II	class II, III
S. aureus	class IV	class IV
CoNS	class III	class II, III
C. burnetii	class III	class II, III
Streptococcus	class II	class II, III
Streptococcus	class IV	class IV
C. burnetii	class II	class II, III
Streptococcus	class III	class II, III
Streptococcus	class IV	class IV
S. aureus	class IV	class IV
Streptococcus	class II	class II, III
S. aureus	class II	class II, III
Streptococcus	class II	class II, III
Streptococcus	class IV	class IV
Streptococcus	class III	class II, III
CoNS	class IV	class IV
Streptococcus	class III	class II, III
Streptococcus	class IV	class IV
Streptococcus	class II	class II, III
S. aureus	class IV	class IV
Streptococcus	class IV	class IV
Streptococcus	class IV	class IV
Streptococcus	class III	class II, III
S. aureus	class III	class II, III
Streptococcus	class II	class II, III
Streptococcus	class III	class II, III
Streptococcus	class II	class II, III
S. aureus	class II	class II, III
S. aureus	class II	class II, III
S. aureus	class IV	class IV
Streptococcus	class III	class II, III
Streptococcus	class II	class II, III
Streptococcus	class III	class II, III
Streptococcus	class III	class II, III
Streptococcus	class II	class II, III
Streptococcus	class III	class II, III
Streptococcus	class II	class II, III
S. aureus	class IV	class IV
C. burnetii	class II	class II, III
Streptococcus	class II	class II, III
Streptococcus	class IV	class IV
CoNS	class II	class II, III
CoNS	class III	class II, III
Streptococcus	class II	class II, III
CoNS	class III	class II, III
Streptococcus	class II	class II, III
S. aureus	class IV	class IV
Streptococcus	class III	class II, III
Streptococcus	class II	class II, III
CoNS	class II	class II, III

## Sheet: Figure S6D
CFL1 (Protein abundance)	Neutrophil_count			ACTG2 (Protein abundance)	Neutrophil_count			S100A9 (Protein abundance)	Neutrophil_count			ACTC1 (Protein abundance)	Neutrophil_count
0.814895	9.14			3.88229	9.14			11.8841	9.14			3.7135	9.14
0.0817592	5.83			2.523	5.83			19.0631	5.83			2.7456	5.83
0.127607	6.06			5.95623	6.06			11.0134	6.06			5.70687	6.06
0.550384	5.11			6.16595	5.11			12.1481	5.11			5.90928	5.11
9.83347	3.4			8.59241	3.4			27.3365	3.4			14.7107	3.4
6.20538	5.94			7.49518	5.94			46.3605	5.94			7.2502	5.94
8.91309	2.85			20.2531	2.85			49.9429	2.85			20.0124	2.85
7.87714	4.69			7.80289	4.69			134.232	4.69			7.50024	4.69
0.555079	7.9			3.13038	7.9			16.2343	7.9			2.99428	7.9
20.0058	7.13			13.4611	7.13			134.546	7.13			13.1628	7.13
6.12886	8.82			14.4029	8.82			33.2196	8.82			13.7848	8.82
16.934	3.95			4.76601	3.95			127.785	3.95			4.55879	3.95
11.143	6.14			5.2125	6.14			6.09955	6.14			13.208	6.14
1.40691	15.46			8.34134	15.46			64.5455	15.46			8.88068	15.46
0.603775	5.58			25.2161	5.58			6.37174	5.58			27.6757	5.58
17.135	10.89			2.74253	10.89			39.2298	10.89			2.63267	10.89
7.24438	7.99			13.3631	7.99			186.237	7.99			12.8551	7.99
15.4217	8.65			16.3536	8.65			214.349	8.65			16.8064	8.65
17.2394	5.81			8.3204	5.81			11.5741	5.81			7.97579	5.81
0.236085	3.76			2.44123	3.76			13.8816	3.76			2.34602	3.76
13.6106	8.58			13.4722	8.58			18.6918	8.58			13.0245	8.58
11.6615	7.896			18.5536	7.896			18.5145	7.896			17.9667	7.896
0.799786	11.02			16.9676	11.02			10.5444	11.02			16.8456	11.02
16.7754	10.93			13.249	10.93			168.541	10.93			15.3877	10.93
0.414696	6.21			5.87593	6.21			9.4365	6.21			5.62523	6.21
0.743435	5.68			7.21874	5.68			16.8391	5.68			6.92915	5.68
14.1433	11.33			6.28143	11.33			17.3584	11.33			6.0291	11.33
15.1853	4.67			2.50614	4.67			6.75473	4.67			2.39718	4.67
6.31332	5.82			12.0042	5.82			137.682	5.82			11.7744	5.82
0.287339	6.23			8.43146	6.23			16.8639	6.23			8.22864	6.23
1.87889	7.896			7.20302	7.896			8.20158	7.896			6.24227	7.896
0.194041	7.896			8.30565	7.896			31.3158	7.896			7.97513	7.896
7.95578	9.69			9.77027	9.69			105.826	9.69			10.082	9.69
7.79004	5.73			30.5608	5.73			44.359	5.73			31.6204	5.73
21.0982	7.23			7.9975	7.23			202.029	7.23			7.76797	7.23
5.08654	4.23			3.23282	4.23			33.8152	4.23			3.10682	4.23
6.84834	10.45			8.71365	10.45			148.354	10.45			8.37623	10.45
8.10955	8.38			19.2871	8.38			19.5442	8.38			20.5317	8.38
11.8499	15.49			8.04507	15.49			40.8374	15.49			8.10233	15.49
21.9444	18.87			3.22161	18.87			14.7216	18.87			5.53555	18.87
37.968	7.8			5.50861	7.8			7.24212	7.8			5.48925	7.8
16.1326	8.51			5.30038	8.51			16.3712	8.51			10.8926	8.51
31.4757	8.83			21.323	10.32			123.456	10.32			20.6966	10.32
31.0365	8.04			37.1498	8.04			169.962	8.83			61.1078	8.83
21.7304	9.92			41.3303	9.92			427.575	8.04			36.4127	8.04
10.0535	3.6			10.7275	3.6			18.8571	9.92			49.7825	9.92
15.1576	13.02			23.6179	13.02			7.86935	3.6			23.3933	3.6
23.402	6.13			25.4835	6.13			11.6215	13.02			27.8223	13.02
10.9614	4.89			7.67789	4.89			2.20587	6.13			49.2811	6.13
7.86883	5.24			8.649	5.24			13.5535	4.89			8.27592	4.89
10.6105	4.49			10.4981	4.49			14.536	5.24			9.43711	5.24
19.8826	7.85			7.08033	7.85			42.2664	4.49			10.2822	4.49
23.4045	4.49			4.97019	4.49			20.3499	7.85			9.85723	7.85
22.8167	18.87			13.0109	18.87			1.69047	4.49			24.7776	4.49
2.70884	8.32			20.7986	8.32			291.896	18.87			15.3499	18.87
27.3546	7.05			10.0751	7.05			17.3506	8.32			20.4869	8.32
32.5044	7.35			28.6681	7.35			248.249	7.05			10.4581	7.05
1.9522	5.04			10.8947	5.04			336.185	7.35			28.0478	7.35
3.53486	1.89			5.86747	1.89			34.2168	5.04			11.0787	5.04
0.838604	4.79			10.8334	4.79			39.1776	1.89			5.62829	1.89
20.1768	8.08			21.096	8.08			8.86397	4.79			10.5148	4.79
8.90889	5.09			12.7392	5.09			20.132	8.08			17.9123	8.08
35.1777	9.21			24.871	9.21			7.49126	5.09			12.1853	5.09
25.0545	4.64			15.3541	4.64			41.7008	9.21			24.5755	9.21
2.16488	11.06			19.8096	11.06			169.114	4.64			14.7724	4.64
17.8137	5.65			11.7537	5.65			18.8874	11.06			12.6245	11.06
11.3488	10.83			10.3654	10.83			13.2687	5.65			7.26576	5.65
16.673	5.39			25.1842	5.39			184.775	10.83			10.0675	10.83
5.5313	3.32			5.61164	3.32			9.85141	5.39			25.1055	5.39
1.45844	2.27			3.14592	2.27			24.0666	3.32			5.43935	3.32
26.8871	8.65			24.9569	8.65			7.17252	2.27			3.00915	2.27
4.79744	7.49			13.5149	7.49			27.6571	8.65			25.7399	8.65
13.6873	7.34			6.87842	7.34			15.8071	7.49			15.1133	7.49
37.9614	4.32			18.0576	4.32			102.021	7.34			6.64101	7.34
12.074	4.19			21.6001	4.19			37.5758	4.32			17.6568	4.32
11.4571	6.67			9.47259	6.67			8.8579	4.19			21.312	4.19
1.66542	4.6			4.70138	4.6			101.411	6.67			9.32742	6.67
0.166969	3.1			2.5661	3.1			35.5961	4.6			4.49697	4.6
13.8132	6.18			29.8905	6.18			11.3083	3.1			8.38653	3.1
18.6825	12.49			24.1847	12.49			197.862	6.18			29.1142	6.18
12.1811	6.53			19.7189	6.53			201.628	12.49			23.0311	12.49
17.0923	4.8			22.1447	4.8			343.773	6.53			19.0837	6.53
12.8964	7.46			28.4498	7.46			94.3249	4.8			21.7292	4.8
2.9828	4.7			5.24806	4.7			103.101	7.46			28.2137	7.46
19.2937	4.97			42.6192	4.97			26.2979	4.7			5.01988	4.7
10.8134	7.67			5.58408	7.67			185.252	4.97			43.0974	4.97
0.425176	2.19			4.35327	2.19			95.516	7.67			5.44611	7.67
0.433858	4.5			2.90589	4.5			5.4626	2.19			4.17861	2.19
35.407	7.896			5.08802	7.896			5.90684	4.5			3.17807	4.5
15.1186	5.57			28.458	5.57			19.7381	7.896			5.22315	7.896
16.714	4.5			8.36459	4.5			10.2056	5.57			27.9843	5.57
								29.6827	4.5			8.30576	4.5

## Sheet: Figure S6E
# Enriched in Streptococcus & S. aureus
Pathway	FDR	Genes
hsa04610:Complement and coagulation cascades	1.12604e-12	FGB, FGA, PROS1, ITGB2, FGG, PLAUR, C3, C5, C6, C8G, C7, F13B, MASP2, MASP1
hsa04145:Phagosome	3.72361e-06	C3, NCF2, NCF4, ITGB2, HLA-B, M6PR, ATP6V1B2, HLA-C, ATP6V1E1, MPO, RAB7A
hsa04613:Neutrophil extracellular trap formation	2.12514e-05	FGB, C3, FGA, C5, NCF2, NCF4, ITGB2, FGG, VDAC3, AZU1, MPO
GO:0006954~inflammatory response	6.8813e-05	CRP, ECM1, ORM1, LXN, TNFAIP6, ITGB2, PPBP, AZU1, C3, C5, PTX3, S100A9, CD44, S100A8
# Enriched in CoNS & C. burnetii
Pathway	FDR	Genes
hsa04512:ECM-receptor interaction	1.91537e-06	COL1A1, COMP, LAMA5, TNXB, COL1A2, COL4A2, ITGB5, COL4A1, LAMB2, COL6A2, THBS2, THBS1
GO:0030199~collagen fibril organization	1.3829e-05	COL1A1, COMP, SFRP2, TNXB, COL1A2, COL4A2, COL4A1, LUM, VPS33B, DPT, FMOD
hsa01100:Metabolic pathways	0.00102487	PFKFB2, PRPS1, MTMR3, PIGT, AK1, NADSYN1, ACACA, ACAT2, SELENBP1, ADH4, HPGDS, MAN1A2, ESD, ENPP2, ACADS, ACP1, CBR1, ACOT8, ADSL, FAHD1, PKLR, EPHX2, DCXR, PLA2G2A, LANCL1, SORD, NAGA, CTPS1, CMBL, PRDX6, PGM2L1, ALDH1A1, PGP, BLVRB, DEGS1, HAGH, PAFAH1B3, BLVRA, GPLD1
hsa04510:Focal adhesion	0.00245405	COL1A1, COMP, LAMA5, TNXB, COL1A2, COL4A2, ITGB5, COL4A1, LAMB2, COL6A2, THBS2, THBS1
